# Supplementary material for: Copine proteins are required for brassinosteroid signaling in maize and Arabidopsis
Source: Nat Commun. 2024 Mar 8;15:2028. doi: 10.1038/s41467-024-46289-6 (PMC10923931; doi:10.1038/s41467-024-46289-6)
Supplement: Supplementary file 4 — Supplementary Data 1 [file 41467_2024_46289_MOESM4_ESM.xlsx]

## Sheet: Sheet1
Supplementary Data 1 Differentially expressed genes in the wild-type KN5585 vs zmbon1
#ID	gene_name	KN5585-1_FPKM	KN5585-1_count	KN5585-2_FPKM	KN5585-2_count	KN5585-3_FPKM	KN5585-3_count	zmbon1-1-1_FPKM	zmbon1-1-1_count	zmbon1-1-2_FPKM	zmbon1-1-2_count	zmbon1-1-3_FPKM	zmbon1-1-3_count	FDR	log2FC	regulated	COG_class	COG_class_annotation	GO_annotation	KEGG_annotation	KEGG_pathway_annotation	KOG_class	KOG_class_annotation	Pfam_annotation	Swiss_Prot_annotation	eggNOG_class	eggNOG_class_annotation	NR_annotation	GO_second_level_annotation
gene:Zm00001d051093	--	0	0	0	0	0	0	39.4852	3568	53.5268	4976	45.1298	4222	1.60539e-288	7.86996	up	[K]	Transcription	Cellular Component: cytoplasmic vesicle (GO:0016023);; Molecular Function: kinase activity (GO:0016301);;	--	--	--	--	Protein kinase domain;; Protein tyrosine kinase;; Leucine rich repeat;; Leucine Rich repeats (2 copies);; Leucine rich repeat N-terminal domain;; Leucine Rich Repeat	Probable LRR receptor-like serine/threonine-protein kinase At3g47570 OS=Arabidopsis thaliana OX=3702 GN=At3g47570 PE=2 SV=1	S	Function unknown	LRR receptor-like serine/threonine-protein kinase EFR [Zea mays]	molecular function: catalytic activity (GO:0003824)
Zea_mays_newGene_10811	--	0	0	0	0	0	0	58.9807	1478	36.8782	960	42.577	1104	4.62469e-135	6.0163	up	--	--	--	--	--	--	--	--	--	--	--	--	--
gene:Zm00001d032272	--	0	0	0.032209	3	0.035259	3	26.5344	1394	21.4273	1158	17.2276	937	2.38819e-133	5.8341	up	--	--	Cellular Component: plastid (GO:0009536);;	--	--	--	--	--	--	S	Function unknown	uncharacterized protein LOC100275547 [Zea mays]	cellular component: cell (GO:0005623);; cellular component: organelle (GO:0043226);; cellular component: cell part (GO:0044464)
Zea_mays_newGene_14453	--	0.001383	1	0	0	0	0	3.26257	1004	2.0509	817	4.36139	1947	1.09898e-109	5.63076	up	--	--	Molecular Function: nucleic acid binding (GO:0003676);; Molecular Function: aspartic-type endopeptidase activity (GO:0004190);; Biological Process: proteolysis (GO:0006508);; Molecular Function: zinc ion binding (GO:0008270);; Biological Process: DNA integration (GO:0015074);;	--	--	[R]	General function prediction only	Putative gypsy type transposon;; Retrotransposon gag protein	--	--	--	putative retrotransposon protein [Zea mays]	molecular function: binding (GO:0005488);; molecular function: catalytic activity (GO:0003824);; biological process: metabolic process (GO:0008152);; biological process: cellular process (GO:0009987)
gene:Zm00001d046474	--	0	0	0	0	0	0	15.4022	342	25.1221	574	21.5896	497	1.43485e-83	4.96429	up	--	--	--	--	--	--	--	--	--	S	Function unknown	uncharacterized protein LOC103638673 [Zea mays]	--
Zea_mays_newGene_13866	--	0	0	0	0	0	0	12.5897	387	21.5274	681	13.9006	443	3.28856e-81	4.9328	up	--	--	--	--	--	--	--	--	--	--	--	hypothetical protein [Zea mays]	--
gene:Zm00001d018847	--	0	0	0	0	0	0	15.1583	413	14.8482	417	11.9023	336	1.99461e-77	4.80058	up	--	--	Molecular Function: 3-oxo-5-alpha-steroid 4-dehydrogenase activity (GO:0003865);; Biological Process: lipid metabolic process (GO:0006629);; Cellular Component: chloroplast envelope (GO:0009941);; Cellular Component: integral component of membrane (GO:0016021);; Cellular Component: cytoplasmic vesicle (GO:0016023);;	K10258|6.26172e-160|zma:103633692|K10258 very-long-chain enoyl-CoA reductase [EC:1.3.1.93] | (RefSeq) GRMZM2G073929; very-long-chain enoyl-CoA reductase-like	Fatty acid elongation (ko00062);; Biosynthesis of unsaturated fatty acids (ko01040);; Fatty acid metabolism (ko01212)	[I]	Lipid transport and metabolism	3-oxo-5-alpha-steroid 4-dehydrogenase	Steroid 5-alpha-reductase DET2 OS=Gossypium hirsutum OX=3635 GN=DET2 PE=1 SV=1	S	Function unknown	very-long-chain enoyl-CoA reductase [Zea mays]	molecular function: catalytic activity (GO:0003824);; biological process: metabolic process (GO:0008152);; biological process: single-organism process (GO:0044699);; cellular component: cell (GO:0005623);; cellular component: organelle (GO:0043226);; cellular component: organelle part (GO:0044422);; cellular component: cell part (GO:0044464);; cellular component: membrane (GO:0016020);; cellular …
Zea_mays_newGene_8933	--	0	0	0	0	0	0	4.63724	490	3.18804	324	3.2181	351	7.87946e-69	4.61648	up	[X]	Mobilome: prophages, transposons	Molecular Function: nucleic acid binding (GO:0003676);; Molecular Function: zinc ion binding (GO:0008270);; Biological Process: DNA integration (GO:0015074);; Cellular Component: integral component of membrane (GO:0016021);;	--	--	[R]	General function prediction only	Integrase core domain;; GAG-pre-integrase domain;; Reverse transcriptase (RNA-dependent DNA polymerase)	Retrovirus-related Pol polyprotein from transposon RE1 OS=Arabidopsis thaliana OX=3702 GN=RE1 PE=2 SV=1	L	Replication, recombination and repair	Retrotransposon protein Ty1-copia subclass [Zea mays]	molecular function: binding (GO:0005488);; biological process: metabolic process (GO:0008152);; biological process: cellular process (GO:0009987);; cellular component: membrane (GO:0016020);; cellular component: membrane part (GO:0044425)
Zea_mays_newGene_6734	--	0	0	0	0	0	0	13.1979	363	10.388	294	10.7955	308	2.74755e-67	4.54397	up	--	--	Cellular Component: integral component of membrane (GO:0016021);; Molecular Function: transferase activity (GO:0016740);;	--	--	--	--	--	--	--	--	uncharacterized protein LOC109943496 [Zea mays]	cellular component: membrane (GO:0016020);; cellular component: membrane part (GO:0044425);; molecular function: catalytic activity (GO:0003824)
Zea_mays_newGene_3566	--	0	0	0	0	0	0	4.70679	275	4.26939	257	8.4474	510	1.22804e-57	4.3152	up	--	--	--	--	--	--	--	MuDR family transposase	--	--	--	uncharacterized protein LOC109939253 [Zea mays]	--
Zea_mays_newGene_13408	--	0	0	0	0	0	0	4.79379	205	9.15781	405	7.09944	312	3.64757e-56	4.25668	up	--	--	--	--	--	--	--	--	--	S	Function unknown	putative retrotransposon protein [Zea mays]	--
Zea_mays_newGene_6675	--	0.05713	2	0	0	0	0	8.05691	279	11.2406	400	6.81827	245	6.90324e-57	4.23852	up	--	--	--	--	--	--	--	Zea mays MURB-like protein (MuDR)	--	--	--	uncharacterized protein LOC103630643 [Zea mays]	--
gene:Zm00001d034551	--	0	0	0	0	0	0	1.66954	304	1.13381	213	1.53948	290	7.80194e-56	4.22846	up	[G]	Carbohydrate transport and metabolism	Molecular Function: polygalacturonase activity (GO:0004650);; Cellular Component: extracellular region (GO:0005576);; Biological Process: carbohydrate metabolic process (GO:0005975);; Biological Process: anther dehiscence (GO:0009901);; Biological Process: fruit dehiscence (GO:0010047);; Biological Process: floral organ abscission (GO:0010227);; Cellular Component: cytoplasmic vesicle (GO:0016023…	K01184|0|zma:103644217|K01184 polygalacturonase [EC:3.2.1.15] | (RefSeq) GRMZM2G092746; polygalacturonase-like	Pentose and glucuronate interconversions (ko00040);; Starch and sucrose metabolism (ko00500)	--	--	Glycosyl hydrolases family 28;; Pectate lyase superfamily protein	Polygalacturonase OS=Actinidia deliciosa OX=3627 PE=2 SV=1	M	Cell wall/membrane/envelope biogenesis	polygalacturonase [Zea mays]	molecular function: catalytic activity (GO:0003824);; cellular component: extracellular region (GO:0005576);; biological process: metabolic process (GO:0008152);; biological process: reproduction (GO:0000003);; biological process: reproductive process (GO:0022414);; biological process: multicellular organismal process (GO:0032501);; biological process: single-organism process (GO:0044699);; biolo…
Zea_mays_newGene_2772	--	0	0	0	0	0	0	2.70162	224	9.90912	707	6.12448	426	4.43379e-53	4.21277	up	[J]	Translation, ribosomal structure and biogenesis	Molecular Function: structural constituent of ribosome (GO:0003735);; Cellular Component: cytosolic large ribosomal subunit (GO:0022625);; Molecular Function: large ribosomal subunit rRNA binding (GO:0070180);;	--	--	[J]	Translation, ribosomal structure and biogenesis	Ribosomal protein L14p/L23e	60S ribosomal protein L23 OS=Nicotiana tabacum OX=4097 GN=RPL23 PE=2 SV=1	J	Translation, ribosomal structure and biogenesis	uncharacterized protein LOC100276444 [Zea mays]	molecular function: structural molecule activity (GO:0005198);; cellular component: cell (GO:0005623);; cellular component: macromolecular complex (GO:0032991);; cellular component: organelle (GO:0043226);; cellular component: organelle part (GO:0044422);; cellular component: cell part (GO:0044464);; molecular function: binding (GO:0005488)
Zea_mays_newGene_3193	--	0	0	0	0	0	0	13.0801	552	5.12307	223	7.33165	320	3.58982e-48	4.03672	up	--	--	--	--	--	--	--	--	--	--	--	uncharacterized protein LOC100193680 [Zea mays]	--
Zea_mays_newGene_1145	--	0.079037	4	0.06857	5	0.147118	8	4.30232	209	8.17171	398	7.00003	343	8.85091e-48	3.76208	up	--	--	--	--	--	--	--	--	--	--	--	--	--
Zea_mays_newGene_7848	--	0	0	0	0	0	0	5.07427	493	2.17903	218	2.00242	195	7.14885e-38	3.64431	up	--	--	Cellular Component: integral component of membrane (GO:0016021);;	--	--	--	--	--	--	--	--	uncharacterized protein LOC109939989 [Zea mays]	cellular component: membrane (GO:0016020);; cellular component: membrane part (GO:0044425)
Zea_mays_newGene_7854	--	0	0	0	0	0	0	3.61498	284	1.75111	148	2.02092	195	3.86275e-38	3.62912	up	[C]	Energy production and conversion	Cellular Component: vacuole (GO:0005773);; Molecular Function: hydrogen-translocating pyrophosphatase activity (GO:0009678);; Biological Process: proton transport (GO:0015992);; Cellular Component: membrane (GO:0016020);;	K01507|9.33398e-137|zma:101027208|K01507 inorganic pyrophosphatase [EC:3.6.1.1] | (RefSeq) GRMZM2G148200; uncharacterized LOC101027208	Oxidative phosphorylation (ko00190)	--	--	Inorganic H+ pyrophosphatase;; Inorganic H+ pyrophosphatase;; Inorganic H+ pyrophosphatase	Pyrophosphate-energized vacuolar membrane proton pump OS=Hordeum vulgare OX=4513 PE=2 SV=2	C	Energy production and conversion	uncharacterized protein LOC101027208 [Zea mays]	cellular component: cell (GO:0005623);; cellular component: organelle (GO:0043226);; cellular component: cell part (GO:0044464);; molecular function: catalytic activity (GO:0003824);; molecular function: transporter activity (GO:0005215);; biological process: localization (GO:0051179);; biological process: single-organism process (GO:0044699);; cellular component: membrane (GO:0016020)
gene:Zm00001d021991	--	0	0	0	0	0	0	2.93846	125	8.65165	387	5.78702	261	8.34293e-37	3.58898	up	--	--	Cellular Component: Golgi membrane (GO:0000139);; Molecular Function: nucleotide-sugar transmembrane transporter activity (GO:0005338);; Cellular Component: plasma membrane (GO:0005886);; Biological Process: nucleotide-sugar transport (GO:0015780);; Cellular Component: integral component of membrane (GO:0016021);;	--	--	[GE]	Carbohydrate transport and metabolism;; Amino acid transport and metabolism	Triose-phosphate Transporter family	UDP-rhamnose/UDP-galactose transporter 5 OS=Arabidopsis thaliana OX=3702 GN=URGT5 PE=1 SV=1	S	Function unknown	nucleotide sugar transporter-KT 1 [Zea mays]	cellular component: cell (GO:0005623);; cellular component: membrane (GO:0016020);; cellular component: organelle (GO:0043226);; cellular component: organelle part (GO:0044422);; cellular component: cell part (GO:0044464);; molecular function: transporter activity (GO:0005215);; biological process: single-organism process (GO:0044699);; biological process: localization (GO:0051179);; cellular com…
Zea_mays_newGene_4504	--	0	0	0	0	0.023341	3	3.57883	232	2.26072	157	2.90728	191	2.95003e-38	3.58422	up	--	--	Cellular Component: integral component of membrane (GO:0016021);;	--	--	--	--	--	--	--	--	hypothetical protein [Zea mays]	cellular component: membrane (GO:0016020);; cellular component: membrane part (GO:0044425)
Zea_mays_newGene_15465	--	0	0	0	0	0	0	2.86627	189	2.10349	140	2.30583	154	2.76347e-36	3.53361	up	--	--	Molecular Function: transcription corepressor activity (GO:0003714);; Cellular Component: nucleus (GO:0005634);; Biological Process: transcription, DNA-templated (GO:0006351);; Molecular Function: zinc ion binding (GO:0008270);; Biological Process: negative regulation of nucleic acid-templated transcription (GO:1903507);;	--	--	--	--	Protein SCAI	Probable E3 ubiquitin-protein ligase LOG2 OS=Arabidopsis thaliana OX=3702 GN=LOG2 PE=1 SV=1	S	Function unknown	protein SCAI isoform X2 [Sorghum bicolor]	molecular function: transcription factor activity, protein binding (GO:0000988);; biological process: biological regulation (GO:0065007);; cellular component: cell (GO:0005623);; cellular component: organelle (GO:0043226);; cellular component: cell part (GO:0044464);; biological process: metabolic process (GO:0008152);; biological process: cellular process (GO:0009987);; molecular function: bindi…
Zea_mays_newGene_14094	--	1.39614	36	1.5678	47	2.38309	64	34.065	847	31.1518	797	32.2344	830	2.56012e-76	3.52992	up	--	--	--	--	--	--	--	--	--	--	--	hypothetical protein [Zea mays]	--
Zea_mays_newGene_10306	--	0	0	0	0	0	0	5.44384	147	4.75774	132	8.60202	240	1.84319e-35	3.50641	up	--	--	Cellular Component: integral component of membrane (GO:0016021);; Molecular Function: transferase activity (GO:0016740);;	--	--	--	--	--	--	--	--	uncharacterized protein LOC109943496 [Zea mays]	cellular component: membrane (GO:0016020);; cellular component: membrane part (GO:0044425);; molecular function: catalytic activity (GO:0003824)
Zea_mays_newGene_6153	--	0	0	0	0	0	0	4.77634	252	1.46806	114	4.28637	311	3.43263e-34	3.47217	up	--	--	--	--	--	--	--	--	--	U	Intracellular trafficking, secretion, and vesicular transport	uncharacterized protein LOC100280201 [Zea mays]	--
Zea_mays_newGene_9013	--	0	0	0	0	0	0	5.49959	186	3.95373	139	3.83286	136	6.19741e-34	3.43503	up	--	--	Molecular Function: RNA binding (GO:0003723);; Molecular Function: metal ion binding (GO:0046872);;	--	--	[R]	General function prediction only	--	Zinc finger CCCH domain-containing protein 31 OS=Oryza sativa subsp. japonica OX=39947 GN=Os04g0665700 PE=2 SV=1	S	Function unknown	unknown [Zea mays]	molecular function: binding (GO:0005488)
gene:Zm00001d008856	--	0	0	0	0	0	0	5.96657	295	1.94531	107	7.11132	365	5.06231e-32	3.38	up	--	--	Molecular Function: protein kinase activity (GO:0004672);; Molecular Function: ATP binding (GO:0005524);; Biological Process: protein phosphorylation (GO:0006468);;	K15015|2.99369e-29|zma:103650516|K15015 solute carrier family 32 (vesicular inhibitory amino acid transporter) | (RefSeq) vacuolar amino acid transporter 1-like	--	[E]	Amino acid transport and metabolism	--	Amino acid transporter AVT1C OS=Arabidopsis thaliana OX=3702 GN=AVT1C PE=1 SV=1	E	Amino acid transport and metabolism	hypothetical protein ZEAMMB73_Zm00001d008856 [Zea mays]	molecular function: catalytic activity (GO:0003824);; biological process: metabolic process (GO:0008152);; biological process: cellular process (GO:0009987);; molecular function: binding (GO:0005488)
Zea_mays_newGene_15747	--	0	0	0	0	0	0	2.60153	168	1.80461	120	1.83816	123	3.79277e-30	3.2621	up	--	--	Cellular Component: integral component of membrane (GO:0016021);;	--	--	--	--	--	--	--	--	uncharacterized protein LOC111590268 [Zea mays]	cellular component: membrane (GO:0016020);; cellular component: membrane part (GO:0044425)
Zea_mays_newGene_9526	--	0	0	0	0	0	0	1.16253	126	0.948172	106	1.22772	138	2.98401e-29	3.21342	up	--	--	--	--	--	--	--	--	--	--	--	--	--
gene:Zm00001d037448	--	0.143556	18	0.226766	32	0.179209	23	5.93784	437	2.87127	327	4.62779	437	1.3775e-44	3.20116	up	[J]	Translation, ribosomal structure and biogenesis	Molecular Function: structural constituent of ribosome (GO:0003735);; Cellular Component: ribosome (GO:0005840);; Biological Process: translation (GO:0006412);;	K02868|2.12609e-63|zma:103637766|K02868 large subunit ribosomal protein L11e | (RefSeq) GRMZM2G073026; 60S ribosomal protein L11-like	Ribosome (ko03010)	[J]	Translation, ribosomal structure and biogenesis	Ribosomal protein L5;; ribosomal L5P family C-terminus	60S ribosomal protein L11 OS=Oryza sativa subsp. japonica OX=39947 GN=RPL11 PE=2 SV=1	J	Translation, ribosomal structure and biogenesis	hypothetical protein ZEAMMB73_Zm00001d037448 [Zea mays]	molecular function: structural molecule activity (GO:0005198);; cellular component: cell (GO:0005623);; cellular component: macromolecular complex (GO:0032991);; cellular component: organelle (GO:0043226);; cellular component: cell part (GO:0044464);; biological process: metabolic process (GO:0008152);; biological process: cellular process (GO:0009987)
gene:Zm00001d017122	--	0	0	0	0	0	0	2.30964	152	1.38141	94	3.04751	207	1.23864e-28	3.19534	up	--	--	Biological Process: telomere maintenance (GO:0000723);; Molecular Function: DNA helicase activity (GO:0003678);; Biological Process: DNA repair (GO:0006281);; Cellular Component: cytoplasmic vesicle (GO:0016023);; Biological Process: DNA duplex unwinding (GO:0032508);;	--	--	[D]	Cell cycle control, cell division, chromosome partitioning	PIF1-like helicase	--	S	Function unknown	hypothetical protein ZEAMMB73_Zm00001d017122 [Zea mays]	biological process: metabolic process (GO:0008152);; biological process: cellular process (GO:0009987);; biological process: biological regulation (GO:0065007);; biological process: cellular component organization or biogenesis (GO:0071840);; molecular function: catalytic activity (GO:0003824);; biological process: response to stimulus (GO:0050896)
gene:Zm00001d047234	--	0.020904	2	0	0	0	0	2.19892	140	1.35402	118	1.39371	117	1.54387e-27	3.11202	up	--	--	Cellular Component: 1,3-beta-D-glucan synthase complex (GO:0000148);; Molecular Function: 1,3-beta-D-glucan synthase activity (GO:0003843);; Cellular Component: mitochondrion (GO:0005739);; Cellular Component: Golgi apparatus (GO:0005794);; Biological Process: (1->3)-beta-D-glucan biosynthetic process (GO:0006075);; Biological Process: protein import into nucleus (GO:0006606);; Biological Process…	--	--	--	--	--	--	--	--	hypothetical protein ZEAMMB73_Zm00001d047234 [Zea mays]	cellular component: cell (GO:0005623);; cellular component: membrane (GO:0016020);; cellular component: macromolecular complex (GO:0032991);; cellular component: membrane part (GO:0044425);; cellular component: cell part (GO:0044464);; molecular function: catalytic activity (GO:0003824);; cellular component: organelle (GO:0043226);; biological process: metabolic process (GO:0008152);; biological …
gene:Zm00001d036932	--	0.054669	5	0.032179	2	0.058273	4	6.25598	332	1.89131	111	6.65111	373	2.03873e-27	3.10333	up	--	--	--	--	--	--	--	--	--	S	Function unknown	hypothetical protein ZEAMMB73_Zm00001d036932 [Zea mays]	--
Zea_mays_newGene_14454	--	0	0	0	0	0	0	6.41949	2306	6.16861	1829	15.1806	4659	4.43376e-26	3.09181	up	--	--	Molecular Function: nucleic acid binding (GO:0003676);; Molecular Function: aspartic-type endopeptidase activity (GO:0004190);; Biological Process: proteolysis (GO:0006508);; Molecular Function: zinc ion binding (GO:0008270);; Biological Process: DNA integration (GO:0015074);;	--	--	[R]	General function prediction only	Putative gypsy type transposon;; Retrotransposon gag protein	--	--	--	putative retrotransposon protein [Zea mays]	molecular function: binding (GO:0005488);; molecular function: catalytic activity (GO:0003824);; biological process: metabolic process (GO:0008152);; biological process: cellular process (GO:0009987)
Zea_mays_newGene_4198	--	0	0	0	0	0	0	2.1199	91	2.35025	109	3.70273	162	2.76355e-26	3.0679	up	--	--	Biological Process: carbohydrate transport (GO:0008643);; Cellular Component: chloroplast thylakoid membrane (GO:0009535);; Cellular Component: integral component of membrane (GO:0016021);; Molecular Function: substrate-specific transmembrane transporter activity (GO:0022891);; Biological Process: transmembrane transport (GO:0055085);;	--	--	--	--	--	Light-harvesting complex-like protein OHP1, chloroplastic OS=Arabidopsis thaliana OX=3702 GN=OHP1 PE=1 SV=1	--	--	unknown [Zea mays]	biological process: single-organism process (GO:0044699);; biological process: localization (GO:0051179);; cellular component: cell (GO:0005623);; cellular component: membrane (GO:0016020);; cellular component: organelle (GO:0043226);; cellular component: organelle part (GO:0044422);; cellular component: cell part (GO:0044464);; cellular component: membrane part (GO:0044425);; molecular function:…
gene:Zm00001d033044	--	0.165129	9	0.317128	18	0.318275	17	5.14417	247	5.15238	254	4.60389	229	4.38468e-34	3.00365	up	[IR]	Lipid transport and metabolism;; General function prediction only	Biological Process: lipid metabolic process (GO:0006629);; Cellular Component: cytoplasmic vesicle (GO:0016023);; Molecular Function: hydrolase activity, acting on ester bonds (GO:0016788);;	--	--	--	--	GDSL-like Lipase/Acylhydrolase	GDSL esterase/lipase At1g28640 OS=Arabidopsis thaliana OX=3702 GN=At1g28640 PE=3 SV=1	S	Function unknown	uncharacterized protein LOC100191748 precursor [Zea mays]	biological process: metabolic process (GO:0008152);; biological process: single-organism process (GO:0044699);; molecular function: catalytic activity (GO:0003824)
gene:Zm00001d023724	--	0	0	0	0	0	0	2.51537	261	0.740629	79	1.83987	204	1.53835e-24	2.98795	up	[E]	Amino acid transport and metabolism	Molecular Function: nucleotide binding (GO:0000166);; Cellular Component: mitochondrion (GO:0005739);; Biological Process: cellular aromatic compound metabolic process (GO:0006725);; Cellular Component: plastid (GO:0009536);; Molecular Function: nucleoside-triphosphatase activity (GO:0017111);; Biological Process: cellular nitrogen compound metabolic process (GO:0034641);; Biological Process: pri…	--	--	[O]	Posttranslational modification, protein turnover, chaperones	Transmembrane proteins 14C	Tryptophan synthase alpha chain, chloroplastic OS=Arabidopsis thaliana OX=3702 GN=TSA1 PE=1 SV=1	--	--	hypothetical protein ZEAMMB73_Zm00001d023724 [Zea mays]	molecular function: binding (GO:0005488);; cellular component: cell (GO:0005623);; cellular component: organelle (GO:0043226);; cellular component: cell part (GO:0044464);; biological process: metabolic process (GO:0008152);; biological process: cellular process (GO:0009987);; molecular function: catalytic activity (GO:0003824);; biological process: single-organism process (GO:0044699)
gene:Zm00001d007367	--	0	0	0	0	0	0	4.96984	160	2.29423	76	4.98446	166	2.84197e-24	2.96549	up	--	--	Molecular Function: chaperone binding (GO:0051087);;	--	--	--	--	BAG domain	--	S	Function unknown	BAG domain containing protein expressed [Zea mays]	molecular function: binding (GO:0005488)
gene:Zm00001d037936	--	0	0	0	0	0	0	9.80166	91	10.5282	101	9.81722	94	6.69388e-23	2.87839	up	--	--	Cellular Component: mitochondrion (GO:0005739);; Biological Process: response to stress (GO:0006950);;	--	--	--	--	Late embryogenesis abundant protein	Protein SENESCENCE-ASSOCIATED GENE 21, mitochondrial OS=Arabidopsis thaliana OX=3702 GN=SAG21 PE=2 SV=1	S	Function unknown	protein SENESCENCE-ASSOCIATED GENE 21, mitochondrial [Zea mays]	cellular component: cell (GO:0005623);; cellular component: organelle (GO:0043226);; cellular component: cell part (GO:0044464);; biological process: response to stimulus (GO:0050896)
Zea_mays_newGene_6678	--	0	0	0	0	0	0	1.05215	81	1.35694	108	2.90043	231	1.30444e-22	2.87195	up	--	--	Molecular Function: DNA binding (GO:0003677);; Molecular Function: RNA binding (GO:0003723);; Molecular Function: RNA-directed DNA polymerase activity (GO:0003964);; Molecular Function: aspartic-type endopeptidase activity (GO:0004190);; Biological Process: RNA-dependent DNA biosynthetic process (GO:0006278);; Biological Process: DNA recombination (GO:0006310);; Biological Process: proteolysis (G…	--	--	[R]	General function prediction only	Reverse transcriptase (RNA-dependent DNA polymerase);; Retroviral aspartyl protease;; gag-polyprotein putative aspartyl protease;; Aspartyl protease;; Aspartyl protease	Uncharacterized mitochondrial protein AtMg00860 OS=Arabidopsis thaliana OX=3702 GN=AtMg00860 PE=4 SV=1	L	Replication, recombination and repair	uncharacterized protein LOC103631357 [Zea mays]	molecular function: binding (GO:0005488);; molecular function: catalytic activity (GO:0003824);; biological process: metabolic process (GO:0008152);; biological process: cellular process (GO:0009987)
Zea_mays_newGene_15911	--	0	0	0	0	0	0	1.23174	95	1.11704	89	1.27097	101	9.7712e-23	2.86899	up	[J]	Translation, ribosomal structure and biogenesis	--	K10523|1.83105e-41|zma:100272712|K10523 speckle-type POZ protein | (RefSeq) Orphan133, GRMZM2G166049, GRMZM2G166049_T01; speckle-type POZ protein	--	[J]	Translation, ribosomal structure and biogenesis	--	40S ribosomal protein S4 OS=Oryza sativa subsp. japonica OX=39947 GN=RPS4 PE=2 SV=3	S	Function unknown	BTB/POZ and MATH domain-containing protein 4 [Zea mays]	--
Zea_mays_newGene_3282	--	0	0	0	0	0	0	2.15798	101	1.67658	76	3.48911	172	4.88716e-22	2.83377	up	--	--	--	K20476|1.64555e-58|zma:103650656|K20476 RAB6A-GEF complex partner protein 1 | (RefSeq) uncharacterized LOC103650656	--	[R]	General function prediction only	RIC1	--	S	Function unknown	predicted protein [Hordeum vulgare subsp. vulgare]	--
Zea_mays_newGene_13619	--	0.222973	30	0.143921	23	0.102961	15	1.65509	217	2.59936	350	2.85712	388	6.62003e-30	2.82402	up	--	--	Cellular Component: Golgi apparatus (GO:0005794);; Cellular Component: plasma membrane (GO:0005886);; Cellular Component: plasmodesma (GO:0009506);; Cellular Component: integral component of membrane (GO:0016021);;	--	--	[R]	General function prediction only	Cytosolic domain of 10TM putative phosphate transporter	CSC1-like protein At1g32090 OS=Arabidopsis thaliana OX=3702 GN=At1g32090 PE=1 SV=1	S	Function unknown	CSC1-like protein At1g32090 [Zea mays]	cellular component: cell (GO:0005623);; cellular component: organelle (GO:0043226);; cellular component: cell part (GO:0044464);; cellular component: membrane (GO:0016020);; cellular component: cell junction (GO:0030054);; cellular component: membrane part (GO:0044425)
gene:Zm00001d035178	--	4.88854	317	3.83229	291	3.621	251	29.9293	1917	65.7499	4332	38.1215	2528	4.06028e-41	2.8137	up	[QV]	Secondary metabolites biosynthesis, transport and catabolism;; Defense mechanisms	Molecular Function: monooxygenase activity (GO:0004497);; Molecular Function: iron ion binding (GO:0005506);; Molecular Function: electron carrier activity (GO:0009055);; Molecular Function: oxidoreductase activity, acting on paired donors, with incorporation or reduction of molecular oxygen (GO:0016705);; Molecular Function: heme binding (GO:0020037);; Biological Process: oxidation-reduction pro…	--	--	[Q]	Secondary metabolites biosynthesis, transport and catabolism	Cytochrome P450	indole-2-monooxygenase OS=Zea mays OX=4577 GN=CYP71C4 PE=1 SV=1	Q	Secondary metabolites biosynthesis, transport and catabolism	indole-2-monooxygenase-like [Zea mays]	molecular function: catalytic activity (GO:0003824);; biological process: metabolic process (GO:0008152);; biological process: single-organism process (GO:0044699);; molecular function: binding (GO:0005488);; molecular function: electron carrier activity (GO:0009055)
gene:Zm00001d008651	--	0.500484	36	0.64819	54	0.494689	38	6.36317	447	5.19513	375	6.50232	473	2.69785e-40	2.79785	up	[GHR]	Carbohydrate transport and metabolism;; Coenzyme transport and metabolism;; General function prediction only	Molecular Function: magnesium ion binding (GO:0000287);; Molecular Function: pyruvate decarboxylase activity (GO:0004737);; Biological Process: response to stress (GO:0006950);; Biological Process: metabolic process (GO:0008152);; Molecular Function: thiamine pyrophosphate binding (GO:0030976);;	K01568|0|zma:542651|K01568 pyruvate decarboxylase [EC:4.1.1.1] | (RefSeq) pdc2, GRMZM2G038821, PDC; pyruvate decarboxylase	Glycolysis / Gluconeogenesis (ko00010)	[EH]	Amino acid transport and metabolism;; Coenzyme transport and metabolism	Thiamine pyrophosphate enzyme, N-terminal TPP binding domain;; Thiamine pyrophosphate enzyme, central domain;; Thiamine pyrophosphate enzyme, C-terminal TPP binding domain	Pyruvate decarboxylase 1 OS=Zea mays OX=4577 GN=PDC1 PE=2 SV=1	GH	Carbohydrate transport and metabolism;; Coenzyme transport and metabolism	pyruvate decarboxylase 2 [Zea mays]	molecular function: binding (GO:0005488);; molecular function: catalytic activity (GO:0003824);; biological process: response to stimulus (GO:0050896);; biological process: metabolic process (GO:0008152)
gene:Zm00001d007372	--	0	0	0.019002	2	0.020104	2	0.971383	86	1.45262	115	1.46749	108	6.30409e-22	2.79544	up	[E]	Amino acid transport and metabolism	Molecular Function: serine-type carboxypeptidase activity (GO:0004185);; Biological Process: proteolysis (GO:0006508);; Cellular Component: plant-type cell wall (GO:0009505);; Cellular Component: cytoplasmic vesicle (GO:0016023);;	K16297|0|zma:103648019|K16297 serine carboxypeptidase-like clade II [EC:3.4.16.-] | (RefSeq) GRMZM2G052507; serine carboxypeptidase-like 45	--	[OE]	Posttranslational modification, protein turnover, chaperones;; Amino acid transport and metabolism	Serine carboxypeptidase	Serine carboxypeptidase-like 45 OS=Arabidopsis thaliana OX=3702 GN=SCPL45 PE=2 SV=1	E	Amino acid transport and metabolism	Serine carboxypeptidase 1 [Zea mays]	molecular function: catalytic activity (GO:0003824);; biological process: metabolic process (GO:0008152);; cellular component: cell (GO:0005623);; cellular component: cell part (GO:0044464)
gene:Zm00001d028140	--	0.318906	41	0.378981	53	0.270114	37	6.5697	686	3.30239	356	4.54255	500	4.26459e-31	2.77369	up	--	--	Biological Process: nucleobase-containing compound metabolic process (GO:0006139);;	K14833|5.4713e-113|sbi:SORBI_05g002340|K14833 nucleolar complex protein 2 | (RefSeq) SORBIDRAFT_05g002340, Sb05g002340; hypothetical protein	--	[J]	Translation, ribosomal structure and biogenesis	Noc2p family	Nucleolar complex protein 2 homolog OS=Arabidopsis thaliana OX=3702 GN=At2g18220 PE=3 SV=2	S	Function unknown	Noc2p family [Zea mays]	biological process: metabolic process (GO:0008152);; biological process: cellular process (GO:0009987)
gene:Zm00001d053036	--	0	0	0	0	0	0	1.40113	77	1.59874	91	1.68305	96	6.72191e-21	2.7586	up	--	--	--	--	--	--	--	--	--	--	--	hypothetical protein ZEAMMB73_Zm00001d053036 [Zea mays]	--
gene:Zm00001d004471	--	0	0	0	0	0	0	3.63109	62	8.83127	155	6.73191	119	1.02401e-20	2.75242	up	--	--	Molecular Function: methyltransferase activity (GO:0008168);; Biological Process: methylation (GO:0032259);;	--	--	[R]	General function prediction only	PPR repeat;; PPR repeat family;; PPR repeat	Pentatricopeptide repeat-containing protein At3g04750, mitochondrial OS=Arabidopsis thaliana OX=3702 GN=PCMP-E81 PE=2 SV=1	S	Function unknown	hypothetical protein ZEAMMB73_Zm00001d004471 [Zea mays]	molecular function: catalytic activity (GO:0003824);; biological process: metabolic process (GO:0008152)
Zea_mays_newGene_15965	--	0	0	0	0	0.095096	2	4.68295	91	3.93971	79	7.14481	144	1.86335e-20	2.72511	up	--	--	Molecular Function: RNA polymerase II regulatory region sequence-specific DNA binding (GO:0000977);; Molecular Function: transcription factor activity, sequence-specific DNA binding (GO:0003700);; Cellular Component: nucleus (GO:0005634);; Biological Process: DNA recombination (GO:0006310);; Biological Process: regulation of transcription from RNA polymerase II promoter (GO:0006357);; Cellular Co…	--	--	[L]	Replication, recombination and repair	hAT family C-terminal dimerisation region	Putative AC transposase OS=Zea mays OX=4577 PE=2 SV=2	S	Function unknown	hypothetical protein [Zea mays]	molecular function: binding (GO:0005488);; molecular function: nucleic acid binding transcription factor activity (GO:0001071);; biological process: biological regulation (GO:0065007);; cellular component: cell (GO:0005623);; cellular component: organelle (GO:0043226);; cellular component: cell part (GO:0044464);; biological process: metabolic process (GO:0008152);; biological process: cellular p…
gene:Zm00001d007319	--	1.98834	169	1.71096	170	2.73825	249	30.7535	2580	20.4725	1768	15.5382	1350	5.10559e-35	2.71427	up	[O]	Posttranslational modification, protein turnover, chaperones	Molecular Function: serine-type endopeptidase activity (GO:0004252);; Biological Process: proteolysis (GO:0006508);; Cellular Component: cytoplasmic vesicle (GO:0016023);; Molecular Function: identical protein binding (GO:0042802);; Biological Process: negative regulation of catalytic activity (GO:0043086);;	--	--	--	--	Subtilase family;; Peptidase inhibitor I9	Subtilisin-like protease SBT3.3 OS=Arabidopsis thaliana OX=3702 GN=SBT3.3 PE=2 SV=1	O	Posttranslational modification, protein turnover, chaperones	putative subtilase family protein precursor [Zea mays]	molecular function: catalytic activity (GO:0003824);; biological process: metabolic process (GO:0008152);; molecular function: binding (GO:0005488);; biological process: biological regulation (GO:0065007)
Zea_mays_newGene_10787	--	0.071636	5	0.095129	8	0.073529	9	1.80633	148	1.31784	113	3.62354	298	1.01145e-20	2.66752	up	--	--	Cellular Component: integral component of membrane (GO:0016021);;	--	--	--	--	--	--	--	--	uncharacterized protein LOC100216923 [Zea mays]	cellular component: membrane (GO:0016020);; cellular component: membrane part (GO:0044425)
gene:Zm00001d047975	--	0	0	0	0	0	0	0.540917	86	0.398547	65	0.698577	114	6.63872e-19	2.63218	up	[L]	Replication, recombination and repair	Biological Process: telomere maintenance (GO:0000723);; Molecular Function: DNA helicase activity (GO:0003678);; Biological Process: DNA repair (GO:0006281);; Cellular Component: plastid (GO:0009536);; Cellular Component: cytoplasmic vesicle (GO:0016023);; Biological Process: DNA duplex unwinding (GO:0032508);;	--	--	[D]	Cell cycle control, cell division, chromosome partitioning	Helitron helicase-like domain at N-terminus;; PIF1-like helicase	--	S	Function unknown	hypothetical protein ZEAMMB73_Zm00001d047975 [Zea mays]	biological process: metabolic process (GO:0008152);; biological process: cellular process (GO:0009987);; biological process: biological regulation (GO:0065007);; biological process: cellular component organization or biogenesis (GO:0071840);; molecular function: catalytic activity (GO:0003824);; biological process: response to stimulus (GO:0050896);; cellular component: cell (GO:0005623);; cellul…
gene:Zm00001d051083	--	0	0	0	0	0	0	1.10858	70	1.16533	75	1.44392	94	2.10307e-18	2.59802	up	[T]	Signal transduction mechanisms	Molecular Function: protein kinase activity (GO:0004672);; Molecular Function: ATP binding (GO:0005524);; Biological Process: protein phosphorylation (GO:0006468);; Cellular Component: integral component of membrane (GO:0016021);; Cellular Component: cytoplasmic vesicle (GO:0016023);;	K04730|0|zma:103653760|K04730 interleukin-1 receptor-associated kinase 1 [EC:2.7.11.1] | (RefSeq) probable LRR receptor-like serine/threonine-protein kinase At3g47570-like	--	--	--	Protein kinase domain;; Protein tyrosine kinase	Probable LRR receptor-like serine/threonine-protein kinase At3g47570 OS=Arabidopsis thaliana OX=3702 GN=At3g47570 PE=2 SV=1	T	Signal transduction mechanisms	probable LRR receptor-like serine/threonine-protein kinase At3g47570 [Zea mays]	molecular function: catalytic activity (GO:0003824);; biological process: metabolic process (GO:0008152);; biological process: cellular process (GO:0009987);; molecular function: binding (GO:0005488);; cellular component: membrane (GO:0016020);; cellular component: membrane part (GO:0044425)
gene:Zm00001d009071	--	0.302622	12	0.351543	16	0.685434	27	5.58033	206	9.86685	387	4.78318	194	3.49331e-21	2.57143	up	--	--	Cellular Component: plasma membrane (GO:0005886);; Biological Process: carbohydrate transport (GO:0008643);; Cellular Component: integral component of membrane (GO:0016021);;	K15382|4.75174e-148|zma:103635056|K15382 solute carrier family 50 (sugar transporter) | (RefSeq) GRMZM2G111926; bidirectional sugar transporter SWEET17-like	--	[R]	General function prediction only	Sugar efflux transporter for intercellular exchange	Bidirectional sugar transporter SWEET17 OS=Arabidopsis thaliana OX=3702 GN=SWEET17 PE=1 SV=2	U	Intracellular trafficking, secretion, and vesicular transport	bidirectional sugar transporter SWEET17 [Zea mays]	cellular component: cell (GO:0005623);; cellular component: membrane (GO:0016020);; cellular component: cell part (GO:0044464);; biological process: single-organism process (GO:0044699);; biological process: localization (GO:0051179);; cellular component: membrane part (GO:0044425)
gene:Zm00001d007301	--	1.54567	95	0.738597	50	1.05054	72	13.4325	728	12.7221	717	9.36679	515	1.98487e-29	2.56366	up	[O]	Posttranslational modification, protein turnover, chaperones	Molecular Function: protein disulfide isomerase activity (GO:0003756);; Cellular Component: endoplasmic reticulum lumen (GO:0005788);; Biological Process: glycerol ether metabolic process (GO:0006662);; Molecular Function: electron carrier activity (GO:0009055);; Molecular Function: protein disulfide oxidoreductase activity (GO:0015035);; Cellular Component: cytoplasmic vesicle (GO:0016023);; Bio…	--	--	[O]	Posttranslational modification, protein turnover, chaperones	Thioredoxin;; Thioredoxin-like domain;; Thioredoxin-like;; Thioredoxin-like domain;; Thioredoxin-like	Protein disulfide-isomerase OS=Zea mays OX=4577 GN=PDI PE=2 SV=1	O	Posttranslational modification, protein turnover, chaperones	protein disulfide isomerase2 [Zea mays]	molecular function: catalytic activity (GO:0003824);; cellular component: cell (GO:0005623);; cellular component: membrane-enclosed lumen (GO:0031974);; cellular component: organelle (GO:0043226);; cellular component: organelle part (GO:0044422);; cellular component: cell part (GO:0044464);; biological process: metabolic process (GO:0008152);; biological process: single-organism process (GO:00446…
Zea_mays_newGene_12266	--	0	0	0.108551	3	0.200264	6	5.26796	124	3.26779	79	7.92295	192	1.55305e-17	2.52317	up	--	--	Cellular Component: Golgi apparatus (GO:0005794);; Cellular Component: integral component of membrane (GO:0016021);; Molecular Function: transferase activity (GO:0016740);;	--	--	--	--	--	Probable xyloglucan glycosyltransferase 7 OS=Oryza sativa subsp. japonica OX=39947 GN=CSLC7 PE=2 SV=1	--	--	hypothetical protein ZEAMMB73_Zm00001d025282 [Zea mays]	cellular component: cell (GO:0005623);; cellular component: organelle (GO:0043226);; cellular component: cell part (GO:0044464);; cellular component: membrane (GO:0016020);; cellular component: membrane part (GO:0044425);; molecular function: catalytic activity (GO:0003824)
Zea_mays_newGene_15496	--	0	0	0	0	0	0	2.74529	83	1.86711	58	4.57414	141	2.86307e-17	2.52227	up	--	--	Biological Process: ubiquitin-dependent protein catabolic process (GO:0006511);;	--	--	--	--	--	--	O	Posttranslational modification, protein turnover, chaperones	uncharacterized protein LOC100281615 isoform X4 [Zea mays]	biological process: metabolic process (GO:0008152);; biological process: cellular process (GO:0009987)
gene:Zm00001d039579	--	0.04526	3	0.026299	2	0	0	1.60335	104	1.1696	78	1.25046	84	8.77648e-17	2.47333	up	--	--	Molecular Function: zinc ion binding (GO:0008270);;	K11380|0|zma:103649660|K11380 NuA3 HAT complex component NTO1 | (RefSeq) lysine-specific demethylase 4B	--	[R]	General function prediction only	PHD-zinc-finger like domain;; PHD-like zinc-binding domain;; PHD-finger;; PHD-finger	Histone-lysine N-methyltransferase TRX1 OS=Oryza sativa subsp. japonica OX=39947 GN=TRX1 PE=1 SV=1	S	Function unknown	bromodomain-containing protein 1 [Zea mays]	molecular function: binding (GO:0005488)
gene:Zm00001d037507	--	0.789954	41	0.950787	58	0.933579	52	9.23704	430	7.80468	360	8.03125	367	3.83726e-31	2.4675	up	[H]	Coenzyme transport and metabolism	Cellular Component: mitochondrion (GO:0005739);; Molecular Function: transaminase activity (GO:0008483);;	K16871|3.86549e-89|zma:100282236|K16871 4-aminobutyrate---pyruvate transaminase [EC:2.6.1.96] | (RefSeq) aminotransferase y4uB	Alanine, aspartate and glutamate metabolism (ko00250);; Butanoate metabolism (ko00650)	[E]	Amino acid transport and metabolism	Aminotransferase class-III	Probable gamma-aminobutyrate transaminase 3, mitochondrial OS=Oryza sativa subsp. indica OX=39946 GN=OsI_28220 PE=3 SV=1	E	Amino acid transport and metabolism	Gamma-aminobutyrate transaminase POP2 mitochondrial [Zea mays]	cellular component: cell (GO:0005623);; cellular component: organelle (GO:0043226);; cellular component: cell part (GO:0044464);; molecular function: catalytic activity (GO:0003824)
gene:Zm00001d009022	--	6.43908	214	3.88939	151	5.02766	178	32.08	1051	74.0655	2496	33.6252	1141	8.78195e-25	2.44377	up	[R]	General function prediction only	--	--	--	--	--	NmrA-like family;; NAD(P)H-binding;; NAD dependent epimerase/dehydratase family;; 3-beta hydroxysteroid dehydrogenase/isomerase family	Isoflavone reductase homolog IRL1 OS=Ginkgo biloba OX=3311 GN=IRL1 PE=1 SV=1	S	Function unknown	isoflavone reductase homolog IRL-like [Zea mays]	--
gene:Zm00001d012972	--	5.85344	197	5.54862	222	6.70332	231	39.0459	1266	41.5687	1361	39.4532	1295	1.82278e-66	2.4252	up	--	--	Cellular Component: nucleus (GO:0005634);; Cellular Component: plant-type vacuole membrane (GO:0009705);; Biological Process: flavonoid biosynthetic process (GO:0009813);; Biological Process: response to UV-B (GO:0010224);; Cellular Component: extrinsic component of endoplasmic reticulum membrane (GO:0042406);; Molecular Function: chalcone isomerase activity (GO:0045430);; Biological Process: res…	K01859|2.00527e-120|sbi:SORBI_01g003330|K01859 chalcone isomerase [EC:5.5.1.6] | (RefSeq) SORBIDRAFT_01g003330, Sb01g003330; hypothetical protein	Flavonoid biosynthesis (ko00941)	--	--	Chalcone-flavanone isomerase	Chalcone--flavonone isomerase OS=Zea mays OX=4577 GN=CHI PE=2 SV=1	G	Carbohydrate transport and metabolism	uncharacterized protein LOC100275381 [Zea mays]	cellular component: cell (GO:0005623);; cellular component: organelle (GO:0043226);; cellular component: cell part (GO:0044464);; cellular component: membrane (GO:0016020);; cellular component: organelle part (GO:0044422);; biological process: metabolic process (GO:0008152);; biological process: response to stimulus (GO:0050896);; cellular component: membrane part (GO:0044425);; molecular functio…
Zea_mays_newGene_15473	--	0	0	0	0	0	0	3.44937	103	2.76251	85	1.68182	52	2.30131e-15	2.38115	up	--	--	Cellular Component: integral component of membrane (GO:0016021);;	--	--	--	--	--	--	--	--	uncharacterized protein LOC109943496 [Zea mays]	cellular component: membrane (GO:0016020);; cellular component: membrane part (GO:0044425)
gene:Zm00001d025428	--	0	0	0	0	0	0	3.60752	69	3.65267	66	3.25836	65	3.75542e-15	2.36406	up	--	--	Molecular Function: mannosyl-oligosaccharide 1,2-alpha-mannosidase activity (GO:0004571);; Molecular Function: calcium ion binding (GO:0005509);; Cellular Component: mitochondrion (GO:0005739);; Cellular Component: Golgi apparatus (GO:0005794);; Biological Process: N-glycan processing (GO:0006491);; Cellular Component: membrane (GO:0016020);; Biological Process: root development (GO:0048364);;	K01230|3.1575e-49|zma:103643125|K01230 mannosyl-oligosaccharide alpha-1,2-mannosidase [EC:3.2.1.113] | (RefSeq) mannosyl-oligosaccharide 1,2-alpha-mannosidase MNS2-like	N-Glycan biosynthesis (ko00510);; Protein processing in endoplasmic reticulum (ko04141)	[G]	Carbohydrate transport and metabolism	Glycosyl hydrolase family 47	Mannosyl-oligosaccharide 1,2-alpha-mannosidase MNS2 OS=Arabidopsis thaliana OX=3702 GN=MNS2 PE=1 SV=1	S	Function unknown	Mannosyl-oligosaccharide 12-alpha-mannosidase MNS1, partial [Zea mays]	molecular function: catalytic activity (GO:0003824);; molecular function: binding (GO:0005488);; cellular component: cell (GO:0005623);; cellular component: organelle (GO:0043226);; cellular component: cell part (GO:0044464);; biological process: metabolic process (GO:0008152);; biological process: cellular process (GO:0009987);; cellular component: membrane (GO:0016020);; biological process: dev…
Zea_mays_newGene_7753	--	2.18648	80	0.244751	75	2.15754	84	2.45888	545	2.2363	417	2.73454	607	3.59592e-31	2.33219	up	--	--	Cellular Component: integral component of membrane (GO:0016021);;	--	--	--	--	--	--	--	--	unknown [Zea mays]	cellular component: membrane (GO:0016020);; cellular component: membrane part (GO:0044425)
gene:Zm00001d032812	--	0	0	0	0	0	0	1.65479	71	2.43593	108	1.10715	50	1.86385e-14	2.30869	up	[M]	Cell wall/membrane/envelope biogenesis	Molecular Function: serine-type endopeptidase activity (GO:0004252);; Cellular Component: extracellular region (GO:0005576);; Cellular Component: cell wall (GO:0005618);; Biological Process: proteolysis (GO:0006508);; Cellular Component: membrane (GO:0016020);; Cellular Component: cytoplasmic vesicle (GO:0016023);; Molecular Function: identical protein binding (GO:0042802);; Biological Process: n…	--	--	--	--	Subtilase family	Subtilisin-like protease SBT2.6 OS=Arabidopsis thaliana OX=3702 GN=SBT2.6 PE=2 SV=1	--	--	Subtilisin-like protease SBT2.6 [Zea mays]	molecular function: catalytic activity (GO:0003824);; biological process: metabolic process (GO:0008152);; cellular component: extracellular region (GO:0005576);; cellular component: cell (GO:0005623);; cellular component: cell part (GO:0044464);; cellular component: membrane (GO:0016020);; molecular function: binding (GO:0005488);; biological process: biological regulation (GO:0065007)
gene:Zm00001d050897	--	0	0	0	0	0	0	0.625596	43	1.27087	89	2.6702	187	3.11567e-14	2.28838	up	--	--	Molecular Function: DNA binding (GO:0003677);; Molecular Function: transcription factor activity, sequence-specific DNA binding (GO:0003700);; Cellular Component: nucleus (GO:0005634);; Biological Process: regulation of transcription, DNA-templated (GO:0006355);; Biological Process: response to nutrient (GO:0007584);; Molecular Function: transcription factor binding (GO:0008134);; Biological Proc…	K09264|1.23107e-90|zma:103655506|K09264 MADS-box transcription factor, plant | (RefSeq) MADS-box transcription factor 27-like	--	[K]	Transcription	SRF-type transcription factor (DNA-binding and dimerisation domain);; K-box region	MADS-box transcription factor 27 OS=Oryza sativa subsp. japonica OX=39947 GN=MADS27 PE=2 SV=2	K	Transcription	Agamous-like MADS-box protein AGL16 [Zea mays]	molecular function: binding (GO:0005488);; molecular function: nucleic acid binding transcription factor activity (GO:0001071);; biological process: biological regulation (GO:0065007);; cellular component: cell (GO:0005623);; cellular component: organelle (GO:0043226);; cellular component: cell part (GO:0044464);; biological process: response to stimulus (GO:0050896);; biological process: cellula…
gene:Zm00001d020852	--	61.1031	4820	48.2999	4451	48.2162	4059	262.582	20462	306.659	24587	315.21	25432	3.59529e-81	2.28432	up	[N]	Cell motility	Cellular Component: Golgi membrane (GO:0000139);; Cellular Component: mitochondrion (GO:0005739);; Cellular Component: endoplasmic reticulum (GO:0005783);; Cellular Component: plasma membrane (GO:0005886);; Cellular Component: integral component of membrane (GO:0016021);; Molecular Function: cellulose synthase (UDP-forming) activity (GO:0016760);; Biological Process: cellulose biosynthetic proces…	--	--	--	--	Cellulose synthase	Cellulose synthase-like protein E6 OS=Oryza sativa subsp. japonica OX=39947 GN=CSLE6 PE=2 SV=1	S	Function unknown	unknown [Zea mays]	cellular component: cell (GO:0005623);; cellular component: membrane (GO:0016020);; cellular component: organelle (GO:0043226);; cellular component: organelle part (GO:0044422);; cellular component: cell part (GO:0044464);; cellular component: membrane part (GO:0044425);; molecular function: catalytic activity (GO:0003824);; biological process: metabolic process (GO:0008152);; biological process:…
gene:Zm00001d017387	--	0.049862	11	0.038575	9	0.027909	7	4.37327	245	1.6157	103	1.60484	112	1.76827e-14	2.26732	up	--	--	Biological Process: resolution of meiotic recombination intermediates (GO:0000712);; Cellular Component: plasmodesma (GO:0009506);;	--	--	--	--	--	Protein SHORTAGE IN CHIASMATA 1 OS=Arabidopsis thaliana OX=3702 GN=SHOC1 PE=1 SV=1	S	Function unknown	shortage in chiasmata 1 [Zea mays]	biological process: reproduction (GO:0000003);; biological process: cellular process (GO:0009987);; biological process: reproductive process (GO:0022414);; biological process: single-organism process (GO:0044699);; cellular component: cell junction (GO:0030054)
Zea_mays_newGene_9442	--	0	0	0	0	0	0	1.79066	73	1.06569	45	2.41336	102	6.87124e-14	2.2621	up	--	--	Cellular Component: integral component of membrane (GO:0016021);;	--	--	--	--	--	--	--	--	uncharacterized protein LOC100502316 [Zea mays]	cellular component: membrane (GO:0016020);; cellular component: membrane part (GO:0044425)
Zea_mays_newGene_761	--	0.059858	4	0	0	0.042448	4	5.32209	245	1.10255	52	3.78365	188	8.0313e-14	2.25822	up	--	--	--	--	--	--	--	--	--	--	--	unknown [Zea mays]	--
Zea_mays_newGene_10789	--	0.018148	2	0	0	0	0	0.621371	54	0.780659	70	1.92447	173	1.16146e-13	2.24355	up	--	--	Cellular Component: integral component of membrane (GO:0016021);;	--	--	--	--	--	--	--	--	unknown [Zea mays]	cellular component: membrane (GO:0016020);; cellular component: membrane part (GO:0044425)
gene:Zm00001d028335	--	0	0	0	0	0	0	0.754753	118	0.227701	37	0.97509	158	1.06543e-13	2.2429	up	[K]	Transcription	Biological Process: telomere maintenance (GO:0000723);; Molecular Function: DNA helicase activity (GO:0003678);; Biological Process: DNA repair (GO:0006281);; Biological Process: DNA duplex unwinding (GO:0032508);;	--	--	[D]	Cell cycle control, cell division, chromosome partitioning	PIF1-like helicase;; Helitron helicase-like domain at N-terminus;; AAA domain	--	S	Function unknown	hypothetical protein ZEAMMB73_Zm00001d028335 [Zea mays]	biological process: metabolic process (GO:0008152);; biological process: cellular process (GO:0009987);; biological process: biological regulation (GO:0065007);; biological process: cellular component organization or biogenesis (GO:0071840);; molecular function: catalytic activity (GO:0003824);; biological process: response to stimulus (GO:0050896)
gene:Zm00001d033080	--	0	0	0	0	0	0	1.01894	70	0.60565	43	1.20841	86	4.91189e-13	2.18966	up	--	--	Cellular Component: plastid (GO:0009536);;	--	--	--	--	QWRF family	QWRF motif-containing protein 3 OS=Arabidopsis thaliana OX=3702 GN=QWRF3 PE=2 SV=1	S	Function unknown	QWRF motif-containing protein 3 [Zea mays]	cellular component: cell (GO:0005623);; cellular component: organelle (GO:0043226);; cellular component: cell part (GO:0044464)
gene:Zm00001d043628	--	0.098902	5	0.11112	7	0	0	1.93602	95	1.77128	89	1.68523	86	4.66575e-13	2.18062	up	[EH]	Amino acid transport and metabolism;; Coenzyme transport and metabolism	Molecular Function: magnesium ion binding (GO:0000287);; Molecular Function: ketol-acid reductoisomerase activity (GO:0004455);; Molecular Function: copper ion binding (GO:0005507);; Cellular Component: cell wall (GO:0005618);; Cellular Component: mitochondrion (GO:0005739);; Biological Process: gluconeogenesis (GO:0006094);; Biological Process: glycolytic process (GO:0006096);; Biological Proces…	K00053|0|sita:101781570|K00053 ketol-acid reductoisomerase [EC:1.1.1.86] | (RefSeq) ketol-acid reductoisomerase, chloroplastic	Valine, leucine and isoleucine biosynthesis (ko00290);; Pantothenate and CoA biosynthesis (ko00770);; 2-Oxocarboxylic acid metabolism (ko01210);; Biosynthesis of amino acids (ko01230)	--	--	Acetohydroxy acid isomeroreductase, catalytic domain;; Acetohydroxy acid isomeroreductase, NADPH-binding domain	Ketol-acid reductoisomerase, chloroplastic OS=Oryza sativa subsp. japonica OX=39947 GN=Os05g0573700 PE=1 SV=1	E	Amino acid transport and metabolism	Ketol-acid reductoisomerase chloroplastic [Zea mays]	molecular function: binding (GO:0005488);; molecular function: catalytic activity (GO:0003824);; biological process: metabolic process (GO:0008152);; biological process: single-organism process (GO:0044699);; cellular component: cell (GO:0005623);; cellular component: cell part (GO:0044464);; cellular component: organelle (GO:0043226);; biological process: cellular process (GO:0009987);; cellular…
Zea_mays_newGene_823	--	0	0	0	0	0	0	2.35393	50	2.79445	61	2.92285	64	6.55607e-13	2.17977	up	--	--	--	--	--	--	--	--	--	--	--	hypothetical protein PAHAL_F01901 [Panicum hallii]	--
Zea_mays_newGene_14822	--	0	0	0	0	0	0	1.63902	81	1.62448	83	0.807138	42	6.61439e-13	2.17754	up	--	--	--	--	--	--	--	--	--	--	--	hypothetical protein [Zea mays]	--
Zea_mays_newGene_10897	--	0	0	0	0	0	0	0.99267	46	1.19722	57	1.73572	83	8.21742e-13	2.17039	up	[C]	Energy production and conversion	Cellular Component: plasma membrane (GO:0005886);; Molecular Function: FMN binding (GO:0010181);; Molecular Function: oxidoreductase activity (GO:0016491);; Biological Process: negative regulation of transcription, DNA-templated (GO:0045892);; Biological Process: oxidation-reduction process (GO:0055114);;	K03809|2.5925e-39|zma:100280914|K03809 NAD(P)H dehydrogenase (quinone) [EC:1.6.5.2] | (RefSeq) GRMZM2G042136; flavoprotein wrbA	Ubiquinone and other terpenoid-quinone biosynthesis (ko00130)	[R]	General function prediction only	--	Probable NAD(P)H dehydrogenase (quinone) FQR1-like 2 OS=Arabidopsis thaliana OX=3702 GN=At4g36750 PE=1 SV=1	S	Function unknown	flavoprotein wrbA [Zea mays]	cellular component: cell (GO:0005623);; cellular component: membrane (GO:0016020);; cellular component: cell part (GO:0044464);; molecular function: binding (GO:0005488);; molecular function: catalytic activity (GO:0003824);; biological process: biological regulation (GO:0065007);; biological process: metabolic process (GO:0008152);; biological process: single-organism process (GO:0044699)
gene:Zm00001d043544	--	0.432842	37	0.374366	38	0.200309	19	1.76332	149	5.7517	499	3.51989	308	2.47282e-14	2.16587	up	[G]	Carbohydrate transport and metabolism	Biological Process: metabolic process (GO:0008152);; Molecular Function: transferase activity, transferring hexosyl groups (GO:0016758);;	--	--	[GC]	Carbohydrate transport and metabolism;; Energy production and conversion	UDP-glucoronosyl and UDP-glucosyl transferase	UDP-glycosyltransferase 88A1 OS=Arabidopsis thaliana OX=3702 GN=UGT88A1 PE=2 SV=1	S	Function unknown	UDP-glycosyltransferase 88A1 [Zea mays]	biological process: metabolic process (GO:0008152);; molecular function: catalytic activity (GO:0003824)
gene:Zm00001d037609	--	0.544312	46	0.393677	39	0.582879	52	5.32258	278	5.40592	284	4.83692	271	3.51809e-22	2.14763	up	[G]	Carbohydrate transport and metabolism	Cellular Component: cell wall (GO:0005618);; Cellular Component: mitochondrion (GO:0005739);; Biological Process: lipid metabolic process (GO:0006629);; Cellular Component: cytoplasmic vesicle (GO:0016023);; Molecular Function: hydrolase activity, acting on ester bonds (GO:0016788);;	--	--	--	--	Glyceraldehyde 3-phosphate dehydrogenase, NAD binding domain	GDSL esterase/lipase At5g45910 OS=Arabidopsis thaliana OX=3702 GN=At5g45910 PE=2 SV=1	S	Function unknown	GDSL esterase/lipase [Zea mays]	cellular component: cell (GO:0005623);; cellular component: cell part (GO:0044464);; cellular component: organelle (GO:0043226);; biological process: metabolic process (GO:0008152);; biological process: single-organism process (GO:0044699);; molecular function: catalytic activity (GO:0003824)
Zea_mays_newGene_14007	--	0.359742	52	0.277239	47	0.415756	65	2.86203	407	1.49611	219	4.51737	662	2.50947e-15	2.12226	up	--	--	Cellular Component: integral component of membrane (GO:0016021);;	--	--	--	--	--	--	--	--	uncharacterized protein LOC109939288 [Zea mays]	cellular component: membrane (GO:0016020);; cellular component: membrane part (GO:0044425)
gene:Zm00001d012266	--	0.634525	25	0.644224	30	0.676738	29	5.29567	204	3.97055	158	5.30402	212	2.51901e-17	2.11905	up	--	--	Biological Process: ion transport (GO:0006811);; Cellular Component: membrane (GO:0016020);;	--	--	[P]	Inorganic ion transport and metabolism	--	Magnesium transporter MRS2-E OS=Oryza sativa subsp. japonica OX=39947 GN=MRS2-E PE=2 SV=1	--	--	uncharacterized protein LOC103637512 [Zea mays]	biological process: localization (GO:0051179);; cellular component: membrane (GO:0016020)
Zea_mays_newGene_8492	--	0	0	0.039245	1	0	0	2.42553	50	2.30326	49	3.53895	75	1.01332e-11	2.07655	up	--	--	Molecular Function: ligase activity (GO:0016874);;	--	--	[T]	Signal transduction mechanisms	--	E3 ubiquitin-protein ligase RGLG2 OS=Arabidopsis thaliana OX=3702 GN=RGLG2 PE=1 SV=1	S	Function unknown	uncharacterized protein LOC100216889 [Zea mays]	molecular function: catalytic activity (GO:0003824)
gene:Zm00001d050609	--	0	0	0.069352	3	0	0	1.77511	44	2.93565	74	3.38947	86	1.15766e-11	2.07364	up	--	--	--	--	--	--	--	--	--	S	Function unknown	uncharacterized protein LOC100276204 [Zea mays]	--
gene:Zm00001d023225	--	0.45198	25	0.077533	5	0.353164	21	2.54781	138	3.04585	170	6.95623	389	6.06597e-12	2.06757	up	--	--	--	--	--	--	--	GDSL/SGNH-like Acyl-Esterase family found in Pmr5 and Cas1p;; PMR5 N terminal Domain	Protein trichome birefringence-like 34 OS=Arabidopsis thaliana OX=3702 GN=TBL34 PE=2 SV=2	S	Function unknown	uncharacterized protein LOC100278892 isoform X1 [Zea mays]	--
gene:Zm00001d017123	--	0	0	0	0	0	0	3.62779	77	1.52808	34	4.53747	100	1.25702e-11	2.06109	up	[L]	Replication, recombination and repair	Biological Process: telomere maintenance (GO:0000723);; Molecular Function: DNA helicase activity (GO:0003678);; Molecular Function: ATP binding (GO:0005524);; Biological Process: DNA repair (GO:0006281);; Biological Process: DNA duplex unwinding (GO:0032508);;	--	--	[D]	Cell cycle control, cell division, chromosome partitioning	PIF1-like helicase	--	L	Replication, recombination and repair	PIF1 helicase [Zea mays]	biological process: metabolic process (GO:0008152);; biological process: cellular process (GO:0009987);; biological process: biological regulation (GO:0065007);; biological process: cellular component organization or biogenesis (GO:0071840);; molecular function: catalytic activity (GO:0003824);; molecular function: binding (GO:0005488);; biological process: response to stimulus (GO:0050896)
gene:Zm00001d027925	--	3.00825	135	3.5174	185	3.66503	176	17.8851	793	19.4805	888	15.8706	728	1.50695e-32	2.05947	up	--	--	Molecular Function: DNA binding (GO:0003677);; Molecular Function: transcription factor activity, sequence-specific DNA binding (GO:0003700);; Cellular Component: nucleus (GO:0005634);; Biological Process: regulation of transcription, DNA-templated (GO:0006355);; Cellular Component: plastid (GO:0009536);;	K09286|2.38265e-83|sita:101773791|K09286 EREBP-like factor | (RefSeq) ethylene-responsive transcription factor RAP2-3-like	--	--	--	AP2 domain	Ethylene-responsive transcription factor ERF073 OS=Arabidopsis thaliana OX=3702 GN=ERF073 PE=2 SV=1	K	Transcription	putative AP2/EREBP transcription factor superfamily protein [Zea mays]	molecular function: binding (GO:0005488);; molecular function: nucleic acid binding transcription factor activity (GO:0001071);; biological process: biological regulation (GO:0065007);; cellular component: cell (GO:0005623);; cellular component: organelle (GO:0043226);; cellular component: cell part (GO:0044464)
gene:Zm00001d038720	--	0	0	0	0	0	0	0.40172	50	0.33099	43	0.677238	91	1.42727e-11	2.05793	up	--	--	Molecular Function: transferase activity (GO:0016740);;	--	--	--	--	--	Dicarboxylate transporter 1, chloroplastic OS=Spinacia oleracea OX=3562 GN=DIT1 PE=1 SV=1	--	--	uncharacterized protein LOC100382584 [Zea mays]	molecular function: catalytic activity (GO:0003824)
Zea_mays_newGene_16403	--	0	0	0	0	0	0	1.40878	51	1.16779	43	2.17209	81	1.45812e-11	2.05759	up	--	--	--	--	--	--	--	--	--	Q	Secondary metabolites biosynthesis, transport and catabolism	hypothetical protein ZEAMMB73_Zm00001d044740 [Zea mays]	--
gene:Zm00001d007345	--	3.7627	168	4.47491	233	5.70759	272	27.6122	1214	22.0552	998	24.3718	1110	2.58614e-29	2.05544	up	[R]	General function prediction only	Cellular Component: cytoplasmic vesicle (GO:0016023);; Molecular Function: oxidoreductase activity (GO:0016491);; Biological Process: oxidation-reduction process (GO:0055114);;	--	--	[Q]	Secondary metabolites biosynthesis, transport and catabolism	short chain dehydrogenase;; Enoyl-(Acyl carrier protein) reductase;; KR domain	11-beta-hydroxysteroid dehydrogenase 1B OS=Arabidopsis thaliana OX=3702 GN=HSD1 PE=1 SV=1	S	Function unknown	11-beta-hydroxysteroid dehydrogenase 1B [Zea mays]	molecular function: catalytic activity (GO:0003824);; biological process: metabolic process (GO:0008152);; biological process: single-organism process (GO:0044699)
gene:Zm00001d018839	--	42.901	2273	42.807	2649	38.0932	2153	164.356	8600	319.373	17193	183.174	9923	1.96452e-26	2.04425	up	[QV]	Secondary metabolites biosynthesis, transport and catabolism;; Defense mechanisms	Molecular Function: monooxygenase activity (GO:0004497);; Molecular Function: iron ion binding (GO:0005506);; Molecular Function: electron carrier activity (GO:0009055);; Molecular Function: oxidoreductase activity, acting on paired donors, with incorporation or reduction of molecular oxygen (GO:0016705);; Molecular Function: heme binding (GO:0020037);; Biological Process: oxidation-reduction pro…	--	--	[Q]	Secondary metabolites biosynthesis, transport and catabolism	Cytochrome P450	Flavonoid 3&apos;-monooxygenase OS=Arabidopsis thaliana OX=3702 GN=CYP75B1 PE=1 SV=1	Q	Secondary metabolites biosynthesis, transport and catabolism	flavonoid 3&apos;-monooxygenase [Zea mays]	molecular function: catalytic activity (GO:0003824);; biological process: metabolic process (GO:0008152);; biological process: single-organism process (GO:0044699);; molecular function: binding (GO:0005488);; molecular function: electron carrier activity (GO:0009055)
Zea_mays_newGene_15844	--	0	0	0	0	0	0	2.15005	73	1.40592	49	1.34251	47	2.85376e-11	2.02998	up	--	--	Cellular Component: integral component of membrane (GO:0016021);;	--	--	--	--	--	--	--	--	uncharacterized protein LOC100276265 precursor [Zea mays]	cellular component: membrane (GO:0016020);; cellular component: membrane part (GO:0044425)
gene:Zm00001d021903	--	0.175605	22	0.103468	13	0.10513	14	1.01932	109	1.53926	139	1.51919	142	2.89326e-13	2.02947	up	--	--	Molecular Function: hydrolase activity, hydrolyzing O-glycosyl compounds (GO:0004553);; Biological Process: carbohydrate metabolic process (GO:0005975);; Cellular Component: cytoplasmic vesicle (GO:0016023);; Molecular Function: acid-amino acid ligase activity (GO:0016881);; Molecular Function: cation binding (GO:0043169);; Cellular Component: anchored component of plasma membrane (GO:0046658);;	K19892|0|zma:100282931|K19892 glucan endo-1,3-beta-glucosidase 4 [EC:3.2.1.39] | (RefSeq) GRMZM2G072526; glucan endo-1,3-beta-glucosidase 4	Starch and sucrose metabolism (ko00500)	--	--	Glycosyl hydrolases family 17;; X8 domain	Glucan endo-1,3-beta-glucosidase 4 OS=Arabidopsis thaliana OX=3702 GN=At3g13560 PE=1 SV=1	G	Carbohydrate transport and metabolism	Glucan endo-1,3-beta-glucosidase 4 [Zea mays]	molecular function: catalytic activity (GO:0003824);; biological process: metabolic process (GO:0008152);; molecular function: binding (GO:0005488);; cellular component: cell (GO:0005623);; cellular component: membrane (GO:0016020);; cellular component: membrane part (GO:0044425);; cellular component: cell part (GO:0044464)
Zea_mays_newGene_14927	--	0	0	0	0	0	0	3.29875	93	1.45805	39	1.93843	60	2.96574e-11	2.02589	up	--	--	--	--	--	--	--	--	--	--	--	uncharacterized protein LOC103626919 [Zea mays]	--
gene:Zm00001d031954	--	0.545663	25	0.428236	23	0.468456	23	2.74144	123	4.02989	186	3.65639	170	1.04331e-14	2.02281	up	--	--	Cellular Component: mitochondrion (GO:0005739);; Cellular Component: chloroplast thylakoid membrane (GO:0009535);;	--	--	--	--	--	--	S	Function unknown	hypothetical protein ZEAMMB73_Zm00001d031954 [Zea mays]	cellular component: cell (GO:0005623);; cellular component: organelle (GO:0043226);; cellular component: cell part (GO:0044464);; cellular component: membrane (GO:0016020);; cellular component: organelle part (GO:0044422)
Zea_mays_newGene_14095	--	0.313427	7	0.415522	11	0.626196	15	5.45827	119	4.66251	93	4.5784	104	4.24739e-12	2.02107	up	--	--	--	--	--	--	--	--	--	--	--	--	--
gene:Zm00001d003983	--	0.228922	18	0.088627	5	0.211432	9	5.19179	207	1.93895	84	3.07825	146	2.60599e-11	2.01984	up	[C]	Energy production and conversion	Biological Process: response to superoxide (GO:0000303);; Molecular Function: 3-chloroallyl aldehyde dehydrogenase activity (GO:0004028);; Cellular Component: cytosol (GO:0005829);; Biological Process: response to desiccation (GO:0009269);; Biological Process: response to salt stress (GO:0009651);; Biological Process: response to auxin (GO:0009733);; Biological Process: response to abscisic acid …	K14085|2.72677e-139|zma:103646581|K14085 aldehyde dehydrogenase family 7 member A1 [EC:1.2.1.31 1.2.1.8 1.2.1.3] | (RefSeq) aldehyde dehydrogenase family 7 member A1-like	Glycolysis / Gluconeogenesis (ko00010);; Ascorbate and aldarate metabolism (ko00053);; Fatty acid degradation (ko00071);; Glycine, serine and threonine metabolism (ko00260);; Valine, leucine and isoleucine degradation (ko00280);; Lysine biosynthesis (ko00300);; Lysine degradation (ko00310);; Arginine and proline metabolism (ko00330);; Histidine metabolism (ko00340);; Tryptophan metabolism (ko0038…	[C]	Energy production and conversion	Aldehyde dehydrogenase family	Aldehyde dehydrogenase family 7 member A1 OS=Malus domestica OX=3750 PE=1 SV=3	C	Energy production and conversion	aldehyde dehydrogenase family 7 member A1 [Zea mays]	biological process: response to stimulus (GO:0050896);; molecular function: catalytic activity (GO:0003824);; biological process: metabolic process (GO:0008152);; biological process: single-organism process (GO:0044699);; cellular component: cell (GO:0005623);; cellular component: cell part (GO:0044464);; biological process: cellular process (GO:0009987);; biological process: signaling (GO:002305…
Zea_mays_newGene_15963	--	0	0	0	0	0	0	3.42249	51	2.56415	39	5.28954	80	6.65212e-11	1.99335	up	--	--	--	--	--	--	--	--	--	--	--	uncharacterized protein LOC103626025 [Zea mays]	--
Zea_mays_newGene_11824	--	0	0	0	0	0	0	1.86026	54	3.92056	108	1.18613	37	1.09893e-10	1.96806	up	--	--	--	--	--	--	--	--	--	--	--	uncharacterized protein LOC109939214 [Zea mays]	--
gene:Zm00001d037681	--	0.940324	32	1.40731	56	0.979821	36	4.0997	138	11.9954	413	10.1057	350	2.53694e-12	1.95813	up	[R]	General function prediction only	Molecular Function: acid phosphatase activity (GO:0003993);;	--	--	--	--	HAD superfamily, subfamily IIIB (Acid phosphatase)	Acid phosphatase 1 OS=Solanum lycopersicum OX=4081 GN=APS1 PE=2 SV=1	S	Function unknown	Vegetative storage protein 2 [Zea mays]	molecular function: catalytic activity (GO:0003824);; biological process: metabolic process (GO:0008152);; biological process: cellular process (GO:0009987)
gene:Zm00001d049957	--	1.98357	176	0.953785	99	1.60868	152	10.2407	894	9.14784	821	6.04887	547	1.4612e-16	1.94239	up	--	--	Cellular Component: mitochondrion (GO:0005739);; Molecular Function: ent-kaurene synthase activity (GO:0009899);; Molecular Function: ent-isokaurene synthase activity (GO:0034281);; Molecular Function: ent-pimara-8(14),15-diene synthase activity (GO:0034282);; Biological Process: diterpene phytoalexin metabolic process (GO:0051501);;	K04121|0|zma:100383607|K04121 ent-kaurene synthase [EC:4.2.3.19] | (RefSeq) GRMZM2G016922; uncharacterized LOC100383607	Diterpenoid biosynthesis (ko00904)	--	--	Terpene synthase family, metal binding domain;; Terpene synthase, N-terminal domain	Ent-kaur-16-ene synthase, chloroplastic OS=Oryza sativa subsp. japonica OX=39947 GN=KS1 PE=1 SV=1	S	Function unknown	kaurene synthase6 [Zea mays]	cellular component: cell (GO:0005623);; cellular component: organelle (GO:0043226);; cellular component: cell part (GO:0044464);; molecular function: catalytic activity (GO:0003824);; biological process: metabolic process (GO:0008152);; biological process: cellular process (GO:0009987);; biological process: single-organism process (GO:0044699)
gene:Zm00001d015634	--	0	0	0	0	0	0	0.642178	43	0.861293	59	0.666241	46	2.41152e-10	1.939	up	--	--	--	--	--	--	--	--	--	L	Replication, recombination and repair	hypothetical protein ZEAMMB73_Zm00001d015634 [Zea mays]	--
gene:Zm00001d034823	--	0.840814	107	0.815603	122	0.869857	111	3.44281	431	4.07332	523	4.39042	562	9.9487e-28	1.93058	up	[M]	Cell wall/membrane/envelope biogenesis	Cellular Component: mitochondrion (GO:0005739);; Biological Process: signal transduction (GO:0007165);; Cellular Component: chloroplast thylakoid membrane (GO:0009535);; Biological Process: chloroplast relocation (GO:0009902);; Biological Process: thylakoid membrane organization (GO:0010027);; Cellular Component: integral component of membrane (GO:0016021);; Biological Process: ncRNA metabolic pr…	K11000|0|zma:103644393|K11000 callose synthase [EC:2.4.1.-] | (RefSeq) GRMZM2G341918; uncharacterized LOC103644393	--	[OU]	Posttranslational modification, protein turnover, chaperones;; Intracellular trafficking, secretion, and vesicular transport	60Kd inner membrane protein	ALBINO3-like protein 1, chloroplastic OS=Arabidopsis thaliana OX=3702 GN=ALB4 PE=1 SV=3	--	--	ALBINO3-like protein 1 chloroplastic [Zea mays]	cellular component: cell (GO:0005623);; cellular component: organelle (GO:0043226);; cellular component: cell part (GO:0044464);; biological process: cellular process (GO:0009987);; biological process: biological regulation (GO:0065007);; cellular component: membrane (GO:0016020);; cellular component: organelle part (GO:0044422);; biological process: localization (GO:0051179);; biological process…
gene:Zm00001d051088	--	1.69469	108	0.602786	45	1.05306	72	5.1072	321	6.78954	439	8.73567	568	5.61114e-14	1.92538	up	[K]	Transcription	--	--	--	--	--	Protein kinase domain;; Protein tyrosine kinase;; Leucine rich repeat;; Leucine rich repeat N-terminal domain;; Leucine Rich repeats (2 copies);; Leucine Rich Repeat	Probable LRR receptor-like serine/threonine-protein kinase At3g47570 OS=Arabidopsis thaliana OX=3702 GN=At3g47570 PE=2 SV=1	S	Function unknown	Putative leucine-rich repeat receptor-like protein kinase family protein [Zea mays]	--
gene:Zm00001d052773	--	0	0	0	0	0	0	0.251259	34	0.361729	50	0.69363	96	3.23622e-10	1.9221	up	[P]	Inorganic ion transport and metabolism	Molecular Function: protein kinase activity (GO:0004672);; Biological Process: phosphorylation (GO:0016310);;	K08853|4.45183e-62|dosa:Os09t0279100-01|K08853 AP2-associated kinase [EC:2.7.11.1] | (RAP-DB) Os09g0279100; Hypothetical conserved gene.	--	[T]	Signal transduction mechanisms	--	Calcium-transporting ATPase 1, endoplasmic reticulum-type OS=Arabidopsis thaliana OX=3702 GN=ECA1 PE=1 SV=2	A	RNA processing and modification	Protein kinase superfamily protein [Zea mays]	molecular function: catalytic activity (GO:0003824);; biological process: metabolic process (GO:0008152);; biological process: cellular process (GO:0009987)
Zea_mays_newGene_7456	--	0.145594	13	0.132989	10	0.15985	12	1.36117	97	0.772405	80	1.15913	117	5.21108e-11	1.92083	up	--	--	Biological Process: regulation of transcription, DNA-templated (GO:0006355);; Molecular Function: zinc ion binding (GO:0008270);;	--	--	--	--	--	--	--	--	uncharacterized protein LOC103627029 [Zea mays]	biological process: biological regulation (GO:0065007);; molecular function: binding (GO:0005488)
gene:Zm00001d045579	--	0	0	0.063623	5	0.020463	2	0.719032	39	2.87486	158	1.54794	86	5.41804e-10	1.91292	up	[S]	Function unknown	Cellular Component: chloroplast envelope (GO:0009941);; Cellular Component: membrane (GO:0016020);;	--	--	--	--	Protein of unknown function (DUF819)	--	S	Function unknown	uncharacterized protein LOC100383377 [Zea mays]	cellular component: cell (GO:0005623);; cellular component: organelle (GO:0043226);; cellular component: organelle part (GO:0044422);; cellular component: cell part (GO:0044464);; cellular component: membrane (GO:0016020)
Zea_mays_newGene_12763	--	0	0	0	0	0	0	0.597998	46	0.452676	36	1.25733	99	4.74618e-10	1.90449	up	--	--	Biological Process: transport (GO:0006810);; Cellular Component: membrane-bounded organelle (GO:0043227);; Cellular Component: intracellular organelle (GO:0043229);; Biological Process: positive regulation of GTPase activity (GO:0043547);; Cellular Component: cytoplasmic part (GO:0044444);; Biological Process: single-organism process (GO:0044699);; Biological Process: regulation of cellular proce…	K18469|1.44075e-81|zma:103642476|K18469 TBC1 domain family member 5 | (RefSeq) GRMZM2G005652; TBC1 domain family member 5 homolog B	--	--	--	--	--	--	--	TBC1 domain family member 5 homolog B [Zea mays]	biological process: localization (GO:0051179);; cellular component: organelle (GO:0043226);; cellular component: cell (GO:0005623);; cellular component: cell part (GO:0044464);; biological process: biological regulation (GO:0065007);; biological process: single-organism process (GO:0044699);; biological process: response to stimulus (GO:0050896);; molecular function: molecular function regulator …
Zea_mays_newGene_15767	--	0.297574	9	0.19907	7	0.156554	6	3.02368	90	2.33745	72	2.37482	73	3.27251e-10	1.90403	up	--	--	Molecular Function: transferase activity, transferring acyl groups other than amino-acyl groups (GO:0016747);;	--	--	[L]	Replication, recombination and repair	Transferase family	DNA replication licensing factor MCM3 homolog 3 OS=Zea mays OX=4577 GN=ROA3 PE=2 SV=1	--	--	uncharacterized protein LOC103632726 [Zea mays]	molecular function: catalytic activity (GO:0003824)
gene:Zm00001d018791	--	0	0	0	0	0	0	1.34075	62	1.56671	75	0.66162	32	5.29144e-10	1.89997	up	[IR]	Lipid transport and metabolism;; General function prediction only	Cellular Component: extracellular region (GO:0005576);; Cellular Component: mitochondrion (GO:0005739);; Biological Process: lipid metabolic process (GO:0006629);; Cellular Component: cytoplasmic vesicle (GO:0016023);; Molecular Function: hydrolase activity, acting on ester bonds (GO:0016788);;	--	--	--	--	GDSL-like Lipase/Acylhydrolase	GDSL esterase/lipase EXL1 OS=Arabidopsis thaliana OX=3702 GN=EXL1 PE=2 SV=1	S	Function unknown	anther-specific proline-rich protein APG [Zea mays]	cellular component: extracellular region (GO:0005576);; cellular component: cell (GO:0005623);; cellular component: organelle (GO:0043226);; cellular component: cell part (GO:0044464);; biological process: metabolic process (GO:0008152);; biological process: single-organism process (GO:0044699);; molecular function: catalytic activity (GO:0003824)
gene:Zm00001d017880	--	0.572504	28	0.898653	66	0.433531	33	4.10181	306	3.97467	284	2.86332	190	3.48576e-12	1.89498	up	--	--	Biological Process: amino acid transmembrane transport (GO:0003333);; Molecular Function: amino acid transmembrane transporter activity (GO:0015171);; Cellular Component: integral component of membrane (GO:0016021);;	--	--	[E]	Amino acid transport and metabolism	Transmembrane amino acid transporter protein	Amino acid permease 2 OS=Arabidopsis thaliana OX=3702 GN=AAP2 PE=1 SV=1	E	Amino acid transport and metabolism	putative amino acid permease 7 [Zea mays]	biological process: single-organism process (GO:0044699);; biological process: localization (GO:0051179);; molecular function: transporter activity (GO:0005215);; cellular component: membrane (GO:0016020);; cellular component: membrane part (GO:0044425)
gene:Zm00001d052585	--	0	0	0	0	0	0	1.71868	49	1.21713	36	2.23843	65	6.68214e-10	1.89092	up	--	--	--	--	--	--	--	Dirigent-like protein	--	--	--	uncharacterized protein LOC103654365 [Zea mays]	--
gene:Zm00001d020961	--	0.198264	8	0.283873	16	0.364643	16	2.17174	87	2.26228	93	3.75693	157	1.60581e-10	1.8909	up	[M]	Cell wall/membrane/envelope biogenesis	Molecular Function: catalytic activity (GO:0003824);; Biological Process: cellular metabolic process (GO:0044237);; Biological Process: response to cadmium ion (GO:0046686);; Molecular Function: coenzyme binding (GO:0050662);;	--	--	[V]	Defense mechanisms	NAD dependent epimerase/dehydratase family;; GDP-mannose 4,6 dehydratase;; 3-beta hydroxysteroid dehydrogenase/isomerase family;; NAD(P)H-binding;; Male sterility protein;; Polysaccharide biosynthesis protein;; KR domain;; NmrA-like family	Cinnamoyl-CoA reductase 1 OS=Arabidopsis thaliana OX=3702 GN=CCR1 PE=1 SV=1	M	Cell wall/membrane/envelope biogenesis	NAD(P)-binding Rossmann-fold superfamily protein [Zea mays]	molecular function: catalytic activity (GO:0003824);; biological process: metabolic process (GO:0008152);; biological process: cellular process (GO:0009987);; biological process: response to stimulus (GO:0050896);; molecular function: binding (GO:0005488)
Zea_mays_newGene_11798	--	0	0	0	0	0	0	1.10121	60	0.767394	43	0.755307	43	7.5258e-10	1.88585	up	--	--	Molecular Function: DNA binding (GO:0003677);; Molecular Function: transposase activity (GO:0004803);; Biological Process: transposition, DNA-mediated (GO:0006313);; Molecular Function: zinc ion binding (GO:0008270);;	--	--	--	--	--	--	--	--	uncharacterized protein LOC103635166 [Zea mays]	molecular function: binding (GO:0005488);; molecular function: catalytic activity (GO:0003824);; biological process: metabolic process (GO:0008152);; biological process: cellular process (GO:0009987);; biological process: single-organism process (GO:0044699)
gene:Zm00001d031157	--	2.58771	46	0.449309	10	0.950816	18	23.1438	406	10.4299	188	10.2773	187	6.39154e-10	1.88567	up	--	--	Cellular Component: extracellular region (GO:0005576);; Cellular Component: cytoplasmic vesicle (GO:0016023);;	--	--	--	--	Thaumatin family	Thaumatin-like protein OS=Oryza sativa subsp. japonica OX=39947 GN=Os12g0628600 PE=1 SV=1	S	Function unknown	uncharacterized protein LOC100284970 precursor [Zea mays]	cellular component: extracellular region (GO:0005576)
Zea_mays_newGene_8961	--	0	0	0.035977	2	0.027993	2	1.98083	74	0.932018	36	1.75234	68	1.59145e-09	1.86581	up	--	--	--	--	--	--	--	--	--	--	--	hypothetical protein ZEAMMB73_Zm00001d036389 [Zea mays]	--
gene:Zm00001d017418	--	0	0	0	0	0	0	0.80842	45	1.37108	77	0.634414	36	1.15237e-09	1.86457	up	[C]	Energy production and conversion	Molecular Function: aldehyde dehydrogenase [NAD(P)+] activity (GO:0004030);; Cellular Component: endoplasmic reticulum (GO:0005783);; Biological Process: cellular aldehyde metabolic process (GO:0006081);; Cellular Component: membrane (GO:0016020);; Biological Process: oxidation-reduction process (GO:0055114);;	K00128|0|zma:100280692|K00128 aldehyde dehydrogenase (NAD+) [EC:1.2.1.3] | (RefSeq) pco083188b, GRMZM2G169458; uncharacterized LOC100280692	Glycolysis / Gluconeogenesis (ko00010);; Pentose and glucuronate interconversions (ko00040);; Ascorbate and aldarate metabolism (ko00053);; Fatty acid degradation (ko00071);; Valine, leucine and isoleucine degradation (ko00280);; Lysine degradation (ko00310);; Arginine and proline metabolism (ko00330);; Histidine metabolism (ko00340);; Tryptophan metabolism (ko00380);; beta-Alanine metabolism (ko…	[C]	Energy production and conversion	Aldehyde dehydrogenase family	Aldehyde dehydrogenase family 3 member F1 OS=Arabidopsis thaliana OX=3702 GN=ALDH3F1 PE=2 SV=2	C	Energy production and conversion	Aldehyde dehydrogenase [Zea mays]	molecular function: catalytic activity (GO:0003824);; biological process: metabolic process (GO:0008152);; biological process: single-organism process (GO:0044699);; cellular component: cell (GO:0005623);; cellular component: organelle (GO:0043226);; cellular component: cell part (GO:0044464);; biological process: cellular process (GO:0009987);; cellular component: membrane (GO:0016020)
Zea_mays_newGene_8769	--	0	0	0	0	0	0	0.81631	34	1.30834	55	1.17405	50	2.20557e-09	1.83618	up	--	--	Molecular Function: RNA polymerase II regulatory region sequence-specific DNA binding (GO:0000977);; Molecular Function: transcription factor activity, sequence-specific DNA binding (GO:0003700);; Cellular Component: nucleus (GO:0005634);; Biological Process: regulation of transcription from RNA polymerase II promoter (GO:0006357);; Cellular Component: plastid (GO:0009536);;	--	--	[L]	Replication, recombination and repair	Domain of unknown function (DUF4413)	Putative AC transposase OS=Zea mays OX=4577 PE=2 SV=2	S	Function unknown	hypothetical protein ZEAMMB73_Zm00001d050424, partial [Zea mays]	molecular function: binding (GO:0005488);; molecular function: nucleic acid binding transcription factor activity (GO:0001071);; biological process: biological regulation (GO:0065007);; cellular component: cell (GO:0005623);; cellular component: organelle (GO:0043226);; cellular component: cell part (GO:0044464)
gene:Zm00001d047967	--	0.3594	23	0.920788	60	0.381211	27	3.60265	213	2.88056	178	4.21665	259	2.91001e-11	1.83148	up	--	--	Molecular Function: transcription factor activity, sequence-specific DNA binding (GO:0003700);; Cellular Component: nucleus (GO:0005634);; Biological Process: regulation of transcription, DNA-templated (GO:0006355);; Molecular Function: sequence-specific DNA binding (GO:0043565);;	K09060|0|zma:100284069|K09060 plant G-box-binding factor | (RefSeq) transcription factor HBP-1a	--	--	--	Disordered region downstream of MFMR;; bZIP transcription factor;; G-box binding protein MFMR;; Basic region leucine zipper	bZIP transcription factor 16 OS=Arabidopsis thaliana OX=3702 GN=BZIP16 PE=1 SV=1	K	Transcription	bZIP transcription factor 16 [Zea mays]	molecular function: nucleic acid binding transcription factor activity (GO:0001071);; biological process: biological regulation (GO:0065007);; cellular component: cell (GO:0005623);; cellular component: organelle (GO:0043226);; cellular component: cell part (GO:0044464);; molecular function: binding (GO:0005488)
Zea_mays_newGene_5140	--	0.235054	9	0.071654	4	0	0	1.17508	43	3.54904	134	4.49085	170	4.02465e-09	1.82768	up	--	--	Cellular Component: integral component of membrane (GO:0016021);;	--	--	--	--	--	Tetraspanin-5 OS=Arabidopsis thaliana OX=3702 GN=TET5 PE=2 SV=1	--	--	Tetraspanin-6 [Zea mays]	cellular component: membrane (GO:0016020);; cellular component: membrane part (GO:0044425)
gene:Zm00001d048625	--	11.2066	397	11.4419	473	10.1848	385	46.5994	1627	51.9115	1865	39.7615	1438	6.35246e-32	1.82625	up	[K]	Transcription	Molecular Function: O-methyltransferase activity (GO:0008171);; Biological Process: methylation (GO:0032259);; Molecular Function: protein dimerization activity (GO:0046983);;	--	--	[R]	General function prediction only	O-methyltransferase;; Dimerisation domain	Probable O-methyltransferase 2 OS=Sorghum bicolor OX=4558 GN=OMT2 PE=2 SV=1	S	Function unknown	uncharacterized protein LOC100284287 [Zea mays]	molecular function: catalytic activity (GO:0003824);; biological process: metabolic process (GO:0008152);; molecular function: binding (GO:0005488)
gene:Zm00001d016318	--	0	0	0	0	0	0	1.40918	47	0.971146	34	1.68093	58	3.43928e-09	1.81434	up	--	--	Biological Process: transport (GO:0006810);;	K17255|3.66918e-97|zma:103630368|K17255 Rab GDP dissociation inhibitor | (RefSeq) GRMZM2G117507; guanosine nucleotide diphosphate dissociation inhibitor 2-like	--	[O]	Posttranslational modification, protein turnover, chaperones	GDP dissociation inhibitor	Guanosine nucleotide diphosphate dissociation inhibitor 1 OS=Arabidopsis thaliana OX=3702 GN=GDI1 PE=1 SV=1	O	Posttranslational modification, protein turnover, chaperones	Guanosine nucleotide diphosphate dissociation inhibitor 2 [Zea mays]	biological process: localization (GO:0051179)
Zea_mays_newGene_14770	--	0	0	0	0	0	0	0.747931	34	1.44147	67	0.886518	42	4.71228e-09	1.7986	up	--	--	Cellular Component: integral component of membrane (GO:0016021);;	--	--	--	--	--	--	--	--	uncharacterized protein LOC100276265 precursor [Zea mays]	cellular component: membrane (GO:0016020);; cellular component: membrane part (GO:0044425)
Zea_mays_newGene_4467	--	0.185236	8	0.330722	15	0.906761	37	21.2376	779	11.2409	423	23.5282	912	6.31573e-09	1.79489	up	--	--	--	--	--	--	--	--	--	--	--	uncharacterized protein LOC100274982 [Zea mays]	--
Zea_mays_newGene_12400	--	0.451868	90	0.163238	38	0.328431	70	1.35111	266	1.39576	282	3.58155	728	8.51365e-10	1.77321	up	--	--	--	--	--	--	--	--	--	--	--	unknown [Zea mays]	--
gene:Zm00001d037729	--	0.181908	10	0.397281	23	0.246371	14	2.10657	103	2.89812	146	1.69145	86	3.17592e-09	1.7675	up	--	--	--	--	--	--	--	Plant protein of unknown function (DUF641)	Protein GRAVITROPIC IN THE LIGHT 1 OS=Arabidopsis thaliana OX=3702 GN=GIL1 PE=2 SV=1	S	Function unknown	protein GRAVITROPIC IN THE LIGHT 1 [Zea mays]	--
Zea_mays_newGene_9376	--	0	0	0	0	0.042224	2	2.52216	53	1.67699	36	2.03458	56	1.25626e-08	1.76377	up	--	--	--	--	--	--	--	--	--	--	--	uncharacterized protein LOC103638706 [Zea mays]	--
gene:Zm00001d020781	--	0.356412	28	0.603515	37	0.8348	49	3.92332	202	5.10894	270	2.63831	142	1.80135e-10	1.75198	up	--	--	Cellular Component: integral component of membrane (GO:0016021);;	--	--	--	--	Purine nucleobase transmembrane transport;; EamA-like transporter family;; UAA transporter family	Purine permease 3 OS=Arabidopsis thaliana OX=3702 GN=PUP3 PE=2 SV=1	U	Intracellular trafficking, secretion, and vesicular transport	Purine permease 3 [Zea mays]	cellular component: membrane (GO:0016020);; cellular component: membrane part (GO:0044425)
Zea_mays_newGene_7118	--	0.422099	27	0.749552	57	0.75562	53	2.87877	181	3.10268	202	4.68286	305	5.53073e-11	1.73725	up	--	--	Molecular Function: DNA binding (GO:0003677);; Molecular Function: RNA binding (GO:0003723);; Molecular Function: RNA-directed DNA polymerase activity (GO:0003964);; Molecular Function: aspartic-type endopeptidase activity (GO:0004190);; Cellular Component: mitochondrion (GO:0005739);; Biological Process: RNA-dependent DNA biosynthetic process (GO:0006278);; Biological Process: DNA recombination …	--	--	[R]	General function prediction only	--	RNA-directed DNA polymerase homolog OS=Oenothera berteroana OX=3950 PE=4 SV=1	--	--	reverse transcriptase, partial [Zea mays]	molecular function: binding (GO:0005488);; molecular function: catalytic activity (GO:0003824);; biological process: metabolic process (GO:0008152);; biological process: cellular process (GO:0009987);; cellular component: cell (GO:0005623);; cellular component: organelle (GO:0043226);; cellular component: cell part (GO:0044464)
gene:Zm00001d038250	--	10.0888	472	9.49069	518	9.48747	473	35.3059	1629	34.5128	1638	40.818	1950	2.69079e-41	1.73564	up	[O]	Posttranslational modification, protein turnover, chaperones	Biological Process: protein folding (GO:0006457);; Molecular Function: unfolded protein binding (GO:0051082);;	--	--	[O]	Posttranslational modification, protein turnover, chaperones	DnaJ C terminal domain;; DnaJ domain	DnaJ protein homolog 2 OS=Allium porrum OX=4681 GN=LDJ2 PE=2 SV=1	O	Posttranslational modification, protein turnover, chaperones	uncharacterized LOC100273460 isoform 1 [Zea mays]	biological process: cellular process (GO:0009987);; molecular function: binding (GO:0005488)
gene:Zm00001d032811	--	1.30405	51	1.09637	50	1.47133	62	1.64822	199	1.94533	263	1.46986	245	4.07512e-14	1.73488	up	[R]	General function prediction only	Molecular Function: GTP binding (GO:0005525);; Cellular Component: peroxisome (GO:0005777);; Biological Process: intracellular protein transport (GO:0006886);; Biological Process: small GTPase mediated signal transduction (GO:0007264);; Cellular Component: cytoplasmic vesicle (GO:0016023);; Molecular Function: GTP-dependent protein binding (GO:0030742);; Molecular Function: myosin XI tail binding…	K07910|3.20648e-138|zma:100285919|K07910 Ras-related protein Rab-18 | (RefSeq) GRMZM5G809265; ras-related protein Rab-18	--	[R]	General function prediction only	Ras family;; Ras of Complex, Roc, domain of DAPkinase;; ADP-ribosylation factor family	Ras-related protein RABC2a OS=Arabidopsis thaliana OX=3702 GN=RABC2A PE=1 SV=1	S	Function unknown	Ras-related protein Rab-18 [Zea mays]	molecular function: binding (GO:0005488);; cellular component: cell (GO:0005623);; cellular component: organelle (GO:0043226);; cellular component: cell part (GO:0044464);; biological process: localization (GO:0051179);; biological process: cellular process (GO:0009987);; biological process: signaling (GO:0023052);; biological process: single-organism process (GO:0044699);; biological process: re…
Zea_mays_newGene_11845	--	0	0	0	0	0	0	0.651122	31	1.21441	59	0.864869	42	1.93925e-08	1.73015	up	--	--	--	--	--	--	--	--	--	--	--	uncharacterized protein LOC111590268 [Zea mays]	--
gene:Zm00001d017798	--	0.1193	14	0.019275	2	0.09138	20	1.2496	139	1.32932	103	0.913268	115	3.65408e-08	1.72287	up	[R]	General function prediction only	Molecular Function: transcription factor activity, sequence-specific DNA binding (GO:0003700);; Cellular Component: nucleus (GO:0005634);; Cellular Component: chromosome (GO:0005694);; Biological Process: chromatin silencing (GO:0006342);; Molecular Function: zinc ion binding (GO:0008270);; Molecular Function: histone-lysine N-methyltransferase activity (GO:0018024);; Molecular Function: sequence…	--	--	[R]	General function prediction only	SET domain;; CCCH zinc finger in TRM13 protein	Histone-lysine N-methyltransferase SUVR5 OS=Arabidopsis thaliana OX=3702 GN=SUVR5 PE=1 SV=3	S	Function unknown	Histone-lysine N-methyltransferase SUVR5 [Zea mays]	molecular function: nucleic acid binding transcription factor activity (GO:0001071);; biological process: biological regulation (GO:0065007);; cellular component: cell (GO:0005623);; cellular component: organelle (GO:0043226);; cellular component: cell part (GO:0044464);; biological process: cellular process (GO:0009987);; biological process: single-organism process (GO:0044699);; biological proc…
gene:Zm00001d039575	--	10.2571	520	10.0945	598	10.7853	583	32.9239	1648	42.1537	2170	43.007	2228	7.2624e-37	1.71786	up	[Q]	Secondary metabolites biosynthesis, transport and catabolism	Cellular Component: plastid (GO:0009536);; Molecular Function: oxidoreductase activity, acting on paired donors, with incorporation or reduction of molecular oxygen, 2-oxoglutarate as one donor, and incorporation of one atom each of oxygen into both donors (GO:0016706);; Biological Process: oxidation-reduction process (GO:0055114);;	--	--	[QR]	Secondary metabolites biosynthesis, transport and catabolism;; General function prediction only	2OG-Fe(II) oxygenase superfamily;; non-haem dioxygenase in morphine synthesis N-terminal	1-aminocyclopropane-1-carboxylate oxidase homolog 4 OS=Arabidopsis thaliana OX=3702 GN=At1g03400 PE=2 SV=1	S	Function unknown	1-aminocyclopropane-1-carboxylate oxidase [Zea mays]	cellular component: cell (GO:0005623);; cellular component: organelle (GO:0043226);; cellular component: cell part (GO:0044464);; molecular function: catalytic activity (GO:0003824);; biological process: metabolic process (GO:0008152);; biological process: single-organism process (GO:0044699)
gene:Zm00001d024210	--	1.8318	124	0.699228	55	0.875519	63	8.24137	548	5.86269	401	4.39819	303	5.29144e-10	1.71151	up	--	--	Molecular Function: magnesium ion binding (GO:0000287);; Cellular Component: cytoplasm (GO:0005737);; Biological Process: defense response (GO:0006952);; Molecular Function: terpene synthase activity (GO:0010333);; Biological Process: terpenoid biosynthetic process (GO:0016114);; Molecular Function: isomerase activity (GO:0016853);;	K15797|0|zma:103641097|K15797 (S)-beta-macrocarpene synthase [EC:5.5.1.17] | (RefSeq) Umi3, tps11; (S)-beta-macrocarpene synthase	Sesquiterpenoid and triterpenoid biosynthesis (ko00909)	--	--	Terpene synthase family, metal binding domain;; Terpene synthase, N-terminal domain	(S)-beta-macrocarpene synthase OS=Zea mays OX=4577 GN=TPS11 PE=1 SV=1	S	Function unknown	(S)-beta-macrocarpene synthase [Zea mays]	molecular function: binding (GO:0005488);; cellular component: cell (GO:0005623);; cellular component: cell part (GO:0044464);; biological process: response to stimulus (GO:0050896);; molecular function: catalytic activity (GO:0003824);; biological process: metabolic process (GO:0008152);; biological process: cellular process (GO:0009987);; biological process: single-organism process (GO:0044699)
gene:Zm00001d012313	--	2.74534	141	3.65109	218	3.60196	197	14.3381	724	12.2057	634	13.8399	723	1.24797e-20	1.70582	up	[G]	Carbohydrate transport and metabolism	Molecular Function: catalytic activity (GO:0003824);; Biological Process: metabolic process (GO:0008152);; Molecular Function: starch binding (GO:2001070);;	--	--	--	--	Starch binding domain	--	S	Function unknown	unknown [Zea mays]	molecular function: catalytic activity (GO:0003824);; biological process: metabolic process (GO:0008152);; molecular function: binding (GO:0005488)
gene:Zm00001d034017	--	26.3764	1937	23.3162	2042	24.6546	1932	83.0847	6028	89.9174	6809	94.6687	7259	1.76614e-60	1.70186	up	[G]	Carbohydrate transport and metabolism	Molecular Function: hydrolase activity, hydrolyzing O-glycosyl compounds (GO:0004553);; Biological Process: carbohydrate metabolic process (GO:0005975);; Cellular Component: cytoplasmic vesicle (GO:0016023);; Molecular Function: nutrient reservoir activity (GO:0045735);;	K01188|0|zma:541703|K01188 beta-glucosidase [EC:3.2.1.21] | (RefSeq) umc1721, GRMZM2G017186; uncharacterized LOC541703	Cyanoamino acid metabolism (ko00460);; Starch and sucrose metabolism (ko00500);; Phenylpropanoid biosynthesis (ko00940)	--	--	Glycosyl hydrolase family 3 N terminal domain;; Glycosyl hydrolase family 3 C-terminal domain	Beta-xylosidase/alpha-L-arabinofuranosidase 2 OS=Medicago sativa subsp. varia OX=36902 GN=Xyl2 PE=2 SV=1	G	Carbohydrate transport and metabolism	uncharacterized protein LOC541703 [Zea mays]	molecular function: catalytic activity (GO:0003824);; biological process: metabolic process (GO:0008152);; molecular function: nutrient reservoir activity (GO:0045735)
Zea_mays_newGene_4761	--	0.059643	5	0	0	0.07755	7	0.703062	58	0.61029	52	1.29036	110	9.52292e-08	1.68559	up	--	--	--	--	--	--	--	--	--	--	--	uncharacterized protein LOC100502391 [Zea mays]	--
gene:Zm00001d024208	--	2.66675	180	1.33034	105	0.962664	70	12.6094	839	9.02065	618	5.31915	367	2.75333e-09	1.67493	up	--	--	Molecular Function: magnesium ion binding (GO:0000287);; Cellular Component: cytoplasm (GO:0005737);; Biological Process: defense response (GO:0006952);; Molecular Function: terpene synthase activity (GO:0010333);; Biological Process: terpenoid biosynthetic process (GO:0016114);; Molecular Function: isomerase activity (GO:0016853);;	K15797|0|zma:103641097|K15797 (S)-beta-macrocarpene synthase [EC:5.5.1.17] | (RefSeq) Umi3, tps11; (S)-beta-macrocarpene synthase	Sesquiterpenoid and triterpenoid biosynthesis (ko00909)	--	--	Terpene synthase family, metal binding domain;; Terpene synthase, N-terminal domain	(S)-beta-macrocarpene synthase OS=Zea mays OX=4577 GN=TPS11 PE=1 SV=1	S	Function unknown	Alpha-humulene/(-)-(E)-beta-caryophyllene synthase [Zea mays]	molecular function: binding (GO:0005488);; cellular component: cell (GO:0005623);; cellular component: cell part (GO:0044464);; biological process: response to stimulus (GO:0050896);; molecular function: catalytic activity (GO:0003824);; biological process: metabolic process (GO:0008152);; biological process: cellular process (GO:0009987);; biological process: single-organism process (GO:0044699)
gene:Zm00001d014121	--	0.569182	35	0.278694	20	0.214306	14	1.84898	112	2.35073	147	2.18281	137	1.1809e-08	1.66752	up	[QV]	Secondary metabolites biosynthesis, transport and catabolism;; Defense mechanisms	Molecular Function: monooxygenase activity (GO:0004497);; Molecular Function: iron ion binding (GO:0005506);; Molecular Function: electron carrier activity (GO:0009055);; Molecular Function: oxidoreductase activity, acting on paired donors, with incorporation or reduction of molecular oxygen (GO:0016705);; Molecular Function: heme binding (GO:0020037);; Biological Process: oxidation-reduction pro…	--	--	[Q]	Secondary metabolites biosynthesis, transport and catabolism	Cytochrome P450	Ent-cassadiene C2-hydroxylase OS=Oryza sativa subsp. japonica OX=39947 GN=CYP71Z7 PE=1 SV=1	Q	Secondary metabolites biosynthesis, transport and catabolism	putative cytochrome P450 superfamily protein [Zea mays]	molecular function: catalytic activity (GO:0003824);; biological process: metabolic process (GO:0008152);; biological process: single-organism process (GO:0044699);; molecular function: binding (GO:0005488);; molecular function: electron carrier activity (GO:0009055)
gene:Zm00001d043158	--	1.08438	68	1.71671	121	1.13167	73	4.53912	270	8.88075	543	5.52084	340	7.72767e-11	1.65962	up	--	--	Molecular Function: GTPase activity (GO:0003924);; Molecular Function: structural constituent of cytoskeleton (GO:0005200);; Molecular Function: GTP binding (GO:0005525);; Cellular Component: microtubule (GO:0005874);; Cellular Component: plasma membrane (GO:0005886);; Biological Process: obsolete GTP catabolic process (GO:0006184);; Biological Process: microtubule-based movement (GO:0007018);; B…	--	--	[Z]	Cytoskeleton	Tubulin/FtsZ family, GTPase domain;; Tubulin C-terminal domain	Tubulin beta-6 chain OS=Zea mays OX=4577 GN=TUBB6 PE=2 SV=1	Z	Cytoskeleton	tubulin beta-6 chain [Zea mays]	molecular function: catalytic activity (GO:0003824);; molecular function: structural molecule activity (GO:0005198);; molecular function: binding (GO:0005488);; cellular component: cell (GO:0005623);; cellular component: organelle (GO:0043226);; cellular component: organelle part (GO:0044422);; cellular component: cell part (GO:0044464);; cellular component: supramolecular complex (GO:0099080);; …
gene:Zm00001d002186	--	1.07436	109	0.921215	109	0.878249	95	6.53581	650	4.53454	464	2.65347	273	2.96281e-10	1.65138	up	--	--	Molecular Function: ATP binding (GO:0005524);; Cellular Component: nucleus (GO:0005634);; Cellular Component: kinesin complex (GO:0005871);; Cellular Component: spindle microtubule (GO:0005876);; Biological Process: obsolete ATP catabolic process (GO:0006200);; Biological Process: microtubule-based movement (GO:0007018);; Molecular Function: microtubule binding (GO:0008017);; Molecular Function: …	K10405|0|zma:541860|K10405 kinesin family member C1 | (RefSeq) GRMZM2G114861, KIN6, kinesin-1, krp6; kinesin-related protein 6	--	[Z]	Cytoskeleton	Kinesin motor domain;; Microtubule binding	Kinesin-like protein KIN-14H OS=Oryza sativa subsp. japonica OX=39947 GN=KIN14H PE=2 SV=1	Z	Cytoskeleton	kinesin-related protein 6 [Zea mays]	molecular function: binding (GO:0005488);; cellular component: cell (GO:0005623);; cellular component: organelle (GO:0043226);; cellular component: cell part (GO:0044464);; cellular component: macromolecular complex (GO:0032991);; cellular component: organelle part (GO:0044422);; cellular component: supramolecular complex (GO:0099080);; biological process: cellular process (GO:0009987);; biologic…
Zea_mays_newGene_9337	--	3.88047	126	4.68033	229	4.86974	211	14.9761	695	11.6361	543	21.3858	1008	5.88913e-13	1.64706	up	--	--	--	--	--	--	--	--	--	--	--	uncharacterized protein LOC100383658 [Zea mays]	--
Zea_mays_newGene_4818	--	0.138589	21	0.067584	12	0.179677	29	0.598439	89	0.719363	110	1.33327	204	8.4035e-08	1.63723	up	--	--	Molecular Function: protein serine/threonine phosphatase activity (GO:0004722);; Biological Process: protein dephosphorylation (GO:0006470);;	--	--	[T]	Signal transduction mechanisms	--	Probable protein phosphatase 2C 48 OS=Oryza sativa subsp. japonica OX=39947 GN=Os05g0358500 PE=2 SV=1	T	Signal transduction mechanisms	putative protein phosphatase 2C family protein isoform X1 [Zea mays]	molecular function: catalytic activity (GO:0003824);; biological process: metabolic process (GO:0008152);; biological process: cellular process (GO:0009987)
gene:Zm00001d002483	--	0	0	0	0	0	0	0.262623	31	0.28521	35	0.466829	48	1.9338e-07	1.612	up	[R]	General function prediction only	Biological Process: RNA methylation (GO:0001510);; Molecular Function: phosphoenolpyruvate carboxykinase activity (GO:0004611);; Cellular Component: nucleolus (GO:0005730);; Biological Process: rRNA processing (GO:0006364);; Biological Process: mRNA export from nucleus (GO:0006406);; Biological Process: protein import into nucleus (GO:0006606);; Biological Process: sister chromatid cohesion (GO:0…	K14555|0|sbi:SORBI_06g027070|K14555 U3 small nucleolar RNA-associated protein 13 | (RefSeq) SORBIDRAFT_06g027070, Sb06g027070; hypothetical protein	Ribosome biogenesis in eukaryotes (ko03008)	[A]	RNA processing and modification	WD domain, G-beta repeat;; Utp13 specific WD40 associated domain;; Anaphase-promoting complex subunit 4 WD40 domain;; Nucleoporin Nup120/160	Transcription initiation factor TFIID subunit 5 OS=Arabidopsis thaliana OX=3702 GN=TAF5 PE=1 SV=1	S	Function unknown	Transducin family protein / WD-40 repeat family protein [Zea mays]	biological process: metabolic process (GO:0008152);; biological process: cellular process (GO:0009987);; molecular function: catalytic activity (GO:0003824);; cellular component: cell (GO:0005623);; cellular component: organelle (GO:0043226);; cellular component: organelle part (GO:0044422);; cellular component: cell part (GO:0044464);; biological process: localization (GO:0051179);; biological p…
gene:Zm00001d052618	--	0	0	0.066035	5	0	0	1.19477	63	0.807724	44	0.936109	51	3.57361e-07	1.60376	up	--	--	Cellular Component: mitochondrion (GO:0005739);; Cellular Component: vacuolar membrane (GO:0005774);; Cellular Component: endoplasmic reticulum (GO:0005783);; Biological Process: response to mechanical stimulus (GO:0009612);; Biological Process: response to auxin (GO:0009733);; Biological Process: auxin polar transport (GO:0009926);;	--	--	--	--	alpha/beta hydrolase fold	Protein AUXIN RESPONSE 4 OS=Arabidopsis thaliana OX=3702 GN=AXR4 PE=2 SV=1	U	Intracellular trafficking, secretion, and vesicular transport	protein AUXIN RESPONSE 4 [Zea mays]	cellular component: cell (GO:0005623);; cellular component: organelle (GO:0043226);; cellular component: cell part (GO:0044464);; cellular component: membrane (GO:0016020);; cellular component: organelle part (GO:0044422);; biological process: response to stimulus (GO:0050896);; biological process: single-organism process (GO:0044699);; biological process: localization (GO:0051179);; biological p…
Zea_mays_newGene_15284	--	0.369557	14	0.265483	11	0.630328	24	2.15393	74	2.60519	92	4.18276	147	1.96343e-07	1.60348	up	--	--	--	--	--	--	--	--	--	--	--	putative TNP2-like protein [Zea mays]	--
gene:Zm00001d021047	--	2.04648	82	4.11054	192	1.91084	82	12.2368	483	13.5932	552	10.3814	424	3.8296e-10	1.59939	up	--	--	Cellular Component: cytoplasmic vesicle (GO:0016023);;	--	--	--	--	Nucleotide-diphospho-sugar transferase	Uncharacterized protein At4g15970 OS=Arabidopsis thaliana OX=3702 GN=At4g15970 PE=2 SV=1	S	Function unknown	uncharacterized protein LOC100382086 [Zea mays]	--
gene:Zm00001d003728	--	0	0	0	0	0	0	0.204397	44	0.143151	32	0.154577	35	3.33371e-07	1.58212	up	[N]	Cell motility	Biological Process: cation transport (GO:0006812);; Molecular Function: solute:proton antiporter activity (GO:0015299);; Cellular Component: membrane (GO:0016020);; Molecular Function: hydrolase activity (GO:0016787);;	K03424|3.33982e-82|zma:103639597|K03424 TatD DNase family protein [EC:3.1.21.-] | (RefSeq) putative deoxyribonuclease TATDN1	--	[L]	Replication, recombination and repair	TatD related DNase;; Sodium/hydrogen exchanger family	Sodium/hydrogen exchanger 3 OS=Arabidopsis thaliana OX=3702 GN=NHX3 PE=1 SV=2	L	Replication, recombination and repair	Sodium/hydrogen exchanger 2, partial [Zea mays]	biological process: localization (GO:0051179);; molecular function: transporter activity (GO:0005215);; biological process: single-organism process (GO:0044699);; cellular component: membrane (GO:0016020);; molecular function: catalytic activity (GO:0003824)
Zea_mays_newGene_16312	--	0.085653	6	0	0	0	0	0.709053	49	0.888781	64	0.78687	57	6.09804e-07	1.57899	up	--	--	Cellular Component: integral component of membrane (GO:0016021);;	--	--	--	--	--	--	--	--	uncharacterized protein LOC100276265 precursor [Zea mays]	cellular component: membrane (GO:0016020);; cellular component: membrane part (GO:0044425)
gene:Zm00001d037769	--	47.5558	1870	60.3625	2773	58.02	2435	164.907	6407	225.856	9028	186.92	7519	3.67226e-25	1.57598	up	--	--	Molecular Function: nucleic acid binding (GO:0003676);; Cellular Component: nucleus (GO:0005634);; Cellular Component: plasma membrane (GO:0005886);; Biological Process: response to oxidative stress (GO:0006979);; Molecular Function: zinc ion binding (GO:0008270);; Biological Process: jasmonic acid mediated signaling pathway (GO:0009867);; Biological Process: leaf senescence (GO:0010150);;	--	--	[R]	General function prediction only	Zinc finger C-x8-C-x5-C-x3-H type (and similar)	Zinc finger CCCH domain-containing protein 35 OS=Oryza sativa subsp. japonica OX=39947 GN=Os05g0195200 PE=2 SV=1	S	Function unknown	uncharacterized protein LOC100277562 [Zea mays]	molecular function: binding (GO:0005488);; cellular component: cell (GO:0005623);; cellular component: organelle (GO:0043226);; cellular component: cell part (GO:0044464);; cellular component: membrane (GO:0016020);; biological process: response to stimulus (GO:0050896);; biological process: cellular process (GO:0009987);; biological process: signaling (GO:0023052);; biological process: single-or…
gene:Zm00001d021695	--	31.8859	2248	28.8325	2374	27.4164	2062	88.8791	6189	98.7732	7077	105.807	7628	3.30455e-45	1.57589	up	--	--	Molecular Function: hydrolase activity (GO:0016787);;	--	--	--	--	Glycosyl hydrolases family 17;; X8 domain	Glucan endo-1,3-beta-glucosidase 13 OS=Arabidopsis thaliana OX=3702 GN=At5g56590 PE=1 SV=1	--	--	glucan endo-1,3-beta-glucosidase 13 isoform X1 [Zea mays]	molecular function: catalytic activity (GO:0003824)
gene:Zm00001d033139	--	3.7997	226	3.11176	216	3.61119	229	8.95057	525	14.3457	865	15.83	961	2.44965e-15	1.56867	up	[QV]	Secondary metabolites biosynthesis, transport and catabolism;; Defense mechanisms	Molecular Function: monooxygenase activity (GO:0004497);; Molecular Function: iron ion binding (GO:0005506);; Molecular Function: electron carrier activity (GO:0009055);; Cellular Component: cytoplasmic vesicle (GO:0016023);; Molecular Function: oxidoreductase activity, acting on paired donors, with incorporation or reduction of molecular oxygen (GO:0016705);; Molecular Function: heme binding (GO…	K00512|0|zma:100382177|K00512 steroid 17alpha-monooxygenase / 17alpha-hydroxyprogesterone deacetylase [EC:1.14.14.19 1.14.14.32] | (RefSeq) GRMZM2G120621; uncharacterized LOC100382177	--	[Q]	Secondary metabolites biosynthesis, transport and catabolism	Cytochrome P450	Ent-cassadiene C2-hydroxylase OS=Oryza sativa subsp. japonica OX=39947 GN=CYP71Z7 PE=1 SV=1	Q	Secondary metabolites biosynthesis, transport and catabolism	Cytochrome P450 71D7 [Zea mays]	molecular function: catalytic activity (GO:0003824);; biological process: metabolic process (GO:0008152);; biological process: single-organism process (GO:0044699);; molecular function: binding (GO:0005488);; molecular function: electron carrier activity (GO:0009055)
gene:Zm00001d011615	--	0	0	0	0	0	0	0.335438	31	0.336417	32	0.486303	47	4.33676e-07	1.56773	up	--	--	Biological Process: nuclear division (GO:0000280);; Biological Process: cytokinesis by cell plate formation (GO:0000911);; Cellular Component: nucleus (GO:0005634);; Cellular Component: vacuole (GO:0005773);; Cellular Component: spindle (GO:0005819);; Molecular Function: microtubule binding (GO:0008017);; Cellular Component: phragmoplast (GO:0009524);; Cellular Component: preprophase band (GO:000…	K16732|0|zma:100191450|K16732 protein regulator of cytokinesis 1 | (RefSeq) pco098137, GRMZM2G030284; uncharacterized LOC100191450	--	[DZ]	Cell cycle control, cell division, chromosome partitioning;; Cytoskeleton	Microtubule associated protein (MAP65/ASE1 family)	65-kDa microtubule-associated protein 3 OS=Arabidopsis thaliana OX=3702 GN=MAP65-3 PE=1 SV=1	S	Function unknown	65-kDa microtubule-associated protein 3 [Zea mays]	biological process: cellular process (GO:0009987);; biological process: cellular component organization or biogenesis (GO:0071840);; biological process: single-organism process (GO:0044699);; cellular component: cell (GO:0005623);; cellular component: organelle (GO:0043226);; cellular component: cell part (GO:0044464);; cellular component: organelle part (GO:0044422);; molecular function: binding…
gene:Zm00001d028004	--	0.804081	51	0.541898	40	0.735285	49	2.56127	158	2.95222	188	3.14958	201	2.90756e-10	1.55785	up	[K]	Transcription	Cellular Component: mitochondrion (GO:0005739);;	--	--	[T]	Signal transduction mechanisms	Leucine Rich repeats (2 copies);; Leucine rich repeat;; Leucine Rich repeat;; Leucine-rich repeat	--	S	Function unknown	uncharacterized protein LOC103631845 [Zea mays]	cellular component: cell (GO:0005623);; cellular component: organelle (GO:0043226);; cellular component: cell part (GO:0044464)
Zea_mays_newGene_11675	--	7.55139	469	4.58951	288	6.80056	402	35.2923	1479	26.0663	1144	32.7139	1384	9.81501e-15	1.55627	up	--	--	--	--	--	--	--	--	--	--	--	hypothetical protein [Zea mays]	--
gene:Zm00001d045574	--	12.5706	1220	20.5576	1413	19.3748	1308	38.5954	2929	90.7942	5919	58.1778	4383	1.00713e-16	1.54761	up	--	--	Molecular Function: transporter activity (GO:0005215);; Cellular Component: mitochondrion (GO:0005739);; Biological Process: transport (GO:0006810);; Cellular Component: chloroplast (GO:0009507);;	--	--	[I]	Lipid transport and metabolism	CRAL/TRIO domain;; Divergent CRAL/TRIO domain	Ferredoxin--NADP reductase, leaf isozyme 1, chloroplastic OS=Oryza sativa subsp. indica OX=39946 GN=OsI_21320 PE=3 SV=1	S	Function unknown	Sec14p-like phosphatidylinositol transfer family protein [Zea mays]	molecular function: transporter activity (GO:0005215);; cellular component: cell (GO:0005623);; cellular component: organelle (GO:0043226);; cellular component: cell part (GO:0044464);; biological process: localization (GO:0051179)
Zea_mays_newGene_8770	--	0	0	0	0	0.097907	2	1.74978	33	1.63038	32	3.17141	62	8.49391e-07	1.54395	up	--	--	Molecular Function: RNA polymerase II regulatory region sequence-specific DNA binding (GO:0000977);; Molecular Function: transcription factor activity, sequence-specific DNA binding (GO:0003700);; Cellular Component: nucleus (GO:0005634);; Biological Process: DNA recombination (GO:0006310);; Biological Process: regulation of transcription from RNA polymerase II promoter (GO:0006357);; Cellular Co…	--	--	[L]	Replication, recombination and repair	hAT family C-terminal dimerisation region	Putative AC transposase OS=Zea mays OX=4577 PE=2 SV=2	S	Function unknown	hypothetical protein [Zea mays]	molecular function: binding (GO:0005488);; molecular function: nucleic acid binding transcription factor activity (GO:0001071);; biological process: biological regulation (GO:0065007);; cellular component: cell (GO:0005623);; cellular component: organelle (GO:0043226);; cellular component: cell part (GO:0044464);; biological process: metabolic process (GO:0008152);; biological process: cellular p…
gene:Zm00001d041786	--	0.019801	2	0.138135	12	0	0	0.971205	67	0.85762	58	1.90049	132	1.37259e-06	1.54192	up	--	--	--	--	--	--	--	Plant transposase (Ptta/En/Spm family)	--	S	Function unknown	hypothetical protein ZEAMMB73_Zm00001d041786 [Zea mays]	--
gene:Zm00001d048784	--	1.7306	54	0.826405	30	1.48372	49	6.59055	201	4.14165	130	8.30724	262	1.02484e-07	1.52026	up	--	--	Molecular Function: ubiquitin-protein transferase activity (GO:0004842);; Cellular Component: plasma membrane (GO:0005886);; Molecular Function: zinc ion binding (GO:0008270);; Biological Process: cytokinin metabolic process (GO:0009690);; Biological Process: auxin metabolic process (GO:0009850);; Biological Process: protein ubiquitination (GO:0016567);;	K16280|0|zma:103652758|K16280 E3 ubiquitin-protein ligase RGLG [EC:2.3.2.27] | (RefSeq) E3 ubiquitin-protein ligase RGLG1-like	--	[T]	Signal transduction mechanisms	Copine	E3 ubiquitin-protein ligase RGLG1 OS=Arabidopsis thaliana OX=3702 GN=RGLG1 PE=1 SV=1	S	Function unknown	E3 ubiquitin-protein ligase RGLG1 [Zea mays]	molecular function: catalytic activity (GO:0003824);; cellular component: cell (GO:0005623);; cellular component: membrane (GO:0016020);; cellular component: cell part (GO:0044464);; molecular function: binding (GO:0005488);; biological process: metabolic process (GO:0008152);; biological process: cellular process (GO:0009987);; biological process: biological regulation (GO:0065007)
gene:Zm00001d043253	--	3.72492	392	4.00364	493	4.45929	501	11.6959	1216	12.33	1319	17.702	1906	5.98496e-19	1.5198	up	[M]	Cell wall/membrane/envelope biogenesis	Molecular Function: protein serine/threonine kinase activity (GO:0004674);; Molecular Function: ATP binding (GO:0005524);; Cellular Component: nucleus (GO:0005634);; Cellular Component: vacuole (GO:0005773);; Cellular Component: cytosol (GO:0005829);; Cellular Component: plasma membrane (GO:0005886);; Cellular Component: cytoplasmic vesicle (GO:0016023);; Biological Process: cellular protein loca…	--	--	--	--	Protein tyrosine kinase;; Protein kinase domain;; D-mannose binding lectin;; S-locus glycoprotein domain;; PAN-like domain;; Domain of unknown function (DUF3403)	Receptor-like serine/threonine-protein kinase SD1-8 OS=Arabidopsis thaliana OX=3702 GN=SD18 PE=1 SV=1	T	Signal transduction mechanisms	receptor-like serine/threonine-protein kinase SD1-8 [Zea mays]	molecular function: catalytic activity (GO:0003824);; biological process: metabolic process (GO:0008152);; biological process: cellular process (GO:0009987);; molecular function: binding (GO:0005488);; cellular component: cell (GO:0005623);; cellular component: organelle (GO:0043226);; cellular component: cell part (GO:0044464);; cellular component: membrane (GO:0016020);; biological process: loc…
gene:Zm00001d022437	--	0.860325	30	0.739217	30	0.503779	19	2.93762	98	3.06197	106	4.6728	162	2.01623e-07	1.51695	up	--	--	--	--	--	--	--	WRKY DNA -binding domain	Probable WRKY transcription factor 46 OS=Arabidopsis thaliana OX=3702 GN=WRKY46 PE=2 SV=1	K	Transcription	probable WRKY transcription factor 70 [Zea mays]	--
gene:Zm00001d009010	--	1.51709	49	2.0965	77	1.90358	63	7.64128	241	9.75835	317	5.28196	173	1.0852e-08	1.50499	up	--	--	Molecular Function: ion binding (GO:0043167);; Cellular Component: anchored component of plasma membrane (GO:0046658);; Biological Process: cellular response to stimulus (GO:0051716);;	--	--	--	--	DREPP plasma membrane polypeptide	Salt stress root protein RS1 OS=Oryza sativa subsp. japonica OX=39947 GN=Os01g0233000 PE=2 SV=1	S	Function unknown	Plasma membrane-associated cation-binding protein 1 [Zea mays]	molecular function: binding (GO:0005488);; cellular component: cell (GO:0005623);; cellular component: membrane (GO:0016020);; cellular component: membrane part (GO:0044425);; cellular component: cell part (GO:0044464);; biological process: cellular process (GO:0009987);; biological process: response to stimulus (GO:0050896)
Zea_mays_newGene_12114	--	0.863363	144	1.25457	245	2.00018	224	4.93238	675	3.16163	547	6.21825	827	7.18803e-13	1.50371	up	--	--	Cellular Component: integral component of membrane (GO:0016021);;	--	--	--	--	--	--	--	--	uncharacterized protein LOC109941981 [Zea mays]	cellular component: membrane (GO:0016020);; cellular component: membrane part (GO:0044425)
Zea_mays_newGene_13591	--	0.18755	6	0.179362	6	0.102824	4	1.50792	41	1.99692	56	1.76161	50	3.70799e-06	1.50106	up	--	--	Molecular Function: nucleic acid binding (GO:0003676);; Molecular Function: zinc ion binding (GO:0008270);; Biological Process: DNA integration (GO:0015074);;	--	--	--	--	gag-polypeptide of LTR copia-type	--	L	Replication, recombination and repair	uncharacterized protein LOC109940343 [Zea mays]	molecular function: binding (GO:0005488);; biological process: metabolic process (GO:0008152);; biological process: cellular process (GO:0009987)
Zea_mays_newGene_10948	--	0.722694	49	0.20651	17	0.207037	15	2.17898	146	1.82402	126	2.60635	181	1.76352e-06	1.4965	up	--	--	--	--	--	--	--	--	--	--	--	uncharacterized protein LOC100304341 [Zea mays]	--
gene:Zm00001d012509	--	0.230672	23	0.257189	29	0.088285	10	1.4876	125	0.780155	69	1.97189	176	2.42638e-06	1.49649	up	--	--	Cellular Component: vacuole (GO:0005773);; Cellular Component: plasma membrane (GO:0005886);; Biological Process: intracellular protein transport (GO:0006886);; Cellular Component: chloroplast (GO:0009507);; Biological Process: vesicle-mediated transport (GO:0016192);;	K04646|9.53531e-120|zma:103636553|K04646 clathrin heavy chain | (RefSeq) clathrin heavy chain 1-like	Endocytosis (ko04144)	[U]	Intracellular trafficking, secretion, and vesicular transport	Region in Clathrin and VPS	Clathrin heavy chain 1 OS=Oryza sativa subsp. japonica OX=39947 GN=Os11g0104900 PE=3 SV=1	S	Function unknown	Clathrin heavy chain 2 [Zea mays]	cellular component: cell (GO:0005623);; cellular component: organelle (GO:0043226);; cellular component: cell part (GO:0044464);; cellular component: membrane (GO:0016020);; biological process: localization (GO:0051179)
Zea_mays_newGene_2380	--	0.307287	7	0.201593	6	0	0	3.17637	71	1.47307	34	4.78607	111	3.34138e-06	1.49439	up	--	--	Biological Process: nuclear-transcribed mRNA catabolic process, nonsense-mediated decay (GO:0000184);; Biological Process: telomere maintenance (GO:0000723);; Molecular Function: DNA helicase activity (GO:0003678);; Biological Process: DNA repair (GO:0006281);; Cellular Component: plastid (GO:0009536);; Biological Process: DNA duplex unwinding (GO:0032508);;	K18734|1.57998e-37|zma:103654098|K18734 protein SMG8 | (RefSeq) uncharacterized LOC103654098	--	--	--	--	--	S	Function unknown	uncharacterized protein LOC103654098 isoform X3 [Zea mays]	biological process: metabolic process (GO:0008152);; biological process: cellular process (GO:0009987);; biological process: biological regulation (GO:0065007);; biological process: cellular component organization or biogenesis (GO:0071840);; molecular function: catalytic activity (GO:0003824);; biological process: response to stimulus (GO:0050896);; cellular component: cell (GO:0005623);; cellul…
gene:Zm00001d028780	--	3.88195	138	3.18679	132	2.17583	83	10.8136	379	10.7868	389	11.7505	426	6.37657e-12	1.49254	up	--	--	Cellular Component: mitochondrion (GO:0005739);; Cellular Component: integral component of membrane (GO:0016021);;	--	--	--	--	--	Tetraspanin-18 OS=Arabidopsis thaliana OX=3702 GN=TOM2AH2 PE=1 SV=1	S	Function unknown	unknown [Zea mays]	cellular component: cell (GO:0005623);; cellular component: organelle (GO:0043226);; cellular component: cell part (GO:0044464);; cellular component: membrane (GO:0016020);; cellular component: membrane part (GO:0044425)
gene:Zm00001d052480	--	9.51647	427	6.67109	350	9.81909	470	27.3259	1210	24.9332	1136	34.6173	1587	1.73156e-17	1.49032	up	--	--	Biological Process: metabolic process (GO:0008152);; Molecular Function: transferase activity, transferring hexosyl groups (GO:0016758);;	--	--	[GC]	Carbohydrate transport and metabolism;; Energy production and conversion	UDP-glucoronosyl and UDP-glucosyl transferase	Crocetin glucosyltransferase, chloroplastic OS=Gardenia jasminoides OX=114476 GN=UGT75L6 PE=1 SV=1	S	Function unknown	Indole-3-acetate beta-glucosyltransferase [Zea mays]	biological process: metabolic process (GO:0008152);; molecular function: catalytic activity (GO:0003824)
gene:Zm00001d023994	--	1.00936	64	0.270201	31	0.300892	30	1.83639	122	6.88104	529	2.2946	162	3.74186e-06	1.48544	up	[G]	Carbohydrate transport and metabolism	Biological Process: carbohydrate metabolic process (GO:0005975);; Molecular Function: beta-glucosidase activity (GO:0008422);; Cellular Component: chloroplast (GO:0009507);; Biological Process: cytokinin-activated signaling pathway (GO:0009736);;	K01188|0|zma:542414|K01188 beta-glucosidase [EC:3.2.1.21] | (RefSeq) glu1, GRMZM2G016890, ZmGlu1, p60.1; beta glucosidase 1	Cyanoamino acid metabolism (ko00460);; Starch and sucrose metabolism (ko00500);; Phenylpropanoid biosynthesis (ko00940)	[G]	Carbohydrate transport and metabolism	Glycosyl hydrolase family 1	4-hydroxy-7-methoxy-3-oxo-3,4-dihydro-2H-1,4-benzoxazin-2-yl glucoside beta-D-glucosidase 1, chloroplastic OS=Zea mays OX=4577 GN=GLU1 PE=1 SV=1	G	Carbohydrate transport and metabolism	RecName: Full=4-hydroxy-7-methoxy-3-oxo-3,4-dihydro-2H-1,4-benzoxazin-2-yl glucoside beta-D-glucosidase 1, chloroplastic; AltName: Full=Beta-D-glucoside glucohydrolase; AltName: Full=Beta-glucosidase 1; Short=ZmGlu1; Flags: Precursor	biological process: metabolic process (GO:0008152);; molecular function: catalytic activity (GO:0003824);; cellular component: cell (GO:0005623);; cellular component: organelle (GO:0043226);; cellular component: cell part (GO:0044464);; biological process: cellular process (GO:0009987);; biological process: signaling (GO:0023052);; biological process: single-organism process (GO:0044699);; biolog…
gene:Zm00001d029099	--	9.04947	273	5.58162	197	6.15348	198	29.6863	882	22.0344	674	20.6638	636	8.24126e-12	1.46914	up	--	--	Cellular Component: cytoplasmic vesicle (GO:0016023);;	--	--	--	--	--	--	S	Function unknown	uncharacterized protein LOC107521950 precursor [Zea mays]	--
gene:Zm00001d007853	--	0.708472	87	0.59938	107	1.28302	162	2.74589	321	3.9234	476	3.52805	431	3.8296e-10	1.46734	up	--	--	--	--	--	--	--	--	--	S	Function unknown	hypothetical protein ZEAMMB73_Zm00001d007853 [Zea mays]	--
Zea_mays_newGene_7759	--	0	0	0.178984	7	0.051038	2	1.46788	40	4.28942	121	1.4349	41	5.09536e-06	1.45575	up	--	--	Molecular Function: calcium:sodium antiporter activity (GO:0005432);; Molecular Function: calcium ion binding (GO:0005509);; Cellular Component: integral component of membrane (GO:0016021);; Biological Process: sodium ion transmembrane transport (GO:0035725);; Biological Process: calcium ion homeostasis (GO:0055074);;	--	--	--	--	EF-hand domain pair	Sodium/calcium exchanger NCL1 OS=Oryza sativa subsp. japonica OX=39947 GN=NCL1 PE=2 SV=1	P	Inorganic ion transport and metabolism	unknown [Zea mays]	molecular function: transporter activity (GO:0005215);; biological process: localization (GO:0051179);; molecular function: binding (GO:0005488);; cellular component: membrane (GO:0016020);; cellular component: membrane part (GO:0044425);; biological process: biological regulation (GO:0065007)
gene:Zm00001d001771	--	1.30508	64	1.82038	105	1.80578	95	6.81022	330	5.78671	289	5.29267	266	5.32137e-10	1.45187	up	--	--	Biological Process: polysaccharide biosynthetic process (GO:0000271);; Molecular Function: aspartic-type endopeptidase activity (GO:0004190);; Biological Process: proteolysis (GO:0006508);; Biological Process: glycine catabolic process (GO:0006546);; Cellular Component: plant-type cell wall (GO:0009505);; Cellular Component: membrane (GO:0016020);; Cellular Component: cytoplasmic vesicle (GO:0016…	--	--	[O]	Posttranslational modification, protein turnover, chaperones	Xylanase inhibitor C-terminal;; Xylanase inhibitor N-terminal;; Eukaryotic aspartyl protease	Aspartic proteinase nepenthesin-1 OS=Nepenthes gracilis OX=150966 GN=nep1 PE=1 SV=1	O	Posttranslational modification, protein turnover, chaperones	aspartic proteinase nepenthesin-2 precursor [Zea mays]	biological process: metabolic process (GO:0008152);; biological process: single-organism process (GO:0044699);; molecular function: catalytic activity (GO:0003824);; biological process: cellular process (GO:0009987);; cellular component: cell (GO:0005623);; cellular component: cell part (GO:0044464);; cellular component: membrane (GO:0016020)
Zea_mays_newGene_14607	--	0	0	0.130144	7	0.165917	8	0.94127	40	1.37395	55	3.2009	134	7.14394e-06	1.45097	up	--	--	--	--	--	--	--	--	--	--	--	uncharacterized protein LOC111590442 [Zea mays]	--
gene:Zm00001d012351	--	0.107042	3	0.248098	7	0.236899	7	3.48167	83	2.09924	52	1.35615	34	1.2397e-05	1.43269	up	--	--	Biological Process: mitotic cell cycle (GO:0000278);; Biological Process: double-strand break repair via homologous recombination (GO:0000724);; Biological Process: DNA replication initiation (GO:0006270);; Biological Process: regulation of DNA replication (GO:0006275);; Biological Process: DNA methylation (GO:0006306);; Biological Process: nucleosome assembly (GO:0006334);; Biological Process: t…	K10750|2.97727e-77|zma:100101530|K10750 chromatin assembly factor 1 subunit A | (RefSeq) GRMZM2G010105; chromatin assembly factor 1 subunit FSM	--	[B]	Chromatin structure and dynamics	--	Chromatin assembly factor 1 subunit FSM OS=Oryza sativa subsp. japonica OX=39947 GN=FSM PE=2 SV=1	K	Transcription	Chromatin assembly factor 1 subunit FAS1 [Zea mays]	biological process: cellular process (GO:0009987);; biological process: single-organism process (GO:0044699);; biological process: metabolic process (GO:0008152);; biological process: response to stimulus (GO:0050896);; biological process: biological regulation (GO:0065007);; biological process: cellular component organization or biogenesis (GO:0071840);; biological process: multicellular organis…
gene:Zm00001d052209	--	1.6989	99	1.50132	102	1.28615	80	2.63704	151	8.49217	500	8.53439	506	9.58227e-07	1.42576	up	--	--	Biological Process: metabolic process (GO:0008152);; Molecular Function: trans-zeatin O-beta-D-glucosyltransferase activity (GO:0050403);; Molecular Function: cis-zeatin O-beta-D-glucosyltransferase activity (GO:0050502);;	--	--	[GC]	Carbohydrate transport and metabolism;; Energy production and conversion	UDP-glucoronosyl and UDP-glucosyl transferase	7-deoxyloganetin glucosyltransferase OS=Gardenia jasminoides OX=114476 GN=UGT85A24 PE=1 SV=1	S	Function unknown	Cytokinin-O-glucosyltransferase 2 [Zea mays]	biological process: metabolic process (GO:0008152);; molecular function: catalytic activity (GO:0003824)
gene:Zm00001d048783	--	0.103312	7	0.04051	5	0.045345	4	0.977316	40	0.824173	39	1.46149	66	1.53103e-05	1.42175	up	[G]	Carbohydrate transport and metabolism	Molecular Function: beta-galactosidase activity (GO:0004565);; Biological Process: carbohydrate metabolic process (GO:0005975);; Molecular Function: carbohydrate binding (GO:0030246);;	--	--	[G]	Carbohydrate transport and metabolism	Glycosyl hydrolases family 35	Beta-galactosidase 5 OS=Oryza sativa subsp. japonica OX=39947 GN=Os03g0165400 PE=2 SV=1	G	Carbohydrate transport and metabolism	Beta-galactosidase 5 [Zea mays]	molecular function: catalytic activity (GO:0003824);; biological process: metabolic process (GO:0008152);; molecular function: binding (GO:0005488)
Zea_mays_newGene_13183	--	0.550153	47	0.170174	17	0.232164	21	1.03745	87	2.79463	241	1.63378	142	1.02532e-05	1.41835	up	--	--	--	--	--	[R]	General function prediction only	PPR repeat family;; PPR repeat;; PPR repeat;; Pentatricopeptide repeat domain;; Pentacotripeptide-repeat region of PRORP;; Mitochondrial 28S ribosomal protein S27;; Tetratricopeptide repeat	Pentatricopeptide repeat-containing protein At3g16010 OS=Arabidopsis thaliana OX=3702 GN=At3g16010 PE=2 SV=1	S	Function unknown	pentatricopeptide repeat-containing protein At3g16010 [Zea mays]	--
gene:Zm00001d040667	--	5.86732	449	5.30159	474	5.82008	477	18.2503	1357	13.8097	1066	22.6687	1740	9.30096e-16	1.41822	up	[M]	Cell wall/membrane/envelope biogenesis	Cellular Component: Golgi membrane (GO:0000139);; Cellular Component: vacuole (GO:0005773);; Cellular Component: plasma membrane (GO:0005886);; Biological Process: D-xylose metabolic process (GO:0042732);; Biological Process: cellular metabolic process (GO:0044237);; Molecular Function: UDP-glucuronate decarboxylase activity (GO:0048040);; Molecular Function: coenzyme binding (GO:0050662);;	K08678|0|sbi:SORBI_03g012980|K08678 UDP-glucuronate decarboxylase [EC:4.1.1.35] | (RefSeq) SORBIDRAFT_03g012980, Sb03g012980; hypothetical protein	Starch and sucrose metabolism (ko00500);; Amino sugar and nucleotide sugar metabolism (ko00520)	[GM]	Carbohydrate transport and metabolism;; Cell wall/membrane/envelope biogenesis	GDP-mannose 4,6 dehydratase;; NAD dependent epimerase/dehydratase family;; 3-beta hydroxysteroid dehydrogenase/isomerase family;; Male sterility protein;; RmlD substrate binding domain	UDP-glucuronic acid decarboxylase 2 OS=Arabidopsis thaliana OX=3702 GN=UXS2 PE=1 SV=1	M	Cell wall/membrane/envelope biogenesis	UDP-glucuronic acid decarboxylase 4 [Zea mays]	cellular component: cell (GO:0005623);; cellular component: membrane (GO:0016020);; cellular component: organelle (GO:0043226);; cellular component: organelle part (GO:0044422);; cellular component: cell part (GO:0044464);; biological process: metabolic process (GO:0008152);; biological process: single-organism process (GO:0044699);; biological process: cellular process (GO:0009987);; molecular f…
gene:Zm00001d038177	--	0.409185	13	0.562314	21	0.35525	12	2.0417	64	2.35402	76	2.61783	85	7.63852e-06	1.41123	up	[I]	Lipid transport and metabolism	Biological Process: metabolic process (GO:0008152);; Molecular Function: hydrolase activity (GO:0016787);;	--	--	[V]	Defense mechanisms	alpha/beta hydrolase fold	Probable carboxylesterase 6 OS=Arabidopsis thaliana OX=3702 GN=CXE6 PE=2 SV=1	I	Lipid transport and metabolism	probable carboxylesterase 15 [Zea mays]	biological process: metabolic process (GO:0008152);; molecular function: catalytic activity (GO:0003824)
gene:Zm00001d037427	--	1.3899	80	1.08599	73	0.723356	45	3.95816	211	4.89472	284	3.55101	197	1.0306e-07	1.39893	up	--	--	Molecular Function: structural constituent of ribosome (GO:0003735);; Cellular Component: ribosome (GO:0005840);; Biological Process: translation (GO:0006412);;	K02987|3.66982e-51|zma:100383683|K02987 small subunit ribosomal protein S4e | (RefSeq) uncharacterized LOC100383683	Ribosome (ko03010)	[J]	Translation, ribosomal structure and biogenesis	Ribosomal family S4e;; KOW motif	40S ribosomal protein S4 OS=Zea mays OX=4577 GN=RPS4 PE=2 SV=1	J	Translation, ribosomal structure and biogenesis	40S ribosomal protein S4-3 [Zea mays]	molecular function: structural molecule activity (GO:0005198);; cellular component: cell (GO:0005623);; cellular component: macromolecular complex (GO:0032991);; cellular component: organelle (GO:0043226);; cellular component: cell part (GO:0044464);; biological process: metabolic process (GO:0008152);; biological process: cellular process (GO:0009987)
gene:Zm00001d048417	--	3.45835	150	2.10865	107	2.31716	107	8.38253	357	11.1595	489	7.46003	329	1.96672e-09	1.3973	up	[HC]	Coenzyme transport and metabolism;; Energy production and conversion	Molecular Function: oxidoreductase activity (GO:0016491);; Biological Process: oxidation-reduction process (GO:0055114);;	--	--	[CR]	Energy production and conversion;; General function prediction only	FAD binding domain	Monooxygenase 2 OS=Arabidopsis thaliana OX=3702 GN=MO2 PE=2 SV=1	CH	Energy production and conversion;; Coenzyme transport and metabolism	FAD/NAD(P)-binding oxidoreductase family protein [Zea mays]	molecular function: catalytic activity (GO:0003824);; biological process: metabolic process (GO:0008152);; biological process: single-organism process (GO:0044699)
gene:Zm00001d003356	--	20.531	504	14.2023	407	12.1872	319	29.1178	713	79.3526	1990	60.2845	1523	3.78883e-08	1.39557	up	--	--	--	--	--	--	--	--	--	S	Function unknown	heavy metal-associated isoprenylated plant protein 4 [Zea mays]	--
gene:Zm00001d017079	--	0.873776	66	0.495836	44	1.31714	106	3.90543	289	3.20305	244	3.19317	245	5.69077e-07	1.38383	up	--	--	--	--	--	--	--	NPH3 family	BTB/POZ domain-containing protein At1g67900 OS=Arabidopsis thaliana OX=3702 GN=At1g67900 PE=1 SV=1	S	Function unknown	unknown [Zea mays]	--
gene:Zm00001d045519	--	1.81947	161	2.36285	249	2.63215	248	6.42282	559	11.4586	1018	5.96451	525	1.75326e-08	1.36888	up	[S]	Function unknown	Cellular Component: plasma membrane (GO:0005886);; Biological Process: oligopeptide transport (GO:0006857);; Biological Process: transmembrane transport (GO:0055085);;	--	--	[T]	Signal transduction mechanisms	OPT oligopeptide transporter protein	Oligopeptide transporter 7 OS=Arabidopsis thaliana OX=3702 GN=OPT7 PE=2 SV=1	S	Function unknown	Oligopeptide transporter 7 [Zea mays]	cellular component: cell (GO:0005623);; cellular component: membrane (GO:0016020);; cellular component: cell part (GO:0044464);; biological process: localization (GO:0051179)
Zea_mays_newGene_583	--	1.04387	45	0.850809	43	0.682359	31	2.99753	126	4.95448	214	2.62091	114	3.87022e-06	1.36003	up	--	--	--	--	--	--	--	--	--	--	--	hypothetical protein PAHAL_G00143 [Panicum hallii]	--
gene:Zm00001d020867	--	2.99943	250	3.91998	382	6.19419	551	12.636	1039	14.6154	1237	14.7129	1253	6.32696e-10	1.34744	up	[O]	Posttranslational modification, protein turnover, chaperones	Molecular Function: 6-phosphofructokinase activity (GO:0003872);; Molecular Function: serine-type endopeptidase activity (GO:0004252);; Cellular Component: 6-phosphofructokinase complex (GO:0005945);; Biological Process: fructose 6-phosphate metabolic process (GO:0006002);; Biological Process: glycolytic process (GO:0006096);; Biological Process: proteolysis (GO:0006508);; Molecular Function: ide…	--	--	--	--	Subtilase family;; PA domain	Subtilisin-like protease SBT5.4 OS=Arabidopsis thaliana OX=3702 GN=SBT5.4 PE=1 SV=1	O	Posttranslational modification, protein turnover, chaperones	uncharacterized protein LOC100192953 precursor [Zea mays]	molecular function: catalytic activity (GO:0003824);; biological process: metabolic process (GO:0008152);; biological process: cellular process (GO:0009987);; cellular component: cell (GO:0005623);; cellular component: macromolecular complex (GO:0032991);; cellular component: cell part (GO:0044464);; biological process: single-organism process (GO:0044699);; molecular function: binding (GO:000548…
gene:Zm00001d000294	--	0.483597	30	0.424042	31	0.356295	24	1.19859	74	4.42988	279	1.44938	92	4.39141e-05	1.34238	up	[E]	Amino acid transport and metabolism	Cellular Component: cytosol (GO:0005829);; Biological Process: one-carbon metabolic process (GO:0006730);; Molecular Function: methionine gamma-lyase activity (GO:0018826);; Biological Process: methionine catabolic process via 2-oxobutanoate (GO:0019458);; Molecular Function: pyridoxal phosphate binding (GO:0030170);; Biological Process: protein homotetramerization (GO:0051289);;	K01761|0|zma:100285862|K01761 methionine-gamma-lyase [EC:4.4.1.11] | (RefSeq) GRMZM2G450498; O-succinylhomoserine sulfhydrylase	Cysteine and methionine metabolism (ko00270);; Selenocompound metabolism (ko00450)	[E]	Amino acid transport and metabolism	Cys/Met metabolism PLP-dependent enzyme;; Aminotransferase class-V	Methionine gamma-lyase OS=Arabidopsis thaliana OX=3702 GN=MGL PE=1 SV=1	E	Amino acid transport and metabolism	O-succinylhomoserine sulfhydrylase [Zea mays]	cellular component: cell (GO:0005623);; cellular component: cell part (GO:0044464);; biological process: metabolic process (GO:0008152);; biological process: cellular process (GO:0009987);; biological process: single-organism process (GO:0044699);; molecular function: catalytic activity (GO:0003824);; molecular function: binding (GO:0005488);; biological process: cellular component organization o…
Zea_mays_newGene_1083	--	0.433504	8	0.233369	5	0.108159	2	2.13199	36	2.38749	42	3.48788	61	5.72551e-05	1.33897	up	--	--	Molecular Function: DNA-directed 5'-3' RNA polymerase activity (GO:0003899);; Cellular Component: nucleus (GO:0005634);; Biological Process: transcription, DNA-templated (GO:0006351);;	K14721|2.56539e-68|zma:103629388|K14721 DNA-directed RNA polymerase III subunit RPC5 | (RefSeq) GRMZM2G155943; uncharacterized LOC103629388	Purine metabolism (ko00230);; Pyrimidine metabolism (ko00240);; RNA polymerase (ko03020)	[K]	Transcription	Sin-like protein conserved region	--	K	Transcription	uncharacterized protein LOC103629388 [Zea mays]	molecular function: catalytic activity (GO:0003824);; cellular component: cell (GO:0005623);; cellular component: organelle (GO:0043226);; cellular component: cell part (GO:0044464);; biological process: metabolic process (GO:0008152);; biological process: cellular process (GO:0009987)
gene:Zm00001d018252	--	0.137552	5	0.073341	3	0	0	1.11574	34	1.37643	44	1.36261	43	4.30709e-05	1.33841	up	--	--	--	--	--	--	--	S locus-related glycoprotein 1 binding pollen coat protein (SLR1-BP)	--	--	--	hypothetical protein ZEAMMB73_Zm00001d018252 [Zea mays]	--
Zea_mays_newGene_8168	--	4.35427	146	3.07921	104	3.12776	123	28.8275	1219	9.20997	341	23.6948	1069	7.85591e-05	1.32327	up	[E]	Amino acid transport and metabolism	--	--	--	[O]	Posttranslational modification, protein turnover, chaperones	NHL repeat	--	E	Amino acid transport and metabolism	uncharacterized LOC100383055 [Zea mays]	--
gene:Zm00001d024851	--	0.763327	25	0.442079	17	0.425397	15	1.76503	55	3.52175	113	2.77502	90	5.254e-05	1.30978	up	[Q]	Secondary metabolites biosynthesis, transport and catabolism	Molecular Function: oxidoreductase activity, acting on paired donors, with incorporation or reduction of molecular oxygen, 2-oxoglutarate as one donor, and incorporation of one atom each of oxygen into both donors (GO:0016706);; Biological Process: oxidation-reduction process (GO:0055114);;	K05933|0|zma:103641390|K05933 aminocyclopropanecarboxylate oxidase [EC:1.14.17.4] | (RefSeq) GRMZM2G332423; 1-aminocyclopropane-1-carboxylate oxidase-like	Cysteine and methionine metabolism (ko00270)	[QR]	Secondary metabolites biosynthesis, transport and catabolism;; General function prediction only	2OG-Fe(II) oxygenase superfamily;; non-haem dioxygenase in morphine synthesis N-terminal	1-aminocyclopropane-1-carboxylate oxidase OS=Musa acuminata OX=4641 GN=MAO1B PE=3 SV=1	S	Function unknown	1-aminocyclopropane-1-carboxylate oxidase [Zea mays]	molecular function: catalytic activity (GO:0003824);; biological process: metabolic process (GO:0008152);; biological process: single-organism process (GO:0044699)
Zea_mays_newGene_91	--	0.731831	20	1.66753	53	1.83868	53	4.42529	116	7.97858	218	5.54867	148	2.76449e-05	1.29897	up	--	--	--	--	--	[I]	Lipid transport and metabolism	Oxysterol-binding protein	Oxysterol-binding protein-related protein 3C OS=Arabidopsis thaliana OX=3702 GN=ORP3C PE=2 SV=1	S	Function unknown	oxysterol-binding protein-related protein 3C-like [Zea mays]	--
gene:Zm00001d010687	--	0	0	0.05334	4	0.061249	4	0.483074	31	0.774241	49	0.534364	35	8.9168e-05	1.28867	up	[O]	Posttranslational modification, protein turnover, chaperones	Molecular Function: protein serine/threonine kinase activity (GO:0004674);; Molecular Function: ATP binding (GO:0005524);; Biological Process: protein phosphorylation (GO:0006468);;	--	--	[T]	Signal transduction mechanisms	Protein tyrosine kinase;; Protein kinase domain	Probable serine/threonine-protein kinase PBL23 OS=Arabidopsis thaliana OX=3702 GN=PBL23 PE=2 SV=1	T	Signal transduction mechanisms	Protein kinase superfamily protein [Zea mays]	molecular function: catalytic activity (GO:0003824);; biological process: metabolic process (GO:0008152);; biological process: cellular process (GO:0009987);; molecular function: binding (GO:0005488)
gene:Zm00001d035163	--	2.37388	110	2.47429	134	2.76074	137	5.80629	266	7.37744	348	10.5702	501	2.51736e-08	1.28726	up	--	--	Cellular Component: plasma membrane (GO:0005886);; Cellular Component: plastid (GO:0009536);; Cellular Component: integral component of membrane (GO:0016021);; Biological Process: amino acid import (GO:0043090);; Biological Process: response to karrikin (GO:0080167);;	--	--	[E]	Amino acid transport and metabolism	Transmembrane amino acid transporter protein	Lysine histidine transporter 1 OS=Arabidopsis thaliana OX=3702 GN=LHT1 PE=1 SV=1	E	Amino acid transport and metabolism	Lysine histidine transporter 2 [Zea mays]	cellular component: cell (GO:0005623);; cellular component: membrane (GO:0016020);; cellular component: cell part (GO:0044464);; cellular component: organelle (GO:0043226);; cellular component: membrane part (GO:0044425);; biological process: single-organism process (GO:0044699);; biological process: localization (GO:0051179);; biological process: response to stimulus (GO:0050896)
gene:Zm00001d040285	--	1.34041	27	0.615648	14	0.124234	3	3.9358	76	6.42524	127	3.9857	80	0.000153812	1.2799	up	--	--	Cellular Component: membrane (GO:0016020);;	--	--	--	--	Domain of unknown function	--	S	Function unknown	uncharacterized protein LOC100278114 isoform X1 [Zea mays]	cellular component: membrane (GO:0016020)
gene:Zm00001d022130	--	5.18252	81	5.22412	95	8.76118	146	15.3984	237	31.5514	499	18.8499	300	3.34521e-06	1.27948	up	--	--	--	--	--	--	--	Protein of unknown function (DUF1677)	--	S	Function unknown	uncharacterized protein LOC100276535 [Zea mays]	--
Zea_mays_newGene_12530	--	1.2873	79	1.00761	74	0.305914	21	3.17806	193	3.65302	229	3.6506	231	4.03144e-05	1.27684	up	--	--	--	--	--	[R]	General function prediction only	Retrotransposon gag protein	--	S	Function unknown	Zeon1 gag protein [Zea mays]	--
gene:Zm00001d019497	--	0.108879	17	0.085291	16	0.174685	28	0.335508	51	1.56914	103	0.995125	117	9.7519e-05	1.27682	up	[G]	Carbohydrate transport and metabolism	Molecular Function: hydrolase activity, hydrolyzing O-glycosyl compounds (GO:0004553);; Biological Process: carbohydrate metabolic process (GO:0005975);; Cellular Component: chloroplast (GO:0009507);; Molecular Function: carbohydrate binding (GO:0030246);;	--	--	[GMO]	Carbohydrate transport and metabolism;; Cell wall/membrane/envelope biogenesis;; Posttranslational modification, protein turnover, chaperones	Glycosyl hydrolases family 31;; Galactose mutarotase-like;; Domain of unknown function (DUF5110)	Probable glucan 1,3-alpha-glucosidase OS=Arabidopsis thaliana OX=3702 GN=PSL5 PE=1 SV=1	G	Carbohydrate transport and metabolism	heteroglycan glucosidase 1 [Zea mays]	molecular function: catalytic activity (GO:0003824);; biological process: metabolic process (GO:0008152);; cellular component: cell (GO:0005623);; cellular component: organelle (GO:0043226);; cellular component: cell part (GO:0044464);; molecular function: binding (GO:0005488)
Zea_mays_newGene_3790	--	0.094071	6	0	0	0.030157	3	0.504871	31	0.542773	35	1.16205	74	0.000110377	1.2691	up	--	--	--	--	--	--	--	No apical meristem-associated C-terminal domain	Glutathione S-transferase T3 OS=Arabidopsis thaliana OX=3702 GN=GSTT3 PE=2 SV=1	S	Function unknown	glutathione S-transferase T3-like [Zea mays]	--
gene:Zm00001d050495	--	0	0	0	0	0.165303	6	1.15362	35	2.02591	62	1.26129	39	9.30191e-05	1.26255	up	[C]	Energy production and conversion	Biological Process: response to superoxide (GO:0000303);; Molecular Function: 3-chloroallyl aldehyde dehydrogenase activity (GO:0004028);; Cellular Component: cytosol (GO:0005829);; Biological Process: response to desiccation (GO:0009269);; Biological Process: response to salt stress (GO:0009651);; Biological Process: response to auxin (GO:0009733);; Biological Process: response to abscisic acid …	K14085|3.39963e-66|zma:103646581|K14085 aldehyde dehydrogenase family 7 member A1 [EC:1.2.1.31 1.2.1.8 1.2.1.3] | (RefSeq) aldehyde dehydrogenase family 7 member A1-like	Glycolysis / Gluconeogenesis (ko00010);; Ascorbate and aldarate metabolism (ko00053);; Fatty acid degradation (ko00071);; Glycine, serine and threonine metabolism (ko00260);; Valine, leucine and isoleucine degradation (ko00280);; Lysine biosynthesis (ko00300);; Lysine degradation (ko00310);; Arginine and proline metabolism (ko00330);; Histidine metabolism (ko00340);; Tryptophan metabolism (ko0038…	[C]	Energy production and conversion	Aldehyde dehydrogenase family	Aldehyde dehydrogenase family 7 member A1 OS=Malus domestica OX=3750 PE=1 SV=3	C	Energy production and conversion	Aldehyde dehydrogenase family 7 member B4 [Zea mays]	biological process: response to stimulus (GO:0050896);; molecular function: catalytic activity (GO:0003824);; biological process: metabolic process (GO:0008152);; biological process: single-organism process (GO:0044699);; cellular component: cell (GO:0005623);; cellular component: cell part (GO:0044464);; biological process: cellular process (GO:0009987);; biological process: signaling (GO:002305…
gene:Zm00001d007349	--	2.14533	29	1.8766	30	2.2538	33	7.20317	96	6.79212	93	8.63542	119	1.9232e-05	1.2557	up	--	--	Biological Process: protein glycosylation (GO:0006486);; Molecular Function: galactosyltransferase activity (GO:0008378);; Cellular Component: membrane (GO:0016020);; Cellular Component: cytoplasmic vesicle (GO:0016023);;	--	--	--	--	--	--	S	Function unknown	uncharacterized protein LOC100275307 isoform X1 [Zea mays]	biological process: metabolic process (GO:0008152);; biological process: cellular process (GO:0009987);; biological process: single-organism process (GO:0044699);; molecular function: catalytic activity (GO:0003824);; cellular component: membrane (GO:0016020)
gene:Zm00001d003209	--	9.27917	461	8.52258	495	7.03362	373	16.4295	807	28.8629	1458	26.2088	1332	2.97115e-10	1.25525	up	[MDT]	Cell wall/membrane/envelope biogenesis;; Cell cycle control, cell division, chromosome partitioning;; Signal transduction mechanisms	Molecular Function: ATP binding (GO:0005524);; Cellular Component: mitochondrion (GO:0005739);; Cellular Component: endoplasmic reticulum (GO:0005783);; Biological Process: response to abscisic acid (GO:0009737);; Molecular Function: nucleoside-triphosphatase activity (GO:0017111);; Biological Process: cell division (GO:0051301);;	--	--	[O]	Posttranslational modification, protein turnover, chaperones	Domain associated at C-terminal with AAA;; ATPase family associated with various cellular activities (AAA);; AAA domain (dynein-related subfamily)	AAA-ATPase ASD, mitochondrial OS=Arabidopsis thaliana OX=3702 GN=AATP1 PE=1 SV=1	O	Posttranslational modification, protein turnover, chaperones	ATPase 3 [Zea mays]	molecular function: binding (GO:0005488);; cellular component: cell (GO:0005623);; cellular component: organelle (GO:0043226);; cellular component: cell part (GO:0044464);; biological process: response to stimulus (GO:0050896);; molecular function: catalytic activity (GO:0003824);; biological process: cellular process (GO:0009987);; biological process: single-organism process (GO:0044699)
gene:Zm00001d011607	--	1.22826	22	1.61232	34	1.84286	36	2.41987	43	10.1668	185	12.2428	224	0.000188634	1.25501	up	--	--	--	--	--	--	--	--	--	S	Function unknown	uncharacterized protein LOC103636183 [Zea mays]	--
gene:Zm00001d035589	--	0.283514	20	0.244861	20	0.341202	26	1.14588	79	1.33828	95	1.00053	72	7.2485e-05	1.25186	up	[M]	Cell wall/membrane/envelope biogenesis	Molecular Function: nucleotide binding (GO:0000166);; Molecular Function: protein kinase activity (GO:0004672);;	--	--	[T]	Signal transduction mechanisms	Protein kinase domain;; Protein tyrosine kinase;; KIP1-like protein	Putative receptor-like protein kinase At4g00960 OS=Arabidopsis thaliana OX=3702 GN=At4g00960 PE=3 SV=2	T	Signal transduction mechanisms	putative receptor-like protein kinase At4g00960 isoform X1 [Zea mays]	molecular function: binding (GO:0005488);; molecular function: catalytic activity (GO:0003824);; biological process: metabolic process (GO:0008152);; biological process: cellular process (GO:0009987)
gene:Zm00001d034745	--	11.3207	308	8.53877	272	7.41636	216	17.0609	459	32.1472	889	32.6026	907	7.82321e-08	1.24415	up	--	--	Cellular Component: integral component of membrane (GO:0016021);;	--	--	--	--	PLAC8 family	Cell number regulator 7 OS=Zea mays OX=4577 GN=CNR7 PE=2 SV=1	S	Function unknown	RecName: Full=Cell number regulator 7; AltName: Full=ZmCNR07	cellular component: membrane (GO:0016020);; cellular component: membrane part (GO:0044425)
gene:Zm00001d036541	--	9.25299	645	8.92995	736	9.30178	691	22.5693	1543	29.6498	2076	22.8967	1609	1.4592e-16	1.24413	up	[O]	Posttranslational modification, protein turnover, chaperones	Molecular Function: cysteine-type endopeptidase activity (GO:0004197);; Molecular Function: phospholipase A2 activity (GO:0004623);; Biological Process: proteolysis (GO:0006508);; Cellular Component: cytoplasmic vesicle (GO:0016023);;	--	--	[O]	Posttranslational modification, protein turnover, chaperones	Papain family cysteine protease;; Granulin;; Cathepsin propeptide inhibitor domain (I29)	Oryzain alpha chain OS=Oryza sativa subsp. japonica OX=39947 GN=Os04g0650000 PE=1 SV=2	O	Posttranslational modification, protein turnover, chaperones	maize insect resistance2 [Zea mays]	molecular function: catalytic activity (GO:0003824);; biological process: metabolic process (GO:0008152)
gene:Zm00001d043252	--	0.922526	91	0.531029	64	0.748315	78	2.61336	249	2.12208	216	2.11495	209	7.80989e-07	1.2406	up	[NW]	Cell motility;; Extracellular structures	Molecular Function: protein serine/threonine kinase activity (GO:0004674);; Molecular Function: ATP binding (GO:0005524);; Cellular Component: nucleus (GO:0005634);; Cellular Component: vacuole (GO:0005773);; Cellular Component: cytosol (GO:0005829);; Cellular Component: plasma membrane (GO:0005886);; Cellular Component: cytoplasmic vesicle (GO:0016023);; Biological Process: cellular protein loca…	--	--	--	--	Protein tyrosine kinase;; Protein kinase domain;; S-locus glycoprotein domain;; D-mannose binding lectin;; PAN-like domain	Receptor-like serine/threonine-protein kinase SD1-8 OS=Arabidopsis thaliana OX=3702 GN=SD18 PE=1 SV=1	T	Signal transduction mechanisms	putative S-locus receptor-like protein kinase family protein precursor [Zea mays]	molecular function: catalytic activity (GO:0003824);; biological process: metabolic process (GO:0008152);; biological process: cellular process (GO:0009987);; molecular function: binding (GO:0005488);; cellular component: cell (GO:0005623);; cellular component: organelle (GO:0043226);; cellular component: cell part (GO:0044464);; cellular component: membrane (GO:0016020);; biological process: loc…
gene:Zm00001d021901	--	82.47	1872	65.6945	1742	80.5914	1952	196.473	4406	193.178	4457	205.618	4774	1.23491e-24	1.23311	up	--	--	Biological Process: killing of cells of other organism (GO:0031640);; Biological Process: defense response to fungus (GO:0050832);;	--	--	--	--	Thaumatin family	Zeamatin OS=Zea mays OX=4577 GN=Zlp PE=1 SV=2	S	Function unknown	zeamatin precursor [Zea mays]	biological process: cell killing (GO:0001906);; biological process: multi-organism process (GO:0051704);; biological process: response to stimulus (GO:0050896)
Zea_mays_newGene_3774	--	3.03425	59	1.66004	35	2.09978	44	3.65134	150	3.30449	118	4.33747	177	2.39176e-05	1.23032	up	--	--	--	--	--	--	--	--	--	--	--	uncharacterized protein LOC100381569 [Zea mays]	--
gene:Zm00001d053569	--	5.29783	352	9.10313	705	6.13069	430	19.7233	1283	18.4625	1238	20.4114	1377	2.20557e-09	1.22771	up	[QV]	Secondary metabolites biosynthesis, transport and catabolism;; Defense mechanisms	Molecular Function: monooxygenase activity (GO:0004497);; Molecular Function: iron ion binding (GO:0005506);; Molecular Function: electron carrier activity (GO:0009055);; Molecular Function: oxidoreductase activity, acting on paired donors, with incorporation or reduction of molecular oxygen (GO:0016705);; Molecular Function: heme binding (GO:0020037);; Biological Process: oxidation-reduction pro…	K20771|0|zma:100279319|K20771 carlactone C-19 oxidase [EC:1.14.-.-] | (RefSeq) putative cytochrome P450 superfamily protein	--	[Q]	Secondary metabolites biosynthesis, transport and catabolism	Cytochrome P450	Cytochrome P450 711A1 OS=Arabidopsis thaliana OX=3702 GN=CYP711A1 PE=2 SV=1	Q	Secondary metabolites biosynthesis, transport and catabolism	putative cytochrome P450 superfamily protein isoform X1 [Zea mays]	molecular function: catalytic activity (GO:0003824);; biological process: metabolic process (GO:0008152);; biological process: single-organism process (GO:0044699);; molecular function: binding (GO:0005488);; molecular function: electron carrier activity (GO:0009055)
gene:Zm00001d034978	--	9.03258	256	9.95145	330	12.7534	386	36.3841	1019	48.1051	1386	16.8829	490	7.83398e-06	1.22531	up	--	--	Biological Process: metal ion transport (GO:0030001);; Molecular Function: metal ion binding (GO:0046872);;	--	--	[P]	Inorganic ion transport and metabolism	Heavy-metal-associated domain	Heavy metal-associated isoprenylated plant protein 20 OS=Arabidopsis thaliana OX=3702 GN=HIPP20 PE=1 SV=1	S	Function unknown	uncharacterized protein LOC100281644 [Zea mays]	biological process: localization (GO:0051179);; molecular function: binding (GO:0005488)
gene:Zm00001d038178	--	1.40895	51	0.842449	36	0.601982	24	3.01462	107	3.6068	132	3.66294	135	5.30153e-05	1.22494	up	[I]	Lipid transport and metabolism	Biological Process: metabolic process (GO:0008152);; Molecular Function: carboxylic ester hydrolase activity (GO:0052689);;	--	--	[V]	Defense mechanisms	alpha/beta hydrolase fold	Probable carboxylesterase 17 OS=Arabidopsis thaliana OX=3702 GN=CXE17 PE=2 SV=1	I	Lipid transport and metabolism	hsr203J [Zea mays]	biological process: metabolic process (GO:0008152);; molecular function: catalytic activity (GO:0003824)
gene:Zm00001d052937	--	1.2086	87	0.766963	65	0.612704	47	2.00677	143	4.12546	301	2.74252	202	3.04122e-05	1.22491	up	--	--	--	--	--	--	--	Domain of unknown function (DUF4220);; Protein of unknown function, DUF594	--	S	Function unknown	uncharacterized protein LOC103654518 [Zea mays]	--
gene:Zm00001d003962	--	44.1412	308	45.783	373	60.3375	449	152.917	1053	113.74	806	147.241	1050	9.13096e-11	1.22457	up	--	--	Cellular Component: cytoplasmic vesicle (GO:0016023);;	--	--	--	--	Protein of unknown function (DUF3339)	--	S	Function unknown	uncharacterized protein LOC100193640 [Zea mays]	--
gene:Zm00001d053952	--	1.39566	54	1.76984	80	1.82351	76	4.86877	186	5.34197	210	4.85859	193	6.77278e-07	1.22234	up	--	--	Biological Process: very long-chain fatty acid metabolic process (GO:0000038);; Cellular Component: nuclear envelope (GO:0005635);; Cellular Component: endoplasmic reticulum (GO:0005783);; Biological Process: ER overload response (GO:0006983);; Biological Process: response to water deprivation (GO:0009414);; Cellular Component: integral component of membrane (GO:0016021);; Biological Process: neg…	--	--	[V]	Defense mechanisms	Inhibitor of apoptosis-promoting Bax1	Bax inhibitor 1 OS=Oryza sativa subsp. japonica OX=39947 GN=BI1 PE=2 SV=1	S	Function unknown	uncharacterized protein LOC100279826 [Zea mays]	biological process: metabolic process (GO:0008152);; biological process: cellular process (GO:0009987);; biological process: single-organism process (GO:0044699);; cellular component: cell (GO:0005623);; cellular component: organelle (GO:0043226);; cellular component: organelle part (GO:0044422);; cellular component: cell part (GO:0044464);; biological process: signaling (GO:0023052);; biological…
Zea_mays_newGene_119	--	1.25585	21	0.1531	7	0.183295	8	2.36161	53	1.51781	59	2.09788	82	0.00034902	1.22219	up	--	--	Biological Process: cellular metabolic process (GO:0044237);;	K12591|1.76117e-11|dosa:Os03t0157800-01|K12591 exosome complex exonuclease RRP6 [EC:3.1.13.-] | (RAP-DB) Os03g0157800; Hypothetical conserved gene.	RNA degradation (ko03018)	[J]	Translation, ribosomal structure and biogenesis	--	Protein RRP6-like 2 OS=Arabidopsis thaliana OX=3702 GN=RRP6L2 PE=2 SV=1	--	--	Os03g0157800 [Oryza sativa Japonica Group]	biological process: metabolic process (GO:0008152);; biological process: cellular process (GO:0009987)
gene:Zm00001d008273	--	0.687118	64	0.605358	66	0.873019	86	1.31251	120	3.04897	286	3.0254	285	2.7362e-05	1.21942	up	[G]	Carbohydrate transport and metabolism	Molecular Function: hydrolase activity, hydrolyzing O-glycosyl compounds (GO:0004553);; Biological Process: carbohydrate metabolic process (GO:0005975);; Cellular Component: plastid (GO:0009536);; Molecular Function: carbohydrate binding (GO:0030246);;	--	--	[G]	Carbohydrate transport and metabolism	Glycosyl hydrolases family 31	Putative alpha-xylosidase 2 OS=Arabidopsis thaliana OX=3702 GN=XYL2 PE=5 SV=1	G	Carbohydrate transport and metabolism	Alpha-xylosidase 1 [Zea mays]	molecular function: catalytic activity (GO:0003824);; biological process: metabolic process (GO:0008152);; cellular component: cell (GO:0005623);; cellular component: organelle (GO:0043226);; cellular component: cell part (GO:0044464);; molecular function: binding (GO:0005488)
gene:Zm00001d022126	--	2.53195	143	3.14917	208	3.45359	208	8.14171	453	9.06174	519	8.14308	469	4.01582e-10	1.21693	up	[T]	Signal transduction mechanisms	Molecular Function: protein serine/threonine kinase activity (GO:0004674);; Molecular Function: ATP binding (GO:0005524);; Cellular Component: mitochondrion (GO:0005739);; Biological Process: protein phosphorylation (GO:0006468);;	--	--	[T]	Signal transduction mechanisms	Protein tyrosine kinase;; Protein kinase domain	Serine/threonine-protein kinase RIPK OS=Arabidopsis thaliana OX=3702 GN=RIPK PE=1 SV=1	T	Signal transduction mechanisms	serine/threonine-protein kinase RIPK [Zea mays]	molecular function: catalytic activity (GO:0003824);; biological process: metabolic process (GO:0008152);; biological process: cellular process (GO:0009987);; molecular function: binding (GO:0005488);; cellular component: cell (GO:0005623);; cellular component: organelle (GO:0043226);; cellular component: cell part (GO:0044464)
gene:Zm00001d031152	--	7.68197	132	8.48334	170	6.09657	112	17.8405	302	18.5564	323	29.5896	519	4.06464e-07	1.21123	up	--	--	Cellular Component: cytoplasmic vesicle (GO:0016023);; Biological Process: killing of cells of other organism (GO:0031640);; Biological Process: defense response to fungus (GO:0050832);;	--	--	--	--	Thaumatin family	Thaumatin-like pathogenesis-related protein 3 OS=Avena sativa OX=4498 GN=RASTL-3 PE=2 SV=1	S	Function unknown	uncharacterized LOC100273384 precursor [Zea mays]	biological process: cell killing (GO:0001906);; biological process: multi-organism process (GO:0051704);; biological process: response to stimulus (GO:0050896)
gene:Zm00001d039735	--	0.712104	13	0.781296	17	1.13004	22	2.29985	41	5.12178	94	4.92563	91	0.000341737	1.20746	up	--	--	--	--	--	--	--	Domain of unknown function (DUF4228)	--	S	Function unknown	hypothetical protein ZEAMMB73_Zm00001d039735 [Zea mays]	--
Zea_mays_newGene_1137	--	1.84237	36	1.67619	53	1.87235	43	5.32307	123	4.208	114	6.70379	162	2.00804e-05	1.20492	up	--	--	--	--	--	--	--	--	--	--	--	--	--
gene:Zm00001d025924	--	61.5059	2211	46.595	1956	62.6211	2402	138.936	4933	147.448	5387	148.858	5472	4.72691e-20	1.19591	up	[IQR]	Lipid transport and metabolism;; Secondary metabolites biosynthesis, transport and catabolism;; General function prediction only	Molecular Function: binding (GO:0005488);; Molecular Function: oxidoreductase activity (GO:0016491);; Biological Process: oxidation-reduction process (GO:0055114);;	K15095|5.54531e-163|sbi:SORBI_06g023580|K15095 (+)-neomenthol dehydrogenase [EC:1.1.1.208] | (RefSeq) SORBIDRAFT_06g023580, Sb06g023580; hypothetical protein	Monoterpenoid biosynthesis (ko00902)	[Q]	Secondary metabolites biosynthesis, transport and catabolism	short chain dehydrogenase;; Enoyl-(Acyl carrier protein) reductase;; KR domain;; NAD dependent epimerase/dehydratase family	Salutaridine reductase OS=Papaver bracteatum OX=215227 GN=SALR PE=1 SV=1	S	Function unknown	(+)-neomenthol dehydrogenase [Zea mays]	molecular function: binding (GO:0005488);; molecular function: catalytic activity (GO:0003824);; biological process: metabolic process (GO:0008152);; biological process: single-organism process (GO:0044699)
Zea_mays_newGene_11441	--	0.938443	35	1.86621	80	2.00259	78	3.66842	142	5.7593	222	6.23823	230	4.39177e-05	1.1936	up	[I]	Lipid transport and metabolism	Molecular Function: catalytic activity (GO:0003824);;	K16860|5.52688e-147|zma:103634743|K16860 phospholipase D3/4 [EC:3.1.4.4] | (RefSeq) GRMZM5G871154; protein MEI2-like 4	Glycerophospholipid metabolism (ko00564);; Ether lipid metabolism (ko00565)	[R]	General function prediction only	PLD-like domain	--	I	Lipid transport and metabolism	unknown [Zea mays]	molecular function: catalytic activity (GO:0003824)
gene:Zm00001d034112	--	0.397355	31	0.624056	56	0.384923	32	1.26839	96	3.32423	258	1.2472	98	0.00034902	1.18692	up	[O]	Posttranslational modification, protein turnover, chaperones	Molecular Function: serine-type endopeptidase activity (GO:0004252);; Biological Process: proteolysis (GO:0006508);; Cellular Component: plant-type cell wall (GO:0009505);; Cellular Component: cytoplasmic vesicle (GO:0016023);; Molecular Function: identical protein binding (GO:0042802);; Biological Process: negative regulation of catalytic activity (GO:0043086);; Cellular Component: apoplast (GO:…	--	--	--	--	Subtilase family;; Peptidase inhibitor I9;; PA domain	Subtilisin-like protease SBT1.7 OS=Arabidopsis thaliana OX=3702 GN=SBT1.7 PE=1 SV=1	O	Posttranslational modification, protein turnover, chaperones	uncharacterized protein LOC100285096 precursor [Zea mays]	molecular function: catalytic activity (GO:0003824);; biological process: metabolic process (GO:0008152);; cellular component: cell (GO:0005623);; cellular component: cell part (GO:0044464);; molecular function: binding (GO:0005488);; biological process: biological regulation (GO:0065007);; cellular component: extracellular region (GO:0005576);; biological process: reproduction (GO:0000003);; bio…
gene:Zm00001d024852	--	5.63744	178	4.18121	154	3.05875	103	8.51194	265	18.649	597	12.2883	396	1.61714e-05	1.17848	up	[Q]	Secondary metabolites biosynthesis, transport and catabolism	Molecular Function: oxidoreductase activity, acting on paired donors, with incorporation or reduction of molecular oxygen, 2-oxoglutarate as one donor, and incorporation of one atom each of oxygen into both donors (GO:0016706);; Biological Process: oxidation-reduction process (GO:0055114);;	K05933|0|zma:103641391|K05933 aminocyclopropanecarboxylate oxidase [EC:1.14.17.4] | (RefSeq) GRMZM2G166616; 1-aminocyclopropane-1-carboxylate oxidase-like	Cysteine and methionine metabolism (ko00270)	[QR]	Secondary metabolites biosynthesis, transport and catabolism;; General function prediction only	2OG-Fe(II) oxygenase superfamily;; non-haem dioxygenase in morphine synthesis N-terminal	1-aminocyclopropane-1-carboxylate oxidase OS=Musa acuminata OX=4641 GN=MAO1B PE=3 SV=1	S	Function unknown	1-aminocyclopropane-1-carboxylate oxidase [Zea mays]	molecular function: catalytic activity (GO:0003824);; biological process: metabolic process (GO:0008152);; biological process: single-organism process (GO:0044699)
Zea_mays_newGene_2341	--	2.14424	105	1.61299	92	1.19015	62	5.51763	266	3.61813	180	5.85367	293	1.52795e-05	1.17694	up	--	--	Cellular Component: integral component of membrane (GO:0016021);;	--	--	--	--	--	--	--	--	uncharacterized protein LOC100276265 precursor [Zea mays]	cellular component: membrane (GO:0016020);; cellular component: membrane part (GO:0044425)
Zea_mays_newGene_12308	--	0.281684	7	0.328736	9	0.202203	5	1.97597	44	1.45937	34	1.9277	44	0.0006883	1.17598	up	--	--	--	--	--	--	--	--	--	--	--	unknown [Zea mays]	--
gene:Zm00001d041922	--	1.16778	22	0.727959	17	2.01704	42	4.11284	79	4.68177	91	6.68674	130	0.000376302	1.17415	up	--	--	--	--	--	--	--	--	--	--	--	hypothetical protein ZEAMMB73_Zm00001d041922 [Zea mays]	--
gene:Zm00001d051934	--	0.110659	7	0.299989	19	0.197616	12	1.12321	61	1.05165	58	0.915838	51	0.000653319	1.17309	up	[H]	Coenzyme transport and metabolism	Molecular Function: O-methyltransferase activity (GO:0008171);; Molecular Function: S-adenosylmethionine-dependent methyltransferase activity (GO:0008757);; Biological Process: methylation (GO:0032259);; Molecular Function: protein dimerization activity (GO:0046983);;	--	--	[R]	General function prediction only	O-methyltransferase	5-pentadecatrienyl resorcinol O-methyltransferase OS=Sorghum bicolor OX=4558 GN=OMT3 PE=1 SV=1	S	Function unknown	uncharacterized protein LOC100191720 [Zea mays]	molecular function: catalytic activity (GO:0003824);; biological process: metabolic process (GO:0008152);; molecular function: binding (GO:0005488)
gene:Zm00001d048214	--	1.61484	42	0.982244	30	1.36799	38	2.13607	54	7.3268	190	6.81925	178	0.000492147	1.16583	up	--	--	Cellular Component: mitochondrion (GO:0005739);; Biological Process: intracellular signal transduction (GO:0035556);; Molecular Function: metal ion binding (GO:0046872);; Molecular Function: protein-disulfide reductase activity (GO:0047134);; Biological Process: oxidation-reduction process (GO:0055114);;	--	--	--	--	C1 domain;; Phorbol esters/diacylglycerol binding domain (C1 domain)	--	S	Function unknown	uncharacterized protein LOC100216576 [Zea mays]	cellular component: cell (GO:0005623);; cellular component: organelle (GO:0043226);; cellular component: cell part (GO:0044464);; biological process: cellular process (GO:0009987);; biological process: signaling (GO:0023052);; biological process: single-organism process (GO:0044699);; biological process: response to stimulus (GO:0050896);; biological process: biological regulation (GO:0065007);; …
gene:Zm00001d020692	--	0.557595	31	0.556978	37	0.322082	19	1.44649	80	1.69875	93	2.08363	114	0.000241142	1.163	up	--	--	Cellular Component: mitochondrion (GO:0005739);; Cellular Component: Golgi apparatus (GO:0005794);; Biological Process: protein glycosylation (GO:0006486);; Cellular Component: integral component of membrane (GO:0016021);; Molecular Function: beta-1,3-galactosyltransferase activity (GO:0048531);;	K20855|0|zma:100274035|K20855 beta-1,3-galactosyltransferase 1/2/3/4/5/7/8 [EC:2.4.1.-] | (RefSeq) GRMZM2G133613, PYL11; uncharacterized LOC100274035	--	[G]	Carbohydrate transport and metabolism	Galactosyltransferase;; Domain of unknown function (DUF4094)	Beta-1,3-galactosyltransferase 7 OS=Arabidopsis thaliana OX=3702 GN=B3GALT7 PE=2 SV=1	S	Function unknown	Beta-13-galactosyltransferase 7 [Zea mays]	cellular component: cell (GO:0005623);; cellular component: organelle (GO:0043226);; cellular component: cell part (GO:0044464);; biological process: metabolic process (GO:0008152);; biological process: cellular process (GO:0009987);; biological process: single-organism process (GO:0044699);; cellular component: membrane (GO:0016020);; cellular component: membrane part (GO:0044425);; molecular fu…
gene:Zm00001d017918	--	1.19822	101	0.928987	92	1.40986	127	2.17117	180	4.32679	369	4.06801	350	1.32218e-05	1.16257	up	--	--	--	--	--	--	--	GDSL/SGNH-like Acyl-Esterase family found in Pmr5 and Cas1p;; PMR5 N terminal Domain	Protein trichome birefringence-like 19 OS=Arabidopsis thaliana OX=3702 GN=TBL19 PE=3 SV=1	S	Function unknown	TRICHOME BIREFRINGENCE-LIKE 20 [Zea mays]	--
gene:Zm00001d007836	--	10.2662	175	6.89047	138	15.924	290	31.0399	523	31.1236	539	31.3474	546	2.36391e-06	1.16181	up	--	--	--	--	--	--	--	--	--	S	Function unknown	hypothetical protein [Zea mays]	--
gene:Zm00001d037386	--	0.487917	75	0.629572	113	0.548129	90	1.32316	200	1.97567	307	1.47758	231	3.29166e-06	1.15616	up	--	--	Cellular Component: mitochondrion (GO:0005739);; Cellular Component: integral component of membrane (GO:0016021);;	--	--	[R]	General function prediction only	Domain of unknown function	--	S	Function unknown	Transmembrane protein20 [Zea mays]	cellular component: cell (GO:0005623);; cellular component: organelle (GO:0043226);; cellular component: cell part (GO:0044464);; cellular component: membrane (GO:0016020);; cellular component: membrane part (GO:0044425)
gene:Zm00001d028793	--	23.3831	515	14.6213	376	13.0415	307	42.3596	921	51.5845	1154	41.2606	929	4.01901e-08	1.15088	up	--	--	Biological Process: abscisic acid-activated signaling pathway (GO:0009738);;	K14496|1.99599e-93|zma:103634514|K14496 abscisic acid receptor PYR/PYL family | (RefSeq) GRMZM2G144224, PYL7; abscisic acid receptor PYL4-like	Plant hormone signal transduction (ko04075)	--	--	Polyketide cyclase / dehydrase and lipid transport	Abscisic acid receptor PYL4 OS=Arabidopsis thaliana OX=3702 GN=PYL4 PE=1 SV=1	S	Function unknown	abscisic acid receptor PYL4-like [Zea mays]	biological process: cellular process (GO:0009987);; biological process: signaling (GO:0023052);; biological process: single-organism process (GO:0044699);; biological process: response to stimulus (GO:0050896);; biological process: biological regulation (GO:0065007)
gene:Zm00001d008749	--	1.45257	50	0.707952	28	3.00678	106	6.81746	221	5.83765	195	6.07203	204	0.000393567	1.14992	up	--	--	Cellular Component: nucleus (GO:0005634);; Biological Process: regulation of transcription, DNA-templated (GO:0006355);; Biological Process: regulation of translation (GO:0006417);; Cellular Component: plastid (GO:0009536);; Biological Process: auxin-activated signaling pathway (GO:0009734);; Molecular Function: protein dimerization activity (GO:0046983);;	--	--	--	--	AUX/IAA family	Auxin-responsive protein IAA1 OS=Oryza sativa subsp. japonica OX=39947 GN=IAA1 PE=2 SV=1	S	Function unknown	barren inflorescence1 [Zea mays]	cellular component: cell (GO:0005623);; cellular component: organelle (GO:0043226);; cellular component: cell part (GO:0044464);; biological process: biological regulation (GO:0065007);; biological process: cellular process (GO:0009987);; biological process: signaling (GO:0023052);; biological process: single-organism process (GO:0044699);; biological process: response to stimulus (GO:0050896);; …
gene:Zm00001d021480	--	2.00551	70	0.857613	36	1.85297	69	5.28484	181	4.02941	142	5.59076	199	0.000103773	1.14988	up	--	--	Molecular Function: structural constituent of ribosome (GO:0003735);; Cellular Component: ribosome (GO:0005840);; Biological Process: translation (GO:0006412);;	--	--	--	--	KOW motif	40S ribosomal protein S4 OS=Zea mays OX=4577 GN=RPS4 PE=2 SV=1	--	--	40S ribosomal protein S4-3 [Zea mays]	molecular function: structural molecule activity (GO:0005198);; cellular component: cell (GO:0005623);; cellular component: macromolecular complex (GO:0032991);; cellular component: organelle (GO:0043226);; cellular component: cell part (GO:0044464);; biological process: metabolic process (GO:0008152);; biological process: cellular process (GO:0009987)
Zea_mays_newGene_8437	--	0.188274	21	0.12182	16	0.149579	18	1.04008	66	0.440417	50	0.818788	92	0.000684526	1.14724	up	--	--	Biological Process: regulation of transcription, DNA-templated (GO:0006355);; Molecular Function: zinc ion binding (GO:0008270);; Cellular Component: integral component of membrane (GO:0016021);;	--	--	--	--	MULE transposase domain;; FAR1 DNA-binding domain	Protein FAR1-RELATED SEQUENCE 5 OS=Arabidopsis thaliana OX=3702 GN=FRS5 PE=1 SV=1	S	Function unknown	protein FAR1-RELATED SEQUENCE 5 [Sorghum bicolor]	biological process: biological regulation (GO:0065007);; molecular function: binding (GO:0005488);; cellular component: membrane (GO:0016020);; cellular component: membrane part (GO:0044425)
gene:Zm00001d017019	--	5.44246	146	3.41509	107	5.12573	147	7.74486	205	17.3819	472	16.5317	452	2.95493e-05	1.14573	up	--	--	Molecular Function: ATP binding (GO:0005524);; Biological Process: defense response (GO:0006952);; Cellular Component: cytoplasmic vesicle (GO:0016023);; Molecular Function: nucleoside-triphosphatase activity (GO:0017111);; Biological Process: metal ion transport (GO:0030001);; Molecular Function: ADP binding (GO:0043531);; Molecular Function: metal ion binding (GO:0046872);;	--	--	--	--	--	Heavy metal-associated isoprenylated plant protein 47 OS=Arabidopsis thaliana OX=3702 GN=HIPP47 PE=3 SV=1	S	Function unknown	ATFP4 [Zea mays]	molecular function: binding (GO:0005488);; biological process: response to stimulus (GO:0050896);; molecular function: catalytic activity (GO:0003824);; biological process: localization (GO:0051179)
gene:Zm00001d009118	--	25.2245	797	24.2429	894	29.1341	982	62.4924	1949	75.7738	2431	58.2918	1882	9.92717e-14	1.14418	up	[T]	Signal transduction mechanisms	Biological Process: response to stress (GO:0006950);;	--	--	--	--	Universal stress protein family	Universal stress protein A-like protein OS=Arabidopsis thaliana OX=3702 GN=At3g01520 PE=1 SV=2	S	Function unknown	universal stress protein [Zea mays]	biological process: response to stimulus (GO:0050896)
gene:Zm00001d046318	--	1.42586	76	1.25568	78	0.901067	51	1.79826	95	7.06325	381	4.17269	227	0.000484137	1.14233	up	[C]	Energy production and conversion	Cellular Component: mitochondrion (GO:0005739);; Cellular Component: vacuole (GO:0005773);; Cellular Component: plasma membrane (GO:0005886);; Biological Process: response to oxidative stress (GO:0006979);; Molecular Function: UDP-N-acetylmuramate dehydrogenase activity (GO:0008762);; Cellular Component: plant-type cell wall (GO:0009505);; Biological Process: embryo development ending in seed dor…	--	--	--	--	FAD binding domain;; Berberine and berberine like	Berberine bridge enzyme-like 18 OS=Arabidopsis thaliana OX=3702 GN=At4g20820 PE=3 SV=1	C	Energy production and conversion	berberine bridge enzyme-like 18 [Zea mays]	cellular component: cell (GO:0005623);; cellular component: organelle (GO:0043226);; cellular component: cell part (GO:0044464);; cellular component: membrane (GO:0016020);; biological process: response to stimulus (GO:0050896);; molecular function: catalytic activity (GO:0003824);; biological process: metabolic process (GO:0008152);; biological process: single-organism process (GO:0044699);; bio…
gene:Zm00001d039474	--	2.42926	196	1.81093	179	2.43795	213	5.08652	620	2.66186	261	6.00062	809	8.0292e-05	1.14079	up	--	--	Biological Process: microtubule cytoskeleton organization (GO:0000226);; Biological Process: cytokinesis by cell plate formation (GO:0000911);; Cellular Component: spindle microtubule (GO:0005876);; Molecular Function: microtubule minus-end binding (GO:0051011);;	K16587|4.8725e-13|zma:100191747|K16587 HAUS augmin-like complex subunit 4 | (RefSeq) pco104710(576), GRMZM2G068277; uncharacterized LOC100191747	--	--	--	HAUS augmin-like complex subunit 4	--	S	Function unknown	AUGMIN subunit 4 [Zea mays]	biological process: cellular process (GO:0009987);; biological process: cellular component organization or biogenesis (GO:0071840);; biological process: single-organism process (GO:0044699);; cellular component: cell (GO:0005623);; cellular component: organelle (GO:0043226);; cellular component: organelle part (GO:0044422);; cellular component: cell part (GO:0044464);; cellular component: supramo…
gene:Zm00001d037783	--	1.10974	91	0.887862	85	1.27847	112	1.75338	142	3.84894	319	4.60509	384	8.8946e-05	1.14075	up	--		Molecular Function: protein serine/threonine kinase activity (GO:0004674);; Molecular Function: ATP binding (GO:0005524);; Cellular Component: mitochondrion (GO:0005739);; Biological Process: protein phosphorylation (GO:0006468);; Cellular Component: integral component of membrane (GO:0016021);; Cellular Component: cytoplasmic vesicle (GO:0016023);; Biological Process: recognition of pollen (GO:0…	--	--	--	--	Protein kinase domain;; Protein tyrosine kinase;; D-mannose binding lectin;; S-locus glycoprotein domain;; PAN domain	Putative receptor protein kinase ZmPK1 OS=Zea mays OX=4577 GN=PK1 PE=2 SV=2	T	Signal transduction mechanisms	putative receptor protein kinase ZmPK1 precursor [Zea mays]	molecular function: catalytic activity (GO:0003824);; biological process: metabolic process (GO:0008152);; biological process: cellular process (GO:0009987);; molecular function: binding (GO:0005488);; cellular component: cell (GO:0005623);; cellular component: organelle (GO:0043226);; cellular component: cell part (GO:0044464);; cellular component: membrane (GO:0016020);; cellular component: mem…
gene:Zm00001d015243	--	0.196107	21	0.020544	4	0.056866	9	0.572132	64	0.60817	68	0.369734	53	0.0011337	1.1389	up	--	--	Molecular Function: DNA binding (GO:0003677);; Cellular Component: nucleus (GO:0005634);; Biological Process: regulation of transcription, DNA-templated (GO:0006355);; Biological Process: auxin-activated signaling pathway (GO:0009734);; Molecular Function: protein dimerization activity (GO:0046983);;	--	--	--	--	Auxin response factor;; B3 DNA binding domain;; AUX/IAA family	Auxin response factor 5 OS=Oryza sativa subsp. japonica OX=39947 GN=ARF5 PE=2 SV=2	K	Transcription	auxin response factor 5 [Zea mays]	molecular function: binding (GO:0005488);; cellular component: cell (GO:0005623);; cellular component: organelle (GO:0043226);; cellular component: cell part (GO:0044464);; biological process: biological regulation (GO:0065007);; biological process: cellular process (GO:0009987);; biological process: signaling (GO:0023052);; biological process: single-organism process (GO:0044699);; biological pr…
gene:Zm00001d052518	--	8.95892	320	14.9458	624	7.77284	296	26.815	938	110.58	3964	79.307	2868	0.00109528	1.13631	up	--	--	--	--	--	--	--	--	--	S	Function unknown	Pollen Ole e 1 allergen and extensin family protein [Zea mays]	--
gene:Zm00001d044812	--	0.098243	9	0.073591	8	0.093012	9	0.429758	35	0.648534	54	0.474547	40	0.00118672	1.13493	up	--	--	Cellular Component: lytic vacuole (GO:0000323);; Biological Process: response to ethylene (GO:0009723);; Cellular Component: auxin efflux carrier complex (GO:0009921);; Cellular Component: basal plasma membrane (GO:0009925);; Biological Process: positive gravitropism (GO:0009958);; Biological Process: auxin efflux (GO:0010315);; Molecular Function: auxin efflux transmembrane transporter activity …	K13947|0|zma:103637824|K13947 auxin efflux carrier family | (RefSeq) GRMZM2G098643, PIN1a; probable auxin efflux carrier component 1c	--	--	--	Membrane transport protein	Probable auxin efflux carrier component 1c OS=Oryza sativa subsp. japonica OX=39947 GN=PIN1C PE=2 SV=1	U	Intracellular trafficking, secretion, and vesicular transport	probable auxin efflux carrier component 1c [Zea mays]	cellular component: cell (GO:0005623);; cellular component: organelle (GO:0043226);; cellular component: cell part (GO:0044464);; biological process: response to stimulus (GO:0050896);; cellular component: membrane (GO:0016020);; cellular component: macromolecular complex (GO:0032991);; cellular component: membrane part (GO:0044425);; biological process: single-organism process (GO:0044699);; bio…
gene:Zm00001d046746	--	18.676	582	11.923	434	15.8827	529	28.0476	864	43.0429	1364	50.7775	1619	5.70513e-08	1.13203	up	--	--	Cellular Component: membrane (GO:0016020);;	--	--	--	--	--	--	S	Function unknown	uncharacterized protein LOC100382367 [Zea mays]	cellular component: membrane (GO:0016020)
gene:Zm00001d052992	--	0.899788	130	0.78144	129	1.08116	160	1.5274	218	3.09304	453	3.05356	451	1.19388e-05	1.1316	up	[L]	Replication, recombination and repair	Biological Process: defense response (GO:0006952);; Molecular Function: ADP binding (GO:0043531);;	--	--	[T]	Signal transduction mechanisms	NB-ARC domain	Disease resistance protein RPM1 OS=Arabidopsis thaliana OX=3702 GN=RPM1 PE=1 SV=1	S	Function unknown	disease resistance protein RPM1 [Zea mays]	biological process: response to stimulus (GO:0050896);; molecular function: binding (GO:0005488)
gene:Zm00001d013367	--	10.1435	726	9.28353	777	7.29958	558	23.1822	1637	22.3354	1626	20.692	1515	6.83377e-12	1.12233	up	--	--	Molecular Function: GTPase activity (GO:0003924);; Molecular Function: structural constituent of cytoskeleton (GO:0005200);; Molecular Function: GTP binding (GO:0005525);; Cellular Component: cytoplasm (GO:0005737);; Cellular Component: microtubule (GO:0005874);; Biological Process: obsolete GTP catabolic process (GO:0006184);; Biological Process: microtubule-based process (GO:0007017);; Biologic…	K07374|0|zma:100037751|K07374 tubulin alpha | (RefSeq) TUA1, TUBA1; tubulin alpha-1 chain-like	Phagosome (ko04145)	[Z]	Cytoskeleton	Tubulin/FtsZ family, GTPase domain;; Tubulin C-terminal domain	Tubulin alpha-2 chain OS=Zea mays OX=4577 GN=TUBA2 PE=3 SV=1	Z	Cytoskeleton	RecName: Full=Tubulin alpha-1 chain; AltName: Full=Alpha-1-tubulin	molecular function: catalytic activity (GO:0003824);; molecular function: structural molecule activity (GO:0005198);; molecular function: binding (GO:0005488);; cellular component: cell (GO:0005623);; cellular component: cell part (GO:0044464);; cellular component: organelle (GO:0043226);; cellular component: organelle part (GO:0044422);; cellular component: supramolecular complex (GO:0099080);; …
gene:Zm00001d047124	--	0.381487	24	0.348487	26	0.417085	28	0.648291	40	2.91168	184	1.58719	101	0.00125253	1.12218	up	[E]	Amino acid transport and metabolism	Molecular Function: proline dehydrogenase activity (GO:0004657);; Cellular Component: mitochondrion (GO:0005739);; Biological Process: glutamate biosynthetic process (GO:0006537);; Biological Process: proline catabolic process (GO:0006562);; Biological Process: response to oxidative stress (GO:0006979);; Cellular Component: cytoplasmic vesicle (GO:0016023);; Biological Process: oxidation-reductio…	K00318|0|zma:100281269|K00318 proline dehydrogenase [EC:1.5.-.-] | (RefSeq) GRMZM2G117956; proline oxidase	Arginine and proline metabolism (ko00330)	[E]	Amino acid transport and metabolism	Proline dehydrogenase	Proline dehydrogenase 2, mitochondrial OS=Arabidopsis thaliana OX=3702 GN=POX2 PE=2 SV=1	E	Amino acid transport and metabolism	proline oxidase [Zea mays]	molecular function: catalytic activity (GO:0003824);; biological process: metabolic process (GO:0008152);; biological process: single-organism process (GO:0044699);; cellular component: cell (GO:0005623);; cellular component: organelle (GO:0043226);; cellular component: cell part (GO:0044464);; biological process: cellular process (GO:0009987);; biological process: response to stimulus (GO:005089…
gene:Zm00001d043663	--	0.824161	18	0.081129	2	0.088813	2	2.07005	44	5.39071	116	2.52157	55	0.000975173	1.12172	up	--	--	Molecular Function: transcription factor activity, sequence-specific DNA binding (GO:0003700);; Biological Process: regulation of transcription, DNA-templated (GO:0006355);; Cellular Component: plastid (GO:0009536);; Molecular Function: sequence-specific DNA binding (GO:0043565);;	--	--	--	--	WRKY DNA -binding domain	Probable WRKY transcription factor 51 OS=Arabidopsis thaliana OX=3702 GN=WRKY51 PE=1 SV=1	K	Transcription	putative WRKY transcription factor 50 [Zea mays]	molecular function: nucleic acid binding transcription factor activity (GO:0001071);; biological process: biological regulation (GO:0065007);; cellular component: cell (GO:0005623);; cellular component: organelle (GO:0043226);; cellular component: cell part (GO:0044464);; molecular function: binding (GO:0005488)
gene:Zm00001d020826	--	0.527233	39	0.470354	41	0.649571	51	1.46587	107	1.72734	129	1.71847	129	8.31781e-05	1.12172	up	--	--	Cellular Component: nucleus (GO:0005634);; Cellular Component: plastid (GO:0009536);; Molecular Function: protein dimerization activity (GO:0046983);;	--	--	--	--	Helix-loop-helix DNA-binding domain	Transcription factor bHLH49 OS=Arabidopsis thaliana OX=3702 GN=BHLH49 PE=1 SV=1	K	Transcription	bHLH transcription factor, partial [Zea mays]	cellular component: cell (GO:0005623);; cellular component: organelle (GO:0043226);; cellular component: cell part (GO:0044464);; molecular function: binding (GO:0005488)
gene:Zm00001d006351	--	0.640053	75	0.441738	60	0.546283	68	0.829228	96	2.09472	248	2.35114	280	0.000330288	1.11891	up	--	--	Molecular Function: nucleic acid binding (GO:0003676);; Cellular Component: mitochondrion (GO:0005739);; Biological Process: posttranscriptional gene silencing (GO:0016441);; Biological Process: gene silencing by RNA (GO:0031047);; Biological Process: single-organism developmental process (GO:0044767);; Biological Process: system development (GO:0048731);; Biological Process: response to stimulus…	K11593|0|zma:103647664|K11593 eukaryotic translation initiation factor 2C | (RefSeq) GRMZM2G105250; protein argonaute 18-like	--	[J]	Translation, ribosomal structure and biogenesis	Piwi domain;; N-terminal domain of argonaute;; PAZ domain;; Argonaute linker 1 domain;; Argonaute linker 2 domain;; Mid domain of argonaute	Protein argonaute 18 OS=Oryza sativa subsp. japonica OX=39947 GN=AGO18 PE=2 SV=1	J	Translation, ribosomal structure and biogenesis	protein argonaute 18 [Zea mays]	molecular function: binding (GO:0005488);; cellular component: cell (GO:0005623);; cellular component: organelle (GO:0043226);; cellular component: cell part (GO:0044464);; biological process: cellular process (GO:0009987);; biological process: single-organism process (GO:0044699);; biological process: biological regulation (GO:0065007);; biological process: developmental process (GO:0032502);; b…
gene:Zm00001d012981	--	8.51078	377	7.55725	391	9.90836	468	19.5622	876	17.5541	789	28.6855	1317	1.82256e-08	1.11833	up	[M]	Cell wall/membrane/envelope biogenesis	Molecular Function: catalytic activity (GO:0003824);; Biological Process: cellular metabolic process (GO:0044237);;	--	--	[V]	Defense mechanisms	NAD dependent epimerase/dehydratase family;; GDP-mannose 4,6 dehydratase;; 3-beta hydroxysteroid dehydrogenase/isomerase family;; NAD(P)H-binding;; Male sterility protein;; NmrA-like family;; Polysaccharide biosynthesis protein;; KR domain;; RmlD substrate binding domain	Cinnamoyl-CoA reductase 1 OS=Arabidopsis thaliana OX=3702 GN=CCR1 PE=1 SV=1	M	Cell wall/membrane/envelope biogenesis	NAD(P)-binding Rossmann-fold superfamily protein [Zea mays]	molecular function: catalytic activity (GO:0003824);; biological process: metabolic process (GO:0008152);; biological process: cellular process (GO:0009987)
gene:Zm00001d047705	--	20.6115	450	15.9302	406	15.9545	372	39.293	847	55.4821	1230	37.6649	840	8.42093e-09	1.11099	up	--	--	Biological Process: abscisic acid-activated signaling pathway (GO:0009738);;	K14496|1.67509e-102|zma:100281868|K14496 abscisic acid receptor PYR/PYL family | (RefSeq) PYL5; cyclase/dehydrase family protein	Plant hormone signal transduction (ko04075)	--	--	Polyketide cyclase / dehydrase and lipid transport	Abscisic acid receptor PYL4 OS=Arabidopsis thaliana OX=3702 GN=PYL4 PE=1 SV=1	S	Function unknown	cyclase/dehydrase family protein [Zea mays]	biological process: cellular process (GO:0009987);; biological process: signaling (GO:0023052);; biological process: single-organism process (GO:0044699);; biological process: response to stimulus (GO:0050896);; biological process: biological regulation (GO:0065007)
gene:Zm00001d023769	--	2.02617	102	1.43959	85	2.16587	117	3.46885	174	5.78787	296	6.51153	337	2.61387e-05	1.11064	up	[I]	Lipid transport and metabolism	Biological Process: lipid metabolic process (GO:0006629);; Cellular Component: membrane (GO:0016020);; Molecular Function: oxidoreductase activity, acting on paired donors, with oxidation of a pair of donors resulting in the reduction of molecular oxygen to two molecules of water (GO:0016717);; Molecular Function: delta12-fatty acid dehydrogenase activity (GO:0016720);; Molecular Function: omega-…	K10256|0|zma:100273207|K10256 omega-6 fatty acid desaturase / acyl-lipid omega-6 desaturase (Delta-12 desaturase) [EC:1.14.19.6 1.14.19.22] | (RefSeq) uncharacterized LOC100273207	Biosynthesis of unsaturated fatty acids (ko01040);; Fatty acid metabolism (ko01212)	--	--	Fatty acid desaturase;; Domain of unknown function (DUF3474)	Fatty acid desaturase DES2 OS=Sorghum bicolor OX=4558 GN=DES2 PE=2 SV=1	I	Lipid transport and metabolism	Delta(12)-fatty-acid desaturase [Zea mays]	biological process: metabolic process (GO:0008152);; biological process: single-organism process (GO:0044699);; cellular component: membrane (GO:0016020);; molecular function: catalytic activity (GO:0003824)
gene:Zm00001d021699	--	1.64845	80	1.06808	61	1.53973	80	2.9695	143	4.63193	229	4.35888	217	3.3111e-05	1.11059	up	[R]	General function prediction only	Molecular Function: protein serine/threonine kinase activity (GO:0004674);; Molecular Function: ATP binding (GO:0005524);; Biological Process: protein phosphorylation (GO:0006468);; Cellular Component: cytoplasmic vesicle (GO:0016023);;	K04733|0|zma:103633265|K04733 interleukin-1 receptor-associated kinase 4 [EC:2.7.11.1] | (RefSeq) GRMZM2G379780; cysteine-rich receptor-like protein kinase 10	--	--	--	Salt stress response/antifungal;; Protein tyrosine kinase;; Protein kinase domain	Cysteine-rich receptor-like protein kinase 10 OS=Oryza sativa subsp. japonica OX=39947 GN=CRK10 PE=2 SV=1	S	Function unknown	hypothetical protein ZEAMMB73_Zm00001d021699 [Zea mays]	molecular function: catalytic activity (GO:0003824);; biological process: metabolic process (GO:0008152);; biological process: cellular process (GO:0009987);; molecular function: binding (GO:0005488)
gene:Zm00001d045570	--	5.40442	211	6.94921	316	5.32015	221	13.7623	529	20.2177	799	12.6411	503	9.1217e-07	1.10937	up	[G]	Carbohydrate transport and metabolism	Molecular Function: catalytic activity (GO:0003824);; Biological Process: metabolic process (GO:0008152);;	--	--	--	--	Histidine phosphatase superfamily (branch 1)	Phosphoglycerate mutase-like protein AT74 OS=Arabidopsis thaliana OX=3702 GN=At3g05170 PE=2 SV=1	T	Signal transduction mechanisms	Glycerolphosphate mutase [Zea mays]	molecular function: catalytic activity (GO:0003824);; biological process: metabolic process (GO:0008152)
gene:Zm00001d037659	--	1.36312	79	0.671434	46	0.592922	37	2.56437	146	2.53077	149	2.99089	177	0.000252932	1.10908	up	--	--	Biological Process: carbohydrate transport (GO:0008643);; Molecular Function: phosphoenolpyruvate:phosphate antiporter activity (GO:0015121);; Biological Process: phosphoenolpyruvate transport (GO:0015714);; Cellular Component: integral component of membrane (GO:0016021);; Cellular Component: chloroplast membrane (GO:0031969);; Biological Process: triose phosphate transmembrane transport (GO:0035…	K15283|0|zma:103630092|K15283 solute carrier family 35, member E1 | (RefSeq) GRMZM2G008642; phosphoenolpyruvate/phosphate translocator 3, chloroplastic-like	--	[GE]	Carbohydrate transport and metabolism;; Amino acid transport and metabolism	Triose-phosphate Transporter family;; EamA-like transporter family	Phosphoenolpyruvate/phosphate translocator 3, chloroplastic OS=Oryza sativa subsp. japonica OX=39947 GN=PPT3 PE=2 SV=1	S	Function unknown	Phosphoenolpyruvate/phosphate translocator 2 chloroplastic [Zea mays]	biological process: single-organism process (GO:0044699);; biological process: localization (GO:0051179);; molecular function: transporter activity (GO:0005215);; cellular component: membrane (GO:0016020);; cellular component: membrane part (GO:0044425);; cellular component: cell (GO:0005623);; cellular component: organelle (GO:0043226);; cellular component: organelle part (GO:0044422);; cellular…
gene:Zm00001d036715	--	1.92316	163	1.19323	118	1.15588	105	2.47638	207	5.29282	456	4.48455	388	6.09085e-05	1.10823	up	--	--	Cellular Component: Golgi apparatus (GO:0005794);; Cellular Component: plasma membrane (GO:0005886);; Cellular Component: plant-type cell wall (GO:0009505);; Cellular Component: integral component of membrane (GO:0016021);; Cellular Component: cytoplasmic vesicle (GO:0016023);;	K17086|0|zma:100279547|K17086 transmembrane 9 superfamily member 2/4 | (RefSeq) GRMZM2G170281; transmembrane 9 family protein member 4	--	[U]	Intracellular trafficking, secretion, and vesicular transport	Endomembrane protein 70	Transmembrane 9 superfamily member 10 OS=Arabidopsis thaliana OX=3702 GN=TMN10 PE=2 SV=1	S	Function unknown	transmembrane 9 family protein member 4 precursor [Zea mays]	cellular component: cell (GO:0005623);; cellular component: organelle (GO:0043226);; cellular component: cell part (GO:0044464);; cellular component: membrane (GO:0016020);; cellular component: membrane part (GO:0044425)
gene:Zm00001d011097	--	0.217475	9	0.24515	11	0.432299	18	1.80764	69	1.45769	57	0.975762	39	0.00168389	1.10658	up	[C]	Energy production and conversion	Molecular Function: FMN binding (GO:0010181);; Molecular Function: 12-oxophytodienoate reductase activity (GO:0016629);; Biological Process: oxidation-reduction process (GO:0055114);;	K05894|0|zma:732732|K05894 12-oxophytodienoic acid reductase [EC:1.3.1.42] | (RefSeq) OPR4; 12-oxo-phytodienoic acid reductase	alpha-Linolenic acid metabolism (ko00592)	[CR]	Energy production and conversion;; General function prediction only	NADH:flavin oxidoreductase / NADH oxidase family	Putative 12-oxophytodienoate reductase 5 OS=Oryza sativa subsp. japonica OX=39947 GN=OPR5 PE=2 SV=1	C	Energy production and conversion	12-oxo-phytodienoic acid reductase [Zea mays]	molecular function: binding (GO:0005488);; molecular function: catalytic activity (GO:0003824);; biological process: metabolic process (GO:0008152);; biological process: single-organism process (GO:0044699)
gene:Zm00001d039993	--	5.75465	90	4.30166	79	4.36328	73	5.16992	80	27.175	432	20.2999	325	0.00122362	1.09483	up	--	--	--	--	--	--	--	--	--	S	Function unknown	uncharacterized protein LOC100275522 [Zea mays]	--
Zea_mays_newGene_2330	--	18.1213	1051	14.7186	985	21.3059	1310	54.96	3126	32.9139	1934	47.3506	2805	5.99798e-08	1.09479	up	--	--	Cellular Component: plastid (GO:0009536);;	--	--	--	--	--	--	--	--	unknown [Zea mays]	cellular component: cell (GO:0005623);; cellular component: organelle (GO:0043226);; cellular component: cell part (GO:0044464)
gene:Zm00001d050815	--	1.2203	46	1.48601	65	1.6588	66	2.1467	79	5.80487	220	6.68438	255	0.000748031	1.09412	up	--	--	--	--	--	[R]	General function prediction only	Kelch motif;; Kelch motif;; Galactose oxidase, central domain;; F-box domain;; Galactose oxidase, central domain	F-box/kelch-repeat protein At2g44130 OS=Arabidopsis thaliana OX=3702 GN=At2g44130 PE=2 SV=2	S	Function unknown	uncharacterized LOC100273397 [Zea mays]	--
gene:Zm00001d036136	--	17.8819	524	18.1204	617	22.4012	699	47.1956	1346	54.1864	1580	42.2814	1247	5.34592e-11	1.09053	up	--	--	--	--	--	--	--	Cysteine-rich TM module stress tolerance	--	--	--	hypothetical protein ZEAMMB73_Zm00001d036136 [Zea mays]	--
gene:Zm00001d038066	--	9.0878	407	11.4019	596	13.1017	625	20.747	918	31.7369	1443	32.1171	1469	4.00014e-08	1.09004	up	--	--	Molecular Function: calcium ion binding (GO:0005509);; Molecular Function: calcium-dependent phospholipid binding (GO:0005544);; Cellular Component: plastid (GO:0009536);;	--	--	[U]	Intracellular trafficking, secretion, and vesicular transport	Annexin	Annexin-like protein RJ4 OS=Fragaria ananassa OX=3747 PE=2 SV=2	S	Function unknown	annexin-like protein RJ4 [Zea mays]	molecular function: binding (GO:0005488);; cellular component: cell (GO:0005623);; cellular component: organelle (GO:0043226);; cellular component: cell part (GO:0044464)
gene:Zm00001d034097	--	3.68108	153	4.07415	198	5.37368	238	9.20504	377	13.9739	589	10.7534	456	1.23143e-06	1.08859	up	--	--	Molecular Function: monooxygenase activity (GO:0004497);; Molecular Function: iron ion binding (GO:0005506);; Molecular Function: electron carrier activity (GO:0009055);; Cellular Component: cytoplasmic vesicle (GO:0016023);; Molecular Function: oxidoreductase activity, acting on paired donors, with incorporation or reduction of molecular oxygen (GO:0016705);; Molecular Function: heme binding (GO…	--	--	[Q]	Secondary metabolites biosynthesis, transport and catabolism	Cytochrome P450	Cytochrome P450 81E8 OS=Medicago truncatula OX=3880 GN=CYP81E8 PE=2 SV=1	Q	Secondary metabolites biosynthesis, transport and catabolism	cytochrome P450 family 81 subfamily D polypeptide 8 [Zea mays]	molecular function: catalytic activity (GO:0003824);; biological process: metabolic process (GO:0008152);; biological process: single-organism process (GO:0044699);; molecular function: binding (GO:0005488);; molecular function: electron carrier activity (GO:0009055)
gene:Zm00001d014945	--	1.85319	66	1.11386	47	0.734496	28	2.7164	96	5.43555	197	4.01521	146	0.000864789	1.08646	up	[C]	Energy production and conversion	Molecular Function: L-lactate dehydrogenase activity (GO:0004459);; Cellular Component: cytoplasm (GO:0005737);; Cellular Component: plasma membrane (GO:0005886);; Biological Process: glycolytic process (GO:0006096);; Biological Process: response to salt stress (GO:0009651);; Biological Process: response to abscisic acid (GO:0009737);; Biological Process: cellular carbohydrate metabolic process (…	K00016|0|zma:100193279|K00016 L-lactate dehydrogenase [EC:1.1.1.27] | (RefSeq) GRMZM2G173192; uncharacterized LOC100193279	Glycolysis / Gluconeogenesis (ko00010);; Cysteine and methionine metabolism (ko00270);; Pyruvate metabolism (ko00620);; Propanoate metabolism (ko00640)	[C]	Energy production and conversion	lactate/malate dehydrogenase, NAD binding domain;; lactate/malate dehydrogenase, alpha/beta C-terminal domain	L-lactate dehydrogenase A OS=Hordeum vulgare OX=4513 PE=1 SV=1	C	Energy production and conversion	uncharacterized protein LOC100193279 [Zea mays]	molecular function: catalytic activity (GO:0003824);; biological process: metabolic process (GO:0008152);; biological process: single-organism process (GO:0044699);; cellular component: cell (GO:0005623);; cellular component: cell part (GO:0044464);; cellular component: membrane (GO:0016020);; biological process: cellular process (GO:0009987);; biological process: response to stimulus (GO:0050896)
gene:Zm00001d036261	--	4.99168	403	5.07735	479	4.92307	425	11.703	934	10.6883	878	13.4056	1108	1.61972e-12	1.08076	up	--		Molecular Function: protein serine/threonine kinase activity (GO:0004674);; Molecular Function: calcium ion binding (GO:0005509);; Molecular Function: ATP binding (GO:0005524);; Cellular Component: mitochondrion (GO:0005739);; Biological Process: protein phosphorylation (GO:0006468);; Cellular Component: cytoplasmic vesicle (GO:0016023);; Molecular Function: polysaccharide binding (GO:0030247);;	--	--	--	--	Protein kinase domain;; Protein tyrosine kinase;; Wall-associated receptor kinase galacturonan-binding;; Calcium-binding EGF domain	Wall-associated receptor kinase 5 OS=Arabidopsis thaliana OX=3702 GN=WAK5 PE=2 SV=1	T	Signal transduction mechanisms	Protein kinase superfamily protein [Zea mays]	molecular function: catalytic activity (GO:0003824);; biological process: metabolic process (GO:0008152);; biological process: cellular process (GO:0009987);; molecular function: binding (GO:0005488);; cellular component: cell (GO:0005623);; cellular component: organelle (GO:0043226);; cellular component: cell part (GO:0044464)
gene:Zm00001d036262	--	2.707	135	2.21945	129	2.30817	123	4.98436	245	6.48604	327	6.84807	348	5.45255e-07	1.07815	up	--	--	Cellular Component: cytoplasmic vesicle (GO:0016023);; Molecular Function: kinase activity (GO:0016301);; Molecular Function: polysaccharide binding (GO:0030247);;	--	--	--	--	Wall-associated receptor kinase galacturonan-binding	Wall-associated receptor kinase 2 OS=Arabidopsis thaliana OX=3702 GN=WAK2 PE=1 SV=1	--	--	uncharacterized protein LOC100384211 precursor [Zea mays]	molecular function: catalytic activity (GO:0003824);; molecular function: binding (GO:0005488)
gene:Zm00001d028469	--	3.41605	73	3.5064	87	3.3281	75	6.11295	128	12.5314	269	10.3334	224	0.00012231	1.0779	up	--	--	Cellular Component: membrane (GO:0016020);;	--	--	--	--	Domain of unknown function	--	S	Function unknown	hypothetical protein ZEAMMB73_Zm00001d028469 [Zea mays]	cellular component: membrane (GO:0016020)
Zea_mays_newGene_118	--	0.575292	37	0.395452	30	0.990844	68	1.64346	105	2.12194	139	2.36029	156	0.000730799	1.07725	up	--	--	--	--	--	--	--	--	--	--	--	uncharacterized protein LOC103645891 isoform X1 [Zea mays]	--
gene:Zm00001d039997	--	8.02963	121	9.88906	174	7.79025	125	21.584	321	18.6653	286	25.3947	391	1.60854e-06	1.07509	up	--	--	--	--	--	--	--	NPR1 interacting	--	S	Function unknown	uncharacterized protein LOC100274910 isoform 2 [Zea mays]	--
gene:Zm00001d027370	--	0.147329	9	0.588286	42	0.604377	39	1.19791	72	2.40165	147	1.89664	117	0.00224068	1.07489	up	--	--	--	--	--	--	--	--	--	S	Function unknown	uncharacterized protein DDB_G0271670 [Zea mays]	--
gene:Zm00001d009396	--	0.524299	58	0.256144	33	0.394814	47	1.12906	123	1.13314	127	1.1713	132	0.00034902	1.07481	up	[J]	Translation, ribosomal structure and biogenesis	Molecular Function: transcription factor activity, sequence-specific DNA binding (GO:0003700);; Biological Process: regulation of transcription, DNA-templated (GO:0006355);; Biological Process: N-terminal protein myristoylation (GO:0006499);;	--	--	[BT]	Chromatin structure and dynamics;; Signal transduction mechanisms	JmjC domain, hydroxylase;; Cupin-like domain	F-box protein At5g06550 OS=Arabidopsis thaliana OX=3702 GN=At5g06550 PE=2 SV=1	S	Function unknown	2-oxoglutarate (2OG) and Fe(II)-dependent oxygenase superfamily protein [Zea mays]	molecular function: nucleic acid binding transcription factor activity (GO:0001071);; biological process: biological regulation (GO:0065007);; biological process: metabolic process (GO:0008152);; biological process: cellular process (GO:0009987)
gene:Zm00001d016760	--	3.9191	93	2.93669	82	3.40363	86	5.55527	130	12.6634	305	11.1018	269	0.000197645	1.07403	up	--	--	--	--	--	--	--	ABA/WDS induced protein	--	S	Function unknown	abscisic stress-ripening protein 3 [Zea mays]	--
gene:Zm00001d021698	--	5.21035	263	3.65707	216	4.51308	243	7.97431	397	12.3234	631	13.468	694	7.07118e-07	1.07338	up	[R]	General function prediction only	Molecular Function: protein serine/threonine kinase activity (GO:0004674);; Molecular Function: ATP binding (GO:0005524);; Biological Process: protein phosphorylation (GO:0006468);; Cellular Component: cytoplasmic vesicle (GO:0016023);;	--	--	--	--	Salt stress response/antifungal;; Protein tyrosine kinase;; Protein kinase domain	Cysteine-rich receptor-like protein kinase 10 OS=Oryza sativa subsp. japonica OX=39947 GN=CRK10 PE=2 SV=1	T	Signal transduction mechanisms	Receptor-like protein kinase RK20-1 [Zea mays]	molecular function: catalytic activity (GO:0003824);; biological process: metabolic process (GO:0008152);; biological process: cellular process (GO:0009987);; molecular function: binding (GO:0005488)
gene:Zm00001d020748	--	0.600597	35	0.798981	54	0.649689	40	1.73493	97	2.68026	154	1.87456	108	0.000459282	1.07251	up	[J]	Translation, ribosomal structure and biogenesis	Molecular Function: nucleotide binding (GO:0000166);; Molecular Function: nucleic acid binding (GO:0003676);;	--	--	[R]	General function prediction only	RNA recognition motif. (a.k.a. RRM, RBD, or RNP domain);; RNA recognition motif. (a.k.a. RRM, RBD, or RNP domain);; RNA recognition motif;; RNA binding motif	Polyadenylate-binding protein RBP47 OS=Nicotiana plumbaginifolia OX=4092 GN=RBP47 PE=1 SV=1	S	Function unknown	uncharacterized protein LOC100278143 [Zea mays]	molecular function: binding (GO:0005488)
gene:Zm00001d041773	--	2.17405	264	2.14147	281	2.09517	247	3.52503	420	5.61107	686	6.20182	763	3.44864e-07	1.07202	up	[K]	Transcription	Molecular Function: protein serine/threonine kinase activity (GO:0004674);; Molecular Function: ATP binding (GO:0005524);; Cellular Component: vacuole (GO:0005773);; Cellular Component: plasma membrane (GO:0005886);; Biological Process: protein phosphorylation (GO:0006468);; Cellular Component: cytoplasmic vesicle (GO:0016023);;	--	--	--	--	Protein tyrosine kinase;; Protein kinase domain;; Leucine rich repeat;; Leucine Rich repeats (2 copies)	Probable leucine-rich repeat receptor-like protein kinase At5g49770 OS=Arabidopsis thaliana OX=3702 GN=At5g49770 PE=2 SV=1	S	Function unknown	Leucine-rich repeat protein kinase family protein [Zea mays]	molecular function: catalytic activity (GO:0003824);; biological process: metabolic process (GO:0008152);; biological process: cellular process (GO:0009987);; molecular function: binding (GO:0005488);; cellular component: cell (GO:0005623);; cellular component: organelle (GO:0043226);; cellular component: cell part (GO:0044464);; cellular component: membrane (GO:0016020)
gene:Zm00001d043088	--	1.71617	70	1.6064	76	1.70975	74	4.15562	159	4.23634	167	5.63612	219	2.21853e-05	1.07027	up	--	--	Cellular Component: integral component of membrane (GO:0016021);;	--	--	[TR]	Signal transduction mechanisms;; General function prediction only	TLC domain	--	U	Intracellular trafficking, secretion, and vesicular transport	transmembrane protein 56-B isoform X1 [Zea mays]	cellular component: membrane (GO:0016020);; cellular component: membrane part (GO:0044425)
gene:Zm00001d041363	--	0.624981	61	0.504732	58	0.636527	70	1.19337	115	2.07881	206	1.77217	175	0.000163719	1.06613	up	[T]	Signal transduction mechanisms	Molecular Function: protein serine/threonine kinase activity (GO:0004674);; Molecular Function: ATP binding (GO:0005524);; Biological Process: protein phosphorylation (GO:0006468);;	K04733|0|zma:103650449|K04733 interleukin-1 receptor-associated kinase 4 [EC:2.7.11.1] | (RefSeq) wall-associated receptor kinase 2-like	--	--	--	Protein tyrosine kinase;; Protein kinase domain	Probable inactive receptor kinase RLK902 OS=Arabidopsis thaliana OX=3702 GN=RLK902 PE=1 SV=1	T	Signal transduction mechanisms	wall-associated receptor kinase 2 [Zea mays]	molecular function: catalytic activity (GO:0003824);; biological process: metabolic process (GO:0008152);; biological process: cellular process (GO:0009987);; molecular function: binding (GO:0005488)
gene:Zm00001d038262	--	1.18453	92	0.733253	67	1.08686	90	2.29368	176	2.87334	227	2.71067	215	2.88685e-05	1.06498	up	--	--	Cellular Component: vacuole (GO:0005773);; Cellular Component: plasma membrane (GO:0005886);; Biological Process: transport (GO:0006810);; Cellular Component: chloroplast (GO:0009507);; Biological Process: pollen tube growth (GO:0009860);; Cellular Component: integral component of membrane (GO:0016021);; Cellular Component: apoplast (GO:0048046);;	--	--	[I]	Lipid transport and metabolism	CRAL/TRIO domain;; CRAL/TRIO, N-terminal domain	Patellin-5 OS=Arabidopsis thaliana OX=3702 GN=PATL5 PE=1 SV=2	S	Function unknown	uncharacterized protein LOC100192106 [Zea mays]	cellular component: cell (GO:0005623);; cellular component: organelle (GO:0043226);; cellular component: cell part (GO:0044464);; cellular component: membrane (GO:0016020);; biological process: localization (GO:0051179);; biological process: reproduction (GO:0000003);; biological process: cellular process (GO:0009987);; biological process: reproductive process (GO:0022414);; biological process: d…
gene:Zm00001d001779	--	13.295	411	8.23315	298	8.17382	270	24.4272	746	17.7807	559	34.6096	1094	1.51495e-05	1.06335	up	--	--	Cellular Component: plasma membrane (GO:0005886);; Cellular Component: integral component of membrane (GO:0016021);;	--	--	--	--	Domain of unknown function (DUF588)	Casparian strip membrane protein 2 OS=Zea mays OX=4577 PE=2 SV=1	T	Signal transduction mechanisms	casparian strip membrane protein 2 [Zea mays]	cellular component: cell (GO:0005623);; cellular component: membrane (GO:0016020);; cellular component: cell part (GO:0044464);; cellular component: membrane part (GO:0044425)
gene:Zm00001d034937	--	1.1082	37	0.080507	4	0.212345	8	40.9089	1328	45.507	1520	24.8661	836	0.000657129	1.05944	up	[O]	Posttranslational modification, protein turnover, chaperones	Cellular Component: mitochondrion (GO:0005739);; Cellular Component: peroxisome (GO:0005777);; Molecular Function: transferase activity (GO:0016740);;	K00799|0|zma:100285763|K00799 glutathione S-transferase [EC:2.5.1.18] | (RefSeq) glutathione S-transferase theta-1	Glutathione metabolism (ko00480)	[O]	Posttranslational modification, protein turnover, chaperones	Glutathione S-transferase, N-terminal domain;; Glutathione S-transferase, N-terminal domain;; Glutathione S-transferase, N-terminal domain	Glutathione S-transferase T1 OS=Arabidopsis thaliana OX=3702 GN=GSTT1 PE=2 SV=1	O	Posttranslational modification, protein turnover, chaperones	glutathione S-transferase theta-1 [Zea mays]	cellular component: cell (GO:0005623);; cellular component: organelle (GO:0043226);; cellular component: cell part (GO:0044464);; molecular function: catalytic activity (GO:0003824)
gene:Zm00001d027863	--	6.90763	371	6.36248	399	7.50511	430	15.3809	816	18.3579	1002	15.0715	828	6.73474e-11	1.05506	up	[W]	Extracellular structures	Molecular Function: protein serine/threonine kinase activity (GO:0004674);; Molecular Function: ATP binding (GO:0005524);; Biological Process: protein phosphorylation (GO:0006468);; Cellular Component: cytoplasmic vesicle (GO:0016023);;	--	--	--	--	Protein kinase domain;; Protein tyrosine kinase	Rust resistance kinase Lr10 OS=Triticum aestivum OX=4565 GN=LRK10 PE=2 SV=1	T	Signal transduction mechanisms	rust resistance kinase Lr10 [Zea mays]	molecular function: catalytic activity (GO:0003824);; biological process: metabolic process (GO:0008152);; biological process: cellular process (GO:0009987);; molecular function: binding (GO:0005488)
gene:Zm00001d008585	--	1.22278	95	2.02033	158	2.63443	221	5.29454	342	6.08806	399	5.45096	427	5.31651e-05	1.05494	up	--		Molecular Function: protein serine/threonine kinase activity (GO:0004674);; Molecular Function: ATP binding (GO:0005524);; Biological Process: protein phosphorylation (GO:0006468);; Cellular Component: cytoplasmic vesicle (GO:0016023);; Molecular Function: polysaccharide binding (GO:0030247);;	--	--	[T]	Signal transduction mechanisms	Protein kinase domain;; Protein tyrosine kinase;; Wall-associated receptor kinase C-terminal;; Wall-associated receptor kinase galacturonan-binding	LEAF RUST 10 DISEASE-RESISTANCE LOCUS RECEPTOR-LIKE PROTEIN KINASE-like 2.1 OS=Arabidopsis thaliana OX=3702 GN=LRK10L-2.1 PE=3 SV=1	T	Signal transduction mechanisms	uncharacterized protein LOC100279755 precursor [Zea mays]	molecular function: catalytic activity (GO:0003824);; biological process: metabolic process (GO:0008152);; biological process: cellular process (GO:0009987);; molecular function: binding (GO:0005488)
gene:Zm00001d012754	--	0.950541	30	1.26814	47	1.63809	55	3.9114	122	4.21335	135	3.18575	103	0.000641529	1.05352	up	--	--	Cellular Component: endoplasmic reticulum (GO:0005783);; Biological Process: double fertilization forming a zygote and endosperm (GO:0009567);; Molecular Function: sterol binding (GO:0032934);;	--	--	[I]	Lipid transport and metabolism	Oxysterol-binding protein	Oxysterol-binding protein-related protein 3C OS=Arabidopsis thaliana OX=3702 GN=ORP3C PE=2 SV=1	S	Function unknown	Pleckstrin homology (PH) domain superfamily protein [Zea mays]	cellular component: cell (GO:0005623);; cellular component: organelle (GO:0043226);; cellular component: cell part (GO:0044464);; biological process: reproduction (GO:0000003);; biological process: reproductive process (GO:0022414);; biological process: single-organism process (GO:0044699);; biological process: multi-organism process (GO:0051704);; molecular function: binding (GO:0005488)
gene:Zm00001d020732	--	38.6683	1198	36.0517	1304	39.5862	1308	89.7909	2747	103.293	3251	73.5166	2329	3.73402e-11	1.05048	up	[I]	Lipid transport and metabolism	Molecular Function: carboxylic ester hydrolase activity (GO:0004091);; Biological Process: metabolic process (GO:0008152);; Cellular Component: plastid (GO:0009536);;	--	--	[V]	Defense mechanisms	alpha/beta hydrolase fold;; Carboxylesterase family;; Steryl acetyl hydrolase	2-hydroxyisoflavanone dehydratase OS=Glycyrrhiza echinata OX=46348 GN=HIDM PE=1 SV=1	I	Lipid transport and metabolism	gibberellin receptor GID1L2 [Zea mays]	biological process: metabolic process (GO:0008152);; cellular component: cell (GO:0005623);; cellular component: organelle (GO:0043226);; cellular component: cell part (GO:0044464)
gene:Zm00001d020275	--	0.911389	38	0.745992	37	0.90153	40	1.50269	62	3.50325	148	3.09898	132	0.00134861	1.04979	up	--	--	--	--	--	--	--	VQ motif	--	S	Function unknown	uncharacterized protein LOC103632658 [Zea mays]	--
gene:Zm00001d010684	--	0.408374	54	0.195701	33	0.188594	29	0.742177	92	0.669148	77	2.0019	231	0.00263612	1.04936	up	--	--	Biological Process: meiotic mismatch repair (GO:0000710);; Cellular Component: synaptonemal complex (GO:0000795);; Molecular Function: damaged DNA binding (GO:0003684);; Molecular Function: ATP binding (GO:0005524);; Biological Process: double-strand break repair (GO:0006302);; Biological Process: mitotic recombination (GO:0006312);; Biological Process: sister chromatid cohesion (GO:0007062);; Bi…	--	--	[L]	Replication, recombination and repair	--	DNA mismatch repair protein MSH5 OS=Oryza sativa subsp. japonica OX=39947 GN=MSH5 PE=2 SV=1	S	Function unknown	Nuclear pore complex protein NUP205 [Zea mays]	biological process: reproduction (GO:0000003);; biological process: metabolic process (GO:0008152);; biological process: cellular process (GO:0009987);; biological process: reproductive process (GO:0022414);; biological process: single-organism process (GO:0044699);; biological process: response to stimulus (GO:0050896);; cellular component: cell (GO:0005623);; cellular component: membrane-enclos…
gene:Zm00001d012900	--	12.4818	328	13.1343	403	12.7489	358	16.8945	438	56.7246	1512	32.9386	885	0.000259577	1.0487	up	--	--	Cellular Component: integral component of membrane (GO:0016021);;	--	--	--	--	PLAC8 family	Cell number regulator 10 OS=Zea mays OX=4577 GN=CNR10 PE=2 SV=1	S	Function unknown	RecName: Full=Cell number regulator 10; AltName: Full=ZmCNR10	cellular component: membrane (GO:0016020);; cellular component: membrane part (GO:0044425)
gene:Zm00001d027877	--	1.32839	42	1.18804	44	1.96558	67	5.08336	159	3.72174	120	3.9795	129	0.000532328	1.04861	up	--	--	Cellular Component: mitochondrion (GO:0005739);;	--	--	--	--	--	Protein BIG GRAIN 1 OS=Oryza sativa subsp. indica OX=39946 GN=BG1 PE=3 SV=1	S	Function unknown	hypothetical protein ZEAMMB73_Zm00001d027877 [Zea mays]	cellular component: cell (GO:0005623);; cellular component: organelle (GO:0043226);; cellular component: cell part (GO:0044464)
gene:Zm00001d029847	--	2.63989	135	2.09656	125	2.28531	125	4.119	208	6.89607	357	6.94355	362	1.67775e-05	1.04692	up	[D]	Cell cycle control, cell division, chromosome partitioning	Cellular Component: ubiquitin ligase complex (GO:0000151);; Molecular Function: ubiquitin-protein transferase activity (GO:0004842);; Cellular Component: plastid (GO:0009536);; Biological Process: protein ubiquitination (GO:0016567);; Molecular Function: transferase activity, transferring phosphorus-containing groups (GO:0016772);;	--	--	--	--	U-box domain	U-box domain-containing protein 36 OS=Arabidopsis thaliana OX=3702 GN=PUB36 PE=2 SV=2	S	Function unknown	U-box domain-containing protein 37 [Zea mays]	cellular component: cell (GO:0005623);; cellular component: macromolecular complex (GO:0032991);; cellular component: cell part (GO:0044464);; molecular function: catalytic activity (GO:0003824);; cellular component: organelle (GO:0043226);; biological process: metabolic process (GO:0008152);; biological process: cellular process (GO:0009987)
gene:Zm00001d048416	--	0.536825	28	0.370118	23	0.812925	45	2.15866	111	2.11695	112	1.32709	71	0.00199592	1.04535	up	[HC]	Coenzyme transport and metabolism;; Energy production and conversion	Molecular Function: monooxygenase activity (GO:0004497);; Biological Process: oxidation-reduction process (GO:0055114);;	--	--	[CR]	Energy production and conversion;; General function prediction only	FAD binding domain;; Lycopene cyclase protein;; FAD binding domain;; FAD dependent oxidoreductase;; NAD(P)-binding Rossmann-like domain	Monooxygenase 2 OS=Arabidopsis thaliana OX=3702 GN=MO2 PE=2 SV=1	CH	Energy production and conversion;; Coenzyme transport and metabolism	uncharacterized protein LOC100191582 [Zea mays]	molecular function: catalytic activity (GO:0003824);; biological process: metabolic process (GO:0008152);; biological process: single-organism process (GO:0044699)
gene:Zm00001d035391	--	2.04432	180	1.60328	165	1.72606	162	3.57513	310	4.77395	426	4.64563	417	2.93979e-07	1.04087	up	--	--	Cellular Component: mitochondrion (GO:0005739);; Molecular Function: organic cyclic compound binding (GO:0097159);; Molecular Function: heterocyclic compound binding (GO:1901363);;	--	--	--	--	Protein of unknown function (DUF 659);; hAT family C-terminal dimerisation region	--	S	Function unknown	hypothetical protein ZEAMMB73_Zm00001d035391 [Zea mays]	cellular component: cell (GO:0005623);; cellular component: organelle (GO:0043226);; cellular component: cell part (GO:0044464);; molecular function: binding (GO:0005488)
gene:Zm00001d014134	--	5.17611	292	2.99656	198	4.61465	278	9.63473	537	11.4688	657	9.7964	565	7.86562e-07	1.04054	up	[QV]	Secondary metabolites biosynthesis, transport and catabolism;; Defense mechanisms	Molecular Function: monooxygenase activity (GO:0004497);; Molecular Function: iron ion binding (GO:0005506);; Molecular Function: electron carrier activity (GO:0009055);; Molecular Function: oxidoreductase activity, acting on paired donors, with incorporation or reduction of molecular oxygen (GO:0016705);; Molecular Function: heme binding (GO:0020037);; Biological Process: oxidation-reduction pro…	--	--	[Q]	Secondary metabolites biosynthesis, transport and catabolism	Cytochrome P450	Ent-isokaurene C2-hydroxylase OS=Oryza sativa subsp. japonica OX=39947 GN=CYP71Z6 PE=1 SV=1	Q	Secondary metabolites biosynthesis, transport and catabolism	uncharacterized protein LOC100273457 [Zea mays]	molecular function: catalytic activity (GO:0003824);; biological process: metabolic process (GO:0008152);; biological process: single-organism process (GO:0044699);; molecular function: binding (GO:0005488);; molecular function: electron carrier activity (GO:0009055)
gene:Zm00001d030548	--	10.6905	489	6.32266	338	7.74598	378	16.7814	758	16.4929	767	28.3404	1325	7.08131e-06	1.04013	up	[Q]	Secondary metabolites biosynthesis, transport and catabolism	Molecular Function: iron ion binding (GO:0005506);; Molecular Function: oxidoreductase activity, acting on single donors with incorporation of molecular oxygen, incorporation of two atoms of oxygen (GO:0016702);; Molecular Function: oxidoreductase activity, acting on paired donors, with incorporation or reduction of molecular oxygen, 2-oxoglutarate as one donor, and incorporation of one atom each…	--	--	[QR]	Secondary metabolites biosynthesis, transport and catabolism;; General function prediction only	2OG-Fe(II) oxygenase superfamily;; non-haem dioxygenase in morphine synthesis N-terminal	Protein SRG1 OS=Arabidopsis thaliana OX=3702 GN=SRG1 PE=2 SV=1	S	Function unknown	leucoanthocyanidin dioxygenase [Zea mays]	molecular function: binding (GO:0005488);; molecular function: catalytic activity (GO:0003824);; biological process: metabolic process (GO:0008152);; biological process: single-organism process (GO:0044699)
gene:Zm00001d013014	--	1.67169	226	0.96192	144	2.00164	290	4.02162	553	2.90156	376	5.19815	732	0.000173692	1.03881	up	--	--	Molecular Function: triglyceride lipase activity (GO:0004806);; Cellular Component: monolayer-surrounded lipid storage body (GO:0012511);; Biological Process: triglyceride catabolic process (GO:0019433);;	K14674|3.80279e-101|sbi:SORBI_01g003870|K14674 TAG lipase / steryl ester hydrolase / phospholipase A2 / LPA acyltransferase [EC:3.1.1.3 3.1.1.13 3.1.1.4 2.3.1.51] | (RefSeq) SORBIDRAFT_01g003870, Sb01g003870; hypothetical protein	Steroid biosynthesis (ko00100);; Glycerolipid metabolism (ko00561);; Glycerophospholipid metabolism (ko00564);; Ether lipid metabolism (ko00565);; Arachidonic acid metabolism (ko00590);; Linoleic acid metabolism (ko00591);; alpha-Linolenic acid metabolism (ko00592)	[R]	General function prediction only	--	Triacylglycerol lipase SDP1 OS=Arabidopsis thaliana OX=3702 GN=SDP1 PE=1 SV=1	S	Function unknown	Triacylglycerol lipase SDP1 [Zea mays]	molecular function: catalytic activity (GO:0003824);; cellular component: cell (GO:0005623);; cellular component: organelle (GO:0043226);; cellular component: cell part (GO:0044464);; biological process: metabolic process (GO:0008152);; biological process: cellular process (GO:0009987);; biological process: single-organism process (GO:0044699)
gene:Zm00001d032858	--	1.65133	156	0.535968	59	1.00309	101	5.06651	471	3.27619	313	1.73809	168	0.00214895	1.03839	up	--	--	Molecular Function: magnesium ion binding (GO:0000287);; Cellular Component: mitochondrion (GO:0005739);; Cellular Component: plastid (GO:0009536);; Biological Process: gibberellin metabolic process (GO:0009685);; Molecular Function: ent-kaurene synthase activity (GO:0009899);; Molecular Function: stemar-13-ene synthase activity (GO:0034278);; Molecular Function: ent-isokaurene synthase activity …	K04121|0|zma:100383607|K04121 ent-kaurene synthase [EC:4.2.3.19] | (RefSeq) GRMZM2G016922; uncharacterized LOC100383607	Diterpenoid biosynthesis (ko00904)	--	--	Terpene synthase family, metal binding domain;; Terpene synthase, N-terminal domain	Ent-pimara-8(14),15-diene synthase OS=Oryza sativa subsp. japonica OX=39947 GN=KSL5 PE=1 SV=1	S	Function unknown	kaurene synthase1 [Zea mays]	molecular function: binding (GO:0005488);; cellular component: cell (GO:0005623);; cellular component: organelle (GO:0043226);; cellular component: cell part (GO:0044464);; biological process: metabolic process (GO:0008152);; biological process: cellular process (GO:0009987);; biological process: single-organism process (GO:0044699);; molecular function: catalytic activity (GO:0003824)
gene:Zm00001d010671	--	0.514387	21	0.847065	40	0.487576	21	1.06995	43	4.73073	194	2.08585	86	0.00395208	1.03815	up	--	--	Molecular Function: hydrolase activity, hydrolyzing O-glycosyl compounds (GO:0004553);; Biological Process: carbohydrate metabolic process (GO:0005975);; Biological Process: response to stress (GO:0006950);; Cellular Component: cytoplasmic vesicle (GO:0016023);;	--	--	--	--	Glycosyl hydrolases family 17	Putative glucan endo-1,3-beta-glucosidase GVI (Fragment) OS=Hordeum vulgare OX=4513 PE=3 SV=1	G	Carbohydrate transport and metabolism	putative glucan endo-13-beta-glucosidase BG1 [Zea mays]	molecular function: catalytic activity (GO:0003824);; biological process: metabolic process (GO:0008152);; biological process: response to stimulus (GO:0050896)
gene:Zm00001d048947	--	32.0546	562	23.9892	491	28.5983	535	45.0747	781	87.3735	1557	73.5932	1319	1.39853e-06	1.03507	up	--	--	Biological Process: defense response, incompatible interaction (GO:0009814);; Cellular Component: cytoplasmic vesicle (GO:0016023);; Biological Process: defense response to bacterium (GO:0042742);; Biological Process: defense response to fungus (GO:0050832);;	--	--	[R]	General function prediction only	Barwin family	Barwin OS=Hordeum vulgare OX=4513 PE=1 SV=1	G	Carbohydrate transport and metabolism	pathogenesis-related protein3 [Zea mays]	biological process: immune system process (GO:0002376);; biological process: response to stimulus (GO:0050896);; biological process: multi-organism process (GO:0051704)
gene:Zm00001d045210	--	1.28899	18	0.196508	4	1.02644	16	3.48143	48	3.26392	46	5.80512	83	0.00428231	1.03448	up	--	--	--	--	--	--	--	Dirigent-like protein	--	S	Function unknown	Dirigent [Zea mays]	--
Zea_mays_newGene_10958	--	0.524865	69	0.486973	75	0.462072	65	1.1921	155	1.05757	141	1.63687	220	0.000136218	1.03398	up	--	--	Molecular Function: DNA binding (GO:0003677);; Molecular Function: RNA binding (GO:0003723);; Molecular Function: RNA-directed DNA polymerase activity (GO:0003964);; Molecular Function: aspartic-type endopeptidase activity (GO:0004190);; Biological Process: RNA-dependent DNA biosynthetic process (GO:0006278);; Biological Process: DNA recombination (GO:0006310);; Biological Process: proteolysis (G…	--	--	[R]	General function prediction only	Integrase core domain;; His(2)-Cys(2) zinc finger;; Retroviral aspartyl protease	Uncharacterized mitochondrial protein AtMg00860 OS=Arabidopsis thaliana OX=3702 GN=AtMg00860 PE=4 SV=1	L	Replication, recombination and repair	putative gag-pol polyprotein [Zea mays]	molecular function: binding (GO:0005488);; molecular function: catalytic activity (GO:0003824);; biological process: metabolic process (GO:0008152);; biological process: cellular process (GO:0009987);; cellular component: cell (GO:0005623);; cellular component: organelle (GO:0043226);; cellular component: cell part (GO:0044464)
gene:Zm00001d044290	--	1.50717	186	0.769826	98	2.77398	178	4.57061	396	2.21531	280	4.68929	491	0.000230221	1.03375	up	[G]	Carbohydrate transport and metabolism	Molecular Function: beta-galactosidase activity (GO:0004565);; Biological Process: carbohydrate metabolic process (GO:0005975);; Cellular Component: plant-type cell wall (GO:0009505);; Cellular Component: cytoplasmic vesicle (GO:0016023);; Molecular Function: carbohydrate binding (GO:0030246);; Cellular Component: apoplast (GO:0048046);;	--	--	[G]	Carbohydrate transport and metabolism	Glycosyl hydrolases family 35;; Galactose binding lectin domain;; Beta-galactosidase	Beta-galactosidase 2 OS=Oryza sativa subsp. japonica OX=39947 GN=Os01g0580200 PE=2 SV=1	G	Carbohydrate transport and metabolism	uncharacterized protein LOC100272556 precursor [Zea mays]	molecular function: catalytic activity (GO:0003824);; biological process: metabolic process (GO:0008152);; cellular component: cell (GO:0005623);; cellular component: cell part (GO:0044464);; molecular function: binding (GO:0005488);; cellular component: extracellular region (GO:0005576)
gene:Zm00001d019078	--	3.74419	237	2.87608	212	2.79916	189	5.39625	336	10.4906	672	7.78554	503	1.92605e-05	1.03252	up	[MDT]	Cell wall/membrane/envelope biogenesis;; Cell cycle control, cell division, chromosome partitioning;; Signal transduction mechanisms	Molecular Function: ATP binding (GO:0005524);; Cellular Component: mitochondrion (GO:0005739);; Cellular Component: endoplasmic reticulum (GO:0005783);; Biological Process: response to abscisic acid (GO:0009737);; Molecular Function: nucleoside-triphosphatase activity (GO:0017111);;	--	--	[O]	Posttranslational modification, protein turnover, chaperones	Domain associated at C-terminal with AAA;; ATPase family associated with various cellular activities (AAA)	AAA-ATPase At3g28580 OS=Arabidopsis thaliana OX=3702 GN=At3g28580 PE=2 SV=1	O	Posttranslational modification, protein turnover, chaperones	uncharacterized protein LOC100191940 isoform X1 [Zea mays]	molecular function: binding (GO:0005488);; cellular component: cell (GO:0005623);; cellular component: organelle (GO:0043226);; cellular component: cell part (GO:0044464);; biological process: response to stimulus (GO:0050896);; molecular function: catalytic activity (GO:0003824)
gene:Zm00001d038035	--	1.43361	87	1.07209	112	1.2409	64	3.89342	170	3.85621	221	5.78703	251	0.000109286	1.03137	up	[C]	Energy production and conversion	Molecular Function: ATP:ADP antiporter activity (GO:0005471);; Molecular Function: ATP binding (GO:0005524);; Biological Process: transport (GO:0006810);; Cellular Component: chloroplast (GO:0009507);; Cellular Component: integral component of membrane (GO:0016021);;	K03301|7.95903e-25|zma:100272602|K03301 ATP:ADP antiporter, AAA family | (RefSeq) pco098455(713), GRMZM2G359038; uncharacterized LOC100272602	--	--	--	TLC ATP/ADP transporter	ADP,ATP carrier protein 2, chloroplastic OS=Arabidopsis thaliana OX=3702 GN=AATP2 PE=1 SV=2	C	Energy production and conversion	ADPATP carrier protein 1 chloroplastic [Zea mays]	molecular function: transporter activity (GO:0005215);; biological process: single-organism process (GO:0044699);; biological process: localization (GO:0051179);; molecular function: binding (GO:0005488);; cellular component: cell (GO:0005623);; cellular component: organelle (GO:0043226);; cellular component: cell part (GO:0044464);; cellular component: membrane (GO:0016020);; cellular component:…
gene:Zm00001d020986	--	0.670588	41	0.355611	26	0.319037	21	1.18456	73	1.3538	85	1.67596	106	0.00229803	1.02729	up	--	--	Cellular Component: Golgi apparatus (GO:0005794);; Cellular Component: plant-type cell wall (GO:0009505);;	--	--	--	--	GDP-fucose protein O-fucosyltransferase	Protein MANNAN SYNTHESIS-RELATED 1 OS=Arabidopsis thaliana OX=3702 GN=MSR1 PE=2 SV=1	S	Function unknown	uncharacterized protein LOC100276406 [Zea mays]	cellular component: cell (GO:0005623);; cellular component: organelle (GO:0043226);; cellular component: cell part (GO:0044464)
gene:Zm00001d021692	--	2.15109	157	1.97671	161	1.62986	124	3.21687	223	6.21375	442	5.76755	397	6.16312e-05	1.02549	up	[NW]	Cell motility;; Extracellular structures	Molecular Function: nucleotide binding (GO:0000166);; Molecular Function: protein kinase activity (GO:0004672);; Cellular Component: cytoplasmic vesicle (GO:0016023);; Biological Process: phosphorylation (GO:0016310);; Biological Process: response to stimulus (GO:0050896);;	--	--	--	--	Protein kinase domain;; Protein tyrosine kinase;; Salt stress response/antifungal	Cysteine-rich receptor-like protein kinase 10 OS=Oryza sativa subsp. japonica OX=39947 GN=CRK10 PE=2 SV=1	T	Signal transduction mechanisms	Cysteine-rich receptor-like protein kinase 10 [Zea mays]	molecular function: binding (GO:0005488);; molecular function: catalytic activity (GO:0003824);; biological process: metabolic process (GO:0008152);; biological process: cellular process (GO:0009987);; biological process: response to stimulus (GO:0050896)
gene:Zm00001d039624	--	26.2122	1014	23.0899	1043	38.89	1605	73.5123	2808	72.4089	2846	61.1195	2417	1.6229e-07	1.02287	up	--	--	Cellular Component: nucleus (GO:0005634);; Biological Process: regulation of transcription, DNA-templated (GO:0006355);; Biological Process: regulation of translation (GO:0006417);; Cellular Component: plastid (GO:0009536);; Biological Process: auxin-activated signaling pathway (GO:0009734);; Molecular Function: protein dimerization activity (GO:0046983);;	K14484|2.17747e-99|zma:100193444|K14484 auxin-responsive protein IAA | (RefSeq) AUX3, GRMZM2G004696, GRMZM2G004696_T01; IAA15-auxin-responsive Aux/IAA family member	Plant hormone signal transduction (ko04075)	--	--	AUX/IAA family	Auxin-responsive protein IAA1 OS=Oryza sativa subsp. japonica OX=39947 GN=IAA1 PE=2 SV=1	S	Function unknown	IAA15-auxin-responsive Aux/IAA family member [Zea mays]	cellular component: cell (GO:0005623);; cellular component: organelle (GO:0043226);; cellular component: cell part (GO:0044464);; biological process: biological regulation (GO:0065007);; biological process: cellular process (GO:0009987);; biological process: signaling (GO:0023052);; biological process: single-organism process (GO:0044699);; biological process: response to stimulus (GO:0050896);; …
gene:Zm00001d024211	--	4.35866	212	1.4135	89	0.669358	46	19.0424	948	12.7878	758	10.544	542	0.00409604	1.01887	up	--	--	Molecular Function: magnesium ion binding (GO:0000287);; Cellular Component: cytoplasm (GO:0005737);; Biological Process: defense response (GO:0006952);; Molecular Function: terpene synthase activity (GO:0010333);; Biological Process: terpenoid biosynthetic process (GO:0016114);; Molecular Function: isomerase activity (GO:0016853);;	--	--	--	--	Terpene synthase family, metal binding domain;; Terpene synthase, N-terminal domain	(S)-beta-macrocarpene synthase OS=Zea mays OX=4577 GN=TPS11 PE=1 SV=1	S	Function unknown	(S)-beta-macrocarpene synthase-like [Zea mays]	molecular function: binding (GO:0005488);; cellular component: cell (GO:0005623);; cellular component: cell part (GO:0044464);; biological process: response to stimulus (GO:0050896);; molecular function: catalytic activity (GO:0003824);; biological process: metabolic process (GO:0008152);; biological process: cellular process (GO:0009987);; biological process: single-organism process (GO:0044699)
gene:Zm00001d032893	--	0.130692	5	0.93712	34	0.584212	19	1.53705	47	4.5644	141	2.37567	74	0.00513036	1.01863	up	--	--	Biological Process: response to stress (GO:0006950);;	--	--	[O]	Posttranslational modification, protein turnover, chaperones	Hsp20/alpha crystallin family	Inactive protein RESTRICTED TEV MOVEMENT 2 OS=Arabidopsis thaliana OX=3702 GN=RTM2 PE=3 SV=1	O	Posttranslational modification, protein turnover, chaperones	Small heat shock-like protein [Zea mays]	biological process: response to stimulus (GO:0050896)
gene:Zm00001d012304	--	0.368704	20	0.398567	26	0.393033	23	0.678328	37	2.08165	114	1.55646	86	0.0043814	1.01771	up	--	--	Molecular Function: iron ion binding (GO:0005506);; Molecular Function: electron carrier activity (GO:0009055);; Cellular Component: cytoplasmic vesicle (GO:0016023);; Molecular Function: alkane 1-monooxygenase activity (GO:0018685);; Molecular Function: heme binding (GO:0020037);; Biological Process: electron transport chain (GO:0022900);;	--	--	[QI]	Secondary metabolites biosynthesis, transport and catabolism;; Lipid transport and metabolism	Cytochrome P450	Cytochrome P450 94C1 OS=Arabidopsis thaliana OX=3702 GN=CYP94C1 PE=1 SV=1	Q	Secondary metabolites biosynthesis, transport and catabolism	Putative cytochrome P450 superfamily protein [Zea mays]	molecular function: binding (GO:0005488);; molecular function: electron carrier activity (GO:0009055);; molecular function: catalytic activity (GO:0003824);; biological process: metabolic process (GO:0008152);; biological process: single-organism process (GO:0044699);; biological process: cellular process (GO:0009987)
gene:Zm00001d020413	--	0.32263	10	0.734398	27	0.181212	6	1.31256	41	2.37158	75	2.14385	68	0.0053263	1.01548	up	--	--	Biological Process: DNA metabolic process (GO:0006259);; Molecular Function: transferase activity, transferring acyl groups other than amino-acyl groups (GO:0016747);; Molecular Function: nucleoside-triphosphatase activity (GO:0017111);; Molecular Function: organic cyclic compound binding (GO:0097159);; Molecular Function: heterocyclic compound binding (GO:1901363);;	--	--	[L]	Replication, recombination and repair	MCM2/3/5 family;; Transferase family	DNA replication licensing factor MCM3 homolog 3 OS=Zea mays OX=4577 GN=ROA3 PE=2 SV=1	L	Replication, recombination and repair	hypothetical protein ZEAMMB73_Zm00001d020413 [Zea mays]	biological process: metabolic process (GO:0008152);; biological process: cellular process (GO:0009987);; molecular function: catalytic activity (GO:0003824);; molecular function: binding (GO:0005488)
gene:Zm00001d017866	--	0.665882	79	1.23209	145	1.21053	152	2.43587	283	3.46368	414	1.89677	229	0.000399853	1.01454	up	--	--	Molecular Function: DNA binding (GO:0003677);; Molecular Function: aspartic-type endopeptidase activity (GO:0004190);; Biological Process: proteolysis (GO:0006508);; Cellular Component: cytoplasmic vesicle (GO:0016023);;	--	--	[O]	Posttranslational modification, protein turnover, chaperones	Xylanase inhibitor N-terminal;; Xylanase inhibitor C-terminal;; Eukaryotic aspartyl protease	Aspartyl protease family protein At5g10770 OS=Arabidopsis thaliana OX=3702 GN=At5g10770 PE=2 SV=1	O	Posttranslational modification, protein turnover, chaperones	protein-tyrosine-phosphatase IBR5-like precursor [Zea mays]	molecular function: binding (GO:0005488);; molecular function: catalytic activity (GO:0003824);; biological process: metabolic process (GO:0008152)
gene:Zm00001d020673	--	12.1594	696	15.1164	1011	14.3016	874	18.5685	1050	48.7596	2836	37.4895	2194	6.93495e-05	1.00966	up	[QV]	Secondary metabolites biosynthesis, transport and catabolism;; Defense mechanisms	Molecular Function: monooxygenase activity (GO:0004497);; Molecular Function: iron ion binding (GO:0005506);; Molecular Function: electron carrier activity (GO:0009055);; Cellular Component: cytoplasmic vesicle (GO:0016023);; Molecular Function: oxidoreductase activity, acting on paired donors, with incorporation or reduction of molecular oxygen (GO:0016705);; Molecular Function: heme binding (GO…	--	--	[Q]	Secondary metabolites biosynthesis, transport and catabolism	Cytochrome P450	Cytochrome P450 76M5 OS=Oryza sativa subsp. japonica OX=39947 GN=CYP76M5 PE=1 SV=1	Q	Secondary metabolites biosynthesis, transport and catabolism	putative cytochrome P450 superfamily protein [Zea mays]	molecular function: catalytic activity (GO:0003824);; biological process: metabolic process (GO:0008152);; biological process: single-organism process (GO:0044699);; molecular function: binding (GO:0005488);; molecular function: electron carrier activity (GO:0009055);; biological process: cellular process (GO:0009987)
gene:Zm00001d012899	--	4.66819	145	4.04516	147	5.97143	198	7.90796	243	17.709	558	12.2555	389	0.000224255	1.00844	up	--	--	Cellular Component: integral component of membrane (GO:0016021);;	--	--	--	--	PLAC8 family	Cell number regulator 9 OS=Zea mays OX=4577 GN=CNR9 PE=2 SV=1	S	Function unknown	RecName: Full=Cell number regulator 9; AltName: Full=ZmCNR09	cellular component: membrane (GO:0016020);; cellular component: membrane part (GO:0044425)
gene:Zm00001d015497	--	0.106471	14	0.082677	13	0.120309	17	0.494343	46	0.316687	41	0.678338	68	0.00527681	1.00697	up	[C]	Energy production and conversion	Molecular Function: copper ion binding (GO:0005507);; Cellular Component: cytosol (GO:0005829);; Biological Process: gluconeogenesis (GO:0006094);; Biological Process: glycolytic process (GO:0006096);; Biological Process: citrate metabolic process (GO:0006101);; Biological Process: isocitrate metabolic process (GO:0006102);; Biological Process: protein N-linked glycosylation (GO:0006487);; Biolog…	K01681|1.05909e-55|zma:103646899|K01681 aconitate hydratase [EC:4.2.1.3] | (RefSeq) GRMZM2G467338; putative aconitate hydratase, cytoplasmic	Citrate cycle (TCA cycle) (ko00020);; Glyoxylate and dicarboxylate metabolism (ko00630);; Carbon metabolism (ko01200);; 2-Oxocarboxylic acid metabolism (ko01210);; Biosynthesis of amino acids (ko01230)	[AJ]	RNA processing and modification;; Translation, ribosomal structure and biogenesis	Aconitase family (aconitate hydratase);; Aconitase C-terminal domain	Putative aconitate hydratase, cytoplasmic OS=Oryza sativa subsp. japonica OX=39947 GN=Os08g0191100 PE=3 SV=1	C	Energy production and conversion	Aconitate hydratase 3 mitochondrial [Zea mays]	molecular function: binding (GO:0005488);; cellular component: cell (GO:0005623);; cellular component: cell part (GO:0044464);; biological process: metabolic process (GO:0008152);; biological process: single-organism process (GO:0044699);; biological process: cellular process (GO:0009987);; biological process: response to stimulus (GO:0050896);; biological process: cellular component organization…
gene:Zm00001d027834	--	1.51574	77	0.480518	27	1.53308	83	3.58401	180	2.57167	130	4.83012	243	0.00311826	1.00695	up	--	--	--	--	--	--	--	--	--	S	Function unknown	hypothetical protein ZEAMMB73_Zm00001d027834 [Zea mays]	--
gene:Zm00001d017806	--	0.981484	49	0.84996	47	0.605848	39	1.8085	94	2.87933	156	1.69378	104	0.00125253	1.00571	up	[T]	Signal transduction mechanisms	Molecular Function: protein serine/threonine kinase activity (GO:0004674);; Molecular Function: ATP binding (GO:0005524);; Biological Process: protein phosphorylation (GO:0006468);;	--	--	--	--	Protein tyrosine kinase;; Protein kinase domain	Cysteine-rich receptor-like protein kinase 10 OS=Arabidopsis thaliana OX=3702 GN=CRK10 PE=1 SV=3	T	Signal transduction mechanisms	serine/threonine-protein kinase receptor isoform X1 [Zea mays]	molecular function: catalytic activity (GO:0003824);; biological process: metabolic process (GO:0008152);; biological process: cellular process (GO:0009987);; molecular function: binding (GO:0005488)
gene:Zm00001d003021	--	0.944609	81	0.648841	65	1.23608	113	1.63511	139	2.49004	217	3.6868	318	0.00097672	1.00508	up	--		Molecular Function: protein serine/threonine kinase activity (GO:0004674);; Molecular Function: calcium ion binding (GO:0005509);; Molecular Function: ATP binding (GO:0005524);; Cellular Component: mitochondrion (GO:0005739);; Biological Process: protein phosphorylation (GO:0006468);; Cellular Component: membrane (GO:0016020);; Cellular Component: cytoplasmic vesicle (GO:0016023);; Molecular Func…	--	--	--	--	Protein kinase domain;; Protein tyrosine kinase;; Wall-associated receptor kinase galacturonan-binding;; Calcium-binding EGF domain	Wall-associated receptor kinase 5 OS=Arabidopsis thaliana OX=3702 GN=WAK5 PE=2 SV=1	T	Signal transduction mechanisms	wall-associated receptor kinase 5 isoform X1 [Zea mays]	molecular function: catalytic activity (GO:0003824);; biological process: metabolic process (GO:0008152);; biological process: cellular process (GO:0009987);; molecular function: binding (GO:0005488);; cellular component: cell (GO:0005623);; cellular component: organelle (GO:0043226);; cellular component: cell part (GO:0044464);; cellular component: membrane (GO:0016020);; biological process: res…
gene:Zm00001d027992	--	3.35108	60	3.87082	81	5.90975	112	10.8641	191	14.2721	258	9.43671	172	0.000484137	1.00455	up	--	--	--	--	--	--	--	Protein of unknown function (DUF740)	--	S	Function unknown	uncharacterized protein LOC100275925 [Zea mays]	--
gene:Zm00001d042476	--	2.2415	74	1.2251	44	2.37575	90	4.17526	139	6.86036	209	5.98418	186	0.000946836	1.00211	up	[R]	General function prediction only	Molecular Function: peroxidase activity (GO:0004601);; Cellular Component: membrane (GO:0016020);;	K09775|4.48231e-120|zma:100281758|K09775 uncharacterized protein | (RefSeq) TIDP3044; uncharacterized LOC100281758	--	--	--	Divergent PAP2 family	--	S	Function unknown	uncharacterized protein LOC100281758 [Zea mays]	molecular function: catalytic activity (GO:0003824);; molecular function: antioxidant activity (GO:0016209);; biological process: metabolic process (GO:0008152);; biological process: cellular process (GO:0009987);; biological process: single-organism process (GO:0044699);; biological process: response to stimulus (GO:0050896);; biological process: detoxification (GO:0098754);; cellular component:…
Zea_mays_newGene_4548	--	1.95929	73	1.67837	84	1.47379	68	0.552879	24	0.730871	32	0.545595	24	0.00275476	-1.0012	down	--	--	--	--	--	--	--	--	--	--	--	uncharacterized protein LOC103638563 [Zea mays]	--
gene:Zm00001d032233	--	5.83308	133	6.58584	175	3.58457	87	2.08934	47	2.21609	52	0.398834	10	0.00584503	-1.00144	down	--	--	Cellular Component: mitochondrion (GO:0005739);;	--	--	--	--	Domain of unknown function (DUF4228)	Uncharacterized protein At1g66480 OS=Arabidopsis thaliana OX=3702 GN=At1g66480 PE=2 SV=1	S	Function unknown	hypothetical protein ZEAMMB73_Zm00001d032233 [Zea mays]	cellular component: cell (GO:0005623);; cellular component: organelle (GO:0043226);; cellular component: cell part (GO:0044464)
gene:Zm00001d003945	--	6.13066	408	4.68294	340	7.92131	540	2.44536	164	3.5032	247	1.91539	136	0.000155481	-1.00278	down	--	--	Cellular Component: plasma membrane (GO:0005886);; Biological Process: metal ion transport (GO:0030001);; Molecular Function: transition metal ion binding (GO:0046914);;	--	--	[P]	Inorganic ion transport and metabolism	Heavy-metal-associated domain	Heavy metal-associated isoprenylated plant protein 7 OS=Arabidopsis thaliana OX=3702 GN=HIPP07 PE=1 SV=1	S	Function unknown	mouse DNA EBV homolog 1 [Zea mays]	cellular component: cell (GO:0005623);; cellular component: membrane (GO:0016020);; cellular component: cell part (GO:0044464);; biological process: localization (GO:0051179);; molecular function: binding (GO:0005488)
Zea_mays_newGene_1401	--	1.74554	63	0.863409	37	1.43337	56	0.187554	7	0.468039	18	0.426903	16	0.00597804	-1.00442	down	--	--	Cellular Component: integral component of membrane (GO:0016021);;	--	--	--	--	--	--	--	--	hypothetical protein [Zea mays]	cellular component: membrane (GO:0016020);; cellular component: membrane part (GO:0044425)
gene:Zm00001d011006	--	1.83324	131	1.6195	135	1.43884	109	0.72179	51	0.808908	59	0.461422	34	0.00110595	-1.00681	down	[T]	Signal transduction mechanisms	Molecular Function: ATP binding (GO:0005524);; Cellular Component: vacuolar lumen (GO:0005775);; Cellular Component: plasma membrane (GO:0005886);; Biological Process: obsolete ATP catabolic process (GO:0006200);; Biological Process: vacuolar transport (GO:0007034);; Biological Process: response to nematode (GO:0009624);; Molecular Function: ATPase activity, coupled to transmembrane movement of s…	--	--	[Q]	Secondary metabolites biosynthesis, transport and catabolism	ABC-2 type transporter;; ABC transporter	ABC transporter G family member 16 OS=Arabidopsis thaliana OX=3702 GN=ABCG16 PE=2 SV=2	V	Defense mechanisms	uncharacterized protein LOC100279509 [Zea mays]	molecular function: binding (GO:0005488);; cellular component: cell (GO:0005623);; cellular component: membrane-enclosed lumen (GO:0031974);; cellular component: organelle (GO:0043226);; cellular component: organelle part (GO:0044422);; cellular component: cell part (GO:0044464);; cellular component: membrane (GO:0016020);; biological process: localization (GO:0051179);; biological process: respo…
gene:Zm00001d016122	--	8.59258	575	4.20336	329	4.33923	291	2.27055	144	1.07696	75	3.53481	230	0.00180817	-1.00718	down	--	--	Biological Process: cytokinesis by cell plate formation (GO:0000911);; Biological Process: DNA replication (GO:0006260);; Biological Process: DNA methylation (GO:0006306);; Biological Process: mitotic cell cycle (GO:0007067);; Biological Process: synapsis (GO:0007129);; Biological Process: reciprocal meiotic recombination (GO:0007131);; Biological Process: cell proliferation (GO:0008283);; Biolog…	--	--	[D]	Cell cycle control, cell division, chromosome partitioning	--	Protein phosphatase 2C 35 OS=Oryza sativa subsp. japonica OX=39947 GN=XB15 PE=1 SV=1	T	Signal transduction mechanisms	hypothetical protein ZEAMMB73_Zm00001d016122 [Zea mays]	biological process: cellular process (GO:0009987);; biological process: single-organism process (GO:0044699);; biological process: metabolic process (GO:0008152);; biological process: reproduction (GO:0000003);; biological process: reproductive process (GO:0022414);; biological process: cellular component organization or biogenesis (GO:0071840);; biological process: biological regulation (GO:0065…
gene:Zm00001d053868	--	27.0189	781	23.8902	807	29.872	922	14.5577	416	13.0596	384	12.59	373	1.8803e-09	-1.00721	down	--	--	--	--	--	--	--	--	--	S	Function unknown	hypothetical protein ZEAMMB73_Zm00001d053868 [Zea mays]	--
gene:Zm00001d027999	--	54.8906	3091	47.1362	3101	47.4445	2851	28.7931	1602	21.6324	1239	24.5192	1413	8.55239e-11	-1.0082	down	[H]	Coenzyme transport and metabolism	Cellular Component: chloroplast (GO:0009507);; Biological Process: photosynthetic electron transport in photosystem II (GO:0009772);; Biological Process: stomatal complex morphogenesis (GO:0010103);; Biological Process: photosystem II assembly (GO:0010207);; Biological Process: plastoquinone biosynthetic process (GO:0010236);; Cellular Component: integral component of membrane (GO:0016021);; Biol…	K02548|0|zma:100285808|K02548 1,4-dihydroxy-2-naphthoate octaprenyltransferase [EC:2.5.1.74 2.5.1.-] | (RefSeq) TIDP3406, GRMZM2G097283; uncharacterized LOC100285808	Ubiquinone and other terpenoid-quinone biosynthesis (ko00130)	[S]	Function unknown	UbiA prenyltransferase family	2-carboxy-1,4-naphthoquinone phytyltransferase, chloroplastic OS=Arabidopsis thaliana OX=3702 GN=ABC4 PE=1 SV=2	H	Coenzyme transport and metabolism	unknown [Zea mays]	cellular component: cell (GO:0005623);; cellular component: organelle (GO:0043226);; cellular component: cell part (GO:0044464);; biological process: metabolic process (GO:0008152);; biological process: cellular process (GO:0009987);; biological process: single-organism process (GO:0044699);; biological process: developmental process (GO:0032502);; biological process: cellular component organizat…
gene:Zm00001d022421	--	172.712	8674	486.178	28974	477.549	26006	131.855	6375	100.516	5142	124.467	6333	0.00509722	-1.01158	down	--	--	--	--	--	--	--	Ricin-type beta-trefoil lectin domain-like	Ricin B-like lectin R40G2 OS=Oryza sativa subsp. japonica OX=39947 GN=R40G2 PE=2 SV=1	S	Function unknown	hydroxyproline-rich glycoprotein family protein [Zea mays]	--
gene:Zm00001d023781	--	7.01311	432	5.68404	409	6.87821	452	3.7626	229	2.64902	166	2.81845	178	2.98536e-06	-1.01592	down	--	--	Molecular Function: RNA binding (GO:0003723);;	--	--	[J]	Translation, ribosomal structure and biogenesis	Pumilio-family RNA binding repeat	Putative pumilio homolog 8, chloroplastic OS=Arabidopsis thaliana OX=3702 GN=APUM8 PE=3 SV=2	J	Translation, ribosomal structure and biogenesis	uncharacterized protein LOC100192099 [Zea mays]	molecular function: binding (GO:0005488)
gene:Zm00001d048090	--	4.57129	372	3.92295	367	2.94736	248	1.51544	122	1.88542	156	1.85675	154	1.51959e-05	-1.01724	down	[T]	Signal transduction mechanisms	Molecular Function: acid phosphatase activity (GO:0003993);; Cellular Component: cytoplasmic vesicle (GO:0016023);; Molecular Function: metal ion binding (GO:0046872);;	--	--	[G]	Carbohydrate transport and metabolism	Calcineurin-like phosphoesterase;; Iron/zinc purple acid phosphatase-like protein C;; Purple acid Phosphatase, N-terminal domain	Probable inactive purple acid phosphatase 1 OS=Arabidopsis thaliana OX=3702 GN=PAP1 PE=2 SV=1	S	Function unknown	uncharacterized protein LOC100382011 [Zea mays]	molecular function: catalytic activity (GO:0003824);; biological process: metabolic process (GO:0008152);; biological process: cellular process (GO:0009987);; molecular function: binding (GO:0005488)
Zea_mays_newGene_438	--	12.0637	372	16.0247	512	12.8319	427	9.62381	263	4.16931	122	2.85267	80	0.00134861	-1.02487	down	--	--	Molecular Function: binding (GO:0005488);;	--	--	[R]	General function prediction only	Zinc knuckle	--	S	Function unknown	zinc finger CCHC domain-containing protein 10 [Sorghum bicolor]	molecular function: binding (GO:0005488)
gene:Zm00001d023278	--	5.1236	302	4.12489	284	4.92845	309	2.33858	141	2.18443	131	2.02277	122	2.34164e-06	-1.02747	down	[E]	Amino acid transport and metabolism	Molecular Function: homoserine dehydrogenase activity (GO:0004412);; Cellular Component: cytosol (GO:0005829);; Biological Process: methionine biosynthetic process (GO:0009086);; Biological Process: threonine biosynthetic process (GO:0009088);; Biological Process: isoleucine biosynthetic process (GO:0009097);; Molecular Function: kinase activity (GO:0016301);; Biological Process: phosphorylation …	--	--	[E]	Amino acid transport and metabolism	Homoserine dehydrogenase;; Homoserine dehydrogenase, NAD binding domain	Bifunctional aspartokinase/homoserine dehydrogenase 2, chloroplastic OS=Zea mays OX=4577 GN=AKHSDH2 PE=2 SV=1	E	Amino acid transport and metabolism	Homoserine dehydrogenase [Zea mays]	molecular function: catalytic activity (GO:0003824);; biological process: metabolic process (GO:0008152);; biological process: single-organism process (GO:0044699);; cellular component: cell (GO:0005623);; cellular component: cell part (GO:0044464);; biological process: cellular process (GO:0009987);; molecular function: binding (GO:0005488)
Zea_mays_newGene_2503	--	6.56936	233	9.27943	385	1.6741	64	0	0	0	0	0	0	0.000771977	-1.03022	down	--	--	--	--	--	--	--	No apical meristem-associated C-terminal domain	--	--	--	hypothetical protein PAHAL_G00448 [Panicum hallii]	--
gene:Zm00001d032468	--	10.2546	214	11.2336	274	9.45408	210	3.28003	68	6.10212	130	4.08867	88	0.000107574	-1.03572	down	[QV]	Secondary metabolites biosynthesis, transport and catabolism;; Defense mechanisms	Molecular Function: iron ion binding (GO:0005506);; Cellular Component: endoplasmic reticulum (GO:0005783);; Molecular Function: electron carrier activity (GO:0009055);; Biological Process: response to UV-B (GO:0010224);; Molecular Function: oxidoreductase activity, acting on paired donors, with incorporation or reduction of molecular oxygen (GO:0016705);; Molecular Function: heme binding (GO:002…	K09755|1.15834e-137|zma:103643375|K09755 ferulate-5-hydroxylase [EC:1.14.-.-] | (RefSeq) cytochrome P450 84A1-like	Phenylpropanoid biosynthesis (ko00940)	[Q]	Secondary metabolites biosynthesis, transport and catabolism	Cytochrome P450	Cytochrome P450 84A1 OS=Arabidopsis thaliana OX=3702 GN=CYP84A1 PE=1 SV=1	Q	Secondary metabolites biosynthesis, transport and catabolism	Cytochrome P450 CYP84A33v1 [Zea mays]	molecular function: binding (GO:0005488);; cellular component: cell (GO:0005623);; cellular component: organelle (GO:0043226);; cellular component: cell part (GO:0044464);; molecular function: electron carrier activity (GO:0009055);; biological process: response to stimulus (GO:0050896);; molecular function: catalytic activity (GO:0003824);; biological process: metabolic process (GO:0008152);; bi…
gene:Zm00001d013239	--	1.78943	137	1.34605	110	1.03489	86	0.406364	31	0.596405	46	0.57017	45	0.000933019	-1.04126	down	--	--	Cellular Component: plasma membrane (GO:0005886);;	--	--	--	--	Protein of unknown function (DUF1336)	--	S	Function unknown	hypothetical protein ZEAMMB73_Zm00001d013239 [Zea mays]	cellular component: cell (GO:0005623);; cellular component: membrane (GO:0016020);; cellular component: cell part (GO:0044464)
gene:Zm00001d018611	--	9.60731	408	35.063	1737	11.5922	525	1.74642	74	4.17241	180	2.42401	106	0.00280806	-1.04316	down	--	--	Molecular Function: terpene synthase activity (GO:0010333);; Molecular Function: metal ion binding (GO:0046872);;	--	--	--	--	Terpene synthase family, metal binding domain;; Terpene synthase, N-terminal domain	Isoprene synthase, chloroplastic OS=Pueraria montana var. lobata OX=3893 GN=ISPS PE=1 SV=1	--	--	18-cineole synthase 1 chloroplastic [Zea mays]	molecular function: catalytic activity (GO:0003824);; molecular function: binding (GO:0005488)
gene:Zm00001d000223	--	1.1291	88	1.79471	161	1.13921	94	0.487555	38	0.592006	47	0.459154	36	0.000984179	-1.04777	down	--	--	Molecular Function: hydrolase activity (GO:0016787);;	K15340|0|zma:103650919|K15340 DNA cross-link repair 1A protein | (RefSeq) protein artemis-like	--	[L]	Replication, recombination and repair	DNA repair metallo-beta-lactamase	--	J	Translation, ribosomal structure and biogenesis	DNA repair metallo-beta-lactamase family protein [Zea mays]	molecular function: catalytic activity (GO:0003824)
gene:Zm00001d031822	--	6.83365	114	3.36125	66	2.62882	47	0.699786	12	0.342046	6	1.78066	31	0.00358576	-1.04839	down	--	--	Cellular Component: cytoplasmic vesicle (GO:0016023);;	--	--	--	--	--	--	--	--	uncharacterized protein LOC100281002 precursor [Zea mays]	--
gene:Zm00001d011673	--	7.93279	410	7.14326	431	6.08175	335	3.21313	164	3.7301	196	2.84851	151	6.45459e-07	-1.05154	down	[H]	Coenzyme transport and metabolism	Molecular Function: dimethylallyltranstransferase activity (GO:0004161);; Molecular Function: geranyltranstransferase activity (GO:0004337);; Cellular Component: cytoplasm (GO:0005737);; Biological Process: cholesterol biosynthetic process (GO:0006695);; Biological Process: geranyl diphosphate biosynthetic process (GO:0033384);; Biological Process: farnesyl diphosphate biosynthetic process (GO:00…	K00787|0|zma:100192004|K00787 farnesyl diphosphate synthase [EC:2.5.1.1 2.5.1.10] | (RefSeq) GRMZM2G147721; uncharacterized LOC100192004	Terpenoid backbone biosynthesis (ko00900)	[H]	Coenzyme transport and metabolism	Polyprenyl synthetase	Farnesyl pyrophosphate synthase OS=Zea mays OX=4577 GN=FPS PE=2 SV=1	H	Coenzyme transport and metabolism	farnesyl diphosphate synthase2 [Zea mays]	molecular function: catalytic activity (GO:0003824);; cellular component: cell (GO:0005623);; cellular component: cell part (GO:0044464);; biological process: metabolic process (GO:0008152);; biological process: single-organism process (GO:0044699);; biological process: cellular process (GO:0009987);; molecular function: binding (GO:0005488)
Zea_mays_newGene_14908	--	6.02775	1579	2.79459	766	4.18915	1001	2.18697	535	1.68378	469	1.76189	357	5.71136e-05	-1.05343	down	--	--	Cellular Component: integral component of membrane (GO:0016021);;	--	--	--	--	--	--	--	--	uncharacterized protein LOC100276989 [Zea mays]	cellular component: membrane (GO:0016020);; cellular component: membrane part (GO:0044425)
gene:Zm00001d006143	--	0.344844	57	0.292785	58	0.426045	77	0.105022	18	0.095253	17	0.138253	24	0.00212324	-1.05598	down	--	--	--	K18178|1.08225e-34|sbi:SORBI_02g030100|K18178 cytochrome c oxidase assembly factor 5 | (RefSeq) SORBIDRAFT_02g030100, Sb02g030100; hypothetical protein	--	--	--	Cytochrome c oxidase assembly protein PET191	--	O	Posttranslational modification, protein turnover, chaperones	N-terminal [Zea mays]	--
gene:Zm00001d048775	--	1.47911	90	1.8724	132	1.83373	118	0.41098	25	0.781568	48	0.779701	49	0.000771239	-1.05611	down	[G]	Carbohydrate transport and metabolism	Biological Process: carbohydrate transport (GO:0008643);; Cellular Component: integral component of membrane (GO:0016021);; Molecular Function: substrate-specific transmembrane transporter activity (GO:0022891);; Biological Process: transmembrane transport (GO:0055085);;	--	--	[R]	General function prediction only	Sugar (and other) transporter;; Major Facilitator Superfamily;; Fungal trichothecene efflux pump (TRI12)	Polyol transporter 5 OS=Arabidopsis thaliana OX=3702 GN=PLT5 PE=1 SV=2	G	Carbohydrate transport and metabolism	Putative polyol transporter 1 [Zea mays]	biological process: single-organism process (GO:0044699);; biological process: localization (GO:0051179);; cellular component: membrane (GO:0016020);; cellular component: membrane part (GO:0044425);; molecular function: transporter activity (GO:0005215)
gene:Zm00001d038030	--	10.8983	569	11.5321	703	12.2141	680	5.01867	259	5.70415	303	6.00925	321	9.40929e-11	-1.05823	down	--	--	Cellular Component: membrane (GO:0016020);;	--	--	--	--	Protein of unknown function (DUF2985);; PLAC8 family	--	S	Function unknown	SAG20 [Zea mays]	cellular component: membrane (GO:0016020)
gene:Zm00001d005536	--	2.32911	57	2.21118	64	1.88909	50	0.583748	15	0	0	0.266883	7	0.00234657	-1.06032	down	--	--	Molecular Function: DNA binding (GO:0003677);; Molecular Function: RNA binding (GO:0003723);; Molecular Function: transporter activity (GO:0005215);; Cellular Component: integral component of membrane (GO:0016021);; Cellular Component: cytoplasmic vesicle (GO:0016023);; Biological Process: RNA metabolic process (GO:0016070);; Biological Process: transmembrane transport (GO:0055085);;	--	--	--	--	--	--	--	--	hypothetical protein ZEAMMB73_Zm00001d050425 [Zea mays]	molecular function: binding (GO:0005488);; molecular function: transporter activity (GO:0005215);; cellular component: membrane (GO:0016020);; cellular component: membrane part (GO:0044425);; biological process: metabolic process (GO:0008152);; biological process: cellular process (GO:0009987);; biological process: localization (GO:0051179)
Zea_mays_newGene_6612	--	6.0945	299	4.09898	235	5.98479	314	2.29048	111	1.76573	89	2.96628	149	2.77996e-05	-1.06039	down	--	--	--	--	--	--	--	--	--	--	--	--	--
gene:Zm00001d031275	--	2.85176	146	3.25323	194	2.27935	125	1.0689	54	1.29323	68	1.13008	59	0.000134243	-1.06182	down	[L]	Replication, recombination and repair	Biological Process: base-excision repair (GO:0006284);; Molecular Function: DNA-3-methyladenine glycosylase activity (GO:0008725);;	K01246|0|zma:100282754|K01246 DNA-3-methyladenine glycosylase I [EC:3.2.2.20] | (RefSeq) csu92a, GRMZM2G164062; uncharacterized LOC100282754	Base excision repair (ko03410)	--	--	Methyladenine glycosylase	--	L	Replication, recombination and repair	uncharacterized protein LOC100282754 [Zea mays]	biological process: metabolic process (GO:0008152);; biological process: cellular process (GO:0009987);; biological process: response to stimulus (GO:0050896);; molecular function: catalytic activity (GO:0003824)
gene:Zm00001d011642	--	30.8018	2022	31.6561	2438	23.73	1662	13.4209	884	13.9818	936	13.9149	948	9.00452e-12	-1.0628	down	[I]	Lipid transport and metabolism	Molecular Function: phosphoethanolamine N-methyltransferase activity (GO:0000234);; Biological Process: phosphatidylcholine biosynthetic process (GO:0006656);; Biological Process: pollen development (GO:0009555);; Biological Process: pollen tube growth (GO:0009860);; Biological Process: pollen tube guidance (GO:0010183);; Biological Process: methylation (GO:0032259);; Biological Process: choline …	K05929|0|zma:100282545|K05929 phosphoethanolamine N-methyltransferase [EC:2.1.1.103] | (RefSeq) pco129777b, GRMZM2G060886; uncharacterized LOC100282545	Glycerophospholipid metabolism (ko00564)	[IR]	Lipid transport and metabolism;; General function prediction only	Methyltransferase domain;; Methyltransferase domain;; Methyltransferase domain;; Methyltransferase domain;; Methyltransferase domain;; Mycolic acid cyclopropane synthetase;; ubiE/COQ5 methyltransferase family;; AdoMet dependent proline di-methyltransferase;; Tellurite resistance protein TehB;; Methyltransferase small domain;; CheR methyltransferase, SAM binding domain;; Nodulation protein S (NodS…	Phosphoethanolamine N-methyltransferase 1 OS=Arabidopsis thaliana OX=3702 GN=NMT1 PE=1 SV=1	S	Function unknown	Phosphoethanolamine N-methyltransferase 3 [Zea mays]	molecular function: catalytic activity (GO:0003824);; biological process: metabolic process (GO:0008152);; biological process: cellular process (GO:0009987);; biological process: single-organism process (GO:0044699);; biological process: multicellular organismal process (GO:0032501);; biological process: developmental process (GO:0032502);; biological process: reproduction (GO:0000003);; biologic…
gene:Zm00001d023258	--	15.1247	1750	15.3071	2069	14.5804	1800	8.45924	968	6.961	819	5.908	700	8.32652e-10	-1.06352	down	[P]	Inorganic ion transport and metabolism	Molecular Function: calcium-transporting ATPase activity (GO:0005388);; Molecular Function: calmodulin binding (GO:0005516);; Molecular Function: ATP binding (GO:0005524);; Cellular Component: plasma membrane (GO:0005886);; Cellular Component: chloroplast (GO:0009507);; Biological Process: response to nematode (GO:0009624);; Biological Process: response to salt stress (GO:0009651);; Cellular Comp…	K01537|0|zma:103640660|K01537 Ca2+-transporting ATPase [EC:3.6.3.8] | (RefSeq) probable calcium-transporting ATPase 4, plasma membrane-type	--	[P]	Inorganic ion transport and metabolism	Cation transporting ATPase, C-terminus;; E1-E2 ATPase;; haloacid dehalogenase-like hydrolase;; Ca2+-ATPase N terminal autoinhibitory domain;; Cation transport ATPase (P-type);; Cation transporter/ATPase, N-terminus;; haloacid dehalogenase-like hydrolase	Probable calcium-transporting ATPase 9, plasma membrane-type OS=Oryza sativa subsp. japonica OX=39947 GN=ACA9 PE=3 SV=1	P	Inorganic ion transport and metabolism	probable calcium-transporting ATPase 9, plasma membrane-type [Zea mays]	molecular function: catalytic activity (GO:0003824);; molecular function: transporter activity (GO:0005215);; biological process: localization (GO:0051179);; molecular function: binding (GO:0005488);; cellular component: cell (GO:0005623);; cellular component: membrane (GO:0016020);; cellular component: cell part (GO:0044464);; cellular component: organelle (GO:0043226);; biological process: resp…
Zea_mays_newGene_13268	--	1.28768	70	0.662299	42	1.20803	55	0.208634	12	0.227702	14	0.321848	19	0.0025881	-1.0646	down	--	--	--	--	--	--	--	--	--	--	--	uncharacterized protein LOC103644984 [Zea mays]	--
Zea_mays_newGene_6369	--	4.20445	165	5.299	226	5.06302	204	2.15184	86	2.15987	89	1.20073	47	0.000208201	-1.07055	down	--	--	Molecular Function: DNA binding (GO:0003677);; Biological Process: DNA recombination (GO:0006310);; Biological Process: transposition (GO:0032196);; Cellular Component: intracellular membrane-bounded organelle (GO:0043231);; Molecular Function: protein dimerization activity (GO:0046983);;	--	--	[L]	Replication, recombination and repair	hAT family C-terminal dimerisation region;; Domain of unknown function (DUF4413)	Putative AC transposase OS=Zea mays OX=4577 PE=2 SV=2	S	Function unknown	RecName: Full=Putative AC transposase; AltName: Full=ORFA	molecular function: binding (GO:0005488);; biological process: metabolic process (GO:0008152);; biological process: cellular process (GO:0009987);; biological process: single-organism process (GO:0044699);; cellular component: cell (GO:0005623);; cellular component: organelle (GO:0043226);; cellular component: cell part (GO:0044464)
gene:Zm00001d007790	--	1.8856	76	0.954707	45	1.84297	79	0.348254	14	0.618983	26	0.343561	14	0.00228283	-1.07273	down	--	--	--	--	--	--	--	F-box domain	F-box protein At5g07610 OS=Arabidopsis thaliana OX=3702 GN=At5g07610 PE=2 SV=1	S	Function unknown	uncharacterized protein LOC100273406 [Zea mays]	--
gene:Zm00001d012433	--	1.45894	83	1.47239	98	1.33507	81	0.294716	16	0.440543	26	0.719609	42	0.00131368	-1.07322	down	[M]	Cell wall/membrane/envelope biogenesis	Cellular Component: Golgi apparatus (GO:0005794);; Biological Process: D-xylose metabolic process (GO:0042732);; Biological Process: cellular metabolic process (GO:0044237);; Molecular Function: UDP-glucuronate decarboxylase activity (GO:0048040);; Molecular Function: coenzyme binding (GO:0050662);;	K08678|0|zma:103636518|K08678 UDP-glucuronate decarboxylase [EC:4.1.1.35] | (RefSeq) GRMZM2G370048; UDP-glucuronic acid decarboxylase 1-like	Starch and sucrose metabolism (ko00500);; Amino sugar and nucleotide sugar metabolism (ko00520)	[GM]	Carbohydrate transport and metabolism;; Cell wall/membrane/envelope biogenesis	GDP-mannose 4,6 dehydratase;; NAD dependent epimerase/dehydratase family;; 3-beta hydroxysteroid dehydrogenase/isomerase family;; Male sterility protein;; RmlD substrate binding domain;; Polysaccharide biosynthesis protein	UDP-glucuronic acid decarboxylase 1 OS=Arabidopsis thaliana OX=3702 GN=UXS1 PE=1 SV=1	M	Cell wall/membrane/envelope biogenesis	UDP-glucuronic acid decarboxylase 1-like [Zea mays]	cellular component: cell (GO:0005623);; cellular component: organelle (GO:0043226);; cellular component: cell part (GO:0044464);; biological process: metabolic process (GO:0008152);; biological process: single-organism process (GO:0044699);; biological process: cellular process (GO:0009987);; molecular function: catalytic activity (GO:0003824);; molecular function: binding (GO:0005488)
gene:Zm00001d043650	--	101.99	6078	98.3916	6847	122.961	7813	29.7808	1752	56.0377	3392	63.0795	3843	3.19129e-07	-1.07357	down	--	--	Biological Process: metabolic process (GO:0008152);; Cellular Component: cytoplasmic vesicle (GO:0016023);; Molecular Function: carbon-sulfur lyase activity (GO:0016846);; Molecular Function: pyridoxal phosphate binding (GO:0030170);;	--	--	--	--	Allinase;; Alliinase EGF-like domain;; Aminotransferase class I and II	Alliin lyase (Fragment) OS=Allium cepa var. aggregatum OX=28911 PE=2 SV=1	S	Function unknown	Tryptophan aminotransferase-related protein 4 [Zea mays]	biological process: metabolic process (GO:0008152);; molecular function: catalytic activity (GO:0003824);; molecular function: binding (GO:0005488)
gene:Zm00001d028024	--	11.9006	519	12.8559	655	13.8111	643	4.81904	208	6.70757	298	6.55805	293	4.54172e-09	-1.07567	down	--	--	--	--	--	--	--	--	--	S	Function unknown	uncharacterized protein LOC100382106 [Zea mays]	--
gene:Zm00001d020524	--	0.813803	123	0.528738	93	0.736812	119	0.06904	11	0.351944	54	0.193035	30	0.00198675	-1.07755	down	--	--	Molecular Function: nucleic acid binding (GO:0003676);; Molecular Function: zinc ion binding (GO:0008270);; Biological Process: plant-type hypersensitive response (GO:0009626);; Biological Process: regulation of salicylic acid metabolic process (GO:0010337);; Biological Process: defense response by callose deposition (GO:0052542);;	--	--	--	--	Zinc-finger of C2H2 type;; Zinc-finger double-stranded RNA-binding;; C2H2 type zinc-finger (2 copies)	MACPF domain-containing protein NSL1 OS=Arabidopsis thaliana OX=3702 GN=NSL1 PE=2 SV=1	S	Function unknown	Zinc finger protein 346 [Zea mays]	molecular function: binding (GO:0005488);; biological process: immune system process (GO:0002376);; biological process: cellular process (GO:0009987);; biological process: single-organism process (GO:0044699);; biological process: response to stimulus (GO:0050896);; biological process: biological regulation (GO:0065007);; biological process: localization (GO:0051179)
gene:Zm00001d006775	--	6.01382	99	3.38462	65	2.47278	44	1.1117	19	1.2522	21	0.415446	7	0.00228696	-1.08378	down	--	--	--	--	--	--	--	--	--	--	--	--	--
Zea_mays_newGene_1237	--	3.35108	92	3.03078	97	3.59094	105	1.62658	44	0.518022	15	0.98454	28	0.00138294	-1.08449	down	--	--	Biological Process: response to desiccation (GO:0009269);; Cellular Component: integral component of membrane (GO:0016021);;	--	--	--	--	Late embryogenesis abundant protein	--	S	Function unknown	uncharacterized protein LOC100192635 [Zea mays]	biological process: response to stimulus (GO:0050896);; cellular component: membrane (GO:0016020);; cellular component: membrane part (GO:0044425)
gene:Zm00001d032825	--	13.0316	296	15.315	407	18.8842	458	5.48893	124	8.24161	191	7.12174	166	1.98932e-06	-1.08684	down	--	--	--	--	--	--	--	--	--	--	--	glycine-rich cell wall structural protein 2-like precursor [Zea mays]	--
gene:Zm00001d022457	--	9.53937	411	2.42646	123	3.71346	172	1.94398	83	1.7935	79	1.18514	53	0.00121491	-1.09057	down	--	--	Molecular Function: peroxidase activity (GO:0004601);; Cellular Component: extracellular region (GO:0005576);; Cellular Component: cytoplasmic vesicle (GO:0016023);; Molecular Function: heme binding (GO:0020037);; Biological Process: hydrogen peroxide catabolic process (GO:0042744);; Molecular Function: metal ion binding (GO:0046872);; Biological Process: oxidation-reduction process (GO:0055114);;	K00430|0|zma:100383323|K00430 peroxidase [EC:1.11.1.7] | (RefSeq) GRMZM2G427815; uncharacterized LOC100383323	Phenylpropanoid biosynthesis (ko00940)	--	--	Peroxidase	Peroxidase 2 OS=Oryza sativa subsp. japonica OX=39947 GN=PRX112 PE=2 SV=1	S	Function unknown	peroxidase3 [Zea mays]	molecular function: catalytic activity (GO:0003824);; molecular function: antioxidant activity (GO:0016209);; biological process: metabolic process (GO:0008152);; biological process: cellular process (GO:0009987);; biological process: single-organism process (GO:0044699);; biological process: response to stimulus (GO:0050896);; biological process: detoxification (GO:0098754);; cellular component:…
Zea_mays_newGene_13138	--	2.3545	54	2.49134	67	2.60757	63	0.553268	14	0.332075	9	1.1319	25	0.00181109	-1.09157	down	--	--	--	--	--	--	--	--	--	--	--	--	--
gene:Zm00001d012448	--	1.78283	44	2.30425	66	2.47827	65	0.661059	16	0.740196	19	0.401455	10	0.00171393	-1.09534	down	--	--	--	--	--	--	--	Small subunit of serine palmitoyltransferase-like	--	S	Function unknown	hypothetical protein ZEAMMB73_Zm00001d012448 [Zea mays]	--
gene:Zm00001d045729	--	6.709	209	9.23038	318	8.50195	269	1.2999	111	1.25406	110	1.12868	100	2.97677e-06	-1.09742	down	[K]	Transcription	Molecular Function: protein serine/threonine kinase activity (GO:0004674);; Molecular Function: protein tyrosine kinase activity (GO:0004713);; Molecular Function: ATP binding (GO:0005524);; Biological Process: protein phosphorylation (GO:0006468);; Cellular Component: membrane (GO:0016020);; Cellular Component: cytoplasmic vesicle (GO:0016023);;	--	--	--	--	Leucine rich repeat;; Leucine rich repeat N-terminal domain;; Leucine Rich Repeat;; Leucine Rich repeats (2 copies);; Leucine Rich repeat	LRR receptor kinase SERL2 OS=Oryza sativa subsp. japonica OX=39947 GN=SERL2 PE=1 SV=1	S	Function unknown	LRR receptor kinase SERL2 [Zea mays]	molecular function: catalytic activity (GO:0003824);; biological process: metabolic process (GO:0008152);; biological process: cellular process (GO:0009987);; molecular function: binding (GO:0005488);; cellular component: membrane (GO:0016020)
gene:Zm00001d033951	--	4.20293	117	3.96697	129	2.46301	73	1.64149	45	0.931928	27	0.839994	24	0.000849156	-1.10642	down	[J]	Translation, ribosomal structure and biogenesis	Molecular Function: structural constituent of ribosome (GO:0003735);; Cellular Component: mitochondrial small ribosomal subunit (GO:0005763);; Biological Process: DNA-templated transcription, elongation (GO:0006354);; Biological Process: translation (GO:0006412);; Biological Process: pyrimidine ribonucleotide biosynthetic process (GO:0009220);;	K02946|9.01186e-76|zma:100282480|K02946 small subunit ribosomal protein S10 | (RefSeq) cl1073_2, GRMZM2G095511; uncharacterized LOC100282480	Ribosome (ko03010)	--	--	Ribosomal protein S10p/S20e	Ribosomal protein S10, mitochondrial OS=Pisum sativum OX=3888 GN=RPS10 PE=2 SV=1	S	Function unknown	uncharacterized protein LOC100282480 [Zea mays]	molecular function: structural molecule activity (GO:0005198);; cellular component: cell (GO:0005623);; cellular component: macromolecular complex (GO:0032991);; cellular component: organelle (GO:0043226);; cellular component: organelle part (GO:0044422);; cellular component: cell part (GO:0044464);; biological process: metabolic process (GO:0008152);; biological process: cellular process (GO:000…
gene:Zm00001d025892	--	17.8187	1770	19.4787	2266	14.6748	1534	9.39739	849	8.78561	816	9.86698	727	9.4097e-11	-1.10744	down	[R]	General function prediction only	Molecular Function: calmodulin binding (GO:0005516);; Molecular Function: ATP binding (GO:0005524);; Cellular Component: mitochondrion (GO:0005739);; Cellular Component: chloroplast (GO:0009507);;	--	--	[R]	General function prediction only	AFG1-like ATPase	--	S	Function unknown	ATPase [Zea mays]	molecular function: binding (GO:0005488);; cellular component: cell (GO:0005623);; cellular component: organelle (GO:0043226);; cellular component: cell part (GO:0044464)
Zea_mays_newGene_11089	--	2.5594	97	2.35063	104	1.76828	72	0.895232	34	0.488038	19	0.808153	32	0.000702866	-1.10795	down	--	--	Cellular Component: membrane (GO:0016020);;	--	--	[O]	Posttranslational modification, protein turnover, chaperones	--	Chaperone protein dnaJ 15 OS=Arabidopsis thaliana OX=3702 GN=ATJ15 PE=1 SV=1	O	Posttranslational modification, protein turnover, chaperones	hypothetical protein ZEAMMB73_Zm00001d025647 [Zea mays]	cellular component: membrane (GO:0016020)
gene:Zm00001d003086	--	33.7423	1751	21.6845	1314	19.9831	1106	8.25006	423	11.83	624	13.2188	702	1.31679e-07	-1.11198	down	[R]	General function prediction only	Cellular Component: chloroplast thylakoid membrane (GO:0009535);; Cellular Component: chloroplast envelope (GO:0009941);; Cellular Component: plastoglobule (GO:0010287);; Molecular Function: oxidoreductase activity (GO:0016491);; Biological Process: oxidation-reduction process (GO:0055114);;	--	--	[C]	Energy production and conversion	Aldo/keto reductase family	Uncharacterized oxidoreductase At1g06690, chloroplastic OS=Arabidopsis thaliana OX=3702 GN=At1g06690 PE=1 SV=1	C	Energy production and conversion	unknown [Zea mays]	cellular component: cell (GO:0005623);; cellular component: membrane (GO:0016020);; cellular component: organelle (GO:0043226);; cellular component: organelle part (GO:0044422);; cellular component: cell part (GO:0044464);; molecular function: catalytic activity (GO:0003824);; biological process: metabolic process (GO:0008152);; biological process: single-organism process (GO:0044699)
Zea_mays_newGene_3509	--	1.53394	85	0.979258	64	1.29607	77	0.192252	11	0.510486	29	0.421928	24	0.00109165	-1.11239	down	--	--	--	--	--	--	--	Plant transposon protein;; DDE superfamily endonuclease	--	S	Function unknown	uncharacterized protein LOC103644689 [Zea mays]	--
gene:Zm00001d017427	--	0.997692	75	1.16096	100	0.499788	41	0.160185	12	0.334345	25	0.208073	16	0.00126425	-1.12061	down	[S]	Function unknown	Cellular Component: plasma membrane (GO:0005886);; Biological Process: ion transport (GO:0006811);; Biological Process: response to nematode (GO:0009624);; Biological Process: response to iron ion (GO:0010039);; Biological Process: response to zinc ion (GO:0010043);; Cellular Component: integral component of membrane (GO:0016021);; Biological Process: seed development (GO:0048316);; Molecular Fun…	--	--	--	--	OPT oligopeptide transporter protein	Iron-phytosiderophore transporter YSL15 OS=Oryza sativa subsp. japonica OX=39947 GN=YSL15 PE=2 SV=1	S	Function unknown	probable metal-nicotianamine transporter YSL16 isoform X2 [Zea mays]	cellular component: cell (GO:0005623);; cellular component: membrane (GO:0016020);; cellular component: cell part (GO:0044464);; biological process: localization (GO:0051179);; biological process: response to stimulus (GO:0050896);; biological process: multi-organism process (GO:0051704);; cellular component: membrane part (GO:0044425);; biological process: reproduction (GO:0000003);; biological …
gene:Zm00001d045092	--	1.42351	63	1.75452	90	1.26191	60	0.375363	17	0.554863	25	0.133467	6	0.00131368	-1.12343	down	--	--	Molecular Function: transferase activity, transferring acyl groups other than amino-acyl groups (GO:0016747);;	K13065|0|sbi:SORBI_10g005760|K13065 shikimate O-hydroxycinnamoyltransferase [EC:2.3.1.133] | (RefSeq) SORBIDRAFT_10g005760, Sb10g005760; hypothetical protein	Phenylpropanoid biosynthesis (ko00940);; Flavonoid biosynthesis (ko00941);; Stilbenoid, diarylheptanoid and gingerol biosynthesis (ko00945)	--	--	Transferase family	Hydroxycinnamoyltransferase 4 OS=Oryza sativa subsp. japonica OX=39947 GN=HCT4 PE=1 SV=1	S	Function unknown	hydroxycinnamoyltransferase 4 [Zea mays]	molecular function: catalytic activity (GO:0003824)
Zea_mays_newGene_5035	--	4.87678	303	6.70685	552	8.14787	708	2.33462	143	2.19021	172	2.14361	265	3.59154e-05	-1.12669	down	[X]	Mobilome: prophages, transposons	Molecular Function: binding (GO:0005488);; Cellular Component: mitochondrion (GO:0005739);; Cellular Component: plastid (GO:0009536);;	--	--	[R]	General function prediction only	Reverse transcriptase (RNA-dependent DNA polymerase);; Integrase core domain;; GAG-pre-integrase domain;; gag-polypeptide of LTR copia-type;; Zinc knuckle	Retrovirus-related Pol polyprotein from transposon RE1 OS=Arabidopsis thaliana OX=3702 GN=RE1 PE=2 SV=1	S	Function unknown	Os08g0389500 [Oryza sativa Japonica Group]	molecular function: binding (GO:0005488);; cellular component: cell (GO:0005623);; cellular component: organelle (GO:0043226);; cellular component: cell part (GO:0044464)
gene:Zm00001d049179	--	39.4689	1864	57.5156	3173	44.6632	2251	17.7863	830	24.4242	1173	21.8076	1054	6.32696e-10	-1.12916	down	[H]	Coenzyme transport and metabolism	Molecular Function: O-methyltransferase activity (GO:0008171);; Biological Process: methylation (GO:0032259);; Molecular Function: protein dimerization activity (GO:0046983);;	K13230|0|zma:100147731|K13230 2,4,7-trihydroxy-1,4-benzoxazin-3-one-glucoside 7-O-methyltransferase [EC:2.1.1.241] | (RefSeq) Bx7, ZRP4; O-methyltransferase BX7	Benzoxazinoid biosynthesis (ko00402)	[R]	General function prediction only	O-methyltransferase;; Dimerisation domain	TRIBOA-glucoside O-methyltransferase BX7 OS=Zea mays OX=4577 GN=BX7 PE=1 SV=1	S	Function unknown	TRIBOA-glucoside O-methyltransferase BX7 [Zea mays]	molecular function: catalytic activity (GO:0003824);; biological process: metabolic process (GO:0008152);; molecular function: binding (GO:0005488)
gene:Zm00001d033948	--	8.07076	514	6.02414	434	5.22267	388	0.526794	59	0.064804	10	0.548592	66	0.000829673	-1.12942	down	--	--	--	--	--	[R]	General function prediction only	--	Tubby-like F-box protein 5 OS=Oryza sativa subsp. japonica OX=39947 GN=TULP5 PE=2 SV=1	--	--	Tubby-like F-box protein 2 [Zea mays]	--
gene:Zm00001d014601	--	1.34667	60	1.38608	73	1.21071	58	0.432197	20	0.197211	9	0.41481	19	0.000866794	-1.14167	down	--	--	Molecular Function: peroxidase activity (GO:0004601);; Biological Process: response to oxidative stress (GO:0006979);; Cellular Component: cytoplasmic vesicle (GO:0016023);; Molecular Function: heme binding (GO:0020037);; Molecular Function: metal ion binding (GO:0046872);; Biological Process: oxidation-reduction process (GO:0055114);;	K00430|0|zma:100285457|K00430 peroxidase [EC:1.11.1.7] | (RefSeq) GRMZM2G142011; peroxidase 16	Phenylpropanoid biosynthesis (ko00940)	--	--	Peroxidase	Peroxidase 16 OS=Arabidopsis thaliana OX=3702 GN=PER16 PE=1 SV=2	S	Function unknown	peroxidase 16 precursor [Zea mays]	molecular function: catalytic activity (GO:0003824);; molecular function: antioxidant activity (GO:0016209);; biological process: metabolic process (GO:0008152);; biological process: cellular process (GO:0009987);; biological process: single-organism process (GO:0044699);; biological process: response to stimulus (GO:0050896);; biological process: detoxification (GO:0098754);; molecular function:…
gene:Zm00001d037689	--	24.9906	1719	29.3531	2358	26.2226	1924	11.3905	774	12.6028	881	13.2454	932	2.77335e-16	-1.1425	down	[G]	Carbohydrate transport and metabolism	Molecular Function: glucokinase activity (GO:0004340);; Molecular Function: ATP binding (GO:0005524);; Cellular Component: nucleus (GO:0005634);; Cellular Component: mitochondrion (GO:0005739);; Cellular Component: vacuole (GO:0005773);; Cellular Component: plasma membrane (GO:0005886);; Biological Process: glycolytic process (GO:0006096);; Molecular Function: zinc ion binding (GO:0008270);; Mole…	K00844|0|zma:100283735|K00844 hexokinase [EC:2.7.1.1] | (RefSeq) GRMZM2G051806; hexokinase-1	Glycolysis / Gluconeogenesis (ko00010);; Fructose and mannose metabolism (ko00051);; Galactose metabolism (ko00052);; Starch and sucrose metabolism (ko00500);; Amino sugar and nucleotide sugar metabolism (ko00520);; Carbon metabolism (ko01200)	[G]	Carbohydrate transport and metabolism	Hexokinase;; Hexokinase	Hexokinase-7 OS=Oryza sativa subsp. japonica OX=39947 GN=HXK7 PE=2 SV=2	G	Carbohydrate transport and metabolism	unknown [Zea mays]	molecular function: catalytic activity (GO:0003824);; biological process: metabolic process (GO:0008152);; biological process: cellular process (GO:0009987);; molecular function: binding (GO:0005488);; cellular component: cell (GO:0005623);; cellular component: organelle (GO:0043226);; cellular component: cell part (GO:0044464);; cellular component: membrane (GO:0016020);; biological process: sin…
gene:Zm00001d012885	--	30.1789	729	39.753	1121	29.1269	750	7.566	181	19.9823	490	11.8951	294	1.46608e-05	-1.1445	down	--	--	Molecular Function: serine-type endopeptidase activity (GO:0004252);; Cellular Component: cell wall (GO:0005618);; Cellular Component: cytoplasmic vesicle (GO:0016023);; Molecular Function: identical protein binding (GO:0042802);; Biological Process: negative regulation of catalytic activity (GO:0043086);;	--	--	--	--	Peptidase inhibitor I9	--	S	Function unknown	Pi starvation-induced protein precursor [Zea mays]	molecular function: catalytic activity (GO:0003824);; biological process: metabolic process (GO:0008152);; cellular component: cell (GO:0005623);; cellular component: cell part (GO:0044464);; molecular function: binding (GO:0005488);; biological process: biological regulation (GO:0065007)
gene:Zm00001d032467	--	6.41859	230	4.79316	201	6.27114	240	1.76497	63	3.16886	116	1.67116	62	2.81799e-05	-1.15191	down	--	--	Molecular Function: iron ion binding (GO:0005506);; Cellular Component: endoplasmic reticulum (GO:0005783);; Molecular Function: electron carrier activity (GO:0009055);; Biological Process: response to UV-B (GO:0010224);; Molecular Function: oxidoreductase activity, acting on paired donors, with incorporation or reduction of molecular oxygen (GO:0016705);; Molecular Function: heme binding (GO:002…	K09755|2.8018e-141|zma:103643375|K09755 ferulate-5-hydroxylase [EC:1.14.-.-] | (RefSeq) cytochrome P450 84A1-like	Phenylpropanoid biosynthesis (ko00940)	[Q]	Secondary metabolites biosynthesis, transport and catabolism	Cytochrome P450	Cytochrome P450 84A1 OS=Arabidopsis thaliana OX=3702 GN=CYP84A1 PE=1 SV=1	Q	Secondary metabolites biosynthesis, transport and catabolism	Cytochrome P450 84A1 [Zea mays]	molecular function: binding (GO:0005488);; cellular component: cell (GO:0005623);; cellular component: organelle (GO:0043226);; cellular component: cell part (GO:0044464);; molecular function: electron carrier activity (GO:0009055);; biological process: response to stimulus (GO:0050896);; molecular function: catalytic activity (GO:0003824);; biological process: metabolic process (GO:0008152);; bi…
gene:Zm00001d006193	--	1369.54	89210	1381.83	105142	1114.74	77481	719.048	46273	432.56	28640	524.886	34973	1.02965e-09	-1.15629	down	[QV]	Secondary metabolites biosynthesis, transport and catabolism;; Defense mechanisms	Molecular Function: monooxygenase activity (GO:0004497);; Molecular Function: iron ion binding (GO:0005506);; Molecular Function: electron carrier activity (GO:0009055);; Biological Process: fruit development (GO:0010154);; Molecular Function: oxidoreductase activity, acting on paired donors, with incorporation or reduction of molecular oxygen (GO:0016705);; Molecular Function: heme binding (GO:0…	--	--	[Q]	Secondary metabolites biosynthesis, transport and catabolism	Cytochrome P450	Cytochrome P450 78A6 OS=Arabidopsis thaliana OX=3702 GN=CYP78A6 PE=2 SV=1	Q	Secondary metabolites biosynthesis, transport and catabolism	cytochrome P450 78A9 [Zea mays]	molecular function: catalytic activity (GO:0003824);; biological process: metabolic process (GO:0008152);; biological process: single-organism process (GO:0044699);; molecular function: binding (GO:0005488);; molecular function: electron carrier activity (GO:0009055);; biological process: reproduction (GO:0000003);; biological process: reproductive process (GO:0022414);; biological process: multi…
gene:Zm00001d013945	--	5.2081	104	3.57355	83	2.99045	64	1.04609	21	1.01243	21	1.50387	31	0.000381203	-1.15921	down	--	--	Cellular Component: extracellular region (GO:0005576);;	--	--	--	--	--	Ripening-related protein 3 OS=Oryza sativa subsp. japonica OX=39947 GN=Os10g0490100 PE=2 SV=1	S	Function unknown	ripening-related protein 3 [Zea mays]	cellular component: extracellular region (GO:0005576)
gene:Zm00001d048050	--	5.22662	193	4.47855	144	5.01524	160	1.62343	60	2.22614	69	1.24378	32	0.000115586	-1.16429	down	[E]	Amino acid transport and metabolism	Molecular Function: nucleotide binding (GO:0000166);; Molecular Function: glutamate-ammonia ligase activity (GO:0004356);; Biological Process: nitrogen fixation (GO:0009399);;	K01915|0|zma:542215|K01915 glutamine synthetase [EC:6.3.1.2] | (RefSeq) gln3, CL1911_3, CL1911_3_ov, CL1911_3b, GRMZM2G046601, GS1-5, GS117, GS1752; glutamine synthetase 3	Arginine biosynthesis (ko00220);; Alanine, aspartate and glutamate metabolism (ko00250);; Glyoxylate and dicarboxylate metabolism (ko00630);; Nitrogen metabolism (ko00910);; Biosynthesis of amino acids (ko01230)	[E]	Amino acid transport and metabolism	Glutamine synthetase, catalytic domain	Glutamine synthetase root isozyme 5 OS=Zea mays OX=4577 GN=GS1-5 PE=2 SV=2	E	Amino acid transport and metabolism	Glutamine synthetase3 isoform 1 [Zea mays]	molecular function: binding (GO:0005488);; molecular function: catalytic activity (GO:0003824);; biological process: metabolic process (GO:0008152)
Zea_mays_newGene_16072	--	3.88598	213	2.29801	187	2.69076	169	1.12268	70	0.898736	66	1.00659	76	2.88353e-06	-1.16749	down	--	--	Cellular Component: integral component of membrane (GO:0016021);;	--	--	--	--	--	--	--	--	hypothetical protein [Zea mays]	cellular component: membrane (GO:0016020);; cellular component: membrane part (GO:0044425)
gene:Zm00001d048702	--	36.7224	1767	50.4224	2801	28.309	1437	9.81962	478	21.3481	1032	15.5134	755	1.48135e-06	-1.16828	down	[QV]	Secondary metabolites biosynthesis, transport and catabolism;; Defense mechanisms	Molecular Function: iron ion binding (GO:0005506);; Molecular Function: electron carrier activity (GO:0009055);; Cellular Component: integral component of membrane (GO:0016021);; Molecular Function: heme binding (GO:0020037);; Molecular Function: indolin-2-one monooxygenase activity (GO:0036191);; Biological Process: oxidation-reduction process (GO:0055114);;	K13224|0|zma:103652724|K13224 indolin-2-one monooxygenase [EC:1.14.13.138] | (RefSeq) indolin-2-one monooxygenase-like	Benzoxazinoid biosynthesis (ko00402)	[Q]	Secondary metabolites biosynthesis, transport and catabolism	Cytochrome P450	indolin-2-one monooxygenase OS=Zea mays OX=4577 GN=CYP71C2 PE=1 SV=1	Q	Secondary metabolites biosynthesis, transport and catabolism	benzoxazinone synthesis3 [Zea mays]	molecular function: binding (GO:0005488);; molecular function: electron carrier activity (GO:0009055);; cellular component: membrane (GO:0016020);; cellular component: membrane part (GO:0044425);; molecular function: catalytic activity (GO:0003824);; biological process: metabolic process (GO:0008152);; biological process: single-organism process (GO:0044699)
Zea_mays_newGene_1239	--	23.5249	436	24.6262	533	26.645	527	14.1958	260	7.70581	146	5.70235	108	2.18405e-05	-1.17042	down	--	--	Molecular Function: binding (GO:0005488);;	--	--	[R]	General function prediction only	Zinc knuckle	--	S	Function unknown	zinc knuckle (CCHC-type) family protein [Zea mays]	molecular function: binding (GO:0005488)
gene:Zm00001d053916	--	2.44475	168	1.31869	97	1.42375	101	0.509237	34	0.418998	36	0.071648	6	0.000699738	-1.17233	down	--	--	Molecular Function: magnesium ion binding (GO:0000287);; Biological Process: metabolic process (GO:0008152);; Cellular Component: plastid (GO:0009536);; Molecular Function: terpene synthase activity (GO:0010333);;	K15086|0|zma:103654934|K15086 (3S)-linalool synthase [EC:4.2.3.25] | (RefSeq) (3S,6E)-nerolidol synthase 1-like	Monoterpenoid biosynthesis (ko00902)	--	--	Terpene synthase family, metal binding domain;; Terpene synthase, N-terminal domain	Terpene synthase 2, chloroplastic OS=Zea mays OX=4577 GN=TPS2 PE=1 SV=1	L	Replication, recombination and repair	S-(+)-linalool synthase chloroplastic [Zea mays]	molecular function: binding (GO:0005488);; biological process: metabolic process (GO:0008152);; cellular component: cell (GO:0005623);; cellular component: organelle (GO:0043226);; cellular component: cell part (GO:0044464);; molecular function: catalytic activity (GO:0003824)
gene:Zm00001d002344	--	9.31718	266	10.4347	348	10.9042	333	2.90785	82	5.21315	152	4.28104	125	7.19492e-07	-1.17494	down	--	--	Cellular Component: cytoplasmic vesicle (GO:0016023);;	--	--	--	--	VMA21-like domain	--	S	Function unknown	uncharacterized protein LOC100278829 isoform X1 [Zea mays]	--
gene:Zm00001d029688	--	2.13612	139	2.58803	196	2.30018	160	0.645715	42	0.817479	51	1.18918	79	2.40096e-05	-1.17577	down	[QV]	Secondary metabolites biosynthesis, transport and catabolism;; Defense mechanisms	Molecular Function: monooxygenase activity (GO:0004497);; Molecular Function: iron ion binding (GO:0005506);; Molecular Function: electron carrier activity (GO:0009055);; Cellular Component: plastid (GO:0009536);; Cellular Component: cytoplasmic vesicle (GO:0016023);; Molecular Function: oxidoreductase activity, acting on paired donors, with incorporation or reduction of molecular oxygen (GO:0016…	--	--	[QI]	Secondary metabolites biosynthesis, transport and catabolism;; Lipid transport and metabolism	Cytochrome P450	Cytochrome P450 704C1 OS=Pinus taeda OX=3352 GN=CYP704C1 PE=2 SV=1	Q	Secondary metabolites biosynthesis, transport and catabolism	putative cytochrome P450 superfamily protein [Zea mays]	molecular function: catalytic activity (GO:0003824);; biological process: metabolic process (GO:0008152);; biological process: single-organism process (GO:0044699);; molecular function: binding (GO:0005488);; molecular function: electron carrier activity (GO:0009055);; cellular component: cell (GO:0005623);; cellular component: organelle (GO:0043226);; cellular component: cell part (GO:0044464);;…
gene:Zm00001d031529	--	32.2707	1700	24.2246	1437	31.2778	1673	9.04318	541	13.0222	648	13.87	810	6.55607e-13	-1.17873	down	--	--	Molecular Function: RNA binding (GO:0003723);;	K17943|0|zma:103653177|K17943 pumilio RNA-binding family | (RefSeq) GRMZM2G035118; pumilio homolog 5-like	--	[J]	Translation, ribosomal structure and biogenesis	Pumilio-family RNA binding repeat	Pumilio homolog 5 OS=Arabidopsis thaliana OX=3702 GN=APUM5 PE=1 SV=2	J	Translation, ribosomal structure and biogenesis	Pumilio homolog 5 [Zea mays]	molecular function: binding (GO:0005488)
Zea_mays_newGene_13696	--	14.3745	1203	16.4893	1647	13.9761	1126	5.18593	403	2.51036	258	9.70619	764	8.78427e-06	-1.17909	down	--	--	Cellular Component: mitochondrion (GO:0005739);; Biological Process: protein targeting to mitochondrion (GO:0006626);; Cellular Component: integral component of membrane (GO:0016021);; Molecular Function: carbon-nitrogen ligase activity, with glutamine as amido-N-donor (GO:0016884);;	--	--	[R]	General function prediction only	--	Outer envelope protein 64, chloroplastic OS=Arabidopsis thaliana OX=3702 GN=OEP64 PE=1 SV=1	--	--	Amidase [Zea mays]	cellular component: cell (GO:0005623);; cellular component: organelle (GO:0043226);; cellular component: cell part (GO:0044464);; biological process: localization (GO:0051179);; cellular component: membrane (GO:0016020);; cellular component: membrane part (GO:0044425);; molecular function: catalytic activity (GO:0003824)
gene:Zm00001d004452	--	310.639	13638	283.578	14543	280.079	13121	129.188	5604	50.9938	2276	99.1554	4453	0.000161011	-1.1838	down	[T]	Signal transduction mechanisms	Molecular Function: catalytic activity (GO:0003824);; Biological Process: metabolic process (GO:0008152);; Cellular Component: plastid (GO:0009536);; Molecular Function: adenyl nucleotide binding (GO:0030554);;	--	--	[C]	Energy production and conversion	CBS domain	--	S	Function unknown	uncharacterized protein LOC100192993 [Zea mays]	molecular function: catalytic activity (GO:0003824);; biological process: metabolic process (GO:0008152);; cellular component: cell (GO:0005623);; cellular component: organelle (GO:0043226);; cellular component: cell part (GO:0044464);; molecular function: binding (GO:0005488)
gene:Zm00001d018962	--	5.24924	242	12.697	683	8.72594	429	2.43973	111	4.56071	214	2.05668	97	8.47155e-05	-1.18873	down	--	--	--	--	--	--	--	PDDEXK-like family of unknown function	--	S	Function unknown	uncharacterized protein LOC100382025 isoform X1 [Zea mays]	--
gene:Zm00001d046343	--	14.442	417	12.6941	429	13.5025	416	4.44937	127	1.45014	43	7.08852	210	0.00015199	-1.1889	down	--	--	--	--	--	--	--	--	--	--	--	uncharacterized protein LOC100384339 [Zea mays]	--
gene:Zm00001d028428	--	10.1369	557	9.29905	598	9.4466	551	3.82616	211	3.98036	226	4.84895	261	4.06423e-13	-1.18981	down	--	--	Molecular Function: calcium ion binding (GO:0005509);;	K17338|0|sita:101760823|K17338 receptor expression-enhancing protein 1/2/3/4 | (RefSeq) uncharacterized LOC101760823	--	--	--	--	--	S	Function unknown	uncharacterized protein LOC100277079 [Zea mays]	molecular function: binding (GO:0005488)
gene:Zm00001d050323	--	8.60857	370	11.9378	599	11.2967	518	3.13707	134	5.98076	262	2.97287	131	4.28196e-06	-1.19316	down	[QV]	Secondary metabolites biosynthesis, transport and catabolism;; Defense mechanisms	Molecular Function: monooxygenase activity (GO:0004497);; Molecular Function: iron ion binding (GO:0005506);; Molecular Function: electron carrier activity (GO:0009055);; Molecular Function: oxidoreductase activity, acting on paired donors, with incorporation or reduction of molecular oxygen (GO:0016705);; Molecular Function: heme binding (GO:0020037);; Biological Process: oxidation-reduction pro…	--	--	[Q]	Secondary metabolites biosynthesis, transport and catabolism	Cytochrome P450	Isoflavone 2&apos;-hydroxylase OS=Glycyrrhiza echinata OX=46348 GN=CYP81E1 PE=1 SV=2	Q	Secondary metabolites biosynthesis, transport and catabolism	Putative cytochrome P450 superfamily protein [Zea mays]	molecular function: catalytic activity (GO:0003824);; biological process: metabolic process (GO:0008152);; biological process: single-organism process (GO:0044699);; molecular function: binding (GO:0005488);; molecular function: electron carrier activity (GO:0009055)
gene:Zm00001d027922	--	7.81331	310	8.03387	359	7.31813	328	1.91717	80	4.68711	175	2.70782	102	2.86668e-06	-1.19817	down	--	--	Biological Process: formation of translation preinitiation complex (GO:0001731);; Molecular Function: translation initiation factor activity (GO:0003743);; Cellular Component: nucleus (GO:0005634);; Cellular Component: cytosol (GO:0005829);; Cellular Component: eukaryotic translation initiation factor 3 complex (GO:0005852);; Biological Process: rRNA processing (GO:0006364);; Biological Process: …	K15028|8.88265e-156|sbi:SORBI_01g045090|K15028 translation initiation factor 3 subunit K | (RefSeq) SORBIDRAFT_01g045090, Sb01g045090; hypothetical protein	--	[S]	Function unknown	CSN8/PSMD8/EIF3K family	Eukaryotic translation initiation factor 3 subunit K OS=Oryza sativa subsp. japonica OX=39947 GN=TIF3K1 PE=2 SV=1	J	Translation, ribosomal structure and biogenesis	uncharacterized protein LOC100194334 isoform X1 [Zea mays]	biological process: cellular process (GO:0009987);; biological process: cellular component organization or biogenesis (GO:0071840);; molecular function: binding (GO:0005488);; biological process: metabolic process (GO:0008152);; cellular component: cell (GO:0005623);; cellular component: organelle (GO:0043226);; cellular component: cell part (GO:0044464);; cellular component: macromolecular compl…
Zea_mays_newGene_11683	--	6.10642	943	4.32276	870	4.93666	811	1.57876	252	1.11658	197	3.09497	505	2.17487e-06	-1.19848	down	--	--	Molecular Function: nucleic acid binding (GO:0003676);; Molecular Function: aspartic-type endopeptidase activity (GO:0004190);; Biological Process: proteolysis (GO:0006508);; Molecular Function: zinc ion binding (GO:0008270);; Biological Process: DNA integration (GO:0015074);;	--	--	[R]	General function prediction only	--	--	L	Replication, recombination and repair	Zeon1 gag protein [Zea mays]	molecular function: binding (GO:0005488);; molecular function: catalytic activity (GO:0003824);; biological process: metabolic process (GO:0008152);; biological process: cellular process (GO:0009987)
gene:Zm00001d008628	--	14.2307	789	29.3874	1790	29.1966	1663	6.7221	354	12.266	673	8.72458	496	1.90058e-06	-1.19882	down	[E]	Amino acid transport and metabolism	Biological Process: glutathione metabolic process (GO:0006749);; Molecular Function: transferase activity, transferring amino-acyl groups (GO:0016755);;	K18592|0|zma:103634830|K18592 gamma-glutamyltranspeptidase / glutathione hydrolase / leukotriene-C4 hydrolase [EC:2.3.2.2 3.4.19.13 3.4.19.14] | (RefSeq) GRMZM2G139600; gamma-glutamyltranspeptidase 3	Taurine and hypotaurine metabolism (ko00430);; Cyanoamino acid metabolism (ko00460);; Glutathione metabolism (ko00480);; Arachidonic acid metabolism (ko00590)	[E]	Amino acid transport and metabolism	Gamma-glutamyltranspeptidase	Glutathione hydrolase 3 OS=Arabidopsis thaliana OX=3702 GN=GGT3 PE=2 SV=1	E	Amino acid transport and metabolism	Gamma-glutamyltranspeptidase 3 [Zea mays]	biological process: metabolic process (GO:0008152);; biological process: cellular process (GO:0009987);; molecular function: catalytic activity (GO:0003824)
Zea_mays_newGene_1064	--	1.81777	68	1.41647	78	2.07156	89	1.1698	29	0.259391	14	0.253591	14	0.000319456	-1.20306	down	--	--	Cellular Component: integral component of membrane (GO:0016021);;	--	--	--	--	--	--	--	--	unknown [Zea mays]	cellular component: membrane (GO:0016020);; cellular component: membrane part (GO:0044425)
gene:Zm00001d014748	--	17.9759	804	13.5833	710	9.50667	454	4.23795	188	7.37376	336	3.37914	155	6.93812e-06	-1.20583	down	--	--	Molecular Function: transferase activity, transferring acyl groups other than amino-acyl groups (GO:0016747);;	K19861|0|zma:103626437|K19861 benzyl alcohol O-benzoyltransferase [EC:2.3.1.196 2.3.1.232] | (RefSeq) GRMZM2G050450; benzyl alcohol O-benzoyltransferase-like	--	--	--	Transferase family	Benzyl alcohol O-benzoyltransferase OS=Nicotiana tabacum OX=4097 GN=HSR201 PE=1 SV=1	S	Function unknown	benzyl alcohol O-benzoyltransferase [Zea mays]	molecular function: catalytic activity (GO:0003824)
gene:Zm00001d028814	--	22.7145	670	13.7994	475	12.6134	397	6.05316	177	7.7729	233	4.8889	148	8.60879e-07	-1.20861	down	--	--	Biological Process: defense response (GO:0006952);; Biological Process: response to biotic stimulus (GO:0009607);;	--	--	--	--	Pathogenesis-related protein Bet v I family	Pathogenesis-related protein 1 OS=Asparagus officinalis OX=4686 GN=PR1 PE=2 SV=1	S	Function unknown	uncharacterized protein LOC100192117 [Zea mays]	biological process: response to stimulus (GO:0050896)
gene:Zm00001d039914	--	46.8799	1285	61.2826	1963	67.0893	1963	21.6096	586	31.5424	879	16.0969	452	6.09948e-08	-1.21851	down	--	--	Molecular Function: metal ion binding (GO:0046872);;	--	--	--	--	Metallothionein	Metallothionein-like protein 2A OS=Oryza sativa subsp. japonica OX=39947 GN=MT2A PE=2 SV=1	S	Function unknown	metallothionein-like protein 2A [Zea mays]	molecular function: binding (GO:0005488)
gene:Zm00001d035444	--	0.561068	42	0.48132	42	0.665379	47	0	0	0	0	0.090045	7	0.000173692	-1.22158	down	[O]	Posttranslational modification, protein turnover, chaperones	Molecular Function: ATP binding (GO:0005524);; Biological Process: protein folding (GO:0006457);; Biological Process: response to heat (GO:0009408);; Cellular Component: plastid (GO:0009536);; Molecular Function: heat shock protein binding (GO:0031072);; Molecular Function: metal ion binding (GO:0046872);; Molecular Function: unfolded protein binding (GO:0051082);;	K03686|5.58116e-15|sbi:SORBI_01g042488|K03686 molecular chaperone DnaJ | (RefSeq) SORBIDRAFT_01g042488, Sb01g042488; hypothetical protein	--	[O]	Posttranslational modification, protein turnover, chaperones	DnaJ domain	Chaperone protein dnaJ A6, chloroplastic OS=Arabidopsis thaliana OX=3702 GN=DJA6 PE=2 SV=2	O	Posttranslational modification, protein turnover, chaperones	hypothetical protein ZEAMMB73_Zm00001d035444 [Zea mays]	molecular function: binding (GO:0005488);; biological process: cellular process (GO:0009987);; biological process: response to stimulus (GO:0050896);; cellular component: cell (GO:0005623);; cellular component: organelle (GO:0043226);; cellular component: cell part (GO:0044464)
gene:Zm00001d007427	--	2.88934	254	2.01081	207	2.8539	268	1.23751	108	0.818228	74	0.502937	46	2.56744e-05	-1.22258	down	--	--	Molecular Function: carbohydrate binding (GO:0030246);;	--	--	--	--	--	--	C	Energy production and conversion	Electron transfer flavoprotein subunit alpha mitochondrial [Zea mays]	molecular function: binding (GO:0005488)
gene:Zm00001d020937	--	1.17595	91	0.854704	77	1.42153	117	0.30241	24	0.377846	30	0.082131	7	0.000282576	-1.2274	down	--	--	Cellular Component: plastid (GO:0009536);;	--	--	--	--	--	IRK-interacting protein OS=Arabidopsis thaliana OX=3702 GN=IRKI PE=1 SV=1	S	Function unknown	uncharacterized protein LOC100279200 [Zea mays]	cellular component: cell (GO:0005623);; cellular component: organelle (GO:0043226);; cellular component: cell part (GO:0044464)
gene:Zm00001d002239	--	2.99337	544	3.18262	473	3.11443	372	1.46251	168	1.0216	147	0.92686	202	8.6419e-09	-1.23521	down	--	--	--	--	--	[O]	Posttranslational modification, protein turnover, chaperones	--	--	--	--	hypothetical protein ZEAMMB73_Zm00001d002239 [Zea mays]	--
gene:Zm00001d043655	--	1.08386	79	0.937706	58	0.471867	44	0.101027	14	0.170513	9	0.140553	14	0.000237434	-1.24193	down	--	--	--	--	--	--	--	Protein of unknown function (DUF4005);; IQ calmodulin-binding motif	Protein IQ-DOMAIN 31 OS=Arabidopsis thaliana OX=3702 GN=IQD31 PE=1 SV=1	S	Function unknown	Protein IQ-DOMAIN 31 [Zea mays]	--
gene:Zm00001d028616	--	57.9875	3605	55.3393	4018	49.6401	3293	22.4795	1381	25.3861	1604	22.3632	1422	1.90483e-22	-1.24323	down	[L]	Replication, recombination and repair	Molecular Function: ubiquitin-protein transferase activity (GO:0004842);; Molecular Function: protein binding (GO:0005515);; Molecular Function: zinc ion binding (GO:0008270);; Molecular Function: kinase activity (GO:0016301);; Biological Process: defense response to bacterium (GO:0042742);; Biological Process: protein autoubiquitination (GO:0051865);;	--	--	--	--	Ankyrin repeats (3 copies);; Ankyrin repeats (many copies);; Ankyrin repeat;; Ankyrin repeats (many copies);; Ankyrin repeat	E3 ubiquitin-protein ligase XB3 OS=Oryza sativa subsp. japonica OX=39947 GN=XB3 PE=1 SV=1	S	Function unknown	uncharacterized protein LOC107305680 [Zea mays]	molecular function: catalytic activity (GO:0003824);; molecular function: binding (GO:0005488);; biological process: response to stimulus (GO:0050896);; biological process: multi-organism process (GO:0051704);; biological process: metabolic process (GO:0008152);; biological process: cellular process (GO:0009987)
Zea_mays_newGene_4932	--	37.5091	4795	37.0654	4406	50.5076	5967	18.122	2249	11.8403	1235	14.8791	2115	3.30362e-09	-1.24429	down	--	--	Molecular Function: nucleic acid binding (GO:0003676);; Cellular Component: plastid (GO:0009536);; Biological Process: DNA integration (GO:0015074);;	--	--	[R]	General function prediction only	GAG-pre-integrase domain;; Reverse transcriptase (RNA-dependent DNA polymerase);; gag-polypeptide of LTR copia-type;; Retrotransposon gag protein;; Reverse transcriptase (RNA-dependent DNA polymerase);; Reverse transcriptase (RNA-dependent DNA polymerase)	Retrovirus-related Pol polyprotein from transposon RE2 OS=Arabidopsis thaliana OX=3702 GN=RE2 PE=4 SV=1	S	Function unknown	putative polyprotein [Oryza sativa Japonica Group]	molecular function: binding (GO:0005488);; cellular component: cell (GO:0005623);; cellular component: organelle (GO:0043226);; cellular component: cell part (GO:0044464);; biological process: metabolic process (GO:0008152);; biological process: cellular process (GO:0009987)
gene:Zm00001d039887	--	45.7877	584	27.3731	408	26.2803	358	9.51767	120	13.4226	174	14.4712	189	1.54169e-07	-1.24704	down	[P]	Inorganic ion transport and metabolism	Cellular Component: plastid (GO:0009536);;	--	--	[P]	Inorganic ion transport and metabolism	ApaG domain;; UvrB/uvrC motif	--	P	Inorganic ion transport and metabolism	Protein apaG [Zea mays]	cellular component: cell (GO:0005623);; cellular component: organelle (GO:0043226);; cellular component: cell part (GO:0044464)
gene:Zm00001d016361	--	9.75798	361	8.97256	388	8.3269	329	3.3727	124	4.20434	158	3.07733	117	1.57678e-09	-1.24936	down	--	--	Molecular Function: binding (GO:0005488);;	--	--	[K]	Transcription	GATA zinc finger	Putative GATA transcription factor 22 OS=Arabidopsis thaliana OX=3702 GN=GATA22 PE=3 SV=1	K	Transcription	putative GATA transcription factor 22 isoform X2 [Zea mays]	molecular function: binding (GO:0005488)
gene:Zm00001d013193	--	38.4119	1313	30.4671	1215	53.345	1942	13.8391	469	17.4556	606	17.7835	620	7.74338e-11	-1.25269	down	--	--	Cellular Component: chloroplast (GO:0009507);; Biological Process: embryo development ending in seed dormancy (GO:0009793);;	--	--	--	--	--	CCG-binding protein 1 OS=Arabidopsis thaliana OX=3702 GN=MEE14 PE=1 SV=1	S	Function unknown	CCG-binding protein 1 [Zea mays]	cellular component: cell (GO:0005623);; cellular component: organelle (GO:0043226);; cellular component: cell part (GO:0044464);; biological process: reproduction (GO:0000003);; biological process: reproductive process (GO:0022414);; biological process: multicellular organismal process (GO:0032501);; biological process: developmental process (GO:0032502);; biological process: single-organism proc…
gene:Zm00001d043653	--	6.45449	713	4.65587	582	4.37132	528	2.37547	225	1.88567	187	2.74426	268	6.08897e-10	-1.25407	down	--	--	Cellular Component: plastid (GO:0009536);; Biological Process: phosphatidylinositol dephosphorylation (GO:0046856);;	--	--	[U]	Intracellular trafficking, secretion, and vesicular transport	Endonuclease/Exonuclease/phosphatase family	Type IV inositol polyphosphate 5-phosphatase 3 OS=Arabidopsis thaliana OX=3702 GN=IP5P3 PE=1 SV=1	T	Signal transduction mechanisms	Type I inositol polyphosphate 5-phosphatase 1 [Zea mays]	cellular component: cell (GO:0005623);; cellular component: organelle (GO:0043226);; cellular component: cell part (GO:0044464);; biological process: metabolic process (GO:0008152);; biological process: cellular process (GO:0009987);; biological process: single-organism process (GO:0044699)
gene:Zm00001d040228	--	10.4384	431	11.3784	548	15.6344	688	4.82513	197	4.2115	177	5.63022	238	1.5417e-09	-1.25784	down	[E]	Amino acid transport and metabolism	Molecular Function: oxidoreductase activity (GO:0016491);; Biological Process: oxidation-reduction process (GO:0055114);;	--	--	[R]	General function prediction only	FAD dependent oxidoreductase;; NAD(P)-binding Rossmann-like domain	Probable sarcosine oxidase OS=Arabidopsis thaliana OX=3702 GN=At2g24580 PE=2 SV=1	E	Amino acid transport and metabolism	Sarcosine oxidase [Zea mays]	molecular function: catalytic activity (GO:0003824);; biological process: metabolic process (GO:0008152);; biological process: single-organism process (GO:0044699)
gene:Zm00001d046207	--	3.39934	199	3.68395	252	3.32958	208	1.63295	95	1.05235	63	0.788734	48	4.86292e-06	-1.26189	down	[QV]	Secondary metabolites biosynthesis, transport and catabolism;; Defense mechanisms	Molecular Function: monooxygenase activity (GO:0004497);; Molecular Function: iron ion binding (GO:0005506);; Molecular Function: electron carrier activity (GO:0009055);; Molecular Function: oxidoreductase activity, acting on paired donors, with incorporation or reduction of molecular oxygen (GO:0016705);; Molecular Function: heme binding (GO:0020037);; Biological Process: oxidation-reduction pro…	K20771|0|sbi:SORBI_10g022310|K20771 carlactone C-19 oxidase [EC:1.14.-.-] | (RefSeq) SORBIDRAFT_10g022310, Sb10g022310; hypothetical protein	--	[Q]	Secondary metabolites biosynthesis, transport and catabolism	Cytochrome P450	Cytochrome P450 711A1 OS=Arabidopsis thaliana OX=3702 GN=CYP711A1 PE=2 SV=1	Q	Secondary metabolites biosynthesis, transport and catabolism	Cytochrome P450 711A1 [Zea mays]	molecular function: catalytic activity (GO:0003824);; biological process: metabolic process (GO:0008152);; biological process: single-organism process (GO:0044699);; molecular function: binding (GO:0005488);; molecular function: electron carrier activity (GO:0009055)
gene:Zm00001d028816	--	14.7536	441	9.72289	339	10.7384	342	4.77477	141	4.60472	140	4.05041	124	5.54304e-09	-1.26405	down	--	--	Biological Process: defense response (GO:0006952);; Biological Process: response to biotic stimulus (GO:0009607);;	--	--	--	--	Pathogenesis-related protein Bet v I family	Pathogenesis-related protein 1 OS=Asparagus officinalis OX=4686 GN=PR1 PE=2 SV=1	S	Function unknown	pathogenesis-related protein 1 [Zea mays]	biological process: response to stimulus (GO:0050896)
Zea_mays_newGene_13689	--	5.11377	511	4.03595	471	5.30399	565	2.06431	204	1.93162	196	1.71765	176	1.97308e-11	-1.27066	down	--	--	--	--	--	--	--	--	--	--	--	hypothetical protein [Zea mays]	--
gene:Zm00001d012485	--	5.38858	372	9.0763	756	8.43779	602	0.970187	155	1.96145	266	2.19517	146	6.89596e-07	-1.27583	down	--	--	Cellular Component: integral component of membrane (GO:0016021);; Cellular Component: cytoplasmic vesicle (GO:0016023);;	--	--	[E]	Amino acid transport and metabolism	Transmembrane amino acid transporter protein;; Tryptophan/tyrosine permease family	Amino acid transporter AVT6A OS=Arabidopsis thaliana OX=3702 GN=AVT6A PE=2 SV=1	E	Amino acid transport and metabolism	Transmembrane amino acid transporter family protein [Zea mays]	cellular component: membrane (GO:0016020);; cellular component: membrane part (GO:0044425)
Zea_mays_newGene_13158	--	1.51454	60	1.59526	73	1.9065	80	0.203015	8	0.541405	22	0.405859	17	0.00010787	-1.27811	down	--	--	--	--	--	--	--	--	--	--	--	--	--
gene:Zm00001d007257	--	5.15488	179	4.20351	170	2.82424	105	1.65208	57	0.955798	34	0.979995	35	2.29691e-05	-1.27962	down	[I]	Lipid transport and metabolism	Molecular Function: carboxylic ester hydrolase activity (GO:0004091);; Biological Process: metabolic process (GO:0008152);; Cellular Component: plastid (GO:0009536);; Biological Process: pollen tube growth (GO:0009860);;	--	--	[V]	Defense mechanisms	alpha/beta hydrolase fold;; Carboxylesterase family	Probable carboxylesterase 18 OS=Arabidopsis thaliana OX=3702 GN=CXE18 PE=1 SV=1	I	Lipid transport and metabolism	Gibberellin receptor GID1L2 [Zea mays]	biological process: metabolic process (GO:0008152);; cellular component: cell (GO:0005623);; cellular component: organelle (GO:0043226);; cellular component: cell part (GO:0044464);; biological process: reproduction (GO:0000003);; biological process: cellular process (GO:0009987);; biological process: reproductive process (GO:0022414);; biological process: developmental process (GO:0032502);; bio…
gene:Zm00001d019002	--	18.1842	144	67.5869	621	34.6623	291	0.329495	3	2.07661	17	0.873504	8	4.51327e-05	-1.2842	down	--	--	--	--	--	--	--	--	--	S	Function unknown	uncharacterized LOC100275286 [Zea mays]	--
Zea_mays_newGene_4992	--	11.354	2511	6.13491	1534	10.546	2326	3.55527	750	2.29396	538	4.46563	962	5.54304e-09	-1.29047	down	--	--	Molecular Function: nucleic acid binding (GO:0003676);; Molecular Function: catalytic activity (GO:0003824);; Biological Process: DNA metabolic process (GO:0006259);;	--	--	[R]	General function prediction only	--	ABC transporter G family member 42 OS=Oryza sativa subsp. japonica OX=39947 GN=ABCG42 PE=2 SV=1	L	Replication, recombination and repair	reverse transcriptase [Zea mays]	molecular function: binding (GO:0005488);; molecular function: catalytic activity (GO:0003824);; biological process: metabolic process (GO:0008152);; biological process: cellular process (GO:0009987)
Zea_mays_newGene_7570	--	1.4388	125	0.897516	91	1.464	136	0.362838	32	0.185263	17	0.46181	41	3.12029e-05	-1.30147	down	--	--	--	--	--	--	--	--	--	--	--	unknown [Zea mays]	--
gene:Zm00001d042533	--	71.4024	2413	62.4495	2448	60.0494	2155	27.9044	919	24.4667	833	27.2157	950	1.61368e-22	-1.30165	down	--	--	Biological Process: protein folding (GO:0006457);; Molecular Function: zinc ion binding (GO:0008270);; Biological Process: protein transport (GO:0015031);;	--	--	--	--	Bacterial trigger factor protein (TF)	--	S	Function unknown	Trigger factor [Zea mays]	biological process: cellular process (GO:0009987);; molecular function: binding (GO:0005488);; biological process: localization (GO:0051179)
gene:Zm00001d046210	--	8.9174	554	14.8491	1172	13.8395	984	3.37216	207	4.788	317	5.95697	386	4.7079e-08	-1.30289	down	[G]	Carbohydrate transport and metabolism	Molecular Function: hydrolase activity, hydrolyzing O-glycosyl compounds (GO:0004553);; Biological Process: carbohydrate metabolic process (GO:0005975);; Cellular Component: cytoplasmic vesicle (GO:0016023);;	K01188|0|zma:100501315|K01188 beta-glucosidase [EC:3.2.1.21] | (RefSeq) GRMZM2G376416; uncharacterized LOC100501315	Cyanoamino acid metabolism (ko00460);; Starch and sucrose metabolism (ko00500);; Phenylpropanoid biosynthesis (ko00940)	[G]	Carbohydrate transport and metabolism	Glycosyl hydrolase family 1	Beta-glucosidase 31 OS=Oryza sativa subsp. japonica OX=39947 GN=BGLU31 PE=2 SV=1	G	Carbohydrate transport and metabolism	Beta-glucosidase 11 [Zea mays]	molecular function: catalytic activity (GO:0003824);; biological process: metabolic process (GO:0008152)
Zea_mays_newGene_2024	--	14.3297	306	13.8586	345	10.7038	244	2.56227	54	2.95648	65	6.70898	147	3.37499e-06	-1.3142	down	--	--	--	--	--	--	--	--	--	S	Function unknown	uncharacterized protein LOC100275670 [Zea mays]	--
gene:Zm00001d043621	--	66.2829	1828	54.6643	1761	70.9128	2087	28.9185	788	24.9714	700	20.8397	588	1.03122e-14	-1.31734	down	--	--	Biological Process: dephosphorylation (GO:0016311);; Molecular Function: phosphatase activity (GO:0016791);;	K06124|0|zma:100284789|K06124 phosphoethanolamine/phosphocholine phosphatase [EC:3.1.3.75] | (RefSeq) pco107612, GRMZM2G015908; uncharacterized LOC100284789	Glycerophospholipid metabolism (ko00564)	[R]	General function prediction only	Putative Phosphatase;; haloacid dehalogenase-like hydrolase	Inorganic pyrophosphatase 1 OS=Arabidopsis thaliana OX=3702 GN=PS2 PE=1 SV=1	S	Function unknown	uncharacterized protein LOC100284789 [Zea mays]	biological process: metabolic process (GO:0008152);; biological process: cellular process (GO:0009987);; molecular function: catalytic activity (GO:0003824)
gene:Zm00001d054093	--	29.8176	1792	44.5539	1943	26.7212	1594	12.9534	638	10.7111	625	14.3443	754	8.40569e-22	-1.32214	down	[P]	Inorganic ion transport and metabolism	--	--	--	[P]	Inorganic ion transport and metabolism	Rhodanese-like domain	Thiosulfate sulfurtransferase 16, chloroplastic OS=Arabidopsis thaliana OX=3702 GN=STR16 PE=1 SV=2	P	Inorganic ion transport and metabolism	senescence-associated protein DIN1 isoform 1 [Zea mays]	--
Zea_mays_newGene_10471	--	26.7931	1671	21.0058	1458	20.4211	1450	8.51575	507	8.62465	565	9.81131	650	1.46792e-19	-1.32662	down	--	--	--	--	--	--	--	--	--	--	--	hypothetical protein [Zea mays]	--
gene:Zm00001d037487	--	194.445	7008	223.38	9404	254.474	9786	59.4602	2117	95.1782	3487	105.335	3883	1.88683e-13	-1.33044	down	[Q]	Secondary metabolites biosynthesis, transport and catabolism	Molecular Function: oxidoreductase activity, acting on paired donors, with incorporation or reduction of molecular oxygen, 2-oxoglutarate as one donor, and incorporation of one atom each of oxygen into both donors (GO:0016706);; Biological Process: oxidation-reduction process (GO:0055114);;	--	--	[QR]	Secondary metabolites biosynthesis, transport and catabolism;; General function prediction only	non-haem dioxygenase in morphine synthesis N-terminal;; 2OG-Fe(II) oxygenase superfamily	Probable 2-oxoglutarate-dependent dioxygenase ANS OS=Arabidopsis thaliana OX=3702 GN=ANS PE=2 SV=1	S	Function unknown	2-oxoglutarate (2OG) and Fe(II)-dependent oxygenase superfamily protein [Zea mays]	molecular function: catalytic activity (GO:0003824);; biological process: metabolic process (GO:0008152);; biological process: single-organism process (GO:0044699)
gene:Zm00001d026354	--	1.92731	54	2.28079	74	1.78271	53	0.498576	14	0.342287	10	0.383315	11	5.1246e-05	-1.33118	down	--	--	--	--	--	--	--	--	--	S	Function unknown	hypothetical protein ZEAMMB73_Zm00001d026354 [Zea mays]	--
gene:Zm00001d020882	--	2.08145	105	2.09992	123	2.3867	128	0.797882	40	0.580262	30	0.543716	28	3.36397e-06	-1.3395	down	--	--	Cellular Component: plastid (GO:0009536);;	K18726|0|sbi:SORBI_02g027980|K18726 FAS-associated factor 2 | (RefSeq) SORBIDRAFT_02g027980, Sb02g027980; hypothetical protein	--	[T]	Signal transduction mechanisms	UBX domain	Plant UBX domain-containing protein 10 OS=Arabidopsis thaliana OX=3702 GN=PUX10 PE=2 SV=1	S	Function unknown	Plant UBX domain-containing protein 10 [Zea mays]	cellular component: cell (GO:0005623);; cellular component: organelle (GO:0043226);; cellular component: cell part (GO:0044464)
Zea_mays_newGene_11760	--	5.00998	258	2.83418	171	5.62176	309	1.11153	57	0.560314	30	1.91624	101	1.13901e-05	-1.34343	down	--	--	Cellular Component: integral component of membrane (GO:0016021);;	--	--	--	--	--	--	--	--	uncharacterized protein LOC100276265 precursor [Zea mays]	cellular component: membrane (GO:0016020);; cellular component: membrane part (GO:0044425)
gene:Zm00001d046334	--	5.84084	309	7.89623	487	6.50274	367	2.10625	110	2.12036	114	2.9897	162	8.29784e-10	-1.35279	down	[QV]	Secondary metabolites biosynthesis, transport and catabolism;; Defense mechanisms	Biological Process: defense response to oomycetes (GO:0002229);; Molecular Function: iron ion binding (GO:0005506);; Cellular Component: endoplasmic reticulum membrane (GO:0005789);; Biological Process: tryptophan catabolic process (GO:0006569);; Molecular Function: electron carrier activity (GO:0009055);; Biological Process: response to wounding (GO:0009611);; Biological Process: indoleacetic ac…	K13027|0|zma:103638611|K13027 tyrosine N-monooxygenase [EC:1.14.14.36] | (RefSeq) GRMZM2G138248; tyrosine N-monooxygenase-like	Cyanoamino acid metabolism (ko00460);; Glucosinolate biosynthesis (ko00966);; 2-Oxocarboxylic acid metabolism (ko01210)	[Q]	Secondary metabolites biosynthesis, transport and catabolism	Cytochrome P450	Tyrosine N-monooxygenase OS=Sorghum bicolor OX=4558 GN=CYP79A1 PE=1 SV=3	Q	Secondary metabolites biosynthesis, transport and catabolism	tyrosine N-monooxygenase [Zea mays]	biological process: response to stimulus (GO:0050896);; biological process: multi-organism process (GO:0051704);; molecular function: binding (GO:0005488);; cellular component: cell (GO:0005623);; cellular component: membrane (GO:0016020);; cellular component: organelle (GO:0043226);; cellular component: organelle part (GO:0044422);; cellular component: membrane part (GO:0044425);; cellular compo…
gene:Zm00001d027353	--	5.4853	267	7.63495	433	7.70221	399	0.807555	39	3.02083	149	2.03763	102	2.68841e-06	-1.37435	down	[IQR]	Lipid transport and metabolism;; Secondary metabolites biosynthesis, transport and catabolism;; General function prediction only	Molecular Function: oxidoreductase activity (GO:0016491);; Biological Process: oxidation-reduction process (GO:0055114);;	--	--	[Q]	Secondary metabolites biosynthesis, transport and catabolism	short chain dehydrogenase;; Enoyl-(Acyl carrier protein) reductase;; KR domain	Short-chain dehydrogenase TIC 32, chloroplastic OS=Arabidopsis thaliana OX=3702 GN=TIC32 PE=2 SV=1	S	Function unknown	retinol dehydrogenase 12 [Zea mays]	molecular function: catalytic activity (GO:0003824);; biological process: metabolic process (GO:0008152);; biological process: single-organism process (GO:0044699)
Zea_mays_newGene_3705	--	6.17486	260	5.8196	286	5.68286	254	2.06745	87	2.06406	88	2.07429	90	5.88861e-11	-1.37579	down	--	--	Molecular Function: malate dehydrogenase (decarboxylating) (NAD+) activity (GO:0004471);; Biological Process: regulation of transcription, DNA-templated (GO:0006355);; Molecular Function: zinc ion binding (GO:0008270);; Cellular Component: integral component of membrane (GO:0016021);; Molecular Function: NAD binding (GO:0051287);; Biological Process: oxidation-reduction process (GO:0055114);;	--	--	--	--	--	--	S	Function unknown	hypothetical protein PAHAL_E02820 [Panicum hallii]	molecular function: catalytic activity (GO:0003824);; biological process: metabolic process (GO:0008152);; biological process: single-organism process (GO:0044699);; biological process: biological regulation (GO:0065007);; molecular function: binding (GO:0005488);; cellular component: membrane (GO:0016020);; cellular component: membrane part (GO:0044425)
gene:Zm00001d007869	--	3.53597	169	3.80225	213	5.25936	269	1.09716	52	1.31631	64	1.6335	80	4.91381e-08	-1.38208	down	--	--	Biological Process: metabolic process (GO:0008152);; Molecular Function: transferase activity, transferring hexosyl groups (GO:0016758);;	--	--	[GC]	Carbohydrate transport and metabolism;; Energy production and conversion	UDP-glucoronosyl and UDP-glucosyl transferase	UDP-glycosyltransferase 88B1 OS=Stevia rebaudiana OX=55670 GN=UGT88B1 PE=2 SV=1	S	Function unknown	anthocyanidin 3-O-glucosyltransferase 2 [Zea mays]	biological process: metabolic process (GO:0008152);; molecular function: catalytic activity (GO:0003824)
Zea_mays_newGene_13744	--	1.15797	164	0.805362	134	1.03052	156	0.289533	41	0.130033	19	0.356145	52	2.85774e-06	-1.39584	down	--	--	Biological Process: flavonoid biosynthetic process (GO:0009813);; Cellular Component: intracellular membrane-bounded organelle (GO:0043231);; Biological Process: flavonoid glucuronidation (GO:0052696);; Molecular Function: quercetin 3-O-glucosyltransferase activity (GO:0080043);; Molecular Function: quercetin 7-O-glucosyltransferase activity (GO:0080044);;	--	--	[GC]	Carbohydrate transport and metabolism;; Energy production and conversion	--	Cyanidin 3-O-rutinoside 5-O-glucosyltransferase OS=Iris hollandica OX=35876 GN=5GT PE=1 SV=1	S	Function unknown	hypothetical protein SORBI_3010G179150 [Sorghum bicolor]	biological process: metabolic process (GO:0008152);; cellular component: cell (GO:0005623);; cellular component: organelle (GO:0043226);; cellular component: cell part (GO:0044464);; biological process: cellular process (GO:0009987);; biological process: single-organism process (GO:0044699);; molecular function: catalytic activity (GO:0003824)
gene:Zm00001d002001	--	73.3564	1410	92.7645	2082	100.032	2051	37.2654	708	29.0581	568	29.3498	577	2.51601e-15	-1.41324	down	--	--	Biological Process: maltose metabolic process (GO:0000023);; Cellular Component: plasma membrane (GO:0005886);; Biological Process: pentose-phosphate shunt (GO:0006098);; Cellular Component: plant-type cell wall (GO:0009505);; Biological Process: response to abscisic acid (GO:0009737);; Cellular Component: cytoplasmic vesicle (GO:0016023);; Molecular Function: isomerase activity (GO:0016853);; Bi…	--	--	--	--	--	--	S	Function unknown	hypothetical protein [Zea mays]	biological process: metabolic process (GO:0008152);; biological process: cellular process (GO:0009987);; biological process: single-organism process (GO:0044699);; cellular component: cell (GO:0005623);; cellular component: membrane (GO:0016020);; cellular component: cell part (GO:0044464);; biological process: response to stimulus (GO:0050896);; molecular function: catalytic activity (GO:0003824…
Zea_mays_newGene_6669	--	4.41641	535	2.86681	407	2.77994	357	0.943835	114	0.558548	70	1.4515	180	8.50604e-08	-1.42299	down	--	--	--	--	--	--	--	--	--	--	--	hypothetical protein [Zea mays]	--
gene:Zm00001d007123	--	46.49	505	45.1386	573	49.3214	572	16.2676	175	19.5453	216	13.534	151	5.54207e-14	-1.42461	down	--	--	Biological Process: response to gibberellin (GO:0009739);; Biological Process: positive regulation of flower development (GO:0009911);;	--	--	--	--	--	Flowering-promoting factor 1-like protein 5 OS=Oryza sativa subsp. japonica OX=39947 GN=Os07g0671000 PE=3 SV=1	S	Function unknown	flowering-promoting factor 1-like protein 5 [Zea mays]	biological process: response to stimulus (GO:0050896);; biological process: biological regulation (GO:0065007)
gene:Zm00001d031435	--	1.60568	64	0.789764	37	2.61149	110	0.11273	5	0.312548	13	0.148676	6	1.42241e-05	-1.4264	down	--	--	Molecular Function: GTP binding (GO:0005525);; Cellular Component: plastid (GO:0009536);;	--	--	--	--	--	--	S	Function unknown	P-loop containing nucleoside triphosphate hydrolase superfamily protein [Zea mays]	molecular function: binding (GO:0005488);; cellular component: cell (GO:0005623);; cellular component: organelle (GO:0043226);; cellular component: cell part (GO:0044464)
gene:Zm00001d020921	--	0.766991	52	0.597955	47	0.809067	58	0.089977	6	0.086369	6	0	0	1.00383e-05	-1.43859	down	[G]	Carbohydrate transport and metabolism	Cellular Component: vacuole (GO:0005773);; Biological Process: sodium ion transport (GO:0006814);; Molecular Function: malate transmembrane transporter activity (GO:0015140);; Cellular Component: membrane (GO:0016020);; Biological Process: malate transmembrane transport (GO:0071423);;	K14445|0|zma:100383391|K14445 solute carrier family 13 (sodium-dependent dicarboxylate transporter), member 2/3/5 | (RefSeq) pco128969, GRMZM2G176430; uncharacterized LOC100383391	--	[P]	Inorganic ion transport and metabolism	Sodium:sulfate symporter transmembrane region;; Citrate transporter	Tonoplast dicarboxylate transporter OS=Arabidopsis thaliana OX=3702 GN=TDT PE=2 SV=2	P	Inorganic ion transport and metabolism	uncharacterized protein LOC100383391 [Zea mays]	cellular component: cell (GO:0005623);; cellular component: organelle (GO:0043226);; cellular component: cell part (GO:0044464);; biological process: localization (GO:0051179);; molecular function: transporter activity (GO:0005215);; biological process: single-organism process (GO:0044699);; cellular component: membrane (GO:0016020)
Zea_mays_newGene_6370	--	4.88265	84	3.948	79	3.98502	75	0.802028	15	0.885501	17	0.215721	4	6.59517e-06	-1.45914	down	--	--	--	--	--	--	--	--	Transposable element activator uncharacterized 23 kDa protein OS=Zea mays OX=4577 PE=4 SV=1	--	--	unnamed protein product [Zea mays]	--
Zea_mays_newGene_699	--	1.93017	193	1.45795	170	2.57293	274	0.576375	57	0.379944	39	0.677633	70	5.96329e-08	-1.46631	down	--	--	Cellular Component: integral component of membrane (GO:0016021);;	--	--	--	--	--	--	--	--	uncharacterized protein LOC103653807 [Zea mays]	cellular component: membrane (GO:0016020);; cellular component: membrane part (GO:0044425)
gene:Zm00001d006182	--	3.86589	136	3.56923	146	2.40727	90	0.811315	29	0.811447	29	0.247523	9	2.87457e-06	-1.4751	down	[G]	Carbohydrate transport and metabolism	Cellular Component: mitochondrion (GO:0005739);; Biological Process: cellular aromatic compound metabolic process (GO:0006725);; Cellular Component: chloroplast (GO:0009507);; Molecular Function: carbon-carbon lyase activity (GO:0016830);;	--	--	--	--	HpcH/HpaI aldolase/citrate lyase family	--	G	Carbohydrate transport and metabolism	uncharacterized protein LOC100272469 [Zea mays]	cellular component: cell (GO:0005623);; cellular component: organelle (GO:0043226);; cellular component: cell part (GO:0044464);; biological process: metabolic process (GO:0008152);; biological process: cellular process (GO:0009987);; molecular function: catalytic activity (GO:0003824)
gene:Zm00001d040489	--	1.42689	76	2.29779	142	2.17625	123	0.452243	24	0.532212	29	0.345598	19	6.77278e-07	-1.48915	down	--	--	Molecular Function: DNA binding (GO:0003677);; Molecular Function: chromatin binding (GO:0003682);; Molecular Function: RNA binding (GO:0003723);; Biological Process: metabolic process (GO:0008152);; Cellular Component: chloroplast (GO:0009507);; Molecular Function: hydrolase activity, acting on ester bonds (GO:0016788);; Molecular Function: metal ion binding (GO:0046872);;	--	--	[K]	Transcription	--	--	K	Transcription	RNA-metabolising metallo-beta-lactamase family protein [Zea mays]	molecular function: binding (GO:0005488);; biological process: metabolic process (GO:0008152);; cellular component: cell (GO:0005623);; cellular component: organelle (GO:0043226);; cellular component: cell part (GO:0044464);; molecular function: catalytic activity (GO:0003824)
gene:Zm00001d032443	--	7.52153	139	6.23174	135	3.75785	74	0.761042	14	0.998949	19	1.7695	34	1.4814e-06	-1.49295	down	--	--	Cellular Component: nucleus (GO:0005634);;	--	--	--	--	Protein of unknown function, DUF538	--	S	Function unknown	hypothetical protein [Zea mays]	cellular component: cell (GO:0005623);; cellular component: organelle (GO:0043226);; cellular component: cell part (GO:0044464)
Zea_mays_newGene_5121	--	5.72678	873	2.54732	465	4.82029	657	1.26849	201	1.32799	179	1.20962	189	4.04927e-11	-1.51271	down	--	--	Molecular Function: nucleic acid binding (GO:0003676);; Molecular Function: aspartic-type endopeptidase activity (GO:0004190);; Biological Process: proteolysis (GO:0006508);; Molecular Function: zinc ion binding (GO:0008270);; Biological Process: DNA integration (GO:0015074);;	--	--	[R]	General function prediction only	Retroviral aspartyl protease;; Retrotransposon gag protein;; gag-polyprotein putative aspartyl protease;; Aspartyl protease;; Aspartyl protease;; Reverse transcriptase (RNA-dependent DNA polymerase)	RNA-directed DNA polymerase homolog OS=Oenothera berteroana OX=3950 PE=4 SV=1	L	Replication, recombination and repair	polyprotein [Zea mays]	molecular function: binding (GO:0005488);; molecular function: catalytic activity (GO:0003824);; biological process: metabolic process (GO:0008152);; biological process: cellular process (GO:0009987)
Zea_mays_newGene_4977	--	5.05284	529	3.55556	390	4.60093	497	1.62991	139	1.38121	125	1.34509	157	9.72882e-14	-1.52418	down	--	--	--	--	--	--	--	--	--	--	--	--	--
gene:Zm00001d018399	--	9.62033	892	8.8566	943	9.26637	898	3.22857	270	3.70965	313	3.40202	291	8.64533e-27	-1.53981	down	--	--	Cellular Component: plasma membrane (GO:0005886);;	--	--	--	--	--	--	S	Function unknown	uncharacterized protein LOC100280170 precursor [Zea mays]	cellular component: cell (GO:0005623);; cellular component: membrane (GO:0016020);; cellular component: cell part (GO:0044464)
gene:Zm00001d005456	--	10.0232	664	9.49733	735	11.453	809	4.08362	267	2.98284	201	2.50275	170	4.14504e-14	-1.54233	down	[G]	Carbohydrate transport and metabolism	Cellular Component: mitochondrion (GO:0005739);; Biological Process: metabolic process (GO:0008152);; Molecular Function: UDP-glucosyltransferase activity (GO:0035251);;	--	--	[GC]	Carbohydrate transport and metabolism;; Energy production and conversion	UDP-glucoronosyl and UDP-glucosyl transferase	DIMBOA UDP-glucosyltransferase BX9 OS=Zea mays OX=4577 GN=BX9 PE=1 SV=1	S	Function unknown	uncharacterized protein LOC100194073 [Zea mays]	cellular component: cell (GO:0005623);; cellular component: organelle (GO:0043226);; cellular component: cell part (GO:0044464);; biological process: metabolic process (GO:0008152);; molecular function: catalytic activity (GO:0003824)
gene:Zm00001d009398	--	37.8422	1255	36.0738	1498	55.7781	1931	11.9996	384	12.2333	404	18.1414	606	2.22125e-16	-1.55742	down	[HR]	Coenzyme transport and metabolism;; General function prediction only	Molecular Function: catalytic activity (GO:0003824);; Cellular Component: mitochondrion (GO:0005739);; Biological Process: lipid metabolic process (GO:0006629);;	K08233|0|zma:103635265|K08233 polyneuridine-aldehyde esterase [EC:3.1.1.78] | (RefSeq) GRMZM2G047613; methylesterase 7-like	--	--	--	Alpha/beta hydrolase family;; alpha/beta hydrolase fold;; Serine aminopeptidase, S33;; Serine hydrolase	Methylesterase 7 OS=Arabidopsis thaliana OX=3702 GN=MES7 PE=1 SV=1	S	Function unknown	methylesterase 7 [Zea mays]	molecular function: catalytic activity (GO:0003824);; cellular component: cell (GO:0005623);; cellular component: organelle (GO:0043226);; cellular component: cell part (GO:0044464);; biological process: metabolic process (GO:0008152);; biological process: single-organism process (GO:0044699)
gene:Zm00001d007801	--	0.886388	109	0.421669	61	0.96205	126	0.160448	20	0.073034	10	0.121658	16	7.09392e-07	-1.55801	down	--	--	--	--	--	--	--	F-box domain	--	S	Function unknown	uncharacterized protein LOC100381683 [Zea mays]	--
gene:Zm00001d033869	--	1.44556	86	1.87125	130	1.54575	98	0.266483	16	0.248282	15	0.458739	28	9.49436e-08	-1.5878	down	--	--	Cellular Component: mitochondrion (GO:0005739);;	--	--	[R]	General function prediction only	PPR repeat family;; PPR repeat;; PPR repeat;; Pentatricopeptide repeat domain;; Pentacotripeptide-repeat region of PRORP	Pentatricopeptide repeat-containing protein At3g49730 OS=Arabidopsis thaliana OX=3702 GN=At3g49730 PE=2 SV=1	S	Function unknown	pentatricopeptide repeat-containing protein At3g49730 [Zea mays]	cellular component: cell (GO:0005623);; cellular component: organelle (GO:0043226);; cellular component: cell part (GO:0044464)
Zea_mays_newGene_14901	--	11.1627	606	10.1249	605	13.5699	750	3.53122	181	3.72899	201	3.8284	201	2.27783e-20	-1.5893	down	--	--	Cellular Component: integral component of membrane (GO:0016021);;	--	--	--	--	--	--	--	--	unknown [Zea mays]	cellular component: membrane (GO:0016020);; cellular component: membrane part (GO:0044425)
gene:Zm00001d021881	--	68.3588	5129	64.2487	5631	62.4942	5004	20.8415	1545	22.2257	1695	22.7443	1746	6.26524e-52	-1.6036	down	[P]	Inorganic ion transport and metabolism	Molecular Function: pyridoxamine-phosphate oxidase activity (GO:0004733);; Cellular Component: chloroplast (GO:0009507);; Molecular Function: FMN binding (GO:0010181);; Biological Process: pyridoxal phosphate biosynthetic process (GO:0042823);; Biological Process: oxidation-reduction process (GO:0055114);;	--	--	--	--	Pyridoxamine 5'-phosphate oxidase;; Pyridoxamine 5'-phosphate oxidase;; Protein of unknown function (DUF2470)	--	P	Inorganic ion transport and metabolism	Root border cell-specific protein [Zea mays]	molecular function: catalytic activity (GO:0003824);; biological process: metabolic process (GO:0008152);; biological process: single-organism process (GO:0044699);; cellular component: cell (GO:0005623);; cellular component: organelle (GO:0043226);; cellular component: cell part (GO:0044464);; molecular function: binding (GO:0005488);; biological process: cellular process (GO:0009987)
gene:Zm00001d054044	--	895.804	55735	1720.34	125030	2030.03	134773	380.946	23416	440.543	27861	524.486	33379	1.1324e-13	-1.60792	down	[P]	Inorganic ion transport and metabolism	Molecular Function: catalase activity (GO:0004096);; Cellular Component: cell wall (GO:0005618);; Cellular Component: mitochondrion (GO:0005739);; Cellular Component: vacuole (GO:0005773);; Cellular Component: plasma membrane (GO:0005886);; Cellular Component: plasmodesma (GO:0009506);; Cellular Component: glyoxysome (GO:0009514);; Cellular Component: chloroplast stroma (GO:0009570);; Biological …	K03781|0|sita:101775718|K03781 catalase [EC:1.11.1.6] | (RefSeq) catalase isozyme 3	Tryptophan metabolism (ko00380);; Glyoxylate and dicarboxylate metabolism (ko00630);; Carbon metabolism (ko01200);; Peroxisome (ko04146)	[P]	Inorganic ion transport and metabolism	Catalase;; Catalase-related immune-responsive	Catalase isozyme 3 OS=Zea mays OX=4577 GN=CAT3 PE=2 SV=2	P	Inorganic ion transport and metabolism	RecName: Full=Catalase isozyme 3	molecular function: catalytic activity (GO:0003824);; molecular function: antioxidant activity (GO:0016209);; biological process: metabolic process (GO:0008152);; biological process: cellular process (GO:0009987);; biological process: single-organism process (GO:0044699);; biological process: response to stimulus (GO:0050896);; biological process: detoxification (GO:0098754);; cellular component:…
gene:Zm00001d011003	--	8.95687	487	6.09636	387	7.51946	436	1.90983	103	0.796348	44	2.6062	145	3.04267e-09	-1.6097	down	--	--	--	--	--	--	--	--	--	--	--	unknown [Zea mays]	--
gene:Zm00001d028750	--	31.9242	2329	24.0039	2045	25.0433	1949	3.39047	245	9.78253	725	8.68232	648	2.11811e-11	-1.61141	down	[E]	Amino acid transport and metabolism	Molecular Function: DNA binding (GO:0003677);; Molecular Function: asparagine synthase (glutamine-hydrolyzing) activity (GO:0004066);; Molecular Function: ATP binding (GO:0005524);; Biological Process: regulation of transcription, DNA-templated (GO:0006355);; Biological Process: glutamine metabolic process (GO:0006541);; Biological Process: cellular amino acid catabolic process (GO:0009063);; Bio…	K01953|0|zma:100192350|K01953 asparagine synthase (glutamine-hydrolysing) [EC:6.3.5.4] | (RefSeq) asn3, AsnS3; asparagine synthetase 3	Alanine, aspartate and glutamate metabolism (ko00250)	[E]	Amino acid transport and metabolism	Asparagine synthase;; Glutamine amidotransferase domain;; Glutamine amidotransferase domain;; Aluminium induced protein	Asparagine synthetase [glutamine-hydrolyzing] 1 OS=Oryza sativa subsp. japonica OX=39947 GN=Os03g0291500 PE=2 SV=1	E	Amino acid transport and metabolism	asparagine synthetase 3 [Zea mays]	molecular function: binding (GO:0005488);; molecular function: catalytic activity (GO:0003824);; biological process: biological regulation (GO:0065007);; biological process: metabolic process (GO:0008152);; biological process: cellular process (GO:0009987);; biological process: single-organism process (GO:0044699);; biological process: response to stimulus (GO:0050896)
gene:Zm00001d002323	--	12.2923	1224	10.5978	1226	14.7848	1618	4.00263	399	3.66288	385	3.95658	411	6.90069e-24	-1.62303	down	--	--	Molecular Function: catalytic activity (GO:0003824);; Biological Process: metabolic process (GO:0008152);;	--	--	--	--	--	--	S	Function unknown	Trypsin family protein [Zea mays]	molecular function: catalytic activity (GO:0003824);; biological process: metabolic process (GO:0008152)
Zea_mays_newGene_13587	--	1.92908	42	1.55253	39	1.45785	34	0	0	0	0	0	0	1.02377e-07	-1.64614	down	--	--	--	--	--	--	--	--	--	--	--	--	--
gene:Zm00001d027934	--	6.02542	567	5.14201	568	4.92177	494	1.59854	152	1.76729	170	1.08154	105	2.27572e-15	-1.65365	down	[T]	Signal transduction mechanisms	Molecular Function: protein kinase activity (GO:0004672);; Molecular Function: ATP binding (GO:0005524);; Cellular Component: nucleus (GO:0005634);; Cellular Component: cytosol (GO:0005829);; Cellular Component: plasma membrane (GO:0005886);; Biological Process: protein phosphorylation (GO:0006468);; Cellular Component: integral component of membrane (GO:0016021);; Cellular Component: cytoplasmic…	--	--	--	--	Protein tyrosine kinase;; Protein kinase domain;; Leucine rich repeat;; Leucine Rich repeats (2 copies);; Leucine Rich Repeat;; Leucine Rich repeat;; Leucine rich repeat N-terminal domain	Protein STRUBBELIG-RECEPTOR FAMILY 6 OS=Arabidopsis thaliana OX=3702 GN=SRF6 PE=1 SV=1	S	Function unknown	leucine-rich transmembrane protein kinase 1 [Zea mays]	molecular function: catalytic activity (GO:0003824);; biological process: metabolic process (GO:0008152);; biological process: cellular process (GO:0009987);; molecular function: binding (GO:0005488);; cellular component: cell (GO:0005623);; cellular component: organelle (GO:0043226);; cellular component: cell part (GO:0044464);; cellular component: membrane (GO:0016020);; cellular component: mem…
gene:Zm00001d003006	--	6.35255	257	8.27135	391	6.08003	263	2.12852	86	1.75034	72	1.29417	54	1.07603e-11	-1.66213	down	[G]	Carbohydrate transport and metabolism	Molecular Function: transporter activity (GO:0005215);; Cellular Component: vacuole (GO:0005773);; Cellular Component: plasma membrane (GO:0005886);; Biological Process: water transport (GO:0006833);; Biological Process: response to osmotic stress (GO:0006970);; Biological Process: response to desiccation (GO:0009269);; Cellular Component: chloroplast (GO:0009507);; Biological Process: response t…	K09872|0|zma:542619|K09872 aquaporin PIP | (RefSeq) pip2-5, GRMZM2G178693, ZmPIP2-5; plasma membrane intrinsic protein	--	[G]	Carbohydrate transport and metabolism	Major intrinsic protein	Aquaporin PIP2-5 OS=Zea mays OX=4577 GN=PIP2-5 PE=1 SV=1	G	Carbohydrate transport and metabolism	aquaporin PIP2-5 [Zea mays]	molecular function: transporter activity (GO:0005215);; cellular component: cell (GO:0005623);; cellular component: organelle (GO:0043226);; cellular component: cell part (GO:0044464);; cellular component: membrane (GO:0016020);; biological process: single-organism process (GO:0044699);; biological process: localization (GO:0051179);; biological process: response to stimulus (GO:0050896);; biolog…
gene:Zm00001d042519	--	5.18094	285	4.55856	292	8.27703	478	1.55995	93	0.960698	59	1.44398	89	2.85431e-11	-1.6685	down	--	--	Molecular Function: RNA binding (GO:0003723);; Cellular Component: mitochondrion (GO:0005739);; Molecular Function: ribonuclease T2 activity (GO:0033897);;	K01166|6.71536e-141|sbi:SORBI_03g042630|K01166 ribonuclease T2 [EC:3.1.27.1] | (RefSeq) SORBIDRAFT_03g042630, Sb03g042630; hypothetical protein	--	--	--	--	Pentatricopeptide repeat-containing protein At1g62350 OS=Arabidopsis thaliana OX=3702 GN=At1g62350 PE=2 SV=1	S	Function unknown	Pentatricopeptide repeat-containing protein [Zea mays]	molecular function: binding (GO:0005488);; cellular component: cell (GO:0005623);; cellular component: organelle (GO:0043226);; cellular component: cell part (GO:0044464);; molecular function: catalytic activity (GO:0003824);; biological process: metabolic process (GO:0008152);; biological process: cellular process (GO:0009987)
gene:Zm00001d043049	--	7.54743	210	7.37725	240	3.28088	98	0.509616	14	1.52496	43	0.317176	10	9.41068e-08	-1.6705	down	--	--	Biological Process: lipid transport (GO:0006869);; Molecular Function: lipid binding (GO:0008289);; Cellular Component: cytoplasmic vesicle (GO:0016023);;	--	--	--	--	Probable lipid transfer;; Protease inhibitor/seed storage/LTP family	Non-specific lipid-transfer protein 10 OS=Arabidopsis thaliana OX=3702 GN=LTP10 PE=3 SV=1	U	Intracellular trafficking, secretion, and vesicular transport	uncharacterized protein LOC100280743 precursor [Zea mays]	biological process: single-organism process (GO:0044699);; biological process: localization (GO:0051179);; molecular function: binding (GO:0005488)
gene:Zm00001d043654	--	3.37165	128	4.34137	193	4.07748	166	0.718787	27	1.12712	44	0.744071	29	2.89704e-10	-1.69008	down	[H]	Coenzyme transport and metabolism	Molecular Function: methyltransferase activity (GO:0008168);; Cellular Component: plastid (GO:0009536);; Biological Process: sterol biosynthetic process (GO:0016126);; Biological Process: methylation (GO:0032259);;	--	--	[R]	General function prediction only	Methyltransferase domain;; Methyltransferase domain	--	S	Function unknown	unknown [Zea mays]	molecular function: catalytic activity (GO:0003824);; cellular component: cell (GO:0005623);; cellular component: organelle (GO:0043226);; cellular component: cell part (GO:0044464);; biological process: metabolic process (GO:0008152);; biological process: single-organism process (GO:0044699)
gene:Zm00001d037359	--	2.5166	119	1.16114	64	1.82664	92	0.23198	11	0.226873	11	0.327139	16	3.2286e-08	-1.69416	down	--	--	Molecular Function: peroxidase activity (GO:0004601);; Biological Process: response to oxidative stress (GO:0006979);; Cellular Component: cytoplasmic vesicle (GO:0016023);; Molecular Function: heme binding (GO:0020037);; Molecular Function: metal ion binding (GO:0046872);; Biological Process: oxidation-reduction process (GO:0055114);;	K00430|0|zma:100191217|K00430 peroxidase [EC:1.11.1.7] | (RefSeq) TIDP3136, GRMZM2G095404; uncharacterized LOC100191217	Phenylpropanoid biosynthesis (ko00940)	--	--	Peroxidase	Peroxidase 11 OS=Arabidopsis thaliana OX=3702 GN=PER11 PE=1 SV=1	G	Carbohydrate transport and metabolism	uncharacterized protein LOC100191217 precursor [Zea mays]	molecular function: catalytic activity (GO:0003824);; molecular function: antioxidant activity (GO:0016209);; biological process: metabolic process (GO:0008152);; biological process: cellular process (GO:0009987);; biological process: single-organism process (GO:0044699);; biological process: response to stimulus (GO:0050896);; biological process: detoxification (GO:0098754);; molecular function:…
gene:Zm00001d020903	--	4.82756	128	5.84649	181	3.72814	106	1.06955	28	0.929564	26	0.428271	12	6.4504e-09	-1.71029	down	[R]	General function prediction only	--	--	--	--	--	Fasciclin domain	Fasciclin-like arabinogalactan protein 7 OS=Arabidopsis thaliana OX=3702 GN=FLA7 PE=1 SV=1	M	Cell wall/membrane/envelope biogenesis	fasciclin-like arabinogalactan protein 7 precursor [Zea mays]	--
Zea_mays_newGene_15829	--	3.45309	276	2.45045	233	3.30232	294	0.768685	62	0.694001	58	0.887136	73	2.61915e-14	-1.71364	down	--	--	Cellular Component: integral component of membrane (GO:0016021);;	--	--	--	--	--	--	--	--	unknown [Zea mays]	cellular component: membrane (GO:0016020);; cellular component: membrane part (GO:0044425)
gene:Zm00001d007835	--	4.82889	350	8.30008	702	5.86717	453	1.82713	132	1.20229	92	1.56028	117	2.86815e-13	-1.72315	down	--	--	--	--	--	--	--	Frigida-like protein	FRIGIDA-like protein 4a OS=Arabidopsis thaliana OX=3702 GN=FRL4A PE=2 SV=1	S	Function unknown	FRIGIDA-like protein 4a [Zea mays]	--
gene:Zm00001d044350	--	1.89037	40	2.03784	50	2.15291	49	0	0	0	0	0.077883	2	1.06939e-08	-1.77259	down	--	--	Biological Process: malate transport (GO:0015743);; Cellular Component: membrane (GO:0016020);;	--	--	[R]	General function prediction only	Aluminium activated malate transporter	Aluminum-activated malate transporter 9 OS=Arabidopsis thaliana OX=3702 GN=ALMT9 PE=2 SV=1	S	Function unknown	Aluminum-activated malate transporter 9 [Zea mays]	biological process: single-organism process (GO:0044699);; biological process: localization (GO:0051179);; cellular component: membrane (GO:0016020)
gene:Zm00001d020910	--	10.6367	425	11.2433	524	12.3162	525	3.6598	145	1.62973	67	1.95581	80	1.5751e-13	-1.81974	down	--	--	--	--	--	--	--	--	--	--	--	--	--
gene:Zm00001d007792	--	0.882076	35	1.22242	56	1.09994	46	0	0	0	0	0	0	2.86528e-09	-1.82388	down	[Z]	Cytoskeleton	Molecular Function: ATP binding (GO:0005524);; Cellular Component: cytoplasm (GO:0005737);; Cellular Component: cytoskeleton (GO:0005856);;	K10355|3.52926e-139|zma:100281811|K10355 actin, other eukaryote | (RefSeq) act2; actin 2	--	[Z]	Cytoskeleton	Actin	Actin-7 OS=Oryza sativa subsp. japonica OX=39947 GN=ACT7 PE=3 SV=1	Z	Cytoskeleton	Actin-7 [Zea mays]	molecular function: binding (GO:0005488);; cellular component: cell (GO:0005623);; cellular component: cell part (GO:0044464);; cellular component: organelle (GO:0043226)
gene:Zm00001d048487	--	0.484567	95	0.444234	102	0.558505	117	0.061115	12	0.07199	15	0.097974	20	1.79866e-10	-1.82938	down	--	--	--	--	--	--	--	--	--	--	--	hypothetical protein ZEAMMB73_Zm00001d048487 [Zea mays]	--
Zea_mays_newGene_12966	--	0.477374	33	0.655585	52	0.774175	56	0	0	0	0	0	0	2.37449e-09	-1.83231	down	--	--	--	--	--	--	--	--	--	--	--	uncharacterized protein LOC111589228 [Zea mays]	--
gene:Zm00001d045606	--	0.514638	45	1.24035	103	1.20071	106	0	0	0.064149	7	0.047868	5	2.18667e-09	-1.85815	down	[I]	Lipid transport and metabolism	Biological Process: long-chain fatty acid metabolic process (GO:0001676);; Biological Process: defense response to insect (GO:0002213);; Molecular Function: acyl-CoA dehydrogenase activity (GO:0003995);; Molecular Function: acyl-CoA oxidase activity (GO:0003997);; Cellular Component: peroxisome (GO:0005777);; Biological Process: fatty acid beta-oxidation (GO:0006635);; Biological Process: pollen …	K00232|0|zma:100382424|K00232 acyl-CoA oxidase [EC:1.3.3.6] | (RefSeq) GRMZM2G052389; uncharacterized LOC100382424	Fatty acid degradation (ko00071);; alpha-Linolenic acid metabolism (ko00592);; Biosynthesis of unsaturated fatty acids (ko01040);; Fatty acid metabolism (ko01212);; Peroxisome (ko04146)	[I]	Lipid transport and metabolism	Acyl-CoA oxidase;; Acyl-coenzyme A oxidase N-terminal;; Acyl-CoA dehydrogenase, middle domain;; Acyl-CoA dehydrogenase, C-terminal domain	Peroxisomal acyl-coenzyme A oxidase 1 OS=Arabidopsis thaliana OX=3702 GN=ACX1 PE=1 SV=1	I	Lipid transport and metabolism	Peroxisomal acyl-coenzyme A oxidase 1 [Zea mays]	biological process: metabolic process (GO:0008152);; biological process: cellular process (GO:0009987);; biological process: single-organism process (GO:0044699);; biological process: response to stimulus (GO:0050896);; molecular function: catalytic activity (GO:0003824);; cellular component: cell (GO:0005623);; cellular component: organelle (GO:0043226);; cellular component: cell part (GO:004446…
gene:Zm00001d015927	--	2.43458	169	1.44748	118	2.11965	157	0.197522	14	0.38664	28	0.382855	28	2.55418e-11	-1.86291	down	[C]	Energy production and conversion	Molecular Function: D-arabinono-1,4-lactone oxidase activity (GO:0003885);; Molecular Function: UDP-N-acetylmuramate dehydrogenase activity (GO:0008762);; Cellular Component: membrane (GO:0016020);; Biological Process: L-ascorbic acid biosynthetic process (GO:0019853);; Molecular Function: L-gulonolactone oxidase activity (GO:0050105);; Molecular Function: flavin adenine dinucleotide binding (GO:…	--	--	[V]	Defense mechanisms	D-arabinono-1,4-lactone oxidase;; FAD binding domain	L-gulonolactone oxidase 3 OS=Arabidopsis thaliana OX=3702 GN=GULLO3 PE=1 SV=1	C	Energy production and conversion	uncharacterized protein LOC100501771 isoform X1 [Zea mays]	molecular function: catalytic activity (GO:0003824);; biological process: metabolic process (GO:0008152);; biological process: single-organism process (GO:0044699);; cellular component: membrane (GO:0016020);; biological process: cellular process (GO:0009987);; molecular function: binding (GO:0005488)
gene:Zm00001d038266	--	3.922	267	3.91755	324	3.14193	249	0.349651	49	0.556765	42	0.520109	78	4.06412e-15	-1.86304	down	--	--	--	K15208|0|zma:100273144|K15208 snRNA-activating protein complex subunit 1 | (RefSeq) pco140565, GRMZM2G701180; uncharacterized LOC100273144	--	--	--	Small nuclear RNA activating complex (SNAPc), subunit SNAP43	--	S	Function unknown	Small nuclear RNA activating complex (SNAPc) subunit SNAP43 protein [Zea mays]	--
gene:Zm00001d017033	--	19.1757	466	21.9769	624	22.2763	578	5.50822	133	5.53455	137	3.1818	80	6.62827e-18	-1.87832	down	--	--	--	--	--	--	--	Glycine rich protein family	--	--	--	Glycine-rich cell wall structural protein [Zea mays]	--
gene:Zm00001d009765	--	3.40014	446	1.53856	198	1.41156	185	0.273991	36	0.257958	35	0.378371	52	3.28247e-11	-1.88322	down	--	--	Biological Process: maltose metabolic process (GO:0000023);; Biological Process: pentose-phosphate shunt (GO:0006098);; Biological Process: chloroplast relocation (GO:0009902);; Biological Process: stomatal complex morphogenesis (GO:0010103);; Cellular Component: membrane (GO:0016020);; Biological Process: mRNA modification (GO:0016556);; Biological Process: starch biosynthetic process (GO:001925…	--	--	[T]	Signal transduction mechanisms	--	--	S	Function unknown	uncharacterized protein LOC100383225 precursor [Zea mays]	biological process: metabolic process (GO:0008152);; biological process: cellular process (GO:0009987);; biological process: single-organism process (GO:0044699);; biological process: localization (GO:0051179);; biological process: cellular component organization or biogenesis (GO:0071840);; biological process: developmental process (GO:0032502);; cellular component: membrane (GO:0016020);; biolo…
Zea_mays_newGene_13570	--	0.87171	51	1.11424	76	1.73398	108	0.087632	6	0.067961	5	0.117961	7	8.35605e-10	-1.88649	down	--	--	--	--	--	--	--	--	--	--	--	uncharacterized protein LOC109943334, partial [Zea mays]	--
gene:Zm00001d012575	--	15.2965	1157	7.17929	634	7.86456	635	2.1042	158	2.29989	178	1.96857	153	9.58074e-17	-1.90367	down	--	--	--	--	--	[D]	Cell cycle control, cell division, chromosome partitioning	Histidine kinase-, DNA gyrase B-, and HSP90-like ATPase;; Histidine kinase-, DNA gyrase B-, and HSP90-like ATPase	Protein MICRORCHIDIA 6 OS=Arabidopsis thaliana OX=3702 GN=MORC6 PE=1 SV=1	S	Function unknown	Protein MICRORCHIDIA 6 [Zea mays]	--
gene:Zm00001d006172	--	1.06158	50	1.05689	58	0.765465	38	0	0	0	0	0	0	5.17701e-10	-1.90419	down	[T]	Signal transduction mechanisms	Molecular Function: protein serine/threonine kinase activity (GO:0004674);; Molecular Function: ATP binding (GO:0005524);; Cellular Component: mitochondrion (GO:0005739);; Biological Process: protein phosphorylation (GO:0006468);;	K07178|0|zma:103647603|K07178 RIO kinase 1 [EC:2.7.11.1] | (RefSeq) GRMZM2G035098; serine/threonine-protein kinase RIO1-like	Ribosome biogenesis in eukaryotes (ko03008)	[TD]	Signal transduction mechanisms;; Cell cycle control, cell division, chromosome partitioning	RIO1 family	--	T	Signal transduction mechanisms	Serine/threonine-protein kinase Rio1 [Zea mays]	molecular function: catalytic activity (GO:0003824);; biological process: metabolic process (GO:0008152);; biological process: cellular process (GO:0009987);; molecular function: binding (GO:0005488);; cellular component: cell (GO:0005623);; cellular component: organelle (GO:0043226);; cellular component: cell part (GO:0044464)
gene:Zm00001d045030	--	10.2109	220	7.53347	190	8.63733	199	1.71789	37	1.65961	37	0.566812	13	6.06597e-12	-1.92422	down	--	--	--	--	--	--	--	--	--	S	Function unknown	uncharacterized protein LOC103637946 [Zea mays]	--
gene:Zm00001d028815	--	28.6712	843	21.2546	730	16.3839	514	5.3592	156	4.84573	145	2.3532	71	1.14211e-14	-1.92446	down	--	--	Biological Process: defense response (GO:0006952);; Biological Process: response to biotic stimulus (GO:0009607);;	--	--	--	--	Pathogenesis-related protein Bet v I family	Pathogenesis-related protein 1 OS=Asparagus officinalis OX=4686 GN=PR1 PE=2 SV=1	S	Function unknown	uncharacterized protein LOC100192117 [Zea mays]	biological process: response to stimulus (GO:0050896)
gene:Zm00001d002216	--	0.955461	61	0.919263	76	1.00903	67	0.046197	4	0.057385	5	0	0	3.16863e-10	-1.9407	down	[O]	Posttranslational modification, protein turnover, chaperones	Molecular Function: transporter activity (GO:0005215);; Molecular Function: ATP binding (GO:0005524);; Biological Process: obsolete ATP catabolic process (GO:0006200);; Biological Process: transport (GO:0006810);; Molecular Function: ATPase activity (GO:0016887);; Biological Process: cytochrome complex assembly (GO:0017004);; Cellular Component: outer membrane-bounded periplasmic space (GO:003028…	--	--	[IR]	Lipid transport and metabolism;; General function prediction only	ABC transporter;; RecF/RecN/SMC N terminal domain;; AAA domain, putative AbiEii toxin, Type IV TA system	ABC transporter I family member 1 OS=Arabidopsis thaliana OX=3702 GN=ABCI1 PE=2 SV=1	O	Posttranslational modification, protein turnover, chaperones	ABC transporter I family member 1 [Zea mays]	molecular function: transporter activity (GO:0005215);; molecular function: binding (GO:0005488);; biological process: localization (GO:0051179);; molecular function: catalytic activity (GO:0003824);; biological process: cellular process (GO:0009987);; biological process: cellular component organization or biogenesis (GO:0071840);; cellular component: cell (GO:0005623);; cellular component: cell …
Zea_mays_newGene_7579	--	0.933593	43	0.845016	46	1.27497	62	0	0	0	0	0	0	1.9379e-10	-1.94806	down	--	--	--	--	--	--	--	--	--	--	--	--	--
gene:Zm00001d046121	--	1.3583	50	1.12446	48	1.24544	49	0	0	0	0	0	0	1.52391e-10	-1.95934	down	--	--	Molecular Function: 1-phosphatidylinositol binding (GO:0005545);; Cellular Component: nucleus (GO:0005634);; Cellular Component: mitochondrion (GO:0005739);; Cellular Component: cytosol (GO:0005829);; Cellular Component: plasma membrane (GO:0005886);; Cellular Component: clathrin coat (GO:0030118);; Molecular Function: clathrin binding (GO:0030276);; Biological Process: clathrin coat assembly (GO…	--	--	[TU]	Signal transduction mechanisms;; Intracellular trafficking, secretion, and vesicular transport	ANTH domain	Putative clathrin assembly protein At2g25430 OS=Arabidopsis thaliana OX=3702 GN=At2g25430 PE=1 SV=2	U	Intracellular trafficking, secretion, and vesicular transport	Putative ENTH/ANTH/VHS superfamily protein [Zea mays]	molecular function: binding (GO:0005488);; cellular component: cell (GO:0005623);; cellular component: organelle (GO:0043226);; cellular component: cell part (GO:0044464);; cellular component: membrane (GO:0016020);; cellular component: macromolecular complex (GO:0032991);; cellular component: membrane part (GO:0044425);; biological process: cellular process (GO:0009987);; biological process: cel…
gene:Zm00001d022053	--	12.0195	351	7.75106	265	6.28852	196	1.43509	42	1.45193	44	1.75745	53	2.56246e-15	-1.97513	down	--	--	--	--	--	--	--	--	--	S	Function unknown	uncharacterized protein LOC100194091 precursor [Zea mays]	--
gene:Zm00001d025407	--	1.12773	37	1.68973	65	1.71156	60	0	0	0	0	0	0	6.72162e-11	-1.99354	down	--	--	Biological Process: mitotic G2 phase (GO:0000085);; Molecular Function: metalloendopeptidase activity (GO:0004222);; Biological Process: protein targeting to mitochondrion (GO:0006626);; Cellular Component: COP9 signalosome (GO:0008180);; Biological Process: photomorphogenesis (GO:0009640);; Biological Process: response to jasmonic acid (GO:0009753);; Biological Process: COP9 signalosome assembly…	K12181|1.12275e-144|zma:100280950|K12181 COP9 signalosome complex subunit 8 | (RefSeq) cl60180_1(477), GRMZM2G175549; uncharacterized LOC100280950	--	[OT]	Posttranslational modification, protein turnover, chaperones;; Signal transduction mechanisms	CSN8/PSMD8/EIF3K family	COP9 signalosome complex subunit 8 OS=Arabidopsis thaliana OX=3702 GN=CSN8 PE=1 SV=1	S	Function unknown	uncharacterized protein LOC100280950 [Zea mays]	biological process: biological phase (GO:0044848);; molecular function: catalytic activity (GO:0003824);; biological process: metabolic process (GO:0008152);; biological process: localization (GO:0051179);; cellular component: cell (GO:0005623);; cellular component: macromolecular complex (GO:0032991);; cellular component: organelle (GO:0043226);; cellular component: organelle part (GO:0044422);;…
gene:Zm00001d034434	--	1.00099	175	0.44103	90	0.718683	129	0.162356	12	0.100801	8	0	0	7.01548e-11	-1.99989	down	--	--	Cellular Component: histone acetyltransferase complex (GO:0000123);; Cellular Component: cytosol (GO:0005829);; Biological Process: DNA-dependent DNA replication (GO:0006261);; Biological Process: chromatin silencing at telomere (GO:0006348);; Biological Process: regulation of flower development (GO:0009909);; Molecular Function: H4 histone acetyltransferase activity (GO:0010485);; Molecular Func…	K11303|2.73466e-76|zma:542083|K11303 histone acetyltransferase 1 [EC:2.3.1.48] | (RefSeq) hat1, GRMZM5G851405, hac106; histone acetyltransferase 1	--	[B]	Chromatin structure and dynamics	PMR5 N terminal Domain	Histone acetyltransferase type B catalytic subunit OS=Zea mays OX=4577 GN=HAT1 PE=1 SV=2	B	Chromatin structure and dynamics	Histone acetyltransferase type B catalytic subunit [Zea mays]	cellular component: cell (GO:0005623);; cellular component: membrane-enclosed lumen (GO:0031974);; cellular component: macromolecular complex (GO:0032991);; cellular component: organelle (GO:0043226);; cellular component: organelle part (GO:0044422);; cellular component: cell part (GO:0044464);; biological process: metabolic process (GO:0008152);; biological process: cellular process (GO:0009987)…
Zea_mays_newGene_13137	--	2.36191	79	3.26118	127	3.29147	117	0.313877	11	0	0	0.175419	6	5.66425e-11	-2.00651	down	--	--	--	--	--	--	--	--	--	--	--	--	--
gene:Zm00001d025352	--	4.39619	68	5.67763	103	5.77238	96	0.128576	2	0.191277	4	0.6488	11	2.84049e-11	-2.02424	down	[C]	Energy production and conversion	Molecular Function: electron carrier activity (GO:0009055);; Cellular Component: plastid (GO:0009536);; Biological Process: abscisic acid biosynthetic process (GO:0009688);; Biological Process: electron transport chain (GO:0022900);; Biological Process: single-organism cellular process (GO:0044763);; Biological Process: single-organism developmental process (GO:0044767);; Molecular Function: meta…	K02639|6.23576e-109|zma:100283643|K02639 ferredoxin | (RefSeq) GRMZM2G095826, IDP2458; ferredoxin-3	Photosynthesis (ko00195)	--	--	2Fe-2S iron-sulfur cluster binding domain	Ferredoxin-3, chloroplastic OS=Zea mays OX=4577 GN=FDX3 PE=1 SV=1	C	Energy production and conversion	ferredoxin-3 [Zea mays]	molecular function: electron carrier activity (GO:0009055);; cellular component: cell (GO:0005623);; cellular component: organelle (GO:0043226);; cellular component: cell part (GO:0044464);; biological process: metabolic process (GO:0008152);; biological process: cellular process (GO:0009987);; biological process: single-organism process (GO:0044699);; biological process: developmental process (G…
gene:Zm00001d041618	--	1.81777	70	1.05885	48	1.14575	47	0	0	0	0	0	0	3.09279e-11	-2.02645	down	--	--	Biological Process: response to salt stress (GO:0009651);; Cellular Component: membrane (GO:0016020);;	--	--	--	--	--	Protein NUCLEAR FUSION DEFECTIVE 4 OS=Arabidopsis thaliana OX=3702 GN=NFD4 PE=3 SV=1	--	--	Protein NUCLEAR FUSION DEFECTIVE 4 [Zea mays]	biological process: response to stimulus (GO:0050896);; cellular component: membrane (GO:0016020)
gene:Zm00001d020925	--	6.12869	120	7.5683	173	7.50505	157	0.225149	5	1.22222	25	0.352076	8	2.26663e-12	-2.08027	down	--	--	--	--	--	[U]	Intracellular trafficking, secretion, and vesicular transport	PRELI-like family	--	S	Function unknown	BCR/ABL-regulated protein [Zea mays]	--
gene:Zm00001d009248	--	1.09314	135	0.218848	53	0.484731	80	0.019566	4	0.009089	2	0	0	8.36271e-12	-2.08756	down	[T]	Signal transduction mechanisms	Molecular Function: peroxidase activity (GO:0004601);; Molecular Function: calcium ion binding (GO:0005509);; Biological Process: response to heat (GO:0009408);; Biological Process: seed germination (GO:0009845);; Cellular Component: integral component of membrane (GO:0016021);; Molecular Function: NAD(P)H oxidase activity (GO:0016174);; Molecular Function: protein self-association (GO:0043621);;…	K13447|0|zma:103635158|K13447 respiratory burst oxidase [EC:1.6.3.- 1.11.1.-] | (RefSeq) GRMZM2G022547; respiratory burst oxidase homolog protein B-like	Plant-pathogen interaction (ko04626)	[PQ]	Inorganic ion transport and metabolism;; Secondary metabolites biosynthesis, transport and catabolism	Ferric reductase NAD binding domain;; Respiratory burst NADPH oxidase;; FAD-binding domain;; Ferric reductase like transmembrane component;; EF hand;; EF-hand domain	Respiratory burst oxidase homolog protein B OS=Oryza sativa subsp. japonica OX=39947 GN=RBOHB PE=1 SV=1	U	Intracellular trafficking, secretion, and vesicular transport	respiratory burst oxidase homolog protein B [Zea mays]	molecular function: catalytic activity (GO:0003824);; molecular function: antioxidant activity (GO:0016209);; biological process: metabolic process (GO:0008152);; biological process: cellular process (GO:0009987);; biological process: single-organism process (GO:0044699);; biological process: response to stimulus (GO:0050896);; biological process: detoxification (GO:0098754);; molecular function:…
Zea_mays_newGene_14378	--	7.29931	530	4.39726	347	4.55612	395	0.880995	61	1.10119	72	1.11691	86	2.02517e-21	-2.1105	down	--	--	--	--	--	--	--	--	--	--	--	hypothetical protein [Zea mays]	--
gene:Zm00001d021897	--	9.64825	656	8.64481	686	9.11892	661	1.69377	114	1.78603	124	2.26107	158	6.60293e-37	-2.12677	down	[T]	Signal transduction mechanisms	Molecular Function: transmembrane receptor protein serine/threonine kinase activity (GO:0004675);; Molecular Function: ATP binding (GO:0005524);; Cellular Component: mitochondrion (GO:0005739);; Cellular Component: plasma membrane (GO:0005886);; Biological Process: protein phosphorylation (GO:0006468);; Biological Process: transmembrane receptor protein serine/threonine kinase signaling pathway (…	--	--	--	--	Legume lectin domain;; Protein kinase domain;; Protein tyrosine kinase	L-type lectin-domain containing receptor kinase IV.2 OS=Arabidopsis thaliana OX=3702 GN=LECRK42 PE=2 SV=1	T	Signal transduction mechanisms	putative lectin-like receptor protein kinase family protein precursor [Zea mays]	molecular function: catalytic activity (GO:0003824);; molecular function: signal transducer activity (GO:0004871);; molecular function: molecular transducer activity (GO:0060089);; biological process: metabolic process (GO:0008152);; biological process: cellular process (GO:0009987);; biological process: signaling (GO:0023052);; biological process: single-organism process (GO:0044699);; biologica…
gene:Zm00001d008570	--	1.32818	80	0.702026	49	0.910083	58	0	0	0	0	0	0	9.50559e-13	-2.16461	down	--	--	--	--	--	--	--	Calmodulin binding protein-like	Calmodulin-binding protein 60 B OS=Arabidopsis thaliana OX=3702 GN=CBP60B PE=2 SV=1	--	--	Protein SAR DEFICIENT 1 [Zea mays]	--
gene:Zm00001d028284	--	0.524751	40	1.22819	96	0.963235	77	0	0	0	0	0	0	3.04793e-13	-2.20703	down	[G]	Carbohydrate transport and metabolism	--	--	--	--	--	Protein of unknown function, DUF547;; Leucine-zipper of ternary complex factor MIP1	--	S	Function unknown	ternary complex factor MIP1 isoform X2 [Zea mays]	--
gene:Zm00001d007802	--	3.13801	195	4.01689	292	3.21771	214	0.549601	34	0.503165	32	0.417943	27	1.63017e-20	-2.25496	down	--	--	Cellular Component: mitochondrion (GO:0005739);; Cellular Component: plastid (GO:0009536);;	--	--	--	--	Targeting protein for Xklp2 (TPX2)	Protein WVD2-like 2 OS=Arabidopsis thaliana OX=3702 GN=WDL2 PE=2 SV=1	S	Function unknown	seed specific protein Bn15D14A [Zea mays]	cellular component: cell (GO:0005623);; cellular component: organelle (GO:0043226);; cellular component: cell part (GO:0044464)
gene:Zm00001d012510	--	2.91507	112	7.9477	356	5.66188	232	0.396317	16	0.620972	25	0.295413	12	1.80094e-15	-2.28665	down	--	--	Molecular Function: iron ion binding (GO:0005506);; Cellular Component: endoplasmic reticulum (GO:0005783);; Cellular Component: plasma membrane (GO:0005886);; Molecular Function: electron carrier activity (GO:0009055);; Biological Process: response to light stimulus (GO:0009416);; Cellular Component: plant-type cell wall (GO:0009505);; Biological Process: pollen development (GO:0009555);; Biolog…	K00487|0|zma:103636555|K00487 trans-cinnamate 4-monooxygenase [EC:1.14.13.11] | (RefSeq) GRMZM2G010468; trans-cinnamate 4-monooxygenase	Ubiquinone and other terpenoid-quinone biosynthesis (ko00130);; Phenylalanine metabolism (ko00360);; Phenylpropanoid biosynthesis (ko00940);; Flavonoid biosynthesis (ko00941);; Stilbenoid, diarylheptanoid and gingerol biosynthesis (ko00945)	[Q]	Secondary metabolites biosynthesis, transport and catabolism	Cytochrome P450	Trans-cinnamate 4-monooxygenase OS=Catharanthus roseus OX=4058 GN=CYP73A4 PE=2 SV=1	Q	Secondary metabolites biosynthesis, transport and catabolism	Putative cytochrome P450 superfamily protein [Zea mays]	molecular function: binding (GO:0005488);; cellular component: cell (GO:0005623);; cellular component: organelle (GO:0043226);; cellular component: cell part (GO:0044464);; cellular component: membrane (GO:0016020);; molecular function: electron carrier activity (GO:0009055);; biological process: response to stimulus (GO:0050896);; biological process: multicellular organismal process (GO:0032501)…
Zea_mays_newGene_13898	--	1.66974	56	1.93823	76	1.66674	60	0	0	0	0	0	0	3.20383e-14	-2.29021	down	--	--	Cellular Component: integral component of membrane (GO:0016021);;	--	--	--	--	--	--	--	--	unknown [Zea mays]	cellular component: membrane (GO:0016020);; cellular component: membrane part (GO:0044425)
Zea_mays_newGene_8456	--	5.28242	171	1.91446	73	6.23916	215	0.256414	9	0.262216	9	0.14337	5	9.69936e-15	-2.29837	down	--	--	--	--	--	--	--	--	--	S	Function unknown	uncharacterized protein LOC109943406 [Zea mays]	--
gene:Zm00001d042684	--	9.30883	647	9.28354	756	4.31994	314	0.956458	66	0.782011	55	1.26048	90	2.43833e-20	-2.30652	down	[E]	Amino acid transport and metabolism	Molecular Function: transporter activity (GO:0005215);; Cellular Component: mitochondrion (GO:0005739);; Cellular Component: plasma membrane (GO:0005886);; Biological Process: transport (GO:0006810);; Biological Process: response to nematode (GO:0009624);;	K14638|0|sbi:SORBI_03g041190|K14638 solute carrier family 15 (peptide/histidine transporter), member 3/4 | (RefSeq) SORBIDRAFT_03g041190, Sb03g041190; hypothetical protein	--	[E]	Amino acid transport and metabolism	POT family	Protein NRT1/ PTR FAMILY 5.10 OS=Arabidopsis thaliana OX=3702 GN=NPF5.10 PE=2 SV=1	E	Amino acid transport and metabolism	Protein NRT1/ PTR FAMILY 5.10 [Zea mays]	molecular function: transporter activity (GO:0005215);; cellular component: cell (GO:0005623);; cellular component: organelle (GO:0043226);; cellular component: cell part (GO:0044464);; cellular component: membrane (GO:0016020);; biological process: localization (GO:0051179);; biological process: response to stimulus (GO:0050896);; biological process: multi-organism process (GO:0051704)
gene:Zm00001d008649	--	0.291362	69	0.292992	81	0.218979	56	0	0	0	0	0	0	3.45468e-15	-2.36699	down	--	--	Molecular Function: zinc ion binding (GO:0008270);;	K19041|0|sbi:SORBI_03g005270|K19041 E3 ubiquitin-protein ligase RNF38/44 [EC:2.3.2.27] | (RefSeq) SORBIDRAFT_03g005270, Sb03g005270; hypothetical protein	--	[O]	Posttranslational modification, protein turnover, chaperones	Ring finger domain;; Zinc finger, C3HC4 type (RING finger);; RING-H2 zinc finger domain;; Zinc finger, C3HC4 type (RING finger);; RING-like zinc finger;; Anaphase-promoting complex subunit 11 RING-H2 finger	E3 ubiquitin-protein ligase MBR1 OS=Arabidopsis thaliana OX=3702 GN=MBR1 PE=1 SV=1	O	Posttranslational modification, protein turnover, chaperones	E3 ubiquitin-protein ligase MBR2 isoform X1 [Sorghum bicolor]	molecular function: binding (GO:0005488)
gene:Zm00001d011075	--	0.78551	142	0.237293	61	0.489181	103	0.015263	3	0	0	0	0	1.04904e-15	-2.40604	down	--	--	Biological Process: RNA methylation (GO:0001510);; Molecular Function: transcription factor activity, sequence-specific DNA binding (GO:0003700);; Molecular Function: RNA binding (GO:0003723);; Cellular Component: nucleolus (GO:0005730);; Biological Process: regulation of transcription, DNA-templated (GO:0006355);; Biological Process: mRNA export from nucleus (GO:0006406);; Biological Process: pr…	K14844|7.9491e-119|zma:100191998|K14844 pumilio homology domain family member 6 | (RefSeq) pco095246, GRMZM2G114692; uncharacterized LOC100191998	--	[J]	Translation, ribosomal structure and biogenesis	Seed dormancy control	Pumilio homolog 24 OS=Arabidopsis thaliana OX=3702 GN=APUM24 PE=1 SV=1	S	Function unknown	Leukotriene A-4 hydrolase-like protein [Zea mays]	biological process: metabolic process (GO:0008152);; biological process: cellular process (GO:0009987);; molecular function: nucleic acid binding transcription factor activity (GO:0001071);; biological process: biological regulation (GO:0065007);; molecular function: binding (GO:0005488);; cellular component: cell (GO:0005623);; cellular component: organelle (GO:0043226);; cellular component: org…
gene:Zm00001d048309	--	1.90154	72	3.85184	170	4.88392	197	0.212132	8	0.179036	7	0.141432	6	1.99117e-16	-2.40604	down	--	--	Molecular Function: DNA binding (GO:0003677);; Molecular Function: protein dimerization activity (GO:0046983);;	--	--	--	--	Helix-loop-helix DNA-binding domain	Transcription factor ILI3 OS=Oryza sativa subsp. japonica OX=39947 GN=ILI3 PE=3 SV=1	K	Transcription	uncharacterized protein LOC100284841 [Zea mays]	molecular function: binding (GO:0005488)
Zea_mays_newGene_7562	--	2.95343	89	2.28165	85	1.66602	55	0	0	0	0	0	0	3.38279e-16	-2.44339	down	--	--	--	--	--	--	--	--	--	--	--	uncharacterized protein LOC100280221 [Zea mays]	--
gene:Zm00001d039777	--	3.14851	88	2.53038	83	1.96876	59	0	0	0	0	0	0	9.11491e-17	-2.48551	down	[G]	Carbohydrate transport and metabolism	Molecular Function: phosphoglycerate mutase activity (GO:0004619);; Cellular Component: cytoplasm (GO:0005737);; Biological Process: glycolytic process (GO:0006096);; Biological Process: response to stress (GO:0006950);; Molecular Function: manganese ion binding (GO:0030145);;	K15633|1.62459e-114|zma:103651775|K15633 2,3-bisphosphoglycerate-independent phosphoglycerate mutase [EC:5.4.2.12] | (RefSeq) 2,3-bisphosphoglycerate-independent phosphoglycerate mutase-like	Glycolysis / Gluconeogenesis (ko00010);; Glycine, serine and threonine metabolism (ko00260);; Carbon metabolism (ko01200);; Biosynthesis of amino acids (ko01230)	[G]	Carbohydrate transport and metabolism	BPG-independent PGAM N-terminus (iPGM_N)	2,3-bisphosphoglycerate-independent phosphoglycerate mutase OS=Zea mays OX=4577 PE=1 SV=1	G	Carbohydrate transport and metabolism	Cell number regulator 8 [Zea mays]	molecular function: catalytic activity (GO:0003824);; cellular component: cell (GO:0005623);; cellular component: cell part (GO:0044464);; biological process: metabolic process (GO:0008152);; biological process: cellular process (GO:0009987);; biological process: single-organism process (GO:0044699);; biological process: response to stimulus (GO:0050896);; molecular function: binding (GO:0005488)
gene:Zm00001d010482	--	3.63594	103	3.47105	115	1.70675	52	0	0	0	0	0	0	5.44555e-17	-2.50243	down	--	--	--	--	--	[G]	Carbohydrate transport and metabolism	SET domain	Glucose-6-phosphate isomerase 1, chloroplastic OS=Arabidopsis thaliana OX=3702 GN=PGI1 PE=1 SV=1	G	Carbohydrate transport and metabolism	hypothetical protein ZEAMMB73_Zm00001d010482 [Zea mays]	--
gene:Zm00001d007776	--	3.20006	735	0.903895	313	3.61174	849	0.139964	25	0.251804	50	0.243282	74	1.24797e-20	-2.52963	down	[T]	Signal transduction mechanisms	--	--	--	--	--	Protein kinase domain;; NB-ARC domain;; Protein tyrosine kinase;; Leucine rich repeat;; Leucine Rich repeats (2 copies);; Leucine Rich Repeat	Cysteine-rich receptor-like protein kinase 5 OS=Arabidopsis thaliana OX=3702 GN=CRK5 PE=1 SV=1	S	Function unknown	uncharacterized protein LOC103648229 isoform X1 [Zea mays]	--
gene:Zm00001d048370	--	2.00279	109	5.93135	376	4.81367	279	0.129966	7	0.154416	9	0.336865	19	4.62925e-19	-2.5677	down	[QV]	Secondary metabolites biosynthesis, transport and catabolism;; Defense mechanisms	Molecular Function: monooxygenase activity (GO:0004497);; Molecular Function: iron ion binding (GO:0005506);; Molecular Function: electron carrier activity (GO:0009055);; Cellular Component: cytoplasmic vesicle (GO:0016023);; Molecular Function: oxidoreductase activity, acting on paired donors, with incorporation or reduction of molecular oxygen (GO:0016705);; Molecular Function: heme binding (GO…	--	--	[QI]	Secondary metabolites biosynthesis, transport and catabolism;; Lipid transport and metabolism	Cytochrome P450	Noroxomaritidine synthase OS=Narcissus aff. pseudonarcissus MK-2014 OX=1540222 GN=Cyp96T1 PE=1 SV=1	Q	Secondary metabolites biosynthesis, transport and catabolism	Putative cytochrome P450 superfamily protein [Zea mays]	molecular function: catalytic activity (GO:0003824);; biological process: metabolic process (GO:0008152);; biological process: single-organism process (GO:0044699);; molecular function: binding (GO:0005488);; molecular function: electron carrier activity (GO:0009055)
gene:Zm00001d013257	--	8.0142	213	7.82991	247	5.73519	164	0.334527	9	0.856332	24	0.574757	16	2.08872e-22	-2.57243	down	[CI]	Energy production and conversion;; Lipid transport and metabolism	Cellular Component: mitochondrion (GO:0005739);; Cellular Component: chloroplast outer membrane (GO:0009707);; Cellular Component: stromule (GO:0010319);; Molecular Function: heme binding (GO:0020037);; Molecular Function: metal ion binding (GO:0046872);;	--	--	[C]	Energy production and conversion	Cytochrome b5-like Heme/Steroid binding domain	Cytochrome b5 isoform A OS=Arabidopsis thaliana OX=3702 GN=CB5-A PE=1 SV=1	CI	Energy production and conversion;; Lipid transport and metabolism	Cytochrome b5 [Zea mays]	cellular component: cell (GO:0005623);; cellular component: organelle (GO:0043226);; cellular component: cell part (GO:0044464);; cellular component: membrane (GO:0016020);; cellular component: organelle part (GO:0044422);; molecular function: binding (GO:0005488)
gene:Zm00001d044654	--	1.29447	109	1.18867	117	1.16665	105	0.060452	5	0.068526	6	0.023355	2	1.25085e-19	-2.59801	down	[K]	Transcription	--	--	--	[R]	General function prediction only	Leucine rich repeat;; Leucine Rich repeats (2 copies);; Leucine Rich Repeat;; Leucine Rich repeat;; Leucine rich repeat N-terminal domain	Receptor-like protein EIX2 OS=Solanum lycopersicum OX=4081 GN=EIX2 PE=1 SV=2	S	Function unknown	LRR protein WM1.10 [Zea mays]	--
gene:Zm00001d016484	--	6.01256	149	3.15953	92	2.68296	71	0	0	0	0	0	0	1.25085e-19	-2.6819	down	--	--	Cellular Component: membrane (GO:0016020);;	--	--	--	--	--	Protein NUCLEAR FUSION DEFECTIVE 4 OS=Arabidopsis thaliana OX=3702 GN=NFD4 PE=3 SV=1	--	--	Protein NUCLEAR FUSION DEFECTIVE 4 [Zea mays]	cellular component: membrane (GO:0016020)
Zea_mays_newGene_1751	--	2.26458	101	1.37595	72	2.00059	96	0	0	0	0	0	0	4.79974e-20	-2.70551	down	--	--	Molecular Function: nucleic acid binding (GO:0003676);; Molecular Function: ATP-dependent helicase activity (GO:0008026);; Molecular Function: zinc ion binding (GO:0008270);; Cellular Component: intracellular part (GO:0044424);;	--	--	--	--	S1 RNA binding domain	--	--	--	uncharacterized protein LOC100273947 [Zea mays]	molecular function: binding (GO:0005488);; molecular function: catalytic activity (GO:0003824);; cellular component: cell (GO:0005623);; cellular component: cell part (GO:0044464)
Zea_mays_newGene_15271	--	2.75357	149	1.31302	80	1.6796	89	0	0	0	0	0	0	1.08635e-20	-2.75	down	--	--	Molecular Function: DNA binding (GO:0003677);; Cellular Component: nucleus (GO:0005634);; Cellular Component: membrane (GO:0016020);;	--	--	[K]	Transcription	--	TSL-kinase interacting protein 1 OS=Arabidopsis thaliana OX=3702 GN=TKI1 PE=1 SV=2	T	Signal transduction mechanisms	TSL-kinase interacting protein 1 [Zea mays]	molecular function: binding (GO:0005488);; cellular component: cell (GO:0005623);; cellular component: organelle (GO:0043226);; cellular component: cell part (GO:0044464);; cellular component: membrane (GO:0016020)
Zea_mays_newGene_15092	--	2.56558	89	2.93382	119	2.12058	79	0	0	0	0	0	0	9.29898e-22	-2.81169	down	--	--	--	--	--	--	--	--	--	--	--	--	--
gene:Zm00001d009826	--	11.9603	177	7.57507	131	5.01833	79	0.104428	2	0	0	0.060163	1	6.07755e-22	-2.8163	down	--	--	--	--	--	--	--	Domain of unknown function (DUF4228)	--	S	Function unknown	uncharacterized protein LOC100277691 [Zea mays]	--
gene:Zm00001d025875	--	1.9738	162	4.07314	391	3.18086	279	0.04286	4	0.185659	16	0.201579	17	8.28451e-25	-2.83843	down	--	--	--	--	--	--	--	Domain of unknown function (DUF4220);; Protein of unknown function, DUF594	--	S	Function unknown	uncharacterized protein LOC103641852 isoform X1 [Zea mays]	--
gene:Zm00001d044655	--	2.24505	216	1.80362	203	1.64562	169	0.157257	15	0.060019	6	0.036735	4	7.06246e-26	-2.87494	down	[K]	Transcription	--	--	--	[R]	General function prediction only	Leucine rich repeat;; Leucine Rich repeats (2 copies);; Leucine Rich Repeat;; Leucine rich repeat N-terminal domain;; Leucine Rich repeat	Receptor-like protein EIX2 OS=Solanum lycopersicum OX=4081 GN=EIX2 PE=1 SV=2	S	Function unknown	LRR protein WM1.10 [Zea mays]	--
gene:Zm00001d053513	--	26.8168	1346	28.3851	1664	29.2461	1566	2.82579	141	4.18039	214	3.00662	155	7.98499e-70	-2.8799	down	[G]	Carbohydrate transport and metabolism	Biological Process: xenobiotic metabolic process (GO:0006805);; Molecular Function: UDP-glucosyltransferase activity (GO:0035251);;	--	--	[GC]	Carbohydrate transport and metabolism;; Energy production and conversion	UDP-glucoronosyl and UDP-glucosyl transferase	UDP-glycosyltransferase 72B1 OS=Arabidopsis thaliana OX=3702 GN=UGT72B1 PE=1 SV=1	S	Function unknown	uncharacterized protein LOC100383065 [Zea mays]	biological process: metabolic process (GO:0008152);; biological process: cellular process (GO:0009987);; molecular function: catalytic activity (GO:0003824)
gene:Zm00001d016436	--	3.8055	213	1.57292	109	1.7098	94	0	0	0	0	0	0	1.46168e-23	-2.92699	down	--	--	Molecular Function: protein serine/threonine kinase activity (GO:0004674);; Molecular Function: ATP binding (GO:0005524);; Biological Process: protein phosphorylation (GO:0006468);; Molecular Function: metal ion binding (GO:0046872);;	--	--	[T]	Signal transduction mechanisms	DNL zinc finger	Casein kinase 1 OS=Oryza sativa subsp. japonica OX=39947 GN=CKI1 PE=1 SV=1	--	--	hypothetical protein ZEAMMB73_Zm00001d016436 [Zea mays]	molecular function: catalytic activity (GO:0003824);; biological process: metabolic process (GO:0008152);; biological process: cellular process (GO:0009987);; molecular function: binding (GO:0005488)
Zea_mays_newGene_3500	--	1.71287	180	0.781411	91	3.28444	353	0	0	0	0	0	0	1.02853e-24	-3.00059	down	--	--	Molecular Function: glycerol kinase activity (GO:0004370);; Cellular Component: mitochondrion (GO:0005739);; Biological Process: glycerol metabolic process (GO:0006071);; Biological Process: triglyceride metabolic process (GO:0006641);; Cellular Component: membrane (GO:0016020);; Biological Process: phosphorylation (GO:0016310);; Biological Process: glycerol-3-phosphate biosynthetic process (GO:0…	K00864|3.14976e-18|sbi:SORBI_06g030600|K00864 glycerol kinase [EC:2.7.1.30] | (RefSeq) SORBIDRAFT_06g030600, Sb06g030600; hypothetical protein	Glycerolipid metabolism (ko00561);; Plant-pathogen interaction (ko04626)	--	--	--	--	--	--	glycerol kinase, partial [Oryza sativa Indica Group]	molecular function: catalytic activity (GO:0003824);; biological process: metabolic process (GO:0008152);; biological process: cellular process (GO:0009987);; cellular component: cell (GO:0005623);; cellular component: organelle (GO:0043226);; cellular component: cell part (GO:0044464);; biological process: single-organism process (GO:0044699);; cellular component: membrane (GO:0016020)
gene:Zm00001d042572	--	21.6151	254	15.6096	215	9.55828	120	0.163722	2	0.251812	4	0.45608	6	1.09257e-28	-3.1147	down	--	--	--	--	--	--	--	--	--	S	Function unknown	uncharacterized protein LOC100279141 [Zea mays]	--
gene:Zm00001d038284	--	10.4882	266	11.7878	349	12.6555	342	0.968495	25	0.660659	17	0.600326	16	2.03823e-40	-3.12274	down	--	--	Cellular Component: mitochondrion (GO:0005739);; Cellular Component: plastid (GO:0009536);;	--	--	--	--	Transcriptional repressor, ovate	Transcription repressor OFP13 OS=Arabidopsis thaliana OX=3702 GN=OFP13 PE=1 SV=1	S	Function unknown	plant-specific domain TIGR01568 family protein [Zea mays]	cellular component: cell (GO:0005623);; cellular component: organelle (GO:0043226);; cellular component: cell part (GO:0044464)
gene:Zm00001d020935	--	1.19067	102	1.16213	117	1.29928	120	0	0	0	0	0	0	1.78978e-27	-3.12369	down	--	--	Biological Process: formation of translation preinitiation complex (GO:0001731);; Molecular Function: translation initiation factor activity (GO:0003743);; Cellular Component: nucleus (GO:0005634);; Cellular Component: cytosol (GO:0005829);; Cellular Component: eukaryotic translation initiation factor 3 complex (GO:0005852);; Biological Process: regulation of translational initiation (GO:0006446)…	K03252|0|zma:103632933|K03252 translation initiation factor 3 subunit C | (RefSeq) GRMZM2G301904; eukaryotic translation initiation factor 3 subunit C-like	RNA transport (ko03013)	[J]	Translation, ribosomal structure and biogenesis	Eukaryotic translation initiation factor 3 subunit 8 N-terminus;; PCI domain	Eukaryotic translation initiation factor 3 subunit C OS=Medicago truncatula OX=3880 GN=TIF3C1 PE=2 SV=1	J	Translation, ribosomal structure and biogenesis	eukaryotic translation initiation factor 3 subunit C [Zea mays]	biological process: cellular process (GO:0009987);; biological process: cellular component organization or biogenesis (GO:0071840);; molecular function: binding (GO:0005488);; biological process: metabolic process (GO:0008152);; cellular component: cell (GO:0005623);; cellular component: organelle (GO:0043226);; cellular component: cell part (GO:0044464);; cellular component: macromolecular compl…
gene:Zm00001d035748	--	4.16466	162	2.01694	92	5.04292	209	0	0	0	0	0	0	1.46036e-27	-3.1444	down	--	--	Molecular Function: DNA binding (GO:0003677);; Molecular Function: transcription factor activity, sequence-specific DNA binding (GO:0003700);; Molecular Function: protein serine/threonine kinase activity (GO:0004674);; Molecular Function: ATP binding (GO:0005524);; Cellular Component: nucleus (GO:0005634);; Cellular Component: transcription factor complex (GO:0005667);; Biological Process: regula…	--	--	[T]	Signal transduction mechanisms	--	Casein kinase 1 OS=Oryza sativa subsp. japonica OX=39947 GN=CKI1 PE=1 SV=1	T	Signal transduction mechanisms	SEC14 cytosolic factor family protein / phosphoglyceride transfer family protein [Zea mays]	molecular function: binding (GO:0005488);; molecular function: nucleic acid binding transcription factor activity (GO:0001071);; biological process: biological regulation (GO:0065007);; molecular function: catalytic activity (GO:0003824);; biological process: metabolic process (GO:0008152);; biological process: cellular process (GO:0009987);; cellular component: cell (GO:0005623);; cellular compo…
gene:Zm00001d046200	--	2.23461	137	2.62009	186	3.26763	217	0.050636	5	0.101487	5	0.03934	4	4.23801e-32	-3.19953	down	[J]	Translation, ribosomal structure and biogenesis	Molecular Function: serine-tRNA ligase activity (GO:0004828);; Molecular Function: ATP binding (GO:0005524);; Cellular Component: cytoplasm (GO:0005737);; Biological Process: seryl-tRNA aminoacylation (GO:0006434);; Biological Process: response to cadmium ion (GO:0046686);;	K01875|1.58856e-51|zma:103642167|K01875 seryl-tRNA synthetase [EC:6.1.1.11] | (RefSeq) serine--tRNA ligase-like	Aminoacyl-tRNA biosynthesis (ko00970)	[J]	Translation, ribosomal structure and biogenesis	Seryl-tRNA synthetase N-terminal domain	Serine--tRNA ligase, cytoplasmic OS=Arabidopsis thaliana OX=3702 GN=At5g27470 PE=2 SV=1	J	Translation, ribosomal structure and biogenesis	Serine--tRNA ligase cytoplasmic [Zea mays]	molecular function: catalytic activity (GO:0003824);; molecular function: binding (GO:0005488);; cellular component: cell (GO:0005623);; cellular component: cell part (GO:0044464);; biological process: metabolic process (GO:0008152);; biological process: cellular process (GO:0009987);; biological process: single-organism process (GO:0044699);; biological process: response to stimulus (GO:0050896)
Zea_mays_newGene_695	--	2.01412	192	0.989037	110	1.27428	130	0	0	0	0	0	0	3.53334e-29	-3.21957	down	--	--	Molecular Function: DNA binding (GO:0003677);; Molecular Function: serine-type endopeptidase activity (GO:0004252);; Biological Process: DNA recombination (GO:0006310);; Biological Process: proteolysis (GO:0006508);; Molecular Function: zinc ion binding (GO:0008270);; Biological Process: DNA integration (GO:0015074);; Cellular Component: membrane (GO:0016020);;	--	--	[R]	General function prediction only	Integrase core domain	Retrovirus-related Pol polyprotein from transposon TNT 1-94 OS=Nicotiana tabacum OX=4097 PE=2 SV=1	L	Replication, recombination and repair	putative gag-pol polyprotein [Zea mays]	molecular function: binding (GO:0005488);; molecular function: catalytic activity (GO:0003824);; biological process: metabolic process (GO:0008152);; biological process: cellular process (GO:0009987);; cellular component: membrane (GO:0016020)
Zea_mays_newGene_7569	--	2.2652	652	1.64915	587	1.04757	336	0.062796	17	0.07849	22	0.13764	39	1.0557e-38	-3.22198	down	--	--	Cellular Component: integral component of membrane (GO:0016021);;	--	--	--	--	--	--	--	--	unknown [Zea mays]	cellular component: membrane (GO:0016020);; cellular component: membrane part (GO:0044425)
gene:Zm00001d000011	--	1.3847	174	0.857759	151	1.24507	159	0	0	0.030585	5	0	0	3.05381e-32	-3.30647	down	[Q]	Secondary metabolites biosynthesis, transport and catabolism	Molecular Function: lactoylglutathione lyase activity (GO:0004462);; Cellular Component: vacuole (GO:0005773);; Cellular Component: peroxisome (GO:0005777);; Cellular Component: cytosol (GO:0005829);; Cellular Component: plasma membrane (GO:0005886);; Biological Process: gluconeogenesis (GO:0006094);; Biological Process: glycolytic process (GO:0006096);; Biological Process: response to salt stres…	K01759|4.68343e-64|zma:103641118|K01759 lactoylglutathione lyase [EC:4.4.1.5] | (RefSeq) lactoylglutathione lyase-like	Pyruvate metabolism (ko00620)	[G]	Carbohydrate transport and metabolism	Glyoxalase/Bleomycin resistance protein/Dioxygenase superfamily;; Microtubule binding	Lactoylglutathione lyase OS=Oryza sativa subsp. japonica OX=39947 GN=GLYI-11 PE=1 SV=2	E	Amino acid transport and metabolism	glyoxalase I-like protein [Zea mays]	molecular function: catalytic activity (GO:0003824);; cellular component: cell (GO:0005623);; cellular component: organelle (GO:0043226);; cellular component: cell part (GO:0044464);; cellular component: membrane (GO:0016020);; biological process: metabolic process (GO:0008152);; biological process: single-organism process (GO:0044699);; biological process: cellular process (GO:0009987);; biologi…
gene:Zm00001d007775	--	4.57874	303	1.44682	112	4.71055	332	0	0	0.029713	2	0	0	5.76094e-31	-3.31744	down	[P]	Inorganic ion transport and metabolism	Molecular Function: ATP binding (GO:0005524);; Cellular Component: plasma membrane (GO:0005886);; Biological Process: obsolete ATP catabolic process (GO:0006200);; Biological Process: ATP biosynthetic process (GO:0006754);; Biological Process: cation transport (GO:0006812);; Molecular Function: hydrogen-exporting ATPase activity, phosphorylative mechanism (GO:0008553);; Biological Process: respon…	K01535|0|zma:542303|K01535 H+-transporting ATPase [EC:3.6.3.6] | (RefSeq) mha1, GRMZM2G144821, Zmpma1, pma1; membrane H(+)-ATPase 1	Oxidative phosphorylation (ko00190)	[P]	Inorganic ion transport and metabolism	haloacid dehalogenase-like hydrolase;; Cation transporter/ATPase, N-terminus	Plasma membrane ATPase 1 OS=Solanum lycopersicum OX=4081 GN=LHA1 PE=2 SV=1	P	Inorganic ion transport and metabolism	membrane H(+)-ATPase1 [Zea mays]	molecular function: binding (GO:0005488);; cellular component: cell (GO:0005623);; cellular component: membrane (GO:0016020);; cellular component: cell part (GO:0044464);; biological process: metabolic process (GO:0008152);; biological process: cellular process (GO:0009987);; biological process: single-organism process (GO:0044699);; biological process: localization (GO:0051179);; molecular funct…
Zea_mays_newGene_3552	--	5.89979	138	5.05465	138	4.75666	120	0	0	0	0	0	0	4.94633e-32	-3.34247	down	--	--	--	--	--	--	--	--	--	--	--	hypothetical protein [Zea mays]	--
Zea_mays_newGene_13568	--	0.811478	122	0.978307	172	1.0729	172	0	0	0	0	0.015646	3	5.31997e-33	-3.35828	down	--	--	Cellular Component: integral component of membrane (GO:0016021);;	--	--	--	--	--	--	--	--	unknown [Zea mays]	cellular component: membrane (GO:0016020);; cellular component: membrane part (GO:0044425)
gene:Zm00001d005941	--	4.24421	165	2.60408	120	4.53874	190	0	0	0	0	0	0	4.33819e-34	-3.44409	down	--	--	Molecular Function: nucleotide binding (GO:0000166);; Cellular Component: membrane (GO:0016020);; Molecular Function: nucleoside-triphosphatase activity (GO:0017111);;	--	--	[Q]	Secondary metabolites biosynthesis, transport and catabolism	--	ABC transporter G family member 37 OS=Oryza sativa subsp. japonica OX=39947 GN=ABCG37 PE=2 SV=1	T	Signal transduction mechanisms	hypothetical protein ZEAMMB73_Zm00001d005941 [Zea mays]	molecular function: binding (GO:0005488);; cellular component: membrane (GO:0016020);; molecular function: catalytic activity (GO:0003824)
Zea_mays_newGene_12560	--	8.36211	173	6.0281	145	5.89538	130	0	0	0	0	0	0	1.27529e-34	-3.46098	down	--	--	--	--	--	--	--	--	--	--	--	hypothetical protein [Zea mays]	--
Zea_mays_newGene_12787	--	3.85034	329	4.85017	498	5.50762	497	0.248431	20	0.114292	10	0.283766	26	5.11697e-48	-3.46294	down	--	--	Molecular Function: calmodulin binding (GO:0005516);; Cellular Component: plasmodesma (GO:0009506);; Biological Process: vegetative to reproductive phase transition of meristem (GO:0010228);; Biological Process: induction of programmed cell death (GO:0012502);; Biological Process: defense response to fungus (GO:0050832);; Molecular Function: chaperone binding (GO:0051087);;	--	--	--	--	IQ calmodulin-binding motif	BAG family molecular chaperone regulator 6 OS=Arabidopsis thaliana OX=3702 GN=BAG6 PE=1 SV=1	S	Function unknown	phosphate regulatory homolog1 [Zea mays]	molecular function: binding (GO:0005488);; cellular component: cell junction (GO:0030054);; biological process: reproduction (GO:0000003);; biological process: reproductive process (GO:0022414);; biological process: developmental process (GO:0032502);; biological process: biological regulation (GO:0065007);; biological process: response to stimulus (GO:0050896);; biological process: multi-organis…
gene:Zm00001d016322	--	14.0424	941	8.09413	634	8.29005	593	0.623527	42	0.529513	37	0.345986	24	3.4273e-52	-3.47327	down	--	--	--	--	--	--	--	--	--	--	--	hypothetical protein ZEAMMB73_Zm00001d016322 [Zea mays]	--
[truncated: 17 more rows]
