# Supplementary material for: Copine proteins are required for brassinosteroid signaling in maize and Arabidopsis
Source: Nat Commun. 2024 Mar 8;15:2028. doi: 10.1038/s41467-024-46289-6 (PMC10923931; doi:10.1038/s41467-024-46289-6)
Supplement: Supplementary file 5 — Supplementary Data 2 [file 41467_2024_46289_MOESM5_ESM.xlsx]

## Sheet: Sheet1
													Supplementary Data 2 Transcriptomics data of all expressed genes in Col-0, bak1-4, pad4-1 and bon1-1bon2-2bon3-3pad4-1 under mock or eBL treatment
#ID	Col-0_mock_1	Col-0_mock_2	Col-0_mock_3	Col-0_eBL_1	Col-0_eBL_2	Col-0_eBL_3	bak1-4_mock_1	bak1-4_mock_2	bak1-4_mock_3	bak1-4_eBL_1	bak1-4_eBL_2	bak1-4_eBL_3	pad4-1_mock_1	pad4-1_mock_2	pad4-1_mock_3	pad4-1_eBL_1	pad4-1_eBL_2	pad4-1_eBL_3	bon1bon2bon3pad4-1_mock_1	bon1bon2bon3pad4-1_mock_2	bon1bon2bon3pad4-1_mock_3	bon1bon2bon3pad4-1_eBL_1	bon1bon2bon3pad4-1_eBL_2	bon1bon2bon3pad4-1_eBL_3
gene-AT4G26270	5.28588	6.09998	6.3073	3.55816	3.17006	3.45203	6.98459	7.24075	6.35713	4.33284	4.00045	4.35849	5.35769	5.34837	6.30457	3.29771	2.37425	2.6206	5.31828	5.68475	6.29574	2.5865	3.05135	3.03752
gene-AT4G02160	0	0	0	0.126768	0	0.063216	0	0	0.061224	0.052271	0	0	0	0	0	0	0	0	0	0	0	0	0.05047	0
gene-AT2G03000	0	0	0	0	0	0	0	0	0	0	0	0	0	0	0	0	0	0.042073	0	0	0	0	0	0
gene-AT2G04050	0.158738	0.284061	0.109833	0.131628	0.240321	0	0.276177	0.075295	0.184097	0.280554	0.165082	0.148203	0.219124	0.14428	0.290059	0.039069	0	0.107879	0.177439	0.264783	0.274266	0.191929	0.16826	0.178304
gene-AT2G13440	20.0439	20.8541	18.0497	18.9269	19.167	18.5514	19.825	20.6842	20.7118	19.5639	18.2415	19.4591	21.1663	19.9072	21.4509	20.5324	17.5068	20.1769	19.5801	18.9354	18.6229	20.3775	16.7255	18.2457
gene-AT2G18320	0	0	0.382413	0.179383	0	0	0	0	0.374542	0.220892	0.225798	0	0.249996	0.222382	0	0	0	0.05466	0.154162	0.109454	0	0	0.126184	0
gene-AT5G11650	3.06416	5.40771	4.49035	7.25112	8.79608	6.26239	4.05112	4.38302	5.22027	8.07193	8.64548	9.35852	3.65956	4.34536	5.29965	8.31901	7.13949	6.69348	3.39453	4.03594	6.03761	8.9226	8.60836	8.47817
gene-AT1G55380	0.721187	0.502004	0.586949	1.26476	1.14737	1.18853	0.497492	0.87519	0.560631	1.27315	1.04398	0.802528	0.550088	0.693462	0.387722	1.71666	1.94601	1.50029	0.965007	0.743473	0.591268	0.880557	0.791575	0.764614
gene-AT1G09280	12.695	13.1086	12.5369	10.1985	10.5534	10.5596	12.5318	12.1297	12.5252	13.2319	11.4546	10.2834	12.7567	11.5984	10.4593	9.46961	12.2319	11.03	10.6541	11.9796	11.559	11.6738	11.7417	11.4999
gene-AT4G23970	0	0	0	0	0	0	0	0.14129	0	0	0	0	0	0	0	0	0	0.080574	0	0	0	0	0	0
gene-AT4G00250	0	0.234427	0.129558	0	0.076218	0.165089	0.058831	0.032176	0.148476	0	0.034536	0.232771	0.158398	0	0	0.095656	0.117671	0.068242	0	0.038031	0.125476	0.029848	0.072406	0.142398
gene-AT2G31900	1.71244	2.07229	2.1903	2.12858	2.19373	2.37842	1.54334	1.40287	2.01048	1.93025	1.79376	2.44018	2.11236	1.93233	1.99225	2.63382	1.82238	1.86087	1.83908	1.65661	1.40788	2.24577	2.21877	1.72608
gene-AT1G80890	8.03815	6.8365	7.426	5.63309	6.57831	8.22426	6.99801	5.67353	7.1104	7.16918	6.62949	6.07875	7.34987	5.55049	6.38624	5.95863	5.75044	6.15198	5.62522	5.84742	4.89438	6.1034	7.29158	7.62743
gene-AT5G10380	16.6111	17.9549	18.4891	10.7196	13.5179	14.3838	17.6334	15.7291	17.652	17.7657	22.9205	20.5038	9.02416	8.10253	12.3645	5.98428	7.96748	8.8374	12.944	14.5428	20.6403	16.9936	13.7416	15.6403
gene-AT3G51840	50.1395	50.7923	50.9806	51.5855	49.4368	50.5219	55.4509	52.5796	53.8371	52.7493	52.9004	54.8268	50.7136	47.496	50.1726	52.6006	51.8947	51.477	49.3662	51.6016	44.8433	50.6108	51.2637	49.6446
gene-AT3G47930	16.915	16.6257	15.941	17.1617	18.7125	18.2827	16.056	18.5174	17.9455	19.5225	17.2335	18.2615	18.257	18.1252	16.7153	16.8925	17.0854	19.3	17.9212	16.2945	17.0743	18.6537	17.2868	18.1423
gene-AT1G76880	24.2756	23.867	21.2523	19.9425	21.1747	22.6184	24.4918	24.0811	24.0192	22.5114	23.0125	22.5316	25.5757	24.2875	22.4634	22.234	22.2958	21.6191	24.8564	24.1039	20.5816	22.8788	21.3882	21.8354
gene-AT5G56420	3.61131	3.62764	3.27503	2.90507	4.63816	3.70533	3.63596	3.62438	3.69896	3.55232	3.81196	3.85219	3.45162	2.40335	3.82415	4.27617	4.22815	3.19474	4.21961	3.13432	2.79856	3.24563	3.32636	3.98703
gene-AT1G54385	3.46539	3.91033	3.6254	3.14428	3.59399	3.02093	3.98573	3.7917	4.02339	3.04758	2.43503	2.72025	3.65004	3.89073	3.59967	4.09661	3.51073	4.27348	4.59239	4.18264	3.84872	3.59046	3.21154	3.41206
gene-AT1G80760	11.6371	12.9031	12.1404	8.93234	9.0224	10.0802	9.28554	9.60938	11.1015	10.2829	10.5803	11.3522	10.576	11.908	13.4531	11.6202	9.96971	10.5457	11.4094	11.8046	12.5239	7.94068	9.0414	11.2096
gene-AT1G54380	6.74481	6.2911	5.96947	6.30596	6.5072	7.14781	6.33777	5.80475	6.13653	6.79526	7.05379	6.45748	6.32719	6.37049	5.7731	7.59962	6.82618	6.69818	6.10083	5.16039	6.56487	7.13006	5.88868	5.89356
gene-AT2G48000	5.87719	6.28296	5.81557	5.81462	5.60403	4.63397	5.83276	5.71878	5.44027	5.50198	5.91518	5.41032	6.24176	5.96003	5.48774	4.76476	4.45021	4.54322	6.7582	6.08552	5.52632	5.81418	5.07285	5.63915
gene-AT5G39500	10.0293	10.3703	10.0621	10.3413	9.69597	9.1077	9.52738	9.77534	9.31235	9.88552	10.1743	9.43567	9.98634	10.0875	9.73093	10.5988	9.87296	8.86452	9.55293	10.6429	8.35824	10.9433	8.83051	8.64665
gene-AT4G14830	4.89959	4.99171	6.80773	5.49042	5.04509	5.62558	4.45634	5.59855	4.88774	4.9291	5.16906	5.75981	6.4775	4.92019	6.69325	4.65455	5.55838	4.85893	6.1603	6.8776	6.46579	5.28798	7.10123	4.81566
gene-AT1G71350	8.34073	8.44028	8.82189	6.77273	9.49192	8.45711	9.41363	8.59805	9.82591	9.20515	7.55987	9.22907	9.82258	9.9631	8.2463	8.59893	8.78726	9.16646	9.69028	9.00744	10.0238	7.95357	9.59721	9.93097
gene-AT4G33930	0	0.036441	0	0.042201	0	0	0.037366	0	0	0.231618	0	0.042963	0.139426	0	0	0	0	0.0766	0	0	0	0.175166	0	0
gene-AT5G60060	0	0	0	0	0	0	0	0	0.037224	0	0	0	0	0.165401	0	0	0.080769	0.024764	0	0	0	0	0	0.122006
gene-AT4G21720	2.96796	3.83206	2.64244	3.45038	4.00737	3.82239	4.02377	3.34236	4.09136	4.36119	4.68845	3.78904	3.46881	3.88193	4.05106	3.19166	2.64335	3.6395	3.26854	3.56044	2.82144	3.92483	4.21251	2.73257
gene-AT4G28090	0	0	0	0	0	0	0	0	0	0	0	0	0	0	0	0	0	0	0	0	0	0	0	0
gene-AT3G01210	8.67086	7.35283	8.18687	9.42989	10.1613	9.74746	8.15575	8.11239	9.0975	9.02458	9.10346	8.59895	7.46027	8.25373	7.18134	9.09348	8.94497	9.89139	8.03454	7.67154	7.36985	9.51099	9.71743	8.58787
gene-AT4G12360	0	0	0	0	0	0	0	0	0	0	0	0	0	0	0	0	0	0	0	0	0	0	0	0
gene-AT1G06830	13.022	12.5345	11.6803	19.9589	15.9819	23.2025	23.1327	25.0185	23.1859	28.333	27.5793	22.8544	17.8996	12.9342	10.6477	21.2519	21.9948	24.1195	19.0997	21.235	17.9915	22.6537	25.5981	19.8836
gene-AT3G10370	12.8085	12.4112	12.4102	12.278	12.5823	10.9463	11.7178	11.0239	10.4904	10.6288	11.9751	10.6701	12.8167	10.4195	9.93619	14.1295	11.8139	12.6438	11.9999	10.1667	10.9808	11.4378	12.2371	10.2036
gene-AT2G19050	0	0	0	0	0	0.038543	0	0	0	0	0	0	0	0	0	0	0	0	0	0	0	0	0	0
gene-AT2G18328	22.7803	23.9205	22.1036	17.9721	18.5605	23.6234	21.5755	20.6982	14.5249	18.3194	16.8607	18.4301	23.0717	22.9683	23.1904	20.9264	23.9972	21.7407	22.7447	24.4302	26.6619	17.5722	23.6357	19.7873
gene-AT1G02100	22.0911	22.1127	24.8284	23.2987	24.2709	20.5414	25.1068	24.5868	25.0021	26.315	23.5987	25.201	23.525	25.8872	22.258	22.491	21.9954	25.2624	20.7825	22.6131	25.3467	22.2391	23.3028	25.4446
gene-AT5G10520	0.933138	0.925207	1.36565	1.74311	1.86981	1.11024	1.76606	1.82114	1.99606	1.23327	1.29225	2.26429	1.09008	1.3934	1.10016	1.4996	1.67127	1.66349	1.43155	1.40535	0.989817	1.86894	1.76803	1.97872
gene-AT1G67130	0	0	0	0	0	0	0	0	0	0	0	0	0	0	0	0	0	0	0	0	0	0	0.038963	0
gene-AT5G58900	15.87	17.7194	15.9628	32.576	26.4589	25.5436	17.2656	16.9368	17.0951	23.4346	24.133	19.0116	15.862	15.4081	15.5825	31.3561	30.4358	24.3726	16.4375	15.1416	14.6214	25.1755	22.1997	18.6379
gene-AT3G19960	20.5304	22.049	21.151	17.6383	18.3741	19.3713	20.6367	20.7367	22.4002	17.5121	19.3546	18.4785	21.447	21.0843	22.8232	19.0296	18.1789	20.0953	20.5732	19.7033	19.3245	19.8097	16.9901	18.8272
gene-AT5G52420	36.6473	34.4158	35.261	29.5826	33.7909	30.0706	34.4413	32.3918	32.6905	28.7807	29.478	29.8395	35.1992	34.9461	37.209	29.5872	31.6189	35.6206	37.3755	30.6294	34.3706	30.4673	32.2393	29.9004
gene-AT5G02310	13.5242	15.7285	15.9299	14.9063	14.5652	13.5622	15.0876	15.2604	17.1402	15.1473	15.1337	16.0365	14.1551	15.1604	16.5508	15.3531	14.346	14.0151	14.5178	14.4205	14.4103	15.4313	13.0158	12.8934
gene-AT2G02060	2.44076	2.75528	2.15541	2.06835	2.64619	4.23168	2.49513	2.07066	1.99746	2.35924	1.74194	1.64352	2.65439	2.36086	2.47042	2.50907	2.53499	3.20935	1.85354	2.98402	2.64457	2.41567	3.08102	3.07013
gene-AT3G18610	0.421266	0.634267	0.448678	0.481563	0.494974	0.727889	0.420101	0.573133	0.567906	0.440093	0.430833	0.47204	0.44901	0.216519	0.215253	0.364709	0.339031	0.578445	0.522073	0.245337	0.485099	0.629992	0.536611	0.51649
gene-AT2G38195	0	0	0	0	0	0	0	0	0	0	0	0	0	0	0	0	0	0	0	0	0.058348	0	0	0
gene-AT2G19580	4.19018	3.62525	3.95455	2.86188	3.43046	3.45151	2.96657	3.59171	3.91458	2.17591	2.36813	2.64343	3.21564	4.14026	3.83813	2.43577	2.65011	3.06298	3.01096	2.81536	3.50515	2.55731	2.60991	2.92078
gene-AT2G07654	0	0	0	0	0	0	0	0.020725	0	0	0	0	0	0	0	0	0	0	0	0	0	0	0	0
gene-AT2G07655	0.069556	0.153208	0	0.076221	0.100868	0.102767	0.165951	0.263596	0	0.057761	0.158651	0.053661	0.109736	0.167125	0	0.090919	0.122473	0.051723	0	0	0.161205	0.157407	0.080707	0
gene-AT2G07656	0.018821	0.011831	0	0	0	0.034077	0.028714	0	0	0.015169	0	0.0525	0.028605	0	0	0	0	0.062085	0	0	0.028794	0	0	0
gene-AT4G19275	0	0	0	0	0	0	0	0	0	0	0	0	0	0	0	0	0	0	0	0	0	0	0	0
gene-AT2G07652	0	0	0.025704	0	0	0.019038	0	0	0	0	0	0.070196	0	0.05172	0.017253	0.072463	0	0	0	0	0.034363	0.026776	0	0
gene-AT2G39820	0.095193	0.125743	0.103613	0	0.08478	0	0.193518	0	0	0	0	0.301291	0	0.173583	0.105005	0.144847	0.206017	0.170845	0	0	0	0.12659	0	0.051279
gene-AT2G07658	0.102307	0	0	0	0	0	0	0	0	0	0	0	0.041753	0.015574	0.030084	0.011709	0	0	0.017348	0.012216	0	0.023808	0	0
gene-AT2G07659	0.025129	0.024025	0.035744	0	0.018098	0	0	0.019975	0	0.062873	0	0.086394	0.123866	0.148432	0	0	0	0	0.054309	0	0	0.024144	0	0
gene-AT2G29050	7.01291	7.34094	6.69723	9.50254	9.75883	8.74428	7.93172	6.63581	7.32876	8.56961	9.31747	8.06579	7.10263	8.24893	7.01203	9.17831	8.54311	9.84356	7.84303	7.35303	7.16885	8.15358	9.5838	10.1945
gene-AT2G32765	4.02416	4.53079	5.37781	4.22827	3.83209	4.83102	5.35152	3.70455	4.27927	3.88751	1.87782	2.57481	3.82672	5.41664	5.75579	3.45721	4.49041	5.0187	5.85635	5.4254	5.69889	4.40414	4.26857	4.61035
gene-AT2G32760	5.79707	6.36596	5.60892	5.98786	7.44731	5.89599	6.74544	6.16326	7.19078	6.54603	7.01658	7.05746	7.03313	6.79135	5.58753	6.23848	6.65292	6.89454	5.33089	7.51741	6.63228	6.79427	6.67413	5.46371
gene-AT2G38440	19.4614	19.8742	20.4185	23.0334	25.3285	23.0598	19.0561	20.4525	22.2173	23.6077	25.9832	24.2039	18.6611	19.701	21.5388	25.925	25.9727	24.7328	22.3331	19.8985	19.6936	23.2547	21.5229	21.9573
gene-AT2G33410	30.0009	30.7921	32.6672	31.7926	32.2522	32.084	33.9543	31.8249	32.1739	30.8022	29.0561	30.1592	31.1383	32.3069	29.8327	32.008	30.5796	31.9862	31.237	29.7826	28.6234	32.0757	34.1435	32.1387
gene-AT2G30695	34.7088	35.7644	35.4173	31.3505	30.1841	27.4367	38.228	34.0123	32.8196	27.8125	27.0899	27.8693	36.0682	35.8417	37.7454	29.4051	29.4343	31.9963	34.8827	34.9905	38.0264	29.0486	26.7488	29.7505
gene-AT2G42840	129.346	129.766	120.5	109.825	119.443	125.112	113.159	120.192	119.671	101.515	102.163	102.347	129.27	134.946	124.415	123.559	121.764	122.869	137.537	124.457	130.737	109.115	98.1601	97.8609
gene-AT5G61330	12.1772	11.8751	10.3688	11.7365	15.5188	14.1548	10.3036	9.61303	9.36556	11.2162	11.1862	11.3266	10.3858	10.5283	11.2295	13.7327	13.4771	13.6289	10.9992	9.55863	11.2366	12.9664	12.701	14.3157
gene-AT5G48990	2.30122	2.66541	3.38715	3.02183	2.39205	2.77446	2.75601	2.41168	3.21368	2.85749	2.81055	3.19153	3.11282	2.05591	2.85733	2.84941	2.72582	2.88975	2.59235	3.33056	1.78889	2.66365	2.75434	3.21535
gene-AT1G30240	3.2024	3.22433	3.22096	4.06839	4.8834	4.65605	3.1333	3.87965	3.14638	3.74131	4.39144	5.72797	3.0584	2.62697	2.59604	3.6659	3.8782	4.00041	2.91865	3.1642	2.93417	4.04714	4.25376	3.82661
gene-AT1G71820	31.5282	31.8673	30.3307	39.6988	38.8919	34.2692	30.0986	31.7644	34.6368	38.5275	40.3427	33.8234	32.4351	32.2505	30.3686	39.6271	36.7681	35.6226	30.3812	31.7182	30.5938	37.5321	34.0093	35.8097
gene-AT2G25620	9.08319	8.96988	8.14088	8.62993	9.29074	9.38673	10.5211	10.1809	7.8386	8.8232	9.0038	8.65495	9.08832	8.12716	6.90609	9.8164	9.61317	10.0896	10.2193	9.00645	7.17513	9.3565	8.27417	9.33695
gene-AT2G45310	9.2459	7.60312	7.27682	8.60846	8.83973	9.22895	7.70798	8.78674	7.21334	8.95861	10.275	10.2841	8.3397	8.00469	7.63551	8.92833	9.11309	9.16822	7.17894	9.51254	6.85913	9.30482	8.77132	8.89272
gene-AT2G25625	2.723	2.39981	2.66541	1.03701	1.99371	1.09024	1.49212	1.43715	1.32759	0.663264	0.749128	1.07358	2.32773	2.47813	1.21703	1.18963	0.62695	0.751499	1.90351	1.94929	1.49117	1.47328	2.02549	1.6653
gene-AT1G03270	1.6344	2.05191	2.30603	2.90224	2.46938	3.02124	1.78704	2.13923	2.61424	1.55619	1.83791	1.88282	2.57951	2.00775	2.06519	2.12982	1.76442	2.73157	2.63405	1.84281	2.33103	2.19033	2.5313	1.94965
gene-AT2G28010	0	0	0	0	0	0	0	0	0	0	0	0	0	0	0	0	0	0	0	0	0	0	0	0
gene-AT4G20095	0	0	0	0	0	0	0	0	0	0	0	0	0	0	0	0	0	0	0	0.064353	0	0	0.171732	0
gene-AT4G20090	2.12564	2.37621	2.20973	2.59007	2.46453	3.03295	1.63548	1.95356	1.65715	2.18565	2.74787	2.45852	1.89731	2.37637	1.77571	2.50829	2.35938	2.96333	1.75316	1.87611	1.57302	2.00372	2.30518	2.38649
gene-AT1G61810	0.315386	0.181092	0.269485	0.18278	0.421068	0.358411	0.192548	0.361015	0.293307	0.177564	0.10306	0.340472	0.504105	0.440856	0.402827	0.654777	0.483983	0.554761	0.606874	0.244939	0.18312	0.502629	0.92412	0.501373
gene-AT4G30770	0	0	0	0	0	0	0	0	0	0	0	0	0	0	0	0	0	0	0	0	0	0	0	0
gene-AT5G03040	56.7218	56.4106	50.2985	63.4427	55.8196	60.9233	54.2155	47.6096	54.3505	50.277	55.9969	48.5596	63.8595	61.0156	53.5401	66.9814	70.0227	63.7515	60.1666	54.1337	50.4266	50.3937	45.3018	48.6499
gene-AT1G73460	11.8943	11.653	12.3087	12.1645	11.7247	11.2497	11.2468	11.9718	12.5745	12.839	11.93	12.1696	12.1182	12.8972	13.1348	12.5703	12.5105	13.0457	12.5594	11.7734	11.2012	12.9176	11.7394	11.6443
gene-AT1G43890	30.3046	29.9383	29.4777	34.8693	34.9919	34.9099	32.9274	32.1559	31.7649	35.6039	38.2727	34.3553	31.4081	29.9002	34.0531	36.4902	37.9221	34.6705	29.4867	33.5047	34.2243	36.0517	41.4557	37.7411
gene-AT5G54110	14.9259	16.9264	16.1737	18.8956	21.5197	19.9801	17.7828	17.4109	16.8367	24.1591	23.0295	21.0353	14.3935	16.98	18.0454	20.3931	21.5406	21.5449	15.316	16.2275	17.297	22.1667	20.9922	22.2453
gene-AT5G59740	2.07859	1.66171	1.99789	2.18768	1.88828	2.03967	1.80801	2.71548	1.987	2.76537	1.88366	3.33991	2.00648	1.62248	2.18998	2.07919	2.47319	2.65594	1.92901	2.26489	2.616	2.44982	2.55117	2.62544
gene-AT4G25110	1.26586	1.83221	1.84762	13.8327	11.4372	10.0618	3.25738	4.02312	3.63509	22.5724	27.8472	17.8856	1.45926	1.16964	1.04985	10.8317	11.5556	10.1763	1.89707	2.0084	1.84304	12.3282	10.4623	12.7266
gene-AT2G06520	1468	1448.39	1412.13	1377.03	1380.86	1393.46	1403.88	1345.85	1322.91	1431.87	1291.4	1357.7	1438.6	1426.13	1361.76	1297.69	1347.27	1342.04	1405.28	1428.91	1439.66	1301.57	1427.51	1385.16
gene-AT3G29030	31.6825	30.9136	31.9399	59.4654	64.5773	55.031	29.08	30.2595	35.5521	49.585	54.5252	47.7521	34.3672	34.4094	36.3812	59.8106	66.2087	61.8627	33.6825	35.4797	36.7639	56.0922	66.5912	61.2163
gene-AT3G29033	0	0	0	0	0	0	0	0	0	0	0	0	0	0	0	0	0	0	0	0	0	0	0	0
gene-AT3G29035	1.38672	1.51899	1.56807	1.08728	1.73053	1.94374	1.01197	2.16108	0.884895	1.74893	0.934294	1.10498	1.63064	1.79214	2.30503	1.2	1.54008	0.947125	1.83288	1.81624	1.76314	1.72029	1.14348	1.30803
gene-AT3G29034	0.187706	0.85031	0.796927	1.91999	1.1982	2.17176	0.636575	0.665859	0.636518	2.32615	2.15975	1.90191	0.888034	0.771857	0.230094	1.83873	2.05339	1.71619	0.297278	0.712483	0.703975	2.04364	3.31492	3.37454
gene-AT4G20540	0	0	0	0	0	0	0	0	0	0	0	0	0	0	0	0	0	0	0	0	0	0	0	0
gene-AT1G68670	22.0438	19.6528	24.4394	17.7292	19.2648	19.4611	23.3656	21.6372	22.2557	18.9074	19.0573	19.9944	19.0643	20.1929	22.1867	17.5818	16.8009	19.5841	23.437	19.7243	17.0503	22.135	21.0849	20.4609
gene-AT4G20545	0	0	0	0	0	0	0	0	0	0	0	0	0	0	0	0	0	0	0	0	0	0	0	0
gene-AT3G02170	17.5804	18.777	18.2533	28.6507	32.0818	27.3316	14.8482	16.1571	18.7599	22.2659	22.5042	22.4435	19.9061	17.7461	18.1893	26.2675	29.3318	27.1344	17.7094	17.3296	16.7643	22.7097	21.2574	25.3642
gene-AT5G03590	0	0	0	0	0	0	0	0	0	0	0	0	0	0.084631	0	0.040106	0	0.072326	0.03774	0	0	0	0	0.018779
gene-AT2G39310	7.6806	8.08157	10.5878	12.3409	10.5973	8.20521	12.6676	12.4424	13.8676	7.84418	8.61086	8.78961	7.96388	8.54662	7.494	6.01367	6.9164	7.13674	4.89881	4.20354	4.11069	5.05166	6.29418	4.90026
gene-AT4G31790	7.26164	7.05132	7.08615	8.64149	10.8319	10.0969	6.89203	7.53853	9.13825	8.51992	8.11423	9.23984	6.96246	7.66803	7.06518	10.9064	10.4381	11.4167	7.00343	6.9505	6.4567	8.71882	9.83924	10.8535
gene-AT1G78020	167.806	154.012	163.115	213.009	202.465	208.527	149.255	142.221	134.331	158.124	168.141	159.68	164.097	153.997	156.505	206.648	222.588	211.033	149.418	159.909	152.942	176.671	192.89	208.296
gene-AT4G09090	0	0	0	0	0	0	0	0	0	0	0	0	0	0	0	0	0	0	0	0	0	0	0	0
gene-AT3G44350	0.174978	0.368254	0.400335	0.243611	0.098239	0.11735	0.69267	0.442847	0.438459	0.625255	0.417999	0.718939	0.189	0.499399	0.474296	0	0	0.086598	0.330077	0.472759	0.785668	0.130681	0.066572	0.098191
gene-AT5G15540	8.01351	9.11592	8.93491	7.996	8.7417	8.33011	7.89002	8.73738	10.0746	8.3816	8.93268	9.19078	8.90352	8.05036	9.66326	9.45842	8.57137	8.45431	8.43804	8.14453	8.14479	7.82978	6.88522	7.7344
gene-AT2G24570	8.15599	8.66972	8.90554	6.93244	7.27863	8.558	10.6258	10.4467	11.9834	11.3025	9.75194	10.0603	7.25844	8.68501	8.36309	7.78468	7.16014	8.93111	7.46491	8.60056	7.9619	7.32991	6.35916	8.64443
gene-AT1G22570	0.857569	0.746625	0.716041	12.8497	9.08293	8.3307	1.3694	1.15556	1.09737	8.01098	7.88827	5.74853	0.839806	0.870295	0.651938	11.8512	12.1728	9.20693	1.70406	1.2237	1.2435	12.1917	8.67213	6.6941
gene-AT1G32660	0	0	0	0	0	0	0	0	0	0	0	0	0	0	0	0	0	0	0	0	0	0	0	0
gene-AT4G31420	19.0611	19.5602	18.6866	14.8363	17.1983	16.9031	17.6667	18.1833	18.3675	15.5534	15.5275	17.3079	18.506	17.2211	16.7627	14.9767	15.5118	13.7221	17.3447	17.1699	18.7369	15.9442	17.3452	16.8091
gene-AT2G41760	10.2846	9.64918	10.313	7.54966	6.94756	6.74592	8.33289	9.10523	9.96336	7.26694	6.77695	7.83547	8.85601	9.32233	9.87604	7.37924	6.53145	6.10022	7.33066	8.38176	9.2281	9.06183	8.04333	8.25569
gene-AT2G45860	10.2878	5.72832	7.31072	6.70477	9.48312	9.09266	8.03659	8.88293	5.22504	8.61349	8.63162	7.64289	9.33301	6.78186	6.1916	7.16578	5.61527	8.67942	9.47428	9.05809	8.31918	7.21681	9.54404	8.20036
gene-AT5G53460	98.8549	120.015	114.189	70.7776	70.9794	66.0183	122.219	133.329	134.631	77.3138	79.3434	86.0827	108.67	117.748	119.249	75.5031	62.9649	68.4585	129.228	119.531	113.193	71.4907	59.4565	60.7438
gene-AT5G41340	15.028	14.3247	14.1165	12.8794	10.367	13.042	13.8394	14.7779	14.7119	13.2385	14.5209	12.0497	15.0809	14.3824	13.7529	11.6478	11.1738	14.1455	13.8382	14.0146	14.5079	11.875	13.2737	15.2735
gene-AT5G44190	58.1613	58.6216	55.7091	83.5067	77.0819	74.5683	59.9811	57.502	60.6942	73.6742	68.4223	75.672	55.3722	57.1175	50.8465	81.4624	80.2557	77.9424	57.2984	55.7499	57.9981	81.3901	76.0317	76.6266
gene-AT2G44198	0	0	0	0.424761	0	0	0	0	0	0	0	0	0	0	0	0	0	0	0	0	0	0	0	0
gene-AT5G25130	7.51294	9.02941	9.15523	7.51398	7.54307	7.19848	10.2691	7.83276	10.0194	6.09732	5.61506	6.10914	8.18176	8.01828	9.85979	6.57217	7.28336	9.01481	8.3696	7.42458	8.55308	6.81282	7.04486	8.18433
gene-AT4G28775	0	0	0	0	0	0	0	0	0	0	0	0	0	0	0	0.101199	0	0	0	0	0	0	0	0
gene-AT2G15340	0	0	0	0	0	0	0	0	0	0	0	0	0	0	0	0	0	0	0	0	0	0	0	0
gene-AT5G49110	0.779881	1.26916	0.848314	0.426052	0.573117	0.527635	0.990992	0.944389	1.14433	0.452053	0.412118	0.539202	1.02021	0.93396	1.08189	0.454827	0.507028	0.517393	0.779523	0.743331	0.833418	0.45335	0.437899	0.664367
gene-AT2G15345	0	0	0	0	0	0	0	0	0	0	0	0	0	0	0	0	0	0	0.104433	0	0	0.066279	0	0
gene-AT4G24640	0.040545	0	0	0	0	0	0	0	0	0	0	0	0	0	0	0	0	0	0	0	0	0	0	0
gene-AT2G44195	0	0.116263	0	0.01785	0	0	0.058246	0.026084	0	0	0	0	0.135994	0	0.053455	0.234227	0.129159	0	0	0.086967	0.172218	0	0	0
gene-AT1G64940	0.103596	0.063729	0.097729	0.108693	0.167589	0.035742	0.162332	0.005718	0.082118	0.09125	0.095989	0.034422	0.043928	0.117861	0.261191	0.089393	0	0.130948	0.148417	0.061188	0.257358	0.118926	0.099087	0
gene-AT2G47420	28.6885	28.2136	27.272	26.7404	30.9099	32.6922	29.6574	28.1042	28.9799	32.5843	29.9042	32.7693	31.7231	28.1272	24.455	30.1124	33.541	30.7099	27.8113	28.7151	25.66	31.231	35.0518	32.7074
gene-AT4G23010	6.95934	7.2618	7.70088	9.54159	8.45356	8.91956	8.63699	9.317	10.6951	10.0774	11.4371	10.9845	6.7366	6.99477	7.23756	7.07982	7.48268	8.5876	6.31637	7.87022	7.4254	8.75109	9.16494	8.59981
gene-AT3G09200	288.19	271.681	279.858	236.326	250.37	269.986	300.589	307.783	295.645	248.332	278.916	271.491	303.237	284.661	277.243	259.672	272.901	270.504	322.553	310.232	293.262	253.552	272.928	276.198
gene-AT1G62730	2.96703	2.95715	2.83446	2.1437	2.08075	2.05464	3.29413	2.94824	2.96839	2.40981	3.27515	3.33138	3.42568	3.52306	3.67808	2.48617	2.94293	1.37554	3.9068	3.48015	3.17592	2.81149	2.89487	2.43411
gene-AT3G04630	21.8159	22.2673	21.4647	17.8067	19.5774	24.0662	23.0986	21.904	23.6125	19.0448	16.4088	21.8993	22.6351	24.9935	21.6735	23.7411	21.0228	22.8141	26.1886	23.4959	25.1654	20.0124	19.9968	22.1037
gene-AT2G36690	0.141345	0	0.141619	0.884317	0.862623	0.989909	0.170934	0.197584	0.353611	0.406528	0.793986	0.772173	0.33562	0.396313	0.423058	0	0.620125	0.748527	0.247809	0	0.281913	0.79923	0.674352	0.744962
gene-AT1G17150	0	0	0	0.02436	0	0	0	0	0	0.024753	0	0	0	0	0	0.035237	0	0	0	0	0	0	0	0
gene-AT2G19870	16.3311	14.2982	14.324	14.1431	17.1215	16.9492	14.9926	15.3915	14.0535	13.586	12.7972	13.2148	17.2415	15.8296	13.4326	15.6906	16.1526	16.3623	14.7605	15.8165	12.52	12.2303	13.5738	14.819
gene-AT4G32210	45.0187	44.9857	46.3027	41.7092	40.0626	40.5992	48.9365	47.7862	45.6185	39.7492	40.96	37.5048	45.3436	47.1788	46.304	42.3274	35.773	41.7279	47.36	43.1012	45.9397	40.5254	42.637	37.7519
gene-AT5G36300	0	0	0	0	0	0	0	0	0	0	0	0	0	0	0	0	0	0	0	0	0	0	0	0
gene-AT4G09630	10.6755	11.6562	11.4651	14.5593	13.3832	12.8214	12.8159	12.0789	10.3918	11.3906	11.4839	11.6184	12.7105	11.542	11.9955	14.0311	15.2763	13.3101	11.4819	10.3927	10.1888	11.8692	10.9605	11.9694
gene-AT5G04060	10.7027	9.57332	9.86011	10.0145	10.1015	8.90494	8.8859	9.50808	9.79017	7.06263	7.67911	8.03541	9.96415	9.32857	8.53384	9.15099	9.11529	9.03614	10.5892	9.58058	9.16744	8.64768	8.48889	8.3417
gene-AT5G44440	0.043344	0	0	0.067647	0.010948	0.022641	0	0	0	0	0	0	0.060925	0	0.048186	0	0	0	0	0	0	0	0	0.024255
gene-AT4G08320	8.61186	10.1283	7.87713	8.10106	8.40143	9.00308	10.007	10.1835	9.9328	9.78067	8.26115	9.2473	8.79325	9.76719	9.06527	8.27543	8.99635	9.8212	8.61874	8.83818	8.58898	9.1685	9.23952	9.47861
gene-AT3G50340	6.05269	5.38459	3.96056	6.1473	6.82384	7.74551	3.93646	4.23623	5.37611	7.32137	6.23708	8.52353	5.22359	6.16542	5.05902	6.77118	6.92162	6.55183	5.85908	5.48426	4.51464	7.30728	6.43926	7.315
gene-AT1G76140	30.4854	32.0251	30.9063	31.8983	31.9393	29.3179	31.1302	32.1375	34.1699	32.8119	33.7193	30.1219	32.803	33.6184	32.6747	31.8905	33.4583	32.1306	32.9345	30.8034	31.8255	32.0171	30.691	31.1094
gene-AT4G03350	0	0	0	0	0	0	0	0	0	0	0	0	0	0	0	0	0	0	0	0	0	0	0	0
gene-AT1G17480	2.11214	2.11397	2.20331	1.78167	2.30677	1.96722	2.69938	2.25699	1.61025	1.67287	2.27532	2.14527	2.16334	2.49457	1.90832	2.48017	2.22875	2.47363	2.01136	2.30815	1.83979	1.75911	2.14511	2.06543
gene-AT5G43870	9.45059	9.19569	8.06524	7.25945	8.15851	7.47884	9.66022	9.91185	8.51256	6.982	7.45416	7.41935	10.8106	9.44427	8.07436	7.73867	8.46416	8.16216	10.6265	10.2589	7.57275	7.25404	7.29933	6.70825
gene-AT4G00910	0.518707	0.270749	0	0.063233	0.2472	0.106588	0.166469	0.032473	0.168324	0	0.143494	0.277406	0.274505	0.100053	0.178488	0.113859	0.078177	0.149817	0.279244	0.161212	0.149018	0	0.019219	0.227861
gene-AT2G44735	1.54642	1.28399	0.901338	0.875007	0.744996	0.985992	1.49231	1.19729	1.42654	0.941312	1.06574	0.98155	1.18789	1.40024	0.891626	1.25291	1.05071	1.37211	1.3176	1.33653	1.04281	0.95019	1.13134	0.790967
gene-AT2G44730	18.4671	14.0545	14.9896	17.4711	15.2506	16.8549	16.8862	16.2436	16.1554	17.3879	17.5035	15.2091	19.3898	17.2619	16.5647	16.5894	16.8689	16.9002	18.4074	15.5553	14.5007	16.6093	16.709	15.2753
gene-AT1G49990	4.77058	5.01868	4.76012	3.38319	3.73708	3.172	3.79857	3.42495	3.80447	3.33583	2.78946	3.62201	4.78813	4.62763	4.23781	3.72243	3.92687	2.71047	3.60349	3.57795	5.10809	3.13035	3.53553	4.35607
gene-AT2G35920	13.6624	14.6646	14.2601	14.3333	14.8846	13.7676	14.1976	15.1269	16.479	15.9469	15.7025	16.4431	13.9942	15.6712	15.9108	15.1753	13.1952	13.7406	14.6713	13.8811	14.3281	14.6456	14.1133	14.6521
gene-AT5G42690	0.942711	1.69606	1.42714	0.713899	0.933484	1.10547	1.17542	1.25494	1.91082	0.936812	0.900757	1.06785	0.976773	0.937511	1.55213	0.885352	0.488469	0.877678	1.37536	1.15944	1.5667	0.805259	0.789185	0.593756
gene-AT5G64200	17.1371	19.8735	18.5987	20.9491	20.2766	22.5719	18.4863	19.1286	21.4121	22.4513	22.992	21.9977	17.0822	19.6788	20.6259	21.1261	20.9673	21.241	22.417	17.4327	18.1457	21.4028	20.1248	21.6859
Arabidopsis_thaliana_newGene_300	126.544	136.502	119.282	112.14	126.892	120.854	119.372	122.345	132.016	128.623	126.321	133.714	130.257	136.936	144.197	117.043	108.462	121.215	121.651	124.729	128.069	121.829	126.307	132.369
Arabidopsis_thaliana_newGene_303	2.97243	3.56729	3.15417	2.1025	2.02414	1.63034	2.97799	3.71246	3.74774	3.30928	4.18187	3.4891	1.4666	1.65366	1.79965	1.67701	1.1774	1.48979	1.6518	1.82386	2.41873	2.20298	1.54878	1.30099
gene-AT3G63060	0.188197	0.318579	0.324697	0.142104	0.245854	0.109031	0.234541	0.225783	0.207662	0.326371	0.346817	0.390627	0.201715	0.073127	0.199722	0.030739	0.351145	0.279119	0.267444	0.123773	0.114065	0.274834	0.394678	0.250743
Arabidopsis_thaliana_newGene_306	0	0.235361	0.27487	0	0	0	0.067506	0.059528	0.386397	0.07839	0.1928	0	0	0	0	0	0	0.172564	0	0.063784	0	0.166394	0	0
Arabidopsis_thaliana_newGene_307	0	0	0.031074	0	0	0	0	0	0	0	0	0.253827	0	0	0	0	0	0	0.18497	0.206624	0	0	0	0
gene-AT2G46770	0	0	0	0.071527	0.098928	0.032443	0.161559	0	0	0.083321	0	0.03664	0	0	0	0.037296	0	0	0.087187	0	0.095589	0	0.027821	0.109515
gene-AT5G18630	15.5832	17.1939	16.9141	14.6428	17.8935	18.5088	18.5045	18.9636	17.13	17.7114	16.9376	18.3944	16.6078	15.9842	17.2975	15.1416	16.7977	18.7368	17.1765	16.6359	15.829	15.143	17.7543	20.5203
gene-AT4G29550	0	0.146012	0.052432	0.104771	0.248854	0.168456	0.397766	0	0.365333	0.269661	0.361227	0	0.153679	0.11007	0.547334	0.421518	0.567831	0.095352	0.192025	0.253913	0.090658	0.353044	0.194475	0.547983
gene-AT1G63060	0	0	0	0	0	0	0	0	0	0	0	0	0	0	0	0	0	0	0	0	0	0	0	0
gene-AT5G18636	0.076801	0.130364	0.089658	0.0386	0.160457	0.185224	0	0.075253	0.363523	0.216363	0.045932	0.236548	0.064987	0.097785	0.292467	0.40216	0.264874	0.159192	0.033205	0.03896	0.110112	0.210438	0.123608	0
gene-AT1G67760	1.33824	0.409934	0.387029	0.362403	0.578353	0.916746	0.618961	0.531874	0.919647	0.235181	0.38326	0.357324	0.4064	0.425071	0.419934	0.144968	0.15974	0.50387	0.819049	0.466034	0.339158	0.39674	0.052266	0.216207
gene-AT1G16680	12.6127	11.0744	12.0892	9.94425	11.8659	11.3762	12.1765	12.3864	13.2587	10.118	10.3991	11.4158	11.3893	11.9259	12.9741	11.4953	10.5348	11.2281	11.8289	12.3487	11.2079	11.3216	11.3254	11.5224
gene-AT5G49800	2.43502	2.49311	2.01389	3.37452	2.54436	3.71651	3.84875	3.0387	2.50849	3.61954	2.74169	3.05139	3.04156	3.0872	2.68938	4.56354	2.37035	3.07168	2.91447	2.60017	2.75543	3.04986	2.55479	3.046
gene-AT4G37060	0	0	0	0	0	0	0	0	0	0	0	0	0	0	0	0	0	0	0	0	0	0.131035	0	0.026938
gene-AT1G27050	8.18259	5.18346	5.99136	8.87514	9.25648	9.74024	5.3012	5.07931	5.20713	8.51168	8.83264	9.02704	7.91837	6.95933	4.60368	10.6147	8.35185	10.2992	5.22353	6.0585	5.91214	9.50247	9.99834	10.2867
gene-AT5G45310	3.01508	3.28522	2.97808	1.44564	0.663783	0.794972	3.5692	2.89294	2.32616	1.26946	1.26588	1.17962	2.66405	2.85752	3.16586	0.836453	1.3093	0.692546	3.51663	3.14325	2.84784	1.04777	1.19395	1.24102
gene-AT1G64490	7.99785	5.84967	8.24564	11.0974	8.6552	11.5609	7.37221	5.35116	7.07587	10.9523	9.54259	10.0378	6.51691	6.03808	5.88827	10.8271	11.6689	10.643	8.65845	6.06198	6.85122	8.17211	11.7237	11.8415
gene-AT1G31920	0.009333	0.004415	0.002106	0.014928	0.003045	0	0.007922	0.004595	0.017629	0	0.012322	0.003985	0.009051	0	0	0.003331	0.013769	0	0	0	0.029248	0	0.002458	0.0083
gene-AT2G29950	0.53146	0.655046	0.672687	0.05731	0.286521	0.222954	0.833549	0.359146	0.216836	0.46272	0.085548	0.061246	0.144609	0.354848	0.527014	0.571739	0.42368	0.462537	0.480621	0.221631	0.429282	0.254318	0.214613	0.559114
gene-AT5G43250	2.43667	1.60826	2.33181	1.27318	1.99121	1.34789	2.76681	1.74931	1.83443	2.05914	1.55469	1.9284	2.55311	2.60007	3.1319	1.26581	1.74141	1.99383	1.69563	2.44794	1.80411	1.16086	1.57374	1.20443
gene-AT1G65720	37.3428	37.0589	35.5914	39.6987	39.6534	34.6445	34.8639	31.1112	37.4822	40.0803	40.7691	40.9806	38.1947	36.6179	38.2078	37.5179	39.1192	39.3021	36.0034	35.8965	38.4217	42.1574	37.7147	42.9033
gene-AT1G02410	13.5182	12.0079	13.7658	14.1326	13.9489	12.298	12.2171	12.9905	14.9955	14.7114	17.5329	17.348	12.3802	11.284	12.0513	13.5592	13.7943	14.4189	12.6132	13.7747	13.944	14.6587	16.1429	16.4145
gene-AT5G35360	142.229	139.911	133.583	137.94	140.988	138.371	138.073	131.524	140.682	135.974	132.283	136.301	144.077	150.434	146.019	150.405	146.031	145.552	145.03	141.088	136.021	131.851	131.705	139.263
gene-AT4G02400	8.79162	9.67684	8.79471	11.0162	13.408	13.3221	8.64693	9.30205	9.31995	11.7073	12.2908	11.9297	9.1254	8.63662	8.5581	11.6152	12.3462	13.001	9.41917	8.82396	8.12897	12.6605	11.2066	12.2992
gene-AT1G16350	20.8999	19.7248	19.4925	17.1442	20.7022	20.8471	18.5176	20.8804	19.7398	19.3126	15.3878	19.7969	20.6513	21.7091	18.1375	19.9482	19.0633	20.5188	18.8579	20.9863	21.5101	17.1856	16.6857	19.4508
gene-AT4G02405	11.795	10.0937	13.2112	11.7959	10.8512	11.4291	14.203	14.5555	13.0012	11.3712	14.4081	12.4365	12.6498	12.8711	11.9504	10.0954	10.7178	10.0299	14.1535	13.2899	12.6186	12.0193	11.7235	9.74044
gene-AT5G36940	9.79029	10.2912	9.51012	11.2179	12.7764	10.2823	8.52279	9.74669	10.3481	11.4532	11.6689	10.573	9.96875	10.1517	10.0842	12.5756	11.7282	10.4123	9.37715	10.2317	9.37808	10.8649	9.99394	11.3428
gene-AT3G08636	0	0	0	0	0	0	0.068553	0	0.031945	0.005062	0	0	0	0.038707	0	0	0	0	0	0	0	0	0	0
gene-AT3G08630	7.99874	8.16346	6.45704	6.11841	5.66205	5.66851	6.27704	5.57906	5.66472	4.60524	5.35632	5.00105	7.09959	7.4557	7.1865	5.43696	5.88927	5.28268	8.07801	6.22539	6.57263	5.20523	4.8589	5.59944
gene-AT2G16060	4.91259	3.57743	3.83254	4.92821	5.51101	5.7667	5.56105	5.50276	4.58631	7.89412	9.51774	7.79227	3.7154	4.24735	4.06991	5.48117	3.42322	4.24024	4.05968	4.54314	5.8898	6.08958	5.39319	6.48241
gene-AT3G62910	47.1429	44.7709	44.4917	42.6982	42.1686	44.0425	43.3184	45.7022	47.3241	41.6767	43.7321	38.8367	50.3587	47.7056	50.6412	44.7948	45.2736	45.32	49.8649	46.5241	45.564	41.5979	40.5508	39.9048
gene-AT5G32460	0	0	0	0	0	0	0	0	0	0	0	0	0	0	0	0	0	0	0	0	0	0	0	0
gene-AT5G06330	1.13938	0.906591	0.780919	0.520376	0.530789	0.403682	0.54062	1.00228	0.729199	0.287847	0.294719	0.387947	1.08075	0.710943	0.833931	0.68967	0.467047	0.551048	0.801357	0.805027	0.619766	0.189845	0.390028	0.36069
gene-AT5G65158	0	0	0	0	0	0	0	0	0	0	0	0	0	0	0	0	0	0	0	0	0	0	0	0
gene-AT5G46750	21.2596	20.5631	23.1604	28.6185	25.8404	25.1437	22.0184	23.0404	25.8302	26.3975	26.549	24.8927	22.3646	22.4514	23.7481	26.0239	24.3607	27.6475	21.4472	23.0247	21.9922	26.6618	25.7148	25.8109
gene-AT1G25988	0	0	0	0	0	0	0	0	0	0	0	0	0	0	0	0	0	0	0.025319	0	0	0	0	0
gene-AT4G37682	1.71359	1.3121	1.61605	1.22005	1.46671	0.973421	1.33275	1.21735	1.1707	1.4943	1.93457	1.71325	1.43691	1.45688	2.13086	2.08003	2.14958	2.26597	2.00133	2.1289	1.75689	1.95997	1.05688	1.30364
gene-AT4G37680	21.2476	20.5461	21.0333	18.4154	16.6464	15.9453	21.2112	19.4696	20.6151	16.6826	18.5767	18.0428	20.0111	18.5946	23.963	16.5368	15.9262	18.5751	24.8738	26.0896	25.5266	20.9266	21.4207	23.9988
gene-AT3G08980	3.69967	2.92639	3.79049	4.37588	2.95048	3.8023	2.85209	3.27593	3.52677	2.76877	3.57789	3.87741	2.59002	3.97906	3.69657	3.18334	3.32415	3.96443	2.37354	2.58787	2.79444	3.48814	3.18261	2.62693
gene-AT1G64235	0	0	0	0	0	0	0	0	0	0	0	0	0	0	0	0	0	0	0	0	0	0	0	0
gene-AT1G64230	219.064	217.912	202.651	212.457	213.289	212.01	223.135	211.132	212.276	205.111	204.256	217.039	201.822	206.722	195.281	208.738	211.266	192.502	193.248	212.354	199.239	209.339	226.529	226.16
gene-AT2G38830	2.58927	3.33006	2.69952	2.39987	2.90444	3.05479	3.19527	3.11397	3.69903	3.58209	2.79506	4.22065	3.85792	3.02205	3.82542	3.1924	3.14244	3.01035	2.6013	3.60836	2.81072	2.8558	3.30917	3.14125
gene-AT4G39300	8.93917	7.52097	5.93033	5.66576	8.10348	6.73936	7.85542	7.48193	6.57635	5.59499	6.72532	6.68139	7.10822	7.27916	5.68112	5.72729	7.45256	6.93112	8.64429	8.0913	8.4771	6.93274	5.4837	7.47273
gene-AT1G20200	28.5225	27.1316	26.8877	30.0051	30.2738	28.8987	29.2697	29.0389	28.3637	28.1593	30.1095	29.1401	27.7927	27.2506	28.1194	34.3486	31.0466	32.8434	30.4104	28.4664	24.8911	29.7617	28.5389	32.0798
gene-AT3G28020	0	0	0	0	0	0	0	0	0	0	0	0	0	0	0	0	0	0	0	0	0	0	0	0
gene-AT3G17530	0	0	0	0	0	0	0	0	0	0	0	0	0	0	0	0	0	0	0	0	0	0	0	0
gene-AT4G35680	0	0	0	0	0	0	0	0	0	0.181223	0	0	0.08776	0	0	0.045122	0	0	0	0	0.046132	0	0	0
gene-AT4G35685	0.644481	0.358458	0.912387	0.510992	0.383255	0.957706	0.523452	1.14489	1.64859	0.518492	0.607728	0.4268	0.912706	0.676658	1.58256	0.717693	0.673054	0.844899	1.45558	1.2945	0.980658	0.579094	0.593232	0.179546
gene-AT5G28380	0.183587	0.305269	0.205877	0.150349	0.275621	0.171139	0.14052	0.251969	0.185937	0.195316	0.215122	0.190062	0.182675	0.319338	0.237677	0.114821	0.253706	0.211517	0.138746	0.177066	0.19678	0.162473	0.171909	0.277373
gene-AT2G43850	7.67433	7.58608	7.13968	8.43902	9.6045	9.58687	7.96365	8.61686	8.93577	9.40048	8.10152	9.45411	6.90126	8.54193	8.30214	8.37154	7.95021	9.20314	7.39366	6.43763	7.75084	9.12468	7.74599	7.98521
gene-AT3G17390	269.574	242.851	226.308	586.661	512.32	510.444	227.319	223.445	197.17	316.497	380.863	304.099	298.502	258.559	234.259	526.711	599.066	572.547	268.77	262.45	205.01	445.161	402.868	393.27
gene-AT2G21330	1040.99	1028.24	1037.94	1096.66	1134.55	1150.27	976.169	924.239	1036.85	1014.79	1067.03	1101.88	1009.85	1024.97	1119.11	1125.18	1181.77	1188.15	1024.93	1099.8	1082.11	1117.58	1026.42	1202.6
gene-AT4G04760	0.197543	0.10652	0.182305	0.107173	0.224442	0.238593	0.091555	0.455102	0.187574	0	0	0	0.196614	0.120459	0.472808	0.073893	0.145686	0.205312	0.129951	0.211051	0.367054	0.170138	0	0.255436
gene-AT4G34080	0.000561	0	0	0	0	0	0	0	0	0	0	0	0	0	0	0	0	0	0	0	0	0	0	0
gene-AT3G09580	23.8656	20.9588	20.7034	25.0378	22.6521	20.541	23.7255	21.8918	21.4474	21.7488	23.032	20.8316	22.7891	24.4074	20.8876	25.0349	23.8494	27.4399	24.3216	22.344	20.5863	21.3716	22.8215	21.7331
gene-AT1G08420	18.054	18.5872	18.9915	22.8869	22.9739	20.7968	17.244	18.3705	18.1382	20.2737	19.7311	21.8381	19.8725	19.0524	19.4512	22.2493	23.6531	22.6365	19.0012	18.0797	18.5189	21.7793	19.9411	19.987
gene-AT2G42100	0	0	0	0	0	0	0	0	0	0	0	0	0	0.052085	0	0	0	0	0	0	0	0	0	0
gene-AT4G35350	13.4589	17.0139	16.0021	13.3737	11.5651	12.2679	17.9211	17.9802	17.3174	14.8016	15.2935	14.7208	17.0631	14.603	18.3196	13.9446	15.3961	14.9258	19.2622	17.4307	18.482	13.2101	14.3497	12.6825
gene-AT4G16915	0	0	0	0	0	0	0	0	0	0	0	0	0	0	0	0	0	0	0	0	0	0	0	0
gene-AT1G25360	0.927751	0.790521	1.15774	0.774459	0.595557	0.495448	0.989844	0.997091	0.606221	0.423967	0.50953	0.603276	1.44965	0.878883	1.07237	0.494763	0.278648	0.605072	0.551114	0.47871	0.824035	0.423666	0.543149	0.464323
gene-AT2G45450	13.46	14.5538	10.7158	6.08389	7.5904	9.12962	11.4729	10.0211	10.3686	6.8687	7.17994	7.83683	9.67498	10.3613	10.6429	6.80218	6.69319	7.47526	10.556	10.4321	8.93764	5.78035	7.63979	8.03041
gene-AT1G05610	0.640685	0.273103	0.508956	0.280337	0.362218	0.393846	0.771729	0.528504	0.39616	0.495789	0.492393	0.434369	0.419023	0.232709	0.372141	0.330386	0.157735	0.278118	0.8191	0.220374	0.433709	0.336289	0.544007	0.399317
gene-AT5G28650	0.164391	0.273564	0.526237	0.150861	0.619506	0.289131	0.419308	0.246926	0.532416	0.429217	0.450381	0.437254	0.248105	0.29211	0.444316	0.639218	0.318003	0.535288	0.695832	0.521248	0.596567	0.077993	0.55833	0.796676
gene-AT1G60800	24.797	26.0551	24.8071	38.0073	36.3963	35.7616	24.3393	25.6748	27.5483	34.8145	30.7634	30.4279	26.4911	27.946	27.1794	37.4227	37.8367	34.4182	26.3063	25.8155	26.9966	36.9008	34.1675	36.7448
gene-AT2G16930	27.0023	22.5492	26.0543	26.4846	24.1416	24.9442	23.7863	24.5763	25.899	23.5326	24.8281	24.8302	23.8046	26.3227	21.9081	25.1341	20.6186	24.2575	26.2753	25.3544	22.6752	26.3726	23.9688	26.5072
gene-AT3G52250	10.6955	12.6957	11.6447	10.6608	11.9659	10.6847	11.1264	11.6686	12.6495	11.0749	11.6031	11.98	10.8397	12.6025	12.1735	11.7808	11.0211	11.8284	12.0454	10.8216	11.121	11.3246	9.79973	10.5532
gene-AT5G02050	15.2873	13.7255	15.1829	12.8349	15.0172	19.3464	15.5516	14.7818	14.7504	11.9125	14.2757	13.4517	16.841	13.2605	13.268	13.2252	13.8167	15.3453	16.0859	14.5239	14.7601	11.8255	14.9454	14.6577
gene-AT5G47400	2.40441	1.95764	1.86005	2.02092	2.46871	2.11559	2.28557	2.58097	2.41382	2.56364	1.95261	1.96523	2.5764	2.11334	2.55211	2.59049	1.96853	2.07024	2.49013	2.71892	2.30893	2.94578	2.1824	2.2817
gene-AT2G17080	0	0	0	0	0	0	0	0	0	0	0.041917	0	0	0	0	0	0	0	0	0	0	0.044119	0	0
gene-AT1G08390	5.52705	3.68976	5.33178	6.28664	4.29538	3.52084	5.17298	4.30687	5.31642	4.62906	4.39843	6.34559	5.13212	4.95103	4.06718	4.70714	3.85223	6.50029	3.66055	5.30853	4.22024	4.89024	4.96317	5.32639
gene-AT3G25265	0	0	0	0	0	0	0	0	0	0	0	0	0	0	0	0	0	0	0	0	0	0	0	0
gene-AT5G03900	47.3418	47.3524	45.6399	40.2996	40.9921	42.2279	45.4964	46.3518	45.4671	41.8473	43.6316	40.7256	48.7921	49.5551	50.2689	40.3618	41.5784	43.3902	49.855	51.414	47.3409	43.8221	41.3981	38.5381
gene-AT1G68810	7.93121	6.49984	7.02109	7.79838	8.35578	9.82564	7.08614	6.55525	8.10045	8.39915	8.53842	8.42122	8.15058	9.68314	8.26755	10.1299	9.27381	9.80842	8.90495	7.2045	6.72948	9.70482	8.21629	9.21929
gene-AT5G03905	17.5419	14.8235	14.8124	19.9278	16.1894	16.9681	21.2453	15.8086	14.6693	16.7639	16.2786	16.4453	17.9842	15.9606	20.1264	15.9264	19.4946	18.9356	18.4599	19.3562	15.5522	15.957	15.9596	17.4008
gene-AT3G26790	0.217197	0.214396	0.203108	0.044682	0.023435	0	0.29744	0	0.235988	0.083653	0.081867	0.088836	0.121367	0.026259	0.10352	0.260022	0.20825	0	0.204646	0	0.048191	0.166846	0	0
gene-AT5G38200	0.920571	1.50962	0.92495	0.28316	0.574491	0.567595	0.673395	0.854183	0.915283	0.796263	1.0499	1.02597	1.45412	1.66827	1.31522	0.76497	0.638322	0.152524	0.880766	0.86925	0.819686	0.525452	0.551091	0.887642
gene-AT3G23310	15.9951	18.6646	17.876	14.0847	15.4369	14.6966	17.3766	17.6676	18.0364	14.6427	13.0995	14.602	18.4602	17.0153	17.3458	14.8594	14.8482	14.0194	17.2739	18.4145	15.5799	14.1173	13.899	12.9129
gene-AT3G29770	4.33353	3.81406	3.70909	5.81128	6.43657	6.65147	4.07467	2.97579	4.0694	6.24516	5.97305	5.54558	3.34562	3.97561	3.05708	6.59644	7.76728	5.87731	3.37548	3.40608	2.48266	5.31572	5.75705	5.62472
gene-AT1G10350	6.54456	5.7792	5.51701	5.43779	4.78369	5.2541	6.70839	6.83266	6.80521	5.55319	5.27926	5.66385	6.25812	6.1722	7.0142	4.76487	4.78567	4.95503	5.97445	5.45986	6.09056	5.66992	6.30717	6.3523
gene-AT5G62310	0.050384	0.105758	0.058691	0	0	0.042892	0.039103	0.087025	0.047454	0	0.02805	0.038017	0	0.058504	0.069766	0.047208	0.088163	0	0.021067	0.035545	0.011481	0.032523	0	0
gene-AT3G20560	7.27572	8.61554	8.04708	9.14032	9.32213	7.84796	8.86855	8.66362	8.17277	9.00141	9.02907	8.15483	9.30909	7.30558	8.65268	9.75467	7.36479	8.35653	7.46401	8.65351	8.13297	9.05959	9.19941	9.2581
gene-AT2G20060	18.4663	17.8875	20.3576	16.22	16.4592	17.767	18.4518	20.4905	18.7751	17.8903	17.8645	18.3836	18.535	18.9103	19.6351	18.6079	16.7224	19.7245	20.2678	19.3215	20.063	17.5133	18.5965	17.4665
gene-AT1G53910	43.7269	41.8189	41.995	52.3276	48.467	48.3571	39.0704	38.5011	40.9765	54.173	50.6268	47.0802	43.7655	43.5863	41.7905	48.274	51.6213	50.6786	41.0975	45.5648	42.2093	53.7639	52.4936	53.0344
gene-AT4G01110	0.843042	0.852033	0.560738	0.631805	0.426484	0.717485	0.825186	0.503183	0.562334	0.421031	0.693795	0.554833	0.46703	0.264708	0.886152	0.33163	0.687293	0.518824	0.909973	0.450969	0.382123	0.781982	0.195477	0.339173
gene-AT2G27590	5.74352	5.26638	6.05008	4.35784	5.71275	5.38711	6.25789	7.746	5.95606	5.96893	6.69979	6.28871	6.47634	5.32753	5.82374	6.11394	6.0586	6.18518	6.66484	5.90668	6.35233	4.79737	4.86633	4.92171
gene-AT2G22510	1.97879	1.59693	1.15014	1.46782	0.868833	1.01337	2.50778	2.31904	1.22225	1.23216	1.49825	0.438795	2.60683	0.883907	1.73165	1.03576	1.57184	1.6286	2.35043	1.31385	1.97428	1.36364	1.64102	1.94743
gene-AT1G33270	12.1441	12.3884	12.0229	10.3729	12.0574	11.4052	11.1479	11.168	11.8626	12.9654	11.445	11.468	12.4695	12.6457	11.1391	9.7673	10.0995	10.9719	12.161	12.4316	12.1395	10.5431	10.7036	11.6812
gene-AT4G10540	0	0	0	0	0	0	0	0	0	0	0	0	0	0	0	0	0	0	0	0	0	0	0	0
gene-AT3G55700	0.418965	0.456178	0.239252	0.209208	0.162822	0.20592	0.359005	0.152055	0.408765	0.180326	0.121187	0.220083	0.593714	0.213765	0.21708	0.283536	0.347981	0.203289	0.444758	0.604301	0.351731	0.14707	0.163828	0.295217
gene-AT4G01840	4.13948	2.74356	3.73886	6.62973	6.20153	5.85119	3.54079	3.87767	3.69767	5.50234	5.25337	5.81455	4.09749	3.5834	3.40215	5.56807	6.36182	6.63085	4.53682	3.81241	3.7391	6.58192	5.43991	5.85645
gene-AT1G66400	2.89749	2.44957	4.99568	2.83103	1.58461	2.30643	3.25592	2.97599	3.03573	1.31445	2.3257	2.06714	3.88397	4.69049	3.08854	1.59794	3.15117	2.5082	3.01952	3.68764	2.85184	1.43809	2.65193	1.77533
gene-AT4G05170	0.073364	0	0	0	0	0	0	0	0.041202	0	0	0	0.148335	0	0	0	0.038146	0	0	0	0	0	0	0
gene-AT4G11490	0	0	0	0	0	0	0	0	0	0	0	0	0	0	0	0	0	0	0	0	0	0	0	0
gene-AT4G17790	9.88464	9.02351	8.59568	7.74087	7.7574	8.88434	6.74357	7.2497	8.29613	9.06705	9.64179	10.8289	7.93081	10.0591	9.37303	8.2104	9.21283	9.22849	6.78752	8.52403	9.41689	8.77269	8.84956	8.52758
gene-AT2G15620	245.74	243.105	236.429	101.139	98.0041	97.8928	232.504	233.759	224.389	109.907	111.373	116.971	238.975	253.403	239.351	99.1035	87.7017	100.492	242.162	242.799	231.007	96.2366	101.123	105.663
gene-AT5G36120	41.5505	37.1819	35.8966	39.8065	36.351	33.8285	39.087	35.4978	34.2717	36.5556	35.6435	29.8319	44.1636	43.2304	36.7738	37.1418	40.4704	37.3284	37.1283	42.1742	40.3723	31.3099	36.9042	34.6859
gene-AT4G07445	0	0	0	0	0	0	0	0	0	0	0	0	0	0	0	0	0	0	0	0	0	0	0	0
gene-AT4G15320	0.701815	0.436734	0.466397	0.082734	0	0.075152	0.235957	0.384748	0.392658	0	0.104822	0.230968	0.623294	0.785812	0.483655	0.080644	0.016234	0.098159	0.901702	0.542007	0.740564	0.048371	0.112557	0.181857
gene-AT5G19340	2.14164	2.82429	2.52575	2.75238	1.38785	1.83798	1.75906	2.12646	2.5722	1.41424	2.06613	1.58663	3.08931	3.02311	2.31356	2.35142	2.27271	1.08829	2.5647	1.71209	1.99891	1.57124	1.59207	1.52335
gene-AT1G12845	7.15634	5.13552	5.82471	0.87583	1.32529	2.99771	5.40302	4.05999	3.18503	1.62176	2.11683	2.78507	5.92772	5.93281	3.58027	3.28648	1.98693	2.03474	4.20179	4.57877	5.09068	3.04582	2.41413	1.8485
gene-AT1G12840	64.2532	62.6621	61.5884	63.9649	60.362	57.9682	60.3735	60.1461	59.4628	57.6199	62.8818	58.5804	66.17	63.2304	61.2994	64.9174	60.6957	59.2738	62.5969	62.4383	58.3714	61.0251	64.4442	64.5762
gene-AT3G21215	14.0935	16.1518	13.8137	15.5852	15.2819	16.3678	13.657	15.2508	17.0959	15.9817	16.4906	18.1779	14.619	15.1578	15.8754	16.7629	15.1224	15.3148	14.6801	13.6601	14.2662	16.7922	15.3534	15.3323
gene-AT3G26240	7.61677	8.67791	8.82274	7.45369	7.70629	7.83359	6.92878	8.38844	8.4743	7.28497	8.46971	7.74956	8.38674	7.95407	9.11355	9.00312	8.41911	8.12583	8.21383	7.72721	7.47702	7.67845	7.0752	7.65591
gene-AT3G21210	0.327164	0.443601	0.291523	0.525137	0.809565	0.7274	0.530255	0.468632	0.419333	0.535246	0.349868	0.295437	0.410808	0.45637	0.387536	0.454007	0.418815	0.669827	0.378286	0.272494	0.290706	0.587924	0.487659	0.525009
gene-AT5G41050	17.6058	15.6693	20.1337	21.0891	19.0943	22.7775	17.5193	14.8113	15.1114	15.6176	15.4985	17.1894	17.6612	16.0777	18.4485	19.5072	24.1554	21.8236	16.2868	18.1564	17.1878	16.1482	19.6972	21.7381
gene-AT5G17410	8.24476	7.91174	7.9639	6.45993	6.92745	7.11768	8.05564	8.2135	9.68967	6.51894	7.12445	7.12813	8.14893	8.59226	7.88781	6.63487	6.2265	6.95434	8.35947	8.1341	8.58209	6.20102	7.4435	5.97083
gene-AT3G27110	13.7139	12.7926	13.3344	13.0049	14.4454	14.2793	13.4227	17.8607	15.156	14.6594	14.2515	17.0453	12.9984	13.7172	13.5374	13.7928	13.4203	14.9224	12.0222	14.0063	13.7847	15.1905	14.8783	14.2761
gene-AT3G51130	17.7285	19.2919	20.276	14.6761	15.643	13.8326	19.2477	19.0056	19.3295	19.298	18.3048	18.0985	18.033	18.2055	18.4192	16.5162	13.7562	15.5331	18.9126	17.8319	18.9139	16.489	15.605	15.2379
gene-AT4G15490	4.4051	4.37287	5.00581	5.44505	3.9028	4.2268	3.56156	3.80227	3.22615	3.68907	3.90488	3.36543	3.40297	3.80984	4.389	5.34981	3.77823	3.69221	4.00167	3.70373	4.21675	6.6392	5.43088	5.00217
gene-AT1G55810	10.7377	11.6516	10.8392	19.4618	20.8164	19.3816	10.9109	10.6977	11.4678	18.8454	19.8105	16.0302	11.2484	11.8527	11.7345	22.7459	19.0443	17.9558	11.0272	11.8094	11.0653	21.5184	19.4575	18.0795
gene-AT3G22540	0.427368	0.398997	0.169494	0.366059	0.276746	0.064991	0.158817	0.378299	0.316078	0.574621	0.289781	0.464852	1.01145	0.549638	0.193599	0.206543	0.205374	0.058262	0.212052	0.613239	0.231515	0.230538	0.127518	0
gene-AT3G15095	31.2325	29.6588	27.6089	21.3378	21.3572	15.9819	24.273	31.9388	31.0191	19.8841	17.2825	20.6278	26.8748	31.2209	29.8916	19.0428	17.6039	18.03	29.2521	31.8395	31.2398	24.6648	21.9068	20.0362
gene-AT1G28410	10.7305	9.56286	8.73213	8.76026	7.59242	8.7848	8.13576	8.99533	8.56233	8.61949	9.22715	7.54161	9.08099	7.86532	9.55534	10.7157	8.24329	9.05494	6.40784	10.0765	9.39924	9.65556	9.27267	9.5179
gene-AT3G15090	10.1931	9.97049	9.82132	8.83808	9.76202	9.30618	10.6145	9.83412	11.8779	9.70568	10.9123	11.8736	10.7149	10.1675	8.30537	10.6293	10.0563	10.7647	12.3979	10.8974	9.6449	10.5882	10.6068	10.1161
gene-AT5G22510	37.597	40.8227	40.8843	42.2295	41.2038	38.7007	39.9983	40.2446	41.9331	39.5787	40.8507	41.9036	39.0691	38.5062	40.4246	37.2024	36.7722	39.3744	41.4759	43.2198	41.2279	40.3158	38.1708	38.1029
gene-AT1G80560	30.7855	33.0694	30.9418	39.9247	42.1842	43.3606	34.3651	34.7644	36.281	46.4502	44.2289	46.7824	32.4281	32.3395	32.6463	44.8548	44.6424	43.4179	33.9491	34.2476	32.1503	41.1614	41.2524	41.333
gene-AT1G54140	6.25077	6.76061	7.20382	5.35873	5.25794	7.37388	5.60373	7.44977	5.96416	6.67089	6.8391	6.97602	6.95914	6.96495	6.09998	5.66553	6.83949	7.57293	8.01734	7.63926	5.70861	7.86115	7.90115	6.39787
gene-AT5G66540	5.67654	6.53545	6.1924	9.32251	11.4348	10.4302	6.53506	6.83486	7.11857	8.84525	8.32934	9.5648	7.52922	6.04214	6.40863	9.5721	10.4147	10.737	7.14131	6.13007	6.24671	8.50314	9.33847	9.5745
gene-AT2G27040	15.1607	16.1131	15.3339	11.2651	13.1606	13.4853	13.578	15.101	16.6278	11.3742	12.1465	13.3151	15.7234	16.5474	16.0428	11.5659	12.0469	14.494	16.5505	15.0823	14.761	11.703	11.0437	12.5998
gene-AT4G26070	10.2756	11.9252	13.3388	10.4971	8.87522	8.08515	12.0895	14.2866	17.4475	16.3037	17.5452	14.5831	12.646	10.23	13.2969	8.46889	7.06484	7.33194	11.7548	14.9762	13.2615	9.0297	9.32545	8.39366
gene-AT5G60260	0	0	0	0.098807	0	0.081089	0	0	0	0	0	0	0	0	0	0	0.054252	0	0	0	0	0	0	0
gene-AT5G60265	0	0	0	0	0.110479	0	0	0	0	0	0	0.05052	0	0	0	0	0	0	0	0	0	0	0	0
gene-AT2G02061	0.473154	0.210015	0.169018	0.119087	0.178057	0	0.236998	0.303528	0.260631	0.212136	0	0.068782	0.267323	0.13959	0.233046	0.221364	0.381502	0.513788	0.07142	0.131561	0.229213	0.275286	0.06752	0.099304
gene-AT3G47480	0.746762	1.74152	2.60125	3.17171	2.26556	1.87392	2.17405	4.08151	3.00194	3.761	5.66381	5.27174	0.513022	0.828563	0.369922	0.971933	1.1804	1.4142	0.637657	0.797423	1.83087	1.84687	1.54853	1.9223
gene-AT1G51660	6.5491	8.37199	10.2924	10.2046	10.3055	8.55729	7.62096	11.0289	11.791	11.252	11.3069	13.2894	5.6429	8.15423	11.4152	8.86154	10.5485	9.90436	6.5902	9.11211	10.5069	9.28306	8.81154	7.89473
gene-AT3G01050	20.7756	16.3139	17.5253	15.0983	15.2089	17.3732	16.3152	18.5994	16.4472	14.9267	17.774	16.283	19.9466	14.6173	14.4379	15.3998	16.8893	18.8971	13.2287	17.8811	16.0339	16.7049	17.5677	19.1449
gene-AT4G12560	21.8352	24.7795	22.0046	24.794	24.0275	23.1983	23.5827	24.9281	25.9655	24.0481	21.9221	25.4181	21.4036	22.6979	24.8614	24.0011	23.5285	23.2452	22.396	21.939	22.1052	24.2028	24.152	22.1746
gene-AT3G22890	212.944	217.003	257.595	422.383	419.617	421.427	223.939	241.591	247.906	313.846	323.699	369.307	189.672	200.027	195.648	351.601	391.522	467.449	207.455	199.745	189.093	401.481	393.456	409.714
gene-AT2G23740	7.40704	8.43524	8.64943	9.43163	9.60919	9.25449	8.56516	8.68801	9.54485	9.2108	8.93264	9.19797	8.71921	8.94009	9.05986	10.2772	8.9169	9.39361	8.36194	8.50033	8.66595	9.34883	9.33648	8.9653
gene-AT5G64940	160.62	183.786	173.801	218.63	225.915	223.743	164.325	170.955	192.251	226.648	220.906	232.626	159.929	166.506	192.229	229.174	226.522	225.813	168.045	175.749	176.614	225.749	217.924	239.256
gene-AT4G16670	3.44893	5.52669	4.43769	3.59543	3.42199	4.51253	4.43828	4.4999	5.3533	4.10182	4.63388	4.9315	3.82447	5.14209	4.34248	4.05091	3.5869	3.13045	3.16922	3.87641	4.05232	3.84979	3.66733	4.13546
gene-AT1G50390	0.158041	0.491195	0.076314	0	0	0	0.329915	0	0.165158	0.232396	0.494078	0	0	0.280425	0	0.050502	0	0.148739	0	0	0	0	0	0.866038
gene-AT3G59700	0.689534	0.909523	1.08923	0.941667	1.19	1.23895	1.02098	0.705302	1.35524	1.3557	1.7392	0.977511	0.665633	0.596939	1.11667	0.517576	0.740537	1.00752	0.811689	0.942233	1.29659	1.57265	1.50482	1.44273
gene-AT3G52530	0.954451	1.24008	0.98812	0.603653	1.22425	0.892874	1.07545	1.11466	1.5374	0.800208	0.910777	1.25271	1.37468	1.31925	1.07751	1.00108	1.09744	0.86052	0.974525	1.16181	1.53314	1.0778	0.921404	0.552033
gene-AT1G70310	66.4934	68.5435	63.7617	56.4539	57.222	62.9519	68.6905	68.3377	69.8625	50.4472	54.0491	54.2591	71.4054	70.1225	72.7457	60.7945	62.9903	57.2058	69.2336	64.6988	61.2672	55.0797	50.4812	52.2016
gene-AT1G23270	0	0	0	0	0	0	0	0	0	0	0	0	0	0	0	0	0	0	0	0	0	0	0	0
gene-AT3G58070	5.24597	4.38438	6.37031	3.57235	2.05959	2.35014	5.82522	4.57964	3.84649	3.71112	3.31164	2.23812	5.21406	4.88501	4.99654	3.35582	2.60727	2.27382	6.10334	4.60401	7.14518	5.09637	3.68657	3.90491
gene-AT3G01580	0.991169	1.02942	0.736087	0.882913	0.860174	0.609242	0.672287	1.01278	1.05906	0.665459	0.417087	0.978588	1.30859	1.66499	0.630636	0.803972	0.787552	0.607148	1.13853	0.991514	0.858444	0.525831	0.671999	0.587746
gene-AT3G10605	1.11061	1.67205	1.00632	0.620386	0.755949	1.84345	0.645261	1.23021	0.619601	0.490148	1.33151	0.341443	2.81407	2.06352	0.890469	0.078156	0.518809	0.39723	1.19286	0.803252	0.492459	1.86501	0.150475	0
gene-AT3G10600	0.337966	0.499518	0.516013	0.620288	0.345424	0.446787	0.874508	0.64408	0.573848	0.538491	0.520063	0.292811	0.441355	0.287752	0.520732	0.432727	0.465321	0.453242	0.877565	0.660921	0.40723	0.788323	0.34133	0.389344
gene-AT3G50660	6.25399	6.31932	5.31987	2.41772	2.52522	4.00915	6.76104	5.70404	7.12688	4.00404	4.19699	4.23146	5.0761	6.98301	6.36452	2.17863	2.72521	2.82379	6.06938	5.46971	6.20273	3.7709	3.95471	2.7287
gene-AT5G56740	11.1828	10.1556	9.81585	6.9734	9.73268	9.15418	9.87386	9.11638	9.19543	7.43528	8.24378	9.06366	10.0341	9.37101	10.4185	8.80584	8.259	8.97158	9.88031	10.2194	10.0308	8.24326	7.4944	8.40457
gene-AT1G07330	0	0.112751	0.083963	0.032698	0.083964	0.033613	0.013396	0.194823	0.117499	0.012984	0.08302	0.065212	0	0.07595	0.155292	0.07222	0.103154	0.030179	0.015691	0.016122	0.143644	0.022108	0.067249	0.212528
gene-AT2G11010	0	0	0	0	0	0	0	0	0	0	0	0	0	0	0	0	0	0	0	0	0	0	0	0
gene-AT3G13550	9.30707	7.89721	9.76914	9.88011	9.1952	10.7919	9.85105	9.44602	8.14894	10.31	12.8772	10.8541	7.18662	8.29091	8.19024	9.53474	10.8097	11.0049	9.67515	8.69943	9.77268	11.9186	10.4033	11.2103
gene-AT2G11015	0	0	0	0	0	0	0	0	0	0	0	0	0	0	0	0	0	0	0	0	0	0	0	0
gene-AT3G60570	0	0	0	0	0	0	0	0	0	0	0	0	0	0	0	0	0	0	0	0	0	0	0	0
gene-AT5G07810	1.47643	1.70722	1.40962	1.22263	0.919056	1.11695	1.17446	1.56893	1.78262	1.15449	0.842863	0.796824	1.72515	1.7013	2.30234	1.27266	1.44919	1.35882	1.86604	1.52764	1.75412	1.15577	1.27904	0.963726
gene-AT3G12600	8.66197	11.5822	10.282	13.5813	14.0174	14.5206	12.1928	11.7461	10.9597	13.7223	15.2932	15.5659	8.93655	10.2533	8.92196	12.6954	14.1375	13.9548	11.638	8.92618	10.3803	13.7276	14.3514	15.4933
gene-AT1G79330	0.221775	0.053688	0.15757	0.500171	0.260427	0.294534	0.100101	0.176136	0.214781	0.399408	0.45267	0.43185	0.183451	0.072666	0.086845	0.607975	0.569839	0.360437	0.086895	0.05008	0.227065	0.428322	0.134743	0.25458
gene-AT5G61130	44.6712	48.3972	45.9774	69.9174	65.3106	69.8374	47.1081	48.8653	46.8784	59.9133	57.1537	62.0034	47.8321	45.9485	46.7637	66.6765	68.3984	66.5498	48.0361	50.9562	49.351	63.4964	62.4913	67.4701
gene-AT5G05520	13.2407	13.686	12.3594	13.3465	13.9058	16.0733	13.8131	13.8784	12.6768	14.7843	16.0522	16.3048	12.8071	11.8999	12.3487	15.4753	15.4482	15.8101	13.8545	13.2552	12.059	16.1751	16.1473	16.7167
gene-AT1G50530	0	0	0	0	0	0	0	0	0	0	0	0	0	0	0	0	0	0	0	0	0	0	0	0
gene-AT3G51740	9.48692	9.56631	8.99529	7.92018	8.47874	8.13312	9.02799	10.321	10.1463	8.058	7.92828	8.38191	11.3692	10.4145	10.4107	9.19238	9.39968	8.19727	11.736	10.0932	10.2867	8.4899	6.78684	7.35726
gene-AT1G54850	5.06586	5.59329	5.23123	4.97865	4.62037	5.44412	6.60585	5.6791	5.95752	5.79429	5.2679	4.37285	5.80875	4.08811	5.91447	5.63744	4.55147	4.97047	5.28531	5.20411	6.49066	6.81919	5.57407	4.83188
gene-AT2G20800	0	0	0.042766	0	0	0	0	0.013469	0	0.108192	0	0	0	0.041811	0	0	0	0	0.087963	0	0.088236	0	0.022287	0
gene-AT2G34520	16.8848	14.4441	15.201	18.8307	18.9644	20.6636	17.7108	16.9911	17.8696	16.873	22.5855	21.0468	19.5892	16.9036	21.28	21.2768	19.0348	20.5014	19.126	18.9239	17.3217	19.9256	18.9276	17.8903
gene-AT2G20805	0	0	0	0	0	0	0	0	0	0	0	0	0	0	0	0	0	0	0	0	0	0	0	0
gene-AT1G57620	11.3087	11.1519	9.89929	12.7923	11.8353	12.0418	14.3142	11.1796	12.2489	13.2261	12.4072	11.5235	10.8943	8.60442	10.9833	13.4516	11.2901	13.0247	10.2201	10.5616	9.15876	15.0771	12.9824	13.3658
gene-AT3G48450	0.040345	0.094656	0.282094	0.101397	0.114876	0.093076	0.097426	0	0.135055	0	0	0.234942	0	0.120931	0	0.244122	0.029158	0.173601	0	0.100795	0.051803	0.636702	0.195954	0.740689
gene-AT5G48205	0	0	0	0	0	0	0	0	0	0	0	0	0	0	0	0	0	0	0	0	0	0	0	0
gene-AT5G48200	0	0	0	0	0	0	0	0	0	0	0	0	0	0	0	0	0	0	0	0	0	0	0	0
gene-AT5G20820	0.852781	1.9768	1.59419	1.90063	1.26496	1.42996	2.18452	1.85739	2.62565	1.26068	1.55235	0.979944	1.43312	1.65201	2.26668	1.37599	1.48948	1.18014	2.54453	2.05594	1.68839	1.85702	2.06427	1.1821
gene-AT5G59180	9.20552	7.34741	8.02585	7.87497	6.0828	8.02998	8.11135	6.94315	7.27822	7.93822	7.27359	8.6737	8.59906	8.61629	6.89042	7.57684	7.93522	8.8655	7.96364	7.16587	7.33428	7.95053	7.59413	8.45668
gene-AT3G43480	0	0	0	0	0	0	0	0	0	0	0	0	0	0	0	0	0	0	0	0	0	0	0	0
gene-AT3G56540	0	0	0	0	0	0	0	0	0	0	0	0	0	0	0	0	0	0	0	0	0	0	0	0
gene-AT2G25350	3.08768	3.65097	3.91501	3.19369	4.28481	2.92135	3.58888	3.61903	4.22212	3.30181	3.22613	3.22612	3.4079	3.71759	3.75062	3.4823	2.81341	3.23267	3.59287	3.37647	3.88901	4.42608	4.0012	4.0514
gene-AT5G24110	0.422895	0.71225	1.63429	0.772446	0.774161	0.739037	0.63734	0.758994	2.91392	2.2258	3.63267	3.34176	0.121177	0.887439	3.74251	0.658575	0.655643	1.71269	0.458452	1.25048	3.83726	0.790829	1.29418	1.30763
gene-AT2G25355	2.36949	2.00448	2.32364	2.42727	3.13479	2.34365	2.35037	2.85288	2.83073	2.71555	2.60433	2.75726	3.06061	2.51432	2.32553	2.58038	2.65537	3.0759	1.40173	2.91068	2.47105	2.39385	2.97226	2.89781
gene-AT4G25750	0.560305	0.453864	0.320291	0.40766	0.385848	0.465433	0.415428	0.541417	0.521303	1.11093	1.03504	0.721248	0.832503	0.592473	0.54626	0.696843	0.970433	0.507204	0.642906	0.581752	0.365945	0.725798	0.682351	0.295219
gene-AT4G17230	6.23215	9.95191	17.4223	10.9725	11.3635	10.5822	9.06331	8.66732	16.3976	11.3481	14.1491	14.9324	7.49999	9.06302	12.4199	8.6391	10.8083	11.1069	7.24887	7.80403	12.2181	11.8384	12.1028	11.5918
gene-AT1G74120	3.12826	2.84177	2.48821	2.18503	3.54256	3.10251	2.61826	2.79271	2.13155	3.00258	2.66731	2.56298	2.62758	2.26801	3.30654	2.53184	2.51765	3.06541	2.25721	2.35799	2.23166	2.30799	2.51933	2.21968
gene-AT3G02770	19.342	19.9905	17.883	20.9503	16.7132	18.9037	22.9776	22.4332	19.6355	18.8895	20.9577	20.1594	16.2911	19.4427	18.1409	15.7553	17.23	17.3112	17.7663	19.3026	20.2722	18.43	18.1038	20.732
gene-AT4G10955	9.62246	9.64464	9.01384	6.3245	6.066	6.5354	7.29076	8.68929	7.50985	7.77589	7.29282	5.31216	8.29757	7.98376	8.5785	5.70133	5.64531	6.43569	6.8381	6.94247	6.79633	5.49478	6.79075	7.53466
gene-AT1G08985	0	0	0	0	0	0	0	0	0	0	0	0	0	0	0	0	0	0	0	0	0	0	0	0
gene-AT4G10950	0	0.121114	0	0.036525	0	0.152485	0.113946	0.043871	0.094323	0.029437	0	0	0.065793	0.305022	0	0.206778	0	0.095138	0.071331	0	0	0	0	0
gene-AT1G08980	71.0302	72.9301	67.5357	60.2145	58.5154	59.9125	68.4877	73.6961	71.3117	54.2451	56.7834	58.858	74.0156	71.9756	70.0449	63.65	61.4262	59.2933	78.763	69.1192	72.954	64.7818	58.6336	62.5796
gene-AT3G18960	5.37962	5.29758	6.10118	4.94365	4.07818	5.13852	6.29956	6.66773	6.49621	6.22026	4.52343	5.51582	7.19597	5.77516	4.17942	4.3966	4.65056	4.86963	6.55882	6.40224	4.588	5.33924	5.00407	6.40005
gene-AT1G04200	10.1253	11.419	10.6448	17.7744	17.022	11.9525	11.0403	10.5113	13.3579	14.7239	17.254	14.0223	11.9224	12.6804	13.2911	17.9369	13.9935	14.7601	10.3285	11.3773	12.386	17.5833	15.5012	14.2469
gene-AT1G15180	30.7237	31.4981	29.1841	27.2992	28.457	27.7017	30.9669	29.9004	30.2539	26.9477	27.9672	28.4352	29.1705	31.2525	31.0522	29.5192	31.4117	26.832	30.8693	30.4804	32.0166	30.2229	29.748	30.1026
gene-AT5G13880	1.78354	1.07204	1.44997	0.862214	1.06473	0.588082	0.940923	1.41562	1.18974	1.08129	1.27887	0.981732	1.62304	1.14403	0.966672	0.656482	1.09403	0.877627	1.62701	1.26236	1.33583	0.896839	1.31025	1.60782
gene-AT5G50375	8.79058	8.88385	10.2204	8.34284	8.40389	7.79352	10.5143	10.3509	9.15697	9.56012	8.31795	8.07095	10.0314	10.0535	9.58774	9.82294	8.51697	7.68158	9.89252	11.0973	9.43863	9.04736	7.71836	7.16371
gene-AT5G50370	12.7645	9.95491	10.9023	9.15406	9.82321	10.1885	10.1177	9.18278	9.98977	8.31318	10.316	8.42136	9.61502	9.65177	9.11408	10.0296	10.6384	9.09308	8.97704	9.54009	9.17362	9.46336	10.1331	9.21411
gene-AT3G02510	12.924	12.2475	15.2742	11.6232	10.8014	9.77925	15.1029	12.2869	14.3239	7.77339	8.00485	9.96392	14.1537	14.0167	12.6329	9.44257	8.94241	10.6927	11.2452	9.86629	12.0906	8.71335	9.91035	9.82495
gene-AT3G55600	4.41162	2.84759	3.45878	4.19019	4.47731	5.08661	4.16218	2.93054	4.22098	5.02515	5.39758	5.05922	4.66782	3.51035	4.98332	4.79032	4.45208	4.4177	3.84943	3.76818	3.52004	5.07378	4.77332	5.81625
gene-AT5G58580	2.82162	2.07803	2.39512	2.19314	2.23145	2.98624	2.28916	1.91854	2.1601	2.27412	2.71968	2.14406	2.17267	2.11245	1.67101	1.29705	1.94837	3.02347	1.99192	2.26715	1.3904	2.18408	2.02868	2.16328
gene-AT1G13920	2.72621	1.89187	2.6159	1.67678	1.17914	3.4702	2.31014	1.75016	2.55751	1.95831	1.82765	2.38036	2.30938	2.35863	2.68492	2.54133	3.40085	2.60068	1.86429	2.04252	1.88152	1.89462	2.12511	2.28262
gene-AT2G28650	0.542472	0.481873	0.300955	0.493554	0.858172	0.568978	0.435689	0.3038	0.542537	0.258458	0.872628	0.618658	0.601259	0.454093	0.434935	0.612655	0.420403	0.601149	0.258974	0.518405	0.334674	0.585893	0.578919	0.456486
gene-AT2G25970	42.6628	45.7051	44.8018	45.7674	50.0662	50.1686	41.6937	45.9156	47.7678	45.2325	47.7611	48.783	44.6917	49.6489	45.761	51.1211	49.5338	48.7629	46.1572	45.761	47.1259	48.0471	43.072	47.2689
gene-AT1G56170	0.166948	0.194178	0.123961	0.016063	0.01721	0.103232	0.079135	0.135062	0.085205	0.057441	0.034479	0.042655	0.13329	0.112716	0.106875	0.051347	0.079021	0.02391	0.041157	0.029471	0.116207	0.040354	0.045404	0.046033
gene-AT4G36530	32.0306	28.3623	30.4409	27.9708	24.8688	28.4726	32.5042	32.7867	32.6999	31.7369	30.5382	27.945	31.6359	31.8637	33.2899	28.7581	32.7823	29.1534	35.012	34.9221	33.8317	31.2812	29.4212	33.4898
gene-AT2G24000	0	0	0	0	0	0	0	0	0	0	0	0	0	0	0	0	0	0	0	0	0.032074	0	0	0
gene-AT3G47300	5.76054	6.21035	4.26672	5.1267	5.91276	4.30624	5.1753	5.14069	6.04886	4.62097	6.09876	6.6086	5.48779	5.06237	4.14702	5.2458	6.26363	5.23945	5.59212	5.98715	6.04952	5.39281	4.78559	5.74831
gene-AT2G21070	4.07894	4.4189	3.98184	3.76646	4.76195	4.56923	3.76681	5.05226	3.82013	5.02718	4.64938	4.1655	4.69864	3.89475	3.94865	3.78193	4.15173	4.78415	3.69894	4.04891	3.80784	4.37593	3.97786	4.66483
gene-AT4G24080	0.038841	0.171763	0.213115	0.234169	0.157822	0.13692	0.444892	0.278342	0.195587	0.397335	0.387735	0.264448	0.169409	0.0608	0.311792	0.356376	0.154945	0.113929	0.15976	0.13019	0.494607	0.325472	0.038333	0.434125
gene-AT4G20700	0	0	0	0	0	0	0	0.017373	0	0.046169	0	0	0	0	0.074819	0	0	0	0	0.088606	0	0	0	0
gene-AT1G55480	183.413	168.07	180.4	180.083	179.506	192.66	177.415	174.485	178.177	184.94	179.155	175.155	177.167	174.406	180.572	180.688	189.768	189.514	182.563	185.524	175.239	176.932	173.82	201.39
gene-AT2G47620	6.64122	6.57787	5.94824	5.47354	7.10653	5.56336	6.25449	7.26892	7.64099	5.60781	5.68784	5.80234	7.11309	6.16892	5.95232	5.63322	5.75142	5.6296	6.47588	5.90655	7.09256	5.87017	6.0111	5.89113
gene-AT2G31005	0	0	0	0	0	0	0	0	0	0	0	0	0	0	0	0	0	0	0	0	0	0	0	0
gene-AT1G72200	0.48792	0.473334	0.631962	0.456334	0.290771	0.305508	0.34047	0.32864	0.135457	0.435296	0.261725	0.237704	0.414439	0.539128	0.416885	0.292866	0.156913	0.163096	0.62961	0.623456	0.664551	0.234684	0.202904	0.080913
gene-AT1G05550	0.08067	0.343544	0.063995	0	0.221763	0.107073	0.086252	0.254086	0.056044	0	0	0.146693	0.196644	0.160736	0.196147	0.190364	0.144553	0.132746	0.615452	0.33478	0.174732	0.241871	0.381594	0.154437
gene-AT4G22700	0	0	0	0	0	0	0	0	0	0	0	0	0	0	0	0	0	0	0	0	0	0	0	0
gene-AT1G56280	254.22	255.58	245.817	241.971	247.011	246.624	236.836	231.3	259.532	239.697	245.65	248.202	224.691	236.598	233.333	239.603	261.539	242.7	221.719	229.375	221.869	247.073	248.665	259.423
gene-AT1G52700	4.08805	5.18787	4.69146	3.14958	3.94411	3.70507	3.89458	3.82845	4.24473	3.5874	3.06284	4.58249	4.11238	4.34282	5.33108	3.77498	3.21418	4.60602	2.466	3.99896	3.19603	2.01231	3.08535	3.60819
gene-AT2G40160	1.45202	2.02016	1.3827	1.24307	2.26829	1.54456	1.67336	1.53441	2.32557	1.96286	1.65945	1.36437	1.48577	1.39104	1.21127	1.57387	1.75233	1.5375	0.922582	1.0617	1.85117	1.74365	1.78457	2.52472
gene-AT2G40165	0.884722	0.408164	1.10418	1.28634	1.24375	0.911966	0.187977	0.951829	0.65582	0.772968	0.342131	0.574527	0.920778	0.860332	0.45478	1.28479	0.661946	0.267187	0.452552	0.371594	0.434569	0.411474	0.739482	0.9057
gene-AT3G57390	3.56796	3.91092	4.30221	5.45395	4.82402	5.60124	4.00649	3.79262	4.22198	6.06531	5.68074	5.07876	3.18057	3.39916	3.9507	5.09776	3.9242	4.60305	3.49906	4.11203	3.11578	4.21632	4.35368	4.60877
gene-AT2G47190	0.032701	0	0.063207	0	0.036641	0	0.031489	0.318961	0.169539	0	0.404345	0.143172	0.02961	0	0	0	0	0.152881	0	0	0.101177	0.052437	0.134614	0.230445
gene-AT2G30690	0.074108	0.097735	0.109839	0.016637	0.098115	0	0	0.08834	0.032282	0	0.096495	0.082204	0.055781	0.040513	0.072645	0.045378	0	0.014999	0.011804	0	0.052721	0.094244	0	0.011928
gene-AT4G27060	10.3247	10.8351	11.3713	11.0347	10.0531	10.9073	9.24177	10.4253	11.3635	10.8907	10.6412	11.0338	10.5511	11.6489	9.98228	11.0003	10.2257	10.6708	11.815	9.96804	10.7602	12.0544	10.5237	11.0591
gene-AT4G03110	19.0027	20.9658	18.6696	24.5876	23.3705	22.2277	20.9937	22.9963	19.9769	17.5771	19.6752	18.862	23.8624	22.3981	19.6391	20.3015	25.5048	24.4322	23.0222	22.6211	18.3982	17.3063	15.9017	14.2492
gene-AT4G03113	0	1.4e-05	0	1e-06	0	0	0	0	0	0	0	0	0	0	0	0	0	0	0	0	0	0	0	0.000191
gene-AT4G03115	4.58029	4.36956	3.21706	4.084	4.33674	4.14762	4.23645	3.76994	4.44755	3.29232	3.39995	4.02294	4.11556	3.55897	4.34817	4.99617	4.53449	3.87016	4.73697	4.22704	4.57245	4.26529	3.05894	3.96443
gene-AT3G44766	0.357927	0.097581	0	0	0	0	0	0	0.343309	0	0	0	0.09084	0.505916	0	0	0	0	0	0.18279	0.240563	0	0.096005	0
gene-AT3G44760	0	0	0	0.004753	0	0	0	0	0	0	0	0	0	0	0	0	0	0	0	0	0	0	0	0
gene-AT3G55650	0.061098	0.077315	0	0	0.048685	0.031949	0.02003	0.112034	0	0.048937	0.028791	0.136037	0	0.056242	0.198414	0.095439	0.033519	0	0.122408	0	0.075235	0	0.059255	0.445167
gene-AT3G44763	0	0	0	0	0	0.301998	0.226339	0.253833	0.539646	0	0.113254	0	0	0.61614	0	0.337171	0	0	0	0	0.145942	0	0.111716	0
gene-AT3G44769	0.305623	1.21545	0	0	0	0.885718	0.201394	0	0.924425	0.916554	0	0	0	0.817591	1.01269	0.843753	1.20654	0.529068	0.319411	1.13465	0.841226	0	0	0.156574
gene-AT3G19370	11.2882	11.2853	11.8878	9.89967	9.243	9.60844	11.0707	12.4873	11.8665	8.81201	9.4418	8.76456	12.2194	11.6474	12.6443	9.84741	8.97939	11.007	10.9369	12.2184	10.6727	9.42384	10.3033	10.5984
gene-AT4G08691	0	0	0	0	0	0	0.03871	0	0	0	0	0	0	0	0	0	0	0	0	0	0	0	0	0
gene-AT4G08690	7.95035	7.8816	7.45255	5.87993	5.31064	6.52771	8.68955	7.85295	8.38161	5.0991	5.68411	6.1854	7.60983	8.49018	8.28691	5.1508	5.9702	5.20026	7.39884	7.10973	8.57928	5.22114	5.48355	5.67494
gene-AT1G09320	2.98414	2.75324	3.08264	3.06557	3.48766	4.69311	3.92549	3.88213	3.52513	3.4148	4.0489	4.28548	3.16086	3.40954	2.59731	4.35718	4.1018	4.57155	3.11433	3.334	3.32153	3.94714	4.14108	3.97735
gene-AT2G05530	0	0	0	0	0	0	0	0	0	0	0	0	0	0	0	0	0	0	0	0	0	0	0	0
gene-AT3G60680	1.76744	2.58231	2.76688	2.60468	2.78059	2.26942	2.26039	2.75106	2.52509	2.72489	1.97008	3.25831	2.24295	2.2723	2.36442	2.27154	2.53201	2.77747	2.51273	2.11852	1.96772	2.59084	2.6751	3.06995
gene-AT5G53050	22.093	24.2768	26.3748	22.1825	25.7613	26.6678	20.9459	21.205	25.5172	26.9155	27.6002	26.4571	23.1623	25.7473	22.6019	26.4779	23.1305	25.5682	21.083	21.531	22.5178	32.4485	25.4509	26.4271
gene-AT1G48590	0	0	0	0.040664	0	0	0	0	0	0	0.096103	0	0.045997	0	0.134862	0	0	0	0.027357	0	0	0	0.166678	0.113683
gene-AT2G46570	3.12511	3.20369	2.45045	2.38095	2.58251	2.36301	2.45684	2.44796	2.89088	2.17649	2.38838	3.11509	2.48158	3.70366	2.934	2.77788	2.42592	2.34558	3.18114	2.44716	2.32384	2.35739	1.95032	1.93306
gene-AT1G59835	0	0	0	0	0	0	0	0	0	0	0	0	0	0	0	0	0	0	0	0	0	0	0	0
gene-AT4G29390	36.3229	30.0724	35.0775	31.1688	33.9218	34.8633	38.0306	40.1273	31.6491	33.7964	29.2308	29.042	34.5089	33.3617	26.9936	30.3595	29.3172	30.8642	35.7652	38.8862	36.6342	29.8575	35.0222	31.7834
gene-AT1G59830	21.9235	22.7337	23.9646	22.3829	22.8933	22.7457	23.6202	22.7501	28.0914	22.6845	22.9892	23.3701	23.0398	22.8998	22.6999	21.7378	22.8698	20.7754	24.0532	23.3208	22.8715	22.3489	21.9169	23.7633
gene-AT3G46940	16.5773	14.2168	15.6456	10.7246	11.3585	9.46848	14.2635	16.2768	15.3373	7.30423	8.99079	9.80349	18.2209	13.7794	15.4176	7.08833	10.3136	12.5641	19.2699	17.1952	14.9634	7.57688	6.69451	7.93985
gene-AT1G59833	0	0	0	0	0	0	0	0	0	0	0	0	0	0	0	0	0	0	0	0	0	0	0	0
gene-AT2G04480	0	0	0	0	0	0	0	0	0	0	0	0	0	0	0	0	0	0	0	0	0	0	0	0
gene-AT1G03890	0	0	0	0	0	0	0	0	0	0	0	0	0	0	0	0	0	0	0	0	0	0	0	0
gene-AT5G61900	7.46322	12.4515	15.7775	13.572	13.5795	13.2398	8.11437	10.155	17.7785	13.8343	16.9792	18.6983	7.06315	10.4608	19.1996	9.56097	10.9336	12.2133	0.40915	0.117177	1.45158	0.567785	0.138267	0.753349
gene-AT1G55730	4.88514	5.40613	5.01627	7.03161	6.98067	7.02019	5.51446	4.62737	4.91322	7.97782	8.69767	7.09414	5.13136	4.69712	4.99369	7.96651	6.52901	7.10072	5.69131	5.65159	6.16698	7.29696	6.04931	6.26437
gene-AT4G32940	34.702	37.2856	39.1913	51.5619	66.0531	58.4379	33.3263	35.8083	29.9847	48.9063	47.3782	62.4633	34.1094	33.0268	36.1901	49.4262	58.5117	61.9149	28.6484	28.5266	26.1114	52.4181	60.903	63.4566
gene-AT1G54460	21.9327	21.9078	20.4671	21.5886	21.7553	23.6481	22.2764	22.2669	25.0553	22.1689	21.7444	25.8702	22.0197	23.8072	25.2498	22.9308	23.9734	24.1266	21.9535	20.5059	21.755	20.599	21.3847	21.9725
gene-AT1G65520	3.60175	3.05883	4.80084	6.66129	7.99198	8.47938	4.54392	5.14891	4.84544	8.25093	10.8216	9.10255	3.6135	3.76921	3.8296	9.19369	9.89595	8.75256	2.22048	4.21887	3.82525	6.78007	6.60556	7.34097
gene-AT1G30890	8.62978	9.56739	8.947	10.8503	9.12143	10.6923	8.58919	9.71582	8.12971	9.80167	10.2534	9.09544	8.42178	8.93703	9.14024	9.73232	11.0185	7.60844	8.41112	10.5104	8.28434	11.3168	10.9636	8.58885
gene-AT3G14870	4.31977	6.5027	6.84813	11.5737	12.569	12.564	6.17377	5.78845	6.4981	8.20663	7.68978	8.65162	5.72339	5.99575	7.31917	11.9344	13.5186	11.8149	5.53159	6.3039	5.8464	10.7114	9.09309	9.31988
gene-AT5G35160	32.4645	32.9487	34.2996	44.4307	41.1914	38.5485	33.2763	32.8705	32.3509	37.2983	40.729	37.7756	33.4453	34.154	31.3022	40.5933	40.7223	38.9894	33.8994	34.0213	32.4952	39.1492	40.744	36.926
gene-AT4G02640	13.0707	14.4412	17.461	27.954	30.0469	28.3284	15.7783	17.912	18.9836	26.8478	29.6572	25.8229	16.5875	17.5447	16.1559	29.992	27.5703	27.0915	16.6259	14.2003	15.589	28.1186	26.0294	24.6047
gene-AT4G33010	917.623	954.503	945.605	902.008	876.789	907.805	850.924	868.908	911.32	832.081	888.51	878.369	984.974	1020.04	1050.38	956.877	915.628	908.018	972.265	967.49	955.254	868.188	753.296	804.752
gene-AT3G45410	0.221473	0.308303	0.127541	0.240747	0.486341	0.404959	0.243582	0.309675	0.337349	0.33419	0.301774	0.296787	0.233564	0.144445	0.34992	0.429032	0.500403	0.245742	0.215493	0.338834	0.134722	0.349705	0.329823	0.405279
gene-AT2G18280	70.5602	75.3085	69.2388	68.5423	66.107	69.247	72.9846	72.93	77.6921	71.5678	70.3861	72.8835	72.704	76.563	74.9826	72.3607	70.4126	68.1044	73.6475	72.9913	68.9836	69.3785	64.402	71.674
gene-AT3G46280	0.318059	0.111837	0.17778	1.90009	1.07165	1.5801	0.243086	0.39499	0.039685	1.6165	2.32891	2.1226	0.216429	0.158012	0.085444	1.26003	1.65804	1.8711	0.114595	0.360575	0.021706	2.93473	1.61153	2.84847
gene-AT5G59970	33.4653	28.1663	28.4959	21.3518	17.1931	20.1528	29.2351	23.3788	24.1104	20.4985	18.6153	18.7952	33.5507	31.3496	24.5416	19.794	20.4745	20.945	31.5291	31.561	29.0962	18.2853	23.0905	22.6552
gene-AT1G06110	19.6193	22.2219	19.5535	14.0931	15.2814	13.135	18.7665	19.1749	19.1339	16.5399	14.5433	17.0534	18.9635	20.4022	19.1868	13.7752	13.6406	13.803	19.4943	20.1142	20.3428	15.3947	17.0764	15.3128
gene-AT1G65290	81.6913	72.7313	74.9271	68.1424	62.5622	68.2466	79.3345	82.0255	73.2883	64.0801	66.2359	68.9766	81.0908	73.6608	73.5801	61.536	61.1343	67.375	67.9862	70.6243	79.84	60.5525	68.8079	66.6963
gene-AT1G65295	16.5532	13.5464	13.305	16.9256	17.4351	20.0795	16.8143	14.4569	13.4158	12.6126	14.0089	15.9346	17.4484	14.5883	15.4152	14.7878	21.6411	17.8772	14.9148	15.2949	12.2364	14.2629	15.5336	19.2804
gene-AT5G39310	0	0	0	0	0	0	0	0	0	0	0	0	0	0	0	0	0	0	0	0	0	0	0	0
gene-AT4G02390	2.13566	2.38636	1.91536	1.41518	1.46757	1.89564	2.25396	2.46499	2.39732	1.60164	2.28722	2.1867	1.50582	2.02251	1.31242	1.62634	1.68171	1.99939	2.25046	1.86957	1.78178	1.74174	1.87573	2.13629
gene-AT2G03270	5.11577	4.16251	3.45803	4.44811	4.4348	5.12577	3.91194	3.69735	3.89868	4.11015	3.49155	4.61031	3.73594	3.49784	4.36632	4.9431	4.66103	4.6214	4.1636	3.9068	3.76468	3.76193	4.9653	4.86871
gene-AT5G17990	45.3698	47.9103	53.8164	46.6487	37.2264	37.7486	56.4589	52.1144	50.8886	38.185	40.2851	40.9048	42.1952	40.0608	43.582	34.9068	32.7489	37.4512	46.0379	42.3233	41.8126	43.0288	44.3025	36.688
gene-AT1G49240	168.516	171.403	157.236	170.877	170.526	163.158	162.291	163.581	164.708	165.157	174.72	174.191	162.541	159.772	157.628	167.86	169.929	157.519	161.726	173.419	161.997	166.826	169.553	179.393
gene-AT1G49245	4.3594	3.72142	3.46195	3.87912	2.99058	3.02699	3.68316	3.16338	3.03529	2.75005	3.79034	1.99626	4.42705	3.95357	3.53797	2.7489	3.06109	3.11273	3.11518	3.05215	2.69178	3.00693	3.32372	3.57185
gene-AT1G70870	0	0	0	0	0	0	0	0	0	0	0	0	0	0	0	0	0	0	0	0	0	0	0	0
gene-AT1G01660	0.369138	0.452543	0.27495	0.243599	0.376149	0.360436	0.402976	0.369024	0.595431	0.486247	0.542773	0.440148	0.604311	0.489171	0.380013	0.308157	0.630455	0.272094	0.429219	0.764998	0.838169	0.448581	0.394147	0.381232
gene-AT5G53940	28.9364	24.3922	23.5476	21.9101	22.6239	23.0278	25.4907	26.7291	21.3949	19.8417	19.843	18.8672	27.1592	25.1669	22.0051	19.2948	21.8217	18.41	25.0921	24.8129	23.4726	17.9824	19.1325	17.5024
gene-AT1G07795	0	0	0.051904	0	0	0	0	0	0	0	0	0	0	0	0	0	0	0	0	0	0	0	0	0
gene-AT1G07790	37.8346	31.3321	34.702	32.8306	29.7204	33.055	34.1399	36.3723	30.9851	28.0493	29.6658	31.303	40.7766	34.5564	30.6347	32.5706	33.8855	31.3025	39.2595	37.0515	36.1245	29.37	31.8618	30.75
gene-AT1G75310	5.94971	5.97141	6.81599	4.7279	4.86307	4.21719	6.31382	5.81461	6.50433	4.33762	4.55975	5.05647	6.1067	6.72435	7.01044	4.56285	4.41402	4.21232	6.12857	6.12477	5.95148	4.62056	4.10412	3.7323
gene-AT5G60740	0.022446	0	0	0	0	0	0	0	0	0	0	0	0	0	0	0	0	0	0	0	0	0	0	0
gene-AT5G52090	0	0	0	0	0	0	0	0	0	0	0	0.02393	0	0	0	0	0	0	0	0	0	0.040287	0	0
gene-AT4G28110	0	0	0.023893	0	0	0	0.03088	0.025725	0.245879	0	0	0	0	0	0	0	0	0.03682	0	0	0	0	0	0
gene-AT1G31410	18.8077	17.6215	18.3912	22.0211	19.6846	20.1316	19.0726	19.9051	20.5114	18.7661	19.5536	19.8409	19.5387	19.3423	19.904	20.7689	21.67	20.4094	22.6613	20.7572	20.0608	20.4921	21.8908	22.1583
gene-AT2G33330	25.6017	22.6804	22.4906	46.1077	40.7489	45.9467	24.5367	25.2868	26.2323	31.9138	34.2467	32.6852	25.8757	24.3657	23.1682	47.0001	49.8607	45.4882	26.5618	26.958	24.3132	39.8468	36.4988	36.9294
gene-AT4G34240	35.0288	32.3788	32.0676	31.8533	28.239	28.598	30.9911	32.0527	30.9502	29.093	28.9621	30.5386	31.8384	32.8648	31.1832	30.8562	29.5316	30.1318	32.452	31.5713	29.973	29.6923	29.23	27.1044
gene-AT1G24210	1.45309	0.939795	0.990435	1.15992	0.626625	0.307196	0.948383	1.28922	0.573795	0.885151	1.13271	0.489394	0.245796	0.66649	0.69071	0.961365	0.795476	1.15954	1.15543	0.962183	0.946049	1.00038	0.810703	0.88439
gene-AT3G02820	8.43742	8.14245	7.79511	6.48056	4.98137	4.59391	7.80084	8.79812	7.85319	5.51262	5.24611	6.07998	9.15892	9.70288	7.50118	5.30622	4.61936	5.86125	8.93399	8.16132	7.66936	3.22182	6.07515	4.68909
gene-AT4G35110	1.49877	1.91821	1.79049	1.93101	1.81934	2.0153	2.09009	1.90961	2.15275	2.1766	1.97423	2.97991	1.37368	1.14371	1.19809	1.61877	1.92745	2.6888	1.89808	2.25531	1.51131	3.65021	3.55032	3.84063
gene-AT5G42500	0	0.031291	0.08949	0	0.196967	0	0.041231	0.043036	0.046477	0.044115	0.18448	0	0.045752	0.204757	0	0	0.053693	0.184416	0.0453	0.211984	0	0.043206	0	0.276499
gene-AT5G44220	0	0	0	0	0.039309	0	0	0	0.018726	0	0	0	0	0.098074	0	0	0.048606	0	0	0	0.104286	0	0	0
gene-AT5G02290	14.885	18.5251	20.3143	19.1427	18.083	20.0505	16.1906	18.9328	25.9837	20.2009	24.1791	23.2158	15.3751	15.4284	22.8714	16.392	18.6756	17.4374	17.1409	19.3143	24.8619	15.12	16.3262	18.1173
gene-AT1G64870	0	0	0	0	0	0	0	0	0	0	0	0	0	0	0	0	0	0	0	0	0	0	0	0
gene-AT4G30090	1.50052	1.4111	1.57905	1.29652	1.59089	1.20953	1.28266	1.17332	2.46225	1.10877	1.89552	2.15009	1.30124	1.20818	1.68698	1.61501	0.656133	1.58694	1.27134	1.98921	2.69611	1.04222	1.22729	1.32553
gene-AT4G30097	0	0	0	0	0	0	0	0	0	0	0	0	0	0	0	0	0.002914	0	0	0	0	0	0	0
gene-AT3G09870	0.087139	0.948322	1.90148	0.767185	1.0616	0.571498	0.120014	0.85172	1.03613	1.01816	0.393512	0.452874	1.02057	1.08808	1.78942	0.719152	0.476591	0.847986	1.14219	2.54831	3.40997	0.240309	0.628652	0.764974
gene-AT2G26540	34.0264	36.4244	34.6752	35.2704	35.1983	33.6075	33.5317	37.4589	38.0498	31.0471	32.0379	32.9663	35.2033	32.5842	35.5418	33.8744	31.7044	36.3744	34.1352	32.2944	32.1576	36.433	32.5621	32.9733
gene-AT2G19620	7.00012	6.87562	7.25352	10.7871	10.032	10.5056	6.16627	8.21292	6.39155	6.96718	5.43858	7.34979	7.00715	8.39743	5.41004	10.7922	11.7785	9.72219	6.96767	7.05089	5.63485	7.64893	7.80532	7.12059
gene-AT2G42470	0	0	0	0	0	0	0	0	0	0	0	0	0	0	0	0	0	0	0	0	0	0	0	0
gene-AT2G42475	0	0	0	0	0	0	0	0	0	0	0	0	0	0	0	0	0	0	0	0	0	0	0	0
gene-AT1G02310	0.031254	0.066456	0.148391	0	0	0.034729	0	0.074464	0	0	0	0.112726	0	0.061342	0	0	0	0	0.067684	0	0	0.125223	0.192045	0.111361
gene-AT2G45120	0.192253	0.486843	0.17837	0.835512	0.657092	0.717376	0.742906	0.525881	0.907046	0.657256	0.839239	0.384518	0.213186	0.511184	0.190158	0.769138	0.654959	0.675456	0.73526	0.640264	0.430497	0.474603	0.574613	0.695629
gene-AT3G11402	0.314265	1.16203	0.695213	2.76201	2.36921	2.83535	0.949322	1.04016	0.909848	3.78674	4.2643	2.41353	0.688449	0.455617	0.206984	2.99066	2.66645	2.20101	0.742646	0.68247	0.589641	1.95118	1.67379	1.59264
gene-AT3G11400	55.6024	48.4352	52.1976	50.552	54.5312	51.9538	54.8288	55.241	52.2544	55.491	57.0501	53.6143	55.1687	50.9563	48.4719	56.9732	56.9339	55.374	56.7217	56.4631	49.4555	48.9867	53.1294	56.916
gene-AT3G11405	0	0	0.184177	0.104549	0	0	0	0	0	0	0	0	0	0.279487	0.050231	0	0	0.233417	0	0	0	0	0	0
gene-AT1G34540	0	0	0	0	0	0	0	0	0	0	0.058384	0	0	0	0	0	0	0	0	0	0	0	0	0
gene-AT5G55470	1.68237	1.91268	1.993	1.61847	1.5439	1.04632	1.81476	1.69484	2.22587	1.27934	1.28913	1.35445	2.57835	2.26959	2.98922	1.81383	1.61686	1.00026	2.11021	1.663	2.09711	1.82781	1.78945	1.21243
gene-AT2G38760	2.03878	1.86317	2.12098	2.80544	2.20127	1.68427	3.68002	1.76359	2.17441	1.2988	1.22911	1.84361	1.82711	1.74631	2.28356	1.33803	1.36574	2.62112	1.48277	1.42949	1.77517	2.29713	1.86016	1.33587
gene-AT5G51545	57.6428	55.4213	58.0548	57.3416	56.8745	59.0264	52.5405	52.8259	57.2376	60.0533	59.8751	57.7571	54.5184	59.7523	52.0372	59.7406	59.5382	62.743	58.9428	54.9911	53.6494	51.6597	59.1212	58.9586
gene-AT3G60300	52.7564	55.159	48.0696	55.9613	59.8372	61.3961	56.3527	55.3368	56.7172	61.9733	64.0341	66.8365	46.523	52.1318	46.9619	53.8306	57.987	57.1241	50.0407	49.736	50.8713	59.1266	60.8794	63.7903
gene-AT2G30150	18.9592	18.288	17.1296	17.7328	19.0054	19.3938	17.7227	17.1949	18.5572	15.9122	15.2617	16.0566	17.9994	17.0038	17.3288	18.5916	15.9009	18.1085	19.338	17.921	16.9967	17.5976	16.6199	17.547
gene-AT1G47740	33.3261	33.3637	31.0441	31.3676	33.685	32.6768	30.9445	33.0043	31.9282	30.3694	30.8557	30.9506	35.8448	34.8981	30.474	33.2449	33.7527	30.0159	33.0379	31.7321	32.3286	31.1913	31.4331	31.9022
gene-AT3G28550	0	0.018648	0.013288	0	0.055852	0.021854	0	0	0.021262	0	0.011544	0.021109	0	0.020484	0	0	0	0	0.04779	0.014379	0	0.032891	0.017972	0
gene-AT5G16110	66.1913	66.1635	69.0626	51.7797	51.9221	54.4575	67.0828	63.1134	72.3821	61.9684	63.3248	62.9344	60.9004	68.4292	67.967	50.9349	52.9429	50.6447	66.9949	67.72	72.4741	57.0386	60.873	64.2402
gene-AT2G34640	39.7675	39.1242	39.5588	27.7064	32.258	31.3218	37.4927	39.3438	39.119	27.5095	26.9037	29.4285	43.2134	40.4001	42.3483	34.9128	34.0735	33.3853	43.155	43.5687	40.0239	28.5901	29.4844	28.9549
gene-AT5G04920	24.7581	24.3321	25.3252	23.1156	26.3938	24.4469	28.0352	27.4241	30.648	25.1703	28.4404	26.553	25.4687	24.8598	24.4156	26.4923	23.9185	24.6789	26.2723	27.8562	26.703	26.3006	24.936	25.1679
Arabidopsis_thaliana_newGene_522	0	0	0	0	0	0	0	0	0	0	0	0	0	0	0	0	0	0	0	0	0	0	0.154262	0
Arabidopsis_thaliana_newGene_524	0.235753	0.307614	0.206263	0.653124	0	0.180008	0.466454	0.253941	0.401067	0.505654	0.445158	0.298167	0.366855	0.238726	0.191548	0.886661	0.941411	0.586132	0.556737	0.20245	0.246536	0.284523	0.195747	0.398114
Arabidopsis_thaliana_newGene_525	6.59016	5.57575	6.91273	4.51768	4.4945	3.98583	4.50657	4.6931	3.91697	3.96968	5.77857	5.43783	4.56242	5.27064	6.27721	4.96479	2.90023	4.61993	6.15171	5.03875	4.93993	3.80041	6.33865	5.10724
gene-AT3G29200	22.9219	23.198	23.089	18.2283	19.0851	17.586	23.8511	24.9181	25.4433	21.0389	19.2799	21.2686	23.783	23.3088	22.7678	19.0848	19.4029	17.2834	24.6701	24.0278	24.14	19.5742	19.4322	20.9209
Arabidopsis_thaliana_newGene_527	0	0	0	0	0.755231	0	0	0	0	0	0	0	0	0	0.055143	0	0	0	0	0	0	0	0	0
Arabidopsis_thaliana_newGene_528	3.60274	3.51008	4.29584	3.09295	2.4732	2.1918	3.61318	5.95168	4.45946	2.58502	2.88689	2.15932	3.25034	3.56465	4.07558	2.35771	2.63756	2.34031	4.55226	3.14082	3.5446	2.21188	2.73815	2.98206
gene-AT1G61990	7.6848	9.06737	7.7849	9.56191	9.07899	7.72148	7.51319	7.96526	8.505	8.03363	8.33413	7.31386	8.19347	8.96085	9.05008	8.27097	10.4157	8.53847	9.00398	8.38459	7.32131	9.20692	8.09318	9.06751
gene-AT4G30630	4.19128	4.70524	5.27662	3.91308	4.64414	5.35229	4.35863	4.44667	4.39416	5.15486	4.74481	4.24198	4.00859	4.33457	4.56434	3.77128	4.30751	4.38272	4.86608	4.64387	4.67819	4.56686	4.33387	3.74817
gene-AT3G13210	0.226677	0.261258	0.105122	0.203453	0.15723	0.071971	0.220646	0.261709	0.241158	0.171058	0.26165	0.193071	0.14044	0.211902	0.126992	0.196078	0.144038	0.138591	0.279051	0.209563	0.259053	0.160532	0.284136	0.1722
gene-AT5G45570	0	0	0	0.047811	0	0	0.014108	0	0.01225	0	0.009982	0	0	0	0	0	0	0.013835	0	0	0.029009	0	0.057019	0
gene-AT5G45573	0	0	0	0	0	0	0	0	0	0	0	0	0	0	0	0	0	0	0	0	0	0	0	0
gene-AT1G43910	2.95507	4.06572	5.12594	5.62483	4.19163	5.03743	4.02054	4.71684	4.67565	7.60126	7.33879	7.40534	2.31012	2.47806	3.01275	3.0682	2.91141	3.65577	2.49409	3.05412	6.68761	7.50536	4.47929	3.08971
gene-AT5G09780	0	0	0	0	0	0	0	0	0	0	0	0	0	0	0	0	0.027223	0	0	0	0	0	0	0
gene-AT5G13690	19.5365	22.1695	21.0239	15.4635	15.9405	16.648	19.2798	21.5648	20.7536	14.9241	14.287	15.6557	20.2112	21.887	20.44	15.5946	12.998	15.384	21.4858	19.7516	19.2481	16.3498	14.6512	14.75
gene-AT5G24070	0	0	0	0.024969	0	0	0	0	0	0	0	0	0	0	0	0	0	0	0	0	0	0	0	0
gene-AT2G14775	0.805957	1.14928	0.733259	1.57838	0.877705	1.07901	1.25357	1.26586	1.27942	0.978248	1.05615	0.638796	1.16552	1.2643	0.877838	1.00526	1.28975	1.26246	1.40194	0.881948	1.12505	1.50763	1.39857	0.978638
gene-AT4G31320	0	0	0	0	0	0	0	0	0	0	0	0	0	0	0	0	0	0	0	0	0.048336	0	0	0
gene-AT2G25010	7.25451	7.80546	7.54828	7.44826	7.84613	8.2578	7.71765	7.22382	8.37498	8.92598	7.02907	7.84953	7.2294	7.77022	6.68953	7.27033	6.69289	7.41227	6.62735	8.18834	6.00393	6.70441	6.72004	7.00326
gene-AT5G18180	0	0.114361	0.165616	0.214807	0.376244	0.278775	0.538213	0.43249	0.505996	0.219455	0.153009	0.279761	0.33601	0.149477	0.135266	0.187259	0.36554	0.12753	0.507478	0.391947	0.179323	0.162265	0.584835	0.41087
gene-AT5G12120	23.6181	26.0008	24.8601	23.5283	22.6582	23.8327	25.6126	24.7189	24.1573	23.983	25.4654	24.8124	24.5467	24.8206	22.7157	23.7326	23.3096	24.3106	24.6453	23.4889	23.8651	23.0198	23.2625	24.4465
gene-AT4G36670	2.96346	3.73544	4.05698	17.305	15.7214	17.9081	6.06777	6.57183	7.78096	19.3315	19.1102	18.0119	3.45996	4.41556	4.33355	12.9762	15.7114	16.7388	4.31604	3.79142	3.70784	23.9083	21.4239	21.4491
gene-AT1G22300	116.483	91.4243	102.331	96.0273	92.928	106.097	96.0251	96.5703	112.461	95.9978	105.243	103.737	115.756	93.4697	95.2395	93.8322	103.244	101.599	108.777	91.9182	99.1808	99.3691	98.2468	99.3884
Arabidopsis_thaliana_newGene_399	3.24185	3.13586	2.44793	2.86047	3.33699	3.39855	2.98444	2.94868	3.43832	3.17388	2.54438	3.16523	2.72128	3.04077	3.43625	3.42547	3.87932	3.98235	2.92287	2.98114	2.96086	3.3673	3.22098	3.44201
gene-AT4G39917	0	0	0	0	0	0	0	0	0	0	0	0	0	0	0	0	0	0	0	0	0	0	0	0
gene-AT4G39910	19.2651	19.234	21.2808	20.8436	22.4707	19.8639	20.1935	18.7774	21.7003	21.4674	21.6086	23.7496	21.2752	20.5085	22.9196	19.5055	20.8728	22.5276	18.5669	19.0117	21.062	21.4964	20.7296	21.9076
gene-AT1G33700	2.345	2.56054	2.60589	2.23319	2.54607	2.7418	2.25716	2.17607	2.45308	2.89558	2.74663	2.54201	2.34935	2.33756	2.25697	2.71273	2.3635	2.79199	2.27752	2.71383	2.17788	1.91175	2.19672	2.44348
gene-AT3G07080	5.49937	4.86525	5.02005	5.19361	4.33028	5.28439	5.67852	4.72426	5.11982	5.37145	5.05743	4.81778	5.38449	5.43637	5.77425	5.75542	4.65374	5.09849	5.75841	4.62988	5.05619	4.63374	4.4892	4.82619
gene-AT2G35060	11.1194	11.8618	12.1462	10.6293	11.917	11.5536	10.9021	10.7223	11.0721	11.3207	11.0629	14.3753	12.0357	11.892	12.4855	10.8799	9.19003	10.9981	13.3497	11.149	10.6564	10.9535	12.0359	12.0949
gene-AT1G37010	0	0	0	0	0	0	0	0	0	0	0	0	0	0	0	0	0	0	0	0	0	0	0	0
gene-AT5G03650	38.4153	40.9637	40.0734	43.8622	42.8659	41.5817	36.3663	36.8551	40.8753	42.434	40.246	38.6041	38.385	41.7921	42.5755	44.9487	41.4879	41.2158	37.6444	38.7821	38.3729	42.3205	38.2502	41.2253
gene-AT5G54700	0.01758	0.099513	0.013441	0	0	0	0.088289	0.03072	0.061465	0	0.056587	0.111308	0	0	0	0	0	0	0.017073	0	0.038696	0.035979	0	0.019682
gene-AT1G32250	0	0.092277	0	0	0	0	0	0	0	0	0	0	0	0	0	0	0	0	0	0	0.060426	0	0	0
gene-AT3G05820	0.275891	0.217771	0.127003	0.211299	0.256594	0.184221	0.120165	0.099442	0.107253	0.130769	0.296538	0.123659	0.246467	0.263716	0.228169	0.072433	0.112833	0.124989	0.220504	0.274923	0.381302	0.230174	0.237067	0.242037
gene-AT5G38990	28.2505	29.5958	31.8633	27.6769	31.8713	29.0856	30.1821	33.0837	38.4089	33.4924	35.0389	35.884	27.2337	26.7946	32.0082	26.1369	30.578	30.7131	30.883	32.863	30.605	26.8973	25.2624	29.6952
gene-AT2G41350	7.1131	7.74644	7.1685	10.2408	8.43641	8.18178	8.23983	6.48455	9.05146	8.27587	8.56574	7.71092	8.23229	7.961	6.29789	8.55127	10.217	10.3328	8.44993	8.75351	9.03813	8.02103	9.30871	8.97278
gene-AT5G50630	7.43349	7.56997	6.41666	8.24535	8.6951	7.47488	8.40468	8.47579	8.82158	10.6146	10.1587	10.1821	8.20774	6.43154	6.50638	7.75201	8.22394	8.15783	7.73268	8.18766	7.46509	7.63839	7.8274	8.35263
gene-AT2G13275	0.914191	0.482719	0.76138	1.86602	2.42887	2.41002	0.362059	1.26024	0.77233	0.960353	1.89126	0.928468	0.281238	0.197218	0.734068	1.59569	2.73397	1.92819	0.508784	0.292364	0.156085	1.79326	2.52214	1.25618
gene-AT2G40400	35.2763	36.4617	35.9216	47.9856	49.455	50.7224	37.7878	38.0712	38.924	53.6877	53.6379	52.0082	35.0972	39.4217	40.8303	50.9916	49.697	50.8069	40.1892	38.574	40.3987	51.5515	46.4591	54.7541
gene-AT3G51730	78.9339	74.0547	77.5411	75.3514	74.5506	74.811	72.9339	73.3709	73.9526	78.1041	84.4228	84.3909	72.4245	68.8005	79.7539	71.1303	72.6533	74.7144	74.924	77.222	74.6206	76.2778	78.8665	81.8673
gene-AT5G49300	1.41508	1.78927	1.9798	2.02504	2.72512	2.60001	1.37056	1.35349	0.894325	1.80091	1.83208	3.39776	1.45828	1.09543	0.601463	1.92731	2.51923	3.03463	1.22445	1.76615	1.79111	2.15709	3.00312	2.72284
gene-AT5G49305	0.045833	0.021639	0.044145	0.140553	0.101962	0	0.14354	0	0.142632	0.045324	0.045809	0.092696	0.067182	0	0.079077	0	0.035827	0.07885	0.06185	0.025455	0.090386	0.022514	0.161011	0
gene-AT3G07550	5.41593	5.11841	4.26559	5.6366	5.0968	5.85795	5.13079	4.88736	4.08397	5.55403	4.22547	5.83782	4.83498	5.00748	4.55989	6.13102	5.25385	5.20485	5.51132	4.87368	4.81991	5.92234	5.46729	5.51846
gene-AT3G55420	12.661	13.0468	12.7346	9.71274	10.1697	9.54824	11.2185	11.0575	10.246	7.84144	7.62707	7.95425	13.3186	14.1887	12.5039	11.1276	9.80959	9.5231	13.3072	14.3541	10.8126	7.28909	8.63545	9.74931
gene-AT5G49890	16.4575	16.8433	16.6904	16.2397	15.4054	14.3342	16.5973	15.3603	15.6156	15.4222	16.2743	16.0443	15.7171	14.6569	15.8114	14.9005	14.5284	13.8362	16.0191	14.2985	14.0577	14.8991	14.9908	13.8942
Arabidopsis_thaliana_newGene_61	0	0	0	0	0	0	0	0	0	0	0.294245	0	0	0	0	0	0	0	0	0	0	0	0	0
gene-AT5G16800	10.3478	12.2077	12.545	12.152	13.7726	10.8174	11.8152	11.8888	14.1571	15.0055	16.2926	16.5591	10.4805	12.5852	13.2831	13.3131	11.482	11.1605	11.6851	12.2141	12.3177	12.2848	12.6327	12.5462
gene-AT4G35800	27.8016	30.8675	31.2132	31.184	31.7651	30.2633	27.925	32.4367	33.3836	31.6935	34.2185	32.7125	30.9089	33.5399	34.2662	34.3754	31.2665	31.6768	33.4376	31.6793	31.4111	31.225	25.0136	26.2387
gene-AT1G78270	8.48238	8.45371	9.35389	27.7792	22.9402	21.0216	10.4414	11.6593	11.4339	23.6736	25.2896	22.1097	8.45257	9.57048	7.03724	24.9821	27.4149	23.1891	9.85249	10.0685	7.60284	25.9614	24.2438	23.2829
gene-AT1G48920	88.0309	80.2883	79.919	84.5826	100.308	108.278	76.7316	82.0589	82.9112	83.0632	87.4444	94.1565	89.7079	84.2306	78.9947	93.2354	101.981	105.02	85.5016	74.3397	77.8512	87.4453	83.8132	89.384
gene-AT1G27160	0	0	0	0	0	0	0	0	0	0	0	0	0	0	0	0	0	0	0	0	0	0	0	0
gene-AT1G77420	6.18149	7.42245	8.95164	8.00765	8.0412	6.25141	6.81562	7.70034	8.41244	6.60581	6.45516	7.1441	6.47049	5.82695	6.52753	6.97026	4.34536	7.00992	6.41408	6.09903	5.99013	7.9833	6.55009	7.01128
gene-AT2G35680	43.5369	48.4419	45.3001	41.9748	45.277	42.3152	45.1332	44.5669	49.8869	45.6122	42.733	45.9332	43.3251	45.0867	49.5096	43.1522	40.7826	39.8439	45.7222	45.8962	48.5426	42.6822	42.5375	42.3452
gene-AT5G14400	0	0.088941	0.048152	0.062937	0.044524	0.062158	0.029427	0.10158	0.407076	0	0	0	0.049386	0.177862	0.320328	0.100926	0	0.16156	0	0	0.132415	0.049116	0.0313	0
gene-AT3G55390	4.72781	4.48064	3.43079	2.37104	3.796	4.52941	4.326	4.48918	4.65215	3.98951	3.51454	4.01477	4.0014	4.44086	5.01453	3.7942	3.84564	3.74313	5.97952	2.76204	4.64962	4.10407	4.20956	3.09217
gene-AT5G08120	10.6063	11.884	11.5922	10.368	9.74405	10.3882	10.4772	11.1746	12.3886	10.5079	10.1921	10.91	12.4657	11.3127	11.3619	10.5821	9.31628	11.3918	11.876	10.1846	12.1372	9.22419	10.0481	10.1146
gene-AT4G15540	15.2492	18.1042	16.1732	14.5746	15.196	15.0434	15.3237	15.8333	18.2308	16.9637	14.8071	14.8343	17.4076	19.1414	19.9109	14.9657	14.5153	14.7625	16.6064	16.0709	15.8271	16.2033	13.0879	14.8353
gene-AT3G62270	1.59857	1.85504	1.5206	0.830157	1.02005	0.762692	1.10162	1.05416	0.946158	0.723522	0.631453	0.855875	1.21622	1.91964	1.54985	0.984431	1.0106	0.879587	1.72566	1.43283	1.66732	0.858592	0.81853	0.8044
gene-AT3G14040	0	0	0	0	0	0	0	0	0	0	0	0	0	0	0	0	0	0	0	0	0	0	0	0
gene-AT4G37180	11.0937	9.93932	10.1823	8.36177	8.17114	9.26625	10.72	10.5872	10.9728	9.33038	8.86327	10.0715	11.7856	10.319	10.3803	8.05494	6.86306	7.32952	9.52041	9.61443	9.16402	10.0591	10.1599	10.2439
gene-AT5G42080	69.6661	73.8111	72.8925	74.1638	69.2521	72.5464	69.1177	68.7851	73.9039	70.6861	77.1194	70.0328	74.8395	73.9887	71.7192	75.6083	73.5407	72.207	73.3347	70.0755	69.6483	75.6163	70.9153	71.5914
gene-AT5G47220	3.82692	10.2116	12.6413	9.20858	8.00375	8.6829	5.00468	7.11982	12.844	7.80385	7.50224	7.0938	3.40928	6.22178	6.49838	8.1281	6.18523	7.22476	3.21188	3.70697	9.46806	14.7365	7.85971	5.74309
gene-AT5G19750	33.994	30.0539	33.933	25.7852	22.8931	24.107	42.7641	40.633	38.9576	30.4638	35.0519	32.2907	41.5466	34.0384	31.3929	29.8651	27.8982	27.6559	42.1791	44.1566	38.7884	24.1429	25.6754	28.2812
gene-AT1G62500	21.4691	18.6347	18.8731	28.214	23.2178	25.9644	17.0012	18.942	18.4327	24.4894	26.619	20.7574	20.6037	20.5474	16.9936	27.3547	26.6406	25.8499	30.8286	22.6492	20.4571	29.8828	27.3048	24.0181
gene-AT5G47229	0	0	0	0	0	0	0	0	0	0	0	0	0	0	0	0	0	0	0	0	0	0	0	0
gene-AT3G09010	2.0572	2.39498	3.22367	2.95218	2.57814	2.37655	4.24937	4.17229	4.66441	3.73531	5.01025	3.99467	2.55851	2.91452	2.96889	1.67331	2.02247	2.83267	2.55997	3.69341	3.24641	2.75865	2.83441	2.85296
gene-AT1G17720	25.2594	24.2291	24.1834	26.3158	24.4322	24.257	23.4857	24.0078	25.5608	24.6863	23.4159	23.8567	23.733	24.4883	23.5606	26.4705	24.6216	24.9946	23.5506	22.7801	22.5667	25.6708	22.9197	22.2656
gene-AT5G43935	0	0.10265	0	0	0.055785	0.055531	0	0.033413	0.303875	0.110884	0.056714	0.106914	0	0	0.118578	0	0	0	0.098564	0	0.147897	0.066559	0	0.10198
gene-AT2G36080	3.41892	3.13439	3.66688	2.00781	2.48875	2.46797	4.79592	3.31701	3.56032	1.44875	1.07147	3.13816	2.19393	3.49214	2.87981	1.75369	1.16865	2.15205	3.7218	3.10553	2.39371	2.04358	2.89795	2.50705
gene-AT5G43930	7.55026	7.90177	7.85914	7.81206	9.10034	7.12021	7.64842	8.26189	9.6071	8.60152	8.3284	8.59188	7.88096	8.52502	8.04945	7.44738	7.94554	7.09904	7.12342	7.68193	7.73448	7.48182	8.66475	7.80468
gene-AT4G32000	3.45239	3.99997	3.34608	2.35665	1.98053	2.48826	2.60909	3.13463	3.15274	1.99797	1.86572	2.4403	3.52639	3.67582	3.23093	2.08841	2.30982	2.17207	3.3234	3.24268	2.64066	1.92414	2.45004	3.27922
gene-AT1G26530	0.455155	0.306288	0.575611	0.466846	0.405171	0.543144	0.516132	0.176538	0.073881	0.401952	0.651304	0.394103	0.329721	0.519733	0.903336	0.415789	0.409743	0.535458	0.154808	0.557064	0.503674	0.235716	0.415773	0.432702
gene-AT1G36050	22.263	22.3675	21.0403	30.6865	28.2342	28.1238	22.9569	23.2294	22.9997	27.4485	31.3463	26.1756	23.486	21.0367	22.8995	28.751	29.009	27.6143	22.5782	24.0604	21.2824	27.6047	27.6669	27.823
gene-AT5G41685	31.5269	31.9714	35.6703	26.1178	32.9713	34.6751	32.3193	30.9409	30.0457	27.6599	29.6312	34.8849	34.957	31.4058	30.1034	30.5198	29.8148	25.5688	33.9976	30.1548	33.9704	29.2587	33.6424	31.7671
gene-AT5G41680	0.033004	0.055836	0.094452	0.188531	0.017953	0.075766	0.245141	0.049044	0.080626	0.058407	0.220378	0.055886	0.014377	0.009974	0.062958	0.15817	0.038027	0.144957	0.072269	0.122479	0.155999	0.127403	0.078148	0.175283
gene-AT1G63450	0	0	0.067094	0	0	0	0	0	0.012184	0	0	0	0	0	0	0	0	0.022894	0.007188	0	0.015096	0.014254	0.008991	0.002023
gene-AT5G42330	1.81408	1.53946	1.44065	1.30376	1.75224	1.24202	2.64753	1.6788	1.36429	1.49482	1.45374	1.37371	2.08552	1.29837	2.20407	1.56551	1.7969	1.8745	1.47826	1.86647	2.04925	1.99766	1.86246	1.82366
gene-AT1G10970	3.71302	4.01248	4.80342	2.77677	3.38488	3.67712	3.54369	3.52248	3.82144	3.50116	4.32117	3.10951	4.30916	4.72047	4.14225	3.57548	3.39721	2.85923	3.84732	5.60187	4.16429	2.93248	4.38868	3.86308
gene-AT4G19810	2.39833	1.56435	1.46157	5.61706	5.16108	6.12767	2.71553	3.62878	4.00358	7.56248	5.28233	6.2759	2.52508	1.78635	1.65003	7.65517	4.10833	4.4073	2.28184	1.66262	2.24417	6.41615	6.66693	6.03218
gene-AT3G62890	0.564459	0.888589	0.853414	0.589374	0.585418	0.681777	0.677051	0.990963	0.501524	0.581855	0.901254	0.479045	1.22941	0.899677	0.705335	0.743616	0.821051	0.526312	1.11172	0.784761	0.384602	0.533447	0.521331	0.8695
gene-AT5G05720	0	0	0	0	0	0	0	0	0	0	0	0	0	0	0	0	0	0	0	0	0.039618	0	0	0
gene-AT3G20340	0.289364	0	1.14752	0.180341	0.492561	0.911042	0.111096	0.157577	0.215691	0.284195	0.383445	0.102556	0.230992	0.31792	0.426394	0.302942	0.314013	0.570723	0.421276	0.379722	0.093688	0.708475	0.598848	0.335589
gene-AT5G43680	6.57219	6.8679	7.5083	7.20527	6.06308	6.05509	5.18219	5.85432	5.8373	7.42879	7.76508	7.11315	6.25041	5.79969	8.3438	8.04503	6.06397	5.52754	5.70205	6.74559	4.99856	8.06918	7.5568	7.89576
gene-AT5G09650	258.151	232.281	246.935	228.361	211.158	224.577	266.832	258.226	250.773	220.946	219.186	217.389	251.314	244.972	238.884	227.298	219.917	242.722	256.867	249.631	227.478	211.746	215.72	215.076
gene-AT3G23920	30.8805	29.5508	34.3353	31.6461	32.1247	30.786	28.5377	27.6805	33.9548	35.0283	30.2073	34.8827	31.8381	31.2536	35.5167	33.5387	32.8979	33.6809	32.0455	30.4892	34.1898	36.3913	34.9034	36.1843
gene-AT5G01400	8.72495	9.47938	9.45665	10.0644	10.5157	9.77493	8.43514	9.84153	10.5475	10.4293	9.39619	10.3969	8.67845	9.29852	9.44129	10.9775	10.0729	10.1626	9.4495	9.55151	8.40826	10.9116	8.70461	9.22972
gene-AT2G37680	8.85641	7.90259	7.79767	7.94088	8.65471	8.52144	7.58648	7.81478	7.09942	6.51471	7.8828	6.65123	8.021	10.2875	6.1878	7.52927	8.90848	6.88413	7.32797	8.54177	7.31065	10.5885	9.53112	9.51053
gene-AT5G05890	5.16618	5.00445	4.87554	3.91993	4.05457	3.62685	3.44205	3.59483	4.05899	4.02325	3.54387	3.92751	5.45641	5.48906	4.9693	4.7043	6.37251	3.90838	4.11675	5.29095	4.56395	4.2416	4.26834	3.84201
gene-AT5G64430	13.4811	12.2331	12.3374	11.021	10.091	9.3441	11.2105	12.7289	12.8772	10.7677	11.2772	9.57993	12.284	11.5606	11.5057	9.46146	8.6001	9.12534	10.243	12.5899	11.2511	11.4902	9.21875	9.43927
gene-AT1G12230	50.9685	50.876	50.7313	45.0985	50.3165	51.3614	48.6744	48.7035	51.6892	49.9435	47.0643	47.216	51.26	52.8725	54.188	51.5771	52.524	46.7724	52.7022	49.8259	47.1327	48.1354	45.4054	53.8
gene-AT1G65880	0.025745	0.031875	0.093179	0.143265	0.026928	0.03528	0.064168	0.10033	0.050032	0.045303	0.022651	0	0	0.066889	0.048595	0.155318	0	0.137678	0.060321	0.139748	0.119561	0.050978	0	0.018634
gene-AT5G09380	3.43097	2.59514	4.07843	5.60072	5.24187	5.00095	4.10302	3.97112	2.62638	4.62216	5.26271	5.00408	4.01412	3.13117	3.21767	5.12695	6.36962	5.43939	3.13819	4.33916	3.56269	5.28504	5.32718	5.42155
gene-AT5G18407	0.001087	0	0	0	0.000388	0	0	0	0.045821	0.086935	0	0	0.000209	0	0.197964	0.046087	0	0	0.000203	0	0	0	0.002073	0
gene-AT5G18404	2.64108	1.81378	1.96569	1.42022	1.46381	1.25327	1.25451	0.972148	1.3627	1.90445	0.981882	1.59463	1.44208	1.64111	1.6312	1.00395	2.12248	1.30013	1.58654	1.88146	1.2495	0.405299	1.05417	0.489572
gene-AT5G18403	0	0	0	0	0	0	0	0	0	0	0	0	0	0.037374	0	0	0	0	0	0	0.049396	0	0	0
gene-AT5G18400	17.0497	17.1079	16.7837	26.3327	24.514	25.2188	16.151	17.1229	19.6872	25.7381	26.129	26.6098	17.0956	16.8432	16.3869	22.656	27.9866	26.546	17.3981	16.5234	19.1642	23.9114	22.9896	25.3057
gene-AT5G40790	0	0.031927	0.06929	0.038284	0	0	0.034826	0.066606	0	0	0	0	0.08502	0	0	0	0	0	0	0	0	0	0	0
gene-AT2G16385	0	0	0.046422	0	0.135493	0.100326	0	0	0.218226	0	0.233428	0.070203	0	0.176694	0	0	0	0	0	0	0	0.173472	0.23204	0
gene-AT4G37230	0.115146	0	0.633674	0.218695	0.30685	0	0.09001	0.265573	0.076691	0.372979	0.077652	0.219086	0.540113	0.257372	0.633484	0.322118	1.01578	0.171924	0.327489	0.194163	0.232864	0.391955	0.447569	0.340559
gene-AT2G16380	15.0523	15.4449	13.9018	21.0308	22.9338	19.9603	16.7142	17.5249	17.5058	20.6399	23.6442	22.7395	17.7546	16.4773	16.6632	21.2683	22.6662	21.869	15.7049	18.5033	15.9469	20.1439	19.7071	21.534
gene-AT4G37235	0.133528	0	0	0.258327	0.10083	0.207972	0	0.041339	0	0	0.182819	0	0.041277	0.094164	0	0	0.092827	0.147905	0	0.052895	0.052596	0	0	0.082612
gene-AT4G34760	17.7716	13.8391	15.1494	16.6527	16.8542	14.8004	19.1382	17.5439	14.2323	19.0138	17.8071	16.1542	18.5805	17.6187	13.7841	18.7719	15.9765	14.5297	16.2829	19.6501	15.3305	13.3151	18.8899	17.2556
gene-AT1G04040	135.204	120.782	102.619	157.846	153.053	148.331	117.26	106.431	109.753	94.096	110.209	89.7248	160.64	133.958	133.155	147.546	189.953	168.381	136.587	157.466	125.095	110.005	117.358	119.249
gene-AT1G29350	28.5765	31.0423	29.2308	29.465	29.9298	31.2053	28.7263	29.6732	30.858	30.1126	34.0197	31.9291	29.5293	30.8729	30.2837	31.9767	32.1413	32.8292	30.2532	29.4445	30.2027	29.9294	29.0462	32.8834
gene-AT1G29355	7.55398	12.272	10.9808	8.43212	8.96867	8.33623	9.43482	10.544	10.9212	9.40946	10.1466	9.92478	8.58514	9.67885	11.4842	8.45195	7.00793	6.73129	9.74384	7.96641	8.15225	9.77156	9.32642	8.18844
gene-AT3G14830	7.33316	7.93998	8.04432	7.53313	7.89931	9.04998	7.4068	7.09045	9.92723	8.9416	8.38028	9.69612	7.04656	7.32814	8.63427	8.22777	8.97384	8.31169	7.73131	8.08613	8.36797	8.77065	8.44113	9.05458
gene-AT2G22890	2.80794	2.38591	2.72244	2.83745	3.05027	2.87689	1.89955	2.63772	3.47761	3.58331	2.96717	2.51697	2.51417	2.42169	2.93523	3.13329	2.86363	3.27376	2.68031	2.85735	2.84335	2.11063	2.62071	2.53863
gene-AT3G51895	14.1201	14.0154	14.8586	4.45362	4.47978	4.22638	11.7507	11.8428	11.9788	4.06412	5.11867	5.55593	11.6875	12.5477	13.2181	4.03969	4.63211	5.12219	15.6099	17.4344	16.0934	7.21232	6.92711	8.97908
gene-AT3G51890	4.46451	5.45659	5.63182	4.26986	4.16464	5.02834	4.6688	6.28166	6.88546	7.72745	7.18566	7.96444	3.71594	3.72759	5.85318	3.84875	4.08424	5.30297	3.18915	4.24605	5.17278	5.67595	6.06014	5.46526
gene-AT3G21430	8.67487	8.7487	8.81801	7.91558	7.70598	7.7145	8.32316	8.44517	9.34568	7.28097	8.12215	7.98365	9.3559	7.84348	9.62527	7.86029	6.82501	7.86595	9.24013	8.70447	7.59428	7.36251	7.06248	7.11818
gene-AT3G08860	0.763766	0.95361	1.4693	0.380011	0.354097	0.198618	0.33673	0.343204	0.483343	0.01952	0.167672	0.089303	0.716182	0.872949	0.645489	0.209579	0.163815	0.204743	0.456842	0.306097	0.787073	0.242031	0.18111	0.12845
gene-AT2G43460	116.145	99.0759	100.447	93.7604	98.7277	109.789	111.495	110.542	105.296	106.856	96.5139	96.6917	111.749	106.06	98.7774	94.1088	100.346	101.268	108.764	109.671	108.848	96.8401	113.065	110.281
gene-AT2G43465	2.73914	2.46451	3.12852	2.23488	2.90532	2.8824	3.23284	2.46286	3.87178	2.48746	2.56432	2.26122	2.8815	4.01154	2.75092	1.95341	2.15929	2.03908	2.49974	2.89229	2.92883	3.08408	3.24815	3.21644
gene-AT5G07760	0.311615	0.345385	0.410182	0.716391	0.529444	0.420122	0.412074	0.70104	0.557951	0.712338	0.816829	0.885605	0.506728	0.288734	0.271365	0.507149	0.504952	0.587515	0.218585	0.478361	0.627789	0.581934	0.293017	0.443157
gene-AT1G08210	10.1267	12.4269	12.0927	12.5451	12.8947	13.8719	11.2005	12.9405	12.6347	12.6423	13.2707	15.0185	12.7281	12.4522	11.6108	12.2379	12.1026	13.8116	12.2656	12.0832	11.0256	12.4348	14.1001	12.9182
gene-AT2G17160	0	0	0	0	0	0	0	0	0	0	0	0	0	0	0	0	0	0	0	0	0	0	0	0
gene-AT2G42730	1.48832	1.21961	1.55477	1.51768	1.77896	2.10142	1.81719	1.75859	1.91168	1.7457	1.9234	1.87051	1.99298	2.38073	2.11395	1.73221	1.60936	1.52343	1.84431	1.90507	1.68038	1.82433	1.57528	1.96503
gene-AT1G15610	0	0	0	0	0	0	0	0	0	0	0	0	0.033528	0	0	0	0	0	0	0	0	0	0	0
gene-AT1G11760	5.6636	4.9394	3.88242	6.21228	5.11731	4.55224	5.01542	5.5219	5.4138	5.91238	4.98082	3.52541	4.21225	4.50335	3.92802	5.27929	4.60155	5.14723	4.43464	4.12189	5.12406	5.75619	5.88605	4.31007
gene-AT1G11765	0	0	0	0	0	0	0	0	0	0	0	0	0	0	0	0	0	0	0	0	0	0	0	0
gene-AT4G07965	0	0	0	0	0	0	0	0	0	0	0	0	0	0	0	0	0	0	0	0	0	0	0	0
gene-AT4G07960	0.679798	0.751588	0.86471	1.09098	1.69639	1.45181	0.691341	0.673514	0.75106	0.91576	0.472366	0.869111	0.68655	0.909156	0.645706	0.882335	0.902706	1.23281	0.867369	1.05685	0.767465	1.14657	0.935351	0.97187
gene-AT4G38840	42.8512	48.107	51.1589	86.0736	87.0019	82.1397	51.0243	45.9945	47.6929	72.0541	78.4394	70.8055	43.8807	41.8971	40.8437	89.2413	101.257	85.7509	41.4779	47.6658	44.6043	67.9823	82.422	84.5492
gene-AT1G19510	3.52819	2.28803	3.46575	5.92679	7.27146	6.61267	3.61512	2.79879	2.7583	5.54795	6.26673	9.33105	4.78474	2.89124	2.44726	7.43562	7.7121	7.01419	2.88047	1.81099	1.98025	4.39721	6.78624	5.80559
gene-AT2G21270	27.847	25.7022	27.7102	23.9763	24.9052	23.4109	24.1127	26.5047	27.7416	26.9782	28.3279	24.5095	27.9518	25.6574	27.5983	25.0896	22.1421	26.0104	26.5388	24.031	25.7961	26.1133	22.7757	25.3715
gene-AT5G07490	0	0	0	0	0	0	0	0	0	0	0	0	0	0	0	0	0	0	0	0	0	0	0	0
gene-AT3G25430	3.46036	3.25553	2.09329	2.82091	2.1017	2.91594	2.73473	2.66584	2.66707	2.96917	2.70433	2.61435	2.68315	3.29884	2.90157	2.42899	2.79226	2.78234	2.6337	2.82372	2.51512	2.41021	2.41708	2.46103
gene-AT1G53890	2.69946	2.44919	2.69471	1.39925	1.3914	0.673621	2.33984	2.52431	2.6652	1.26526	1.44078	1.33225	2.62579	2.08486	1.72354	0.715633	1.01384	1.00833	1.53704	1.73615	1.8927	1.09328	1.68406	1.44322
gene-AT3G28610	0.016545	0	0.060692	0	0	0	0	0.025971	0.032505	0	0	0	0	0.045837	0	0.03411	0.036059	0	0	0	0	0.046172	0	0.018349
gene-AT3G49250	3.92056	3.70848	3.93657	3.26646	3.95769	4.13952	3.40419	3.10799	3.52412	3.49577	5.28255	4.07382	3.22803	3.67221	3.74473	3.50176	3.85387	4.20029	3.88919	3.44853	5.63251	3.90185	3.99747	3.97886
gene-AT5G65470	21.2842	21.6451	20.7483	13.2549	13.1304	12.8362	18.575	16.8982	17.0136	9.64855	12.0785	11.9201	22.9019	23.0406	18.8616	13.7829	12.7742	11.9926	21.7922	20.0104	17.8547	11.3345	10.6305	9.88743
gene-AT1G05790	10.602	10.9209	9.8932	11.6992	11.8738	11.6876	10.2466	11.8728	12.5005	12.6429	11.9044	13.2582	9.99776	11.8945	11.8805	10.5979	10.8345	11.1105	10.2885	11.261	9.50451	10.7025	11.2412	9.96573
gene-AT3G17560	0	0	0	0	0	0	0	0	0	0	0	0	0	0	0	0	0	0	0	0	0	0	0	0
gene-AT2G20630	52.4398	53.8122	55.7439	55.2753	50.9479	47.3597	56.768	56.1172	57.28	56.8318	59.5956	58.4128	55.0864	53.522	57.7258	53.1584	47.5786	49.6689	53.3229	56.147	53.1999	58.9459	53.2324	51.0061
gene-AT2G20635	2.69782	2.32571	2.59415	1.8648	1.84671	2.54393	2.77907	3.11904	3.02882	2.66862	1.62262	2.33803	3.45348	3.29133	2.38078	2.92739	3.03171	2.5701	3.43713	3.12534	2.79248	2.44108	2.5159	2.27034
gene-AT4G27260	2.71624	3.39414	2.99157	2.17804	1.88739	1.58949	3.15397	3.03073	3.26009	2.59366	2.19669	2.47391	2.90745	3.53443	3.61072	2.15302	1.98217	1.81646	4.01796	3.71386	4.52689	3.03701	3.08215	2.68173
gene-AT4G11510	0	0	0	0	0	0	0	0	0	0	0	0	0	0	0	0	0	0	0.145732	0	0	0	0	0
gene-AT1G76860	29.1104	22.9294	28.2921	23.0467	25.8663	23.0134	30.6284	28.1401	25.2527	24.1938	23.5894	29.032	26.5699	23.5593	26.6003	25.2367	21.727	27.0522	27.9628	26.0627	28.8751	23.1661	28.7687	27.6973
gene-AT5G37190	7.41244	8.15476	7.4345	6.97286	8.21015	8.13343	7.77019	8.31973	8.1914	7.80315	7.32726	8.84286	7.88892	8.35334	7.88062	7.61551	7.9482	8.22643	8.62397	6.99334	6.85637	7.12191	7.2004	7.87007
gene-AT2G27940	0	0	0	0	0	0	0	0	0	0	0	0.055935	0	0	0	0	0	0	0	0	0	0	0	0
gene-AT1G52270	1.91121	1.30451	1.10149	1.63352	2.56968	2.17217	0.982298	1.50002	2.16217	2.86102	2.80501	2.16871	2.03466	1.45799	1.76648	2.26863	3.16969	1.3101	1.14038	0.634393	1.05803	1.86148	1.50572	2.40852
gene-AT5G62290	7.02152	5.4283	4.89586	6.29451	5.80101	5.9555	5.65046	6.69072	5.64736	5.63632	7.77332	6.75723	6.44604	5.82277	6.2912	6.32026	7.07039	6.00756	6.61324	5.20598	7.05078	6.83911	7.93127	7.21145
gene-AT1G10490	7.1385	8.42903	7.0433	6.61412	7.88856	9.09586	7.19637	7.57577	8.30535	6.51427	8.57751	8.50994	8.2574	7.74716	6.63249	7.51849	8.94458	8.09215	7.78979	6.38948	7.97788	9.11262	7.97819	8.7279
gene-AT3G57800	22.231	22.3839	22.083	28.5497	26.0558	23.6296	24.1301	23.1102	23.243	25.024	25.7735	25.0233	23.8565	23.6638	20.9617	25.819	33.6631	26.1623	23.9786	22.6155	21.6129	25.2777	25.8007	27.4708
gene-AT3G50850	1.09936	0.599447	0.617845	0.819492	1.01246	0.598591	0.909158	0.41682	0.730992	0.720735	0.85607	0.99502	0.954736	1.59721	0.800271	1.36268	0.423681	0.960959	0.787153	1.30326	0.963606	0.762279	0.679759	0.962644
gene-AT1G13610	0	0.034304	0	0	0.108948	0.141749	0.033138	0.233672	0.031004	0	0.055501	0.029151	0.029938	0.085336	0.02233	0.087429	0.182921	0	0.031968	0	0.035567	0	0.12526	0.038476
gene-AT1G61760	1.33662	0.561837	0.655173	0.939272	0.317168	1.06821	0.774886	0.823554	0.421117	1.24778	1.24297	0.823613	0.91561	0.710006	0.468696	0.911736	1.18794	0.886249	1.11374	1.1102	0.84486	0.696651	0.3152	0.571889
gene-AT3G03880	4.96611	4.87133	5.16349	5.89867	7.07676	6.27306	5.66975	6.13034	5.58847	6.05996	6.62039	5.95919	4.28732	5.09379	5.43164	5.92822	5.72757	6.16457	4.49889	4.69754	5.10544	5.59704	6.93922	7.29416
gene-AT1G66230	3.583	4.98143	3.5657	9.74403	7.51211	8.53525	4.61297	5.37222	4.67044	10.4967	10.5158	9.54351	5.0428	3.85066	3.94631	9.32406	12.2021	10.7411	4.81605	5.18905	4.33612	8.4521	10.3777	9.29345
gene-AT3G14320	0.106188	0	0	0	0	0.128954	0.329517	0	0.120431	0	0	0	0.052208	0.149589	0	0	0.056486	0.17543	0	0.064633	0.106211	0	0	0
gene-AT1G66235	0	0	0	0	0	0	0	0	0	0	0	0	0	0	0	0	0	0	0	0	0	0	0	0
gene-AT3G26160	0	0	0	0	0	0	0	0	0	0	0	0	0	0	0	0	0	0	0	0	0	0	0	0
gene-AT5G37440	0.464432	0.300878	0.699643	0.829842	0.992791	0.817688	0.537315	0.643896	0.313647	0.889298	0.887918	0.620647	0.397477	0.942722	1.10034	0.641425	1.09738	1.59818	0.361488	0.53574	0.573522	0.82919	0.791796	0.942639
gene-AT4G00720	35.9419	40.7211	36.9475	29.5585	34.6409	32.5261	33.3417	34.128	39.3062	28.5317	30.4143	32.1969	36.2431	39.6308	39.254	29.9728	31.0188	32.6157	35.4517	35.5341	34.8225	30.5131	30.3736	32.5476
gene-AT3G23100	9.15179	6.58254	7.65775	8.72334	6.35485	7.96648	6.99362	7.4429	7.84572	9.75005	9.95371	9.57561	7.39334	6.13785	6.21652	7.99297	5.59404	7.80504	7.18968	8.3573	7.92001	7.91234	8.10853	7.51263
gene-AT4G18335	0	0	0	0	0	0	0	0	0	0	0	0	0	0	0	0	0	0	0	0	0	0	0	0
gene-AT4G18330	0	0	0	0	0	0	0	0	0	0	0	0	0	0	0	0	0	0.026266	0	0	0	0	0	0
gene-AT5G62120	0	0	0	0	0	0	0	0	0	0	0	0	0	0	0	0	0	0	0	0	0	0	0	0
gene-AT1G10140	1.64361	1.705	2.06491	1.46319	0.919571	1.30955	1.6483	1.76858	1.6288	0.701749	0.758507	1.02943	1.2461	1.52727	0.78675	0.870853	1.25858	1.25818	1.22355	1.04223	1.5739	1.48142	1.88781	1.3963
gene-AT1G18390	1.43418	2.14038	2.56698	3.17475	2.81942	2.84618	1.9362	1.75282	4.3732	4.4328	5.21407	4.465	1.4795	2.62395	3.55312	3.302	3.16322	3.21184	1.35459	2.33404	3.85722	3.26141	3.46996	3.55451
gene-AT1G55130	11.0665	12.7391	11.5205	11.9388	11.8151	11.29	11.5396	11.628	13.9192	11.1636	10.4488	11.3399	12.4088	12.116	12.5949	11.0093	9.95218	10.6569	11.9784	12.3431	11.7941	11.9184	10.6591	10.8444
gene-AT5G10770	10.4074	9.85004	8.70716	13.0835	12.9884	12.2094	9.49675	9.87043	10.0778	13.1591	14.3074	14.2136	9.78652	9.39622	9.43978	15.5702	16.0205	14.5277	10.3617	9.31115	11.1187	12.8768	10.9601	11.1132
gene-AT1G54260	7.98405	9.44248	9.21608	9.2881	9.60593	9.31636	8.63629	8.43789	9.41449	8.93155	8.56321	9.49456	9.14738	8.05346	10.0603	10.1253	10.0941	9.48613	8.42344	7.73446	8.05815	9.66194	9.21948	8.6874
gene-AT4G25890	45.2954	40.5622	43.1607	44.5286	41.6226	44.5931	48.9771	42.1337	39.7333	40.68	43.3876	42.5511	53.2145	42.6168	43.8333	43.2534	43.1801	41.6651	44.8576	46.2197	41.6403	35.9912	43.3746	47.3673
gene-AT2G27360	5.01321	5.7271	4.65794	15.373	13.954	13.1335	5.36981	6.15077	6.27028	12.9677	14.7807	11.9952	5.1452	4.91793	4.63422	13.8326	14.1912	12.6687	4.89964	4.99025	4.89585	14.1079	10.859	12.7742
gene-AT5G63450	0.097796	0.018978	0.974513	0.222953	0.888424	0.22583	0.123722	0.114869	0.193534	0	0	0.09487	0.010016	0.09392	0.301751	0.241367	0.163163	0.750899	0.012495	0.073486	0.050463	0.731532	0.706863	0.106051
gene-AT1G52857	0	0	0	0	0	0	0	0	0	0	0	0	0	0	0	0	0	0	0.196491	0	0	0	0	0
gene-AT1G52855	1.48386	0.86854	1.1156	0.411481	0.915589	0.158023	1.04823	0.733748	0.353489	0.705225	0.433204	0.71196	0.540437	1.33582	1.0705	1.18531	0.262206	0.744446	1.05551	0.699634	1.31696	1.30074	2.0197	0.992506
gene-AT5G23540	48.9933	46.3949	49.8649	47.5887	44.0061	50.1788	50.6776	50.0555	47.6699	45.3017	48.9212	47.1021	50.5259	52.8558	46.8119	51.4494	46.7343	47.8598	54.008	52.5376	50.1594	45.7467	48.3492	44.0394
gene-AT5G67510	25.7553	24.588	24.4969	30.8474	34.5808	38.0279	28.2044	27.8867	24.8854	29.8494	30.7585	30.6308	24.9374	24.6369	22.5851	36.4428	36.7087	39.6948	25.5749	27.0902	22.6664	26.9466	35.308	36.2812
gene-AT1G80330	0	0	0	0	0	0	0	0	0.099604	0	0	0	0	0	0	0	0	0	0	0	0	0	0	0
gene-AT1G30700	0.326462	0.504976	0.526835	1.12165	1.75019	1.04422	0.466461	0.499072	0.975739	1.24542	2.98117	1.75058	0.12125	0.104502	0.917275	0.788085	1.07587	1.41604	0.606989	0.262904	1.38809	3.68692	2.92063	3.04122
gene-AT5G63980	53.7169	46.5113	53.7306	35.798	35.0275	31.9152	48.7888	48.9523	45.3418	27.8553	32.4697	33.5391	46.9448	47.724	40.061	35.0473	31.9536	34.3029	43.7733	43.8721	39.9879	38.7057	31.1436	33.1893
gene-AT4G26600	3.45313	3.22733	2.65412	3.82536	4.25661	4.74835	2.48271	3.25373	2.16573	3.35307	4.0468	3.78615	3.45332	3.20886	3.13749	3.5391	4.68741	4.65427	2.9229	2.80792	2.8306	3.35336	3.24987	3.97655
gene-AT4G22980	4.92001	4.10521	4.27463	3.84905	4.8842	3.78841	4.16032	4.0622	5.47398	4.05749	4.13244	3.78691	4.41514	5.30039	6.14992	4.49328	4.24567	4.17282	4.43259	5.84532	4.71486	4.32738	3.39413	4.95426
Arabidopsis_thaliana_newGene_39	0.022675	0.057701	0.085898	0.204316	0.115168	0.086765	0.137679	0.062261	0.072077	0.029472	0.166154	0.067454	0.097881	0	0.070603	0.029847	0	0.028713	0.05027	0.233092	0.065064	0.01684	0.062157	0
Arabidopsis_thaliana_newGene_37	0.303805	0	0	0	0	0	0	0	0.289853	0	0	0	0	0	0	0	0	0	0.375142	0	0	0.116474	0	0
Arabidopsis_thaliana_newGene_36	0	0.485242	0.142316	0.221539	0	0.14452	0	0.19458	0	0	0.073439	0	0	0.189218	0.195719	0	0.27668	0.07317	0	0.020488	0	0.065191	0.158652	0
Arabidopsis_thaliana_newGene_35	0.608762	1.03055	0.372604	0.93209	1.03718	1.42289	0.642614	0.698138	0.683085	0.924583	1.25141	0.835792	0.659023	0.940586	0.880024	1.18211	1.55525	1.29526	0.630353	0.743892	0.581465	1.20867	1.16607	1.15073
Arabidopsis_thaliana_newGene_34	0	0	0	0	0.140434	0	0	0.354492	0.275387	0	0	0	0	0	0	0	0	0	0	0	0	0	0	0
gene-AT5G36710	4.53632	4.59788	5.10113	3.50326	4.03367	4.49643	5.83776	5.84703	4.3479	3.96765	3.39556	3.30729	5.54924	3.25219	4.96109	5.05558	4.84928	4.37108	4.53476	6.35417	5.83529	4.7296	4.6274	3.27672
Arabidopsis_thaliana_newGene_30	0	0	0	0	0	0	0	0.11026	0	0	0	0	0	0	0	0	0.168485	0	0	0	0.249763	0	0	0
gene-AT4G15510	39.1302	36.8309	33.0517	31.4324	36.9126	36.8899	36.9283	36.7942	37.8895	36.7629	37.2971	37.2227	37.8251	33.0263	34.9755	34.8314	33.7676	37.732	38.0346	37.5906	35.8423	36.6347	33.9841	37.5145
gene-AT3G24450	1.11574	0.903662	1.46664	0.701037	0.659512	0.49499	0.645595	1.28746	1.36015	0.661	0.558045	1.02942	1.0987	1.06936	1.08691	0.76753	0.455453	0.344981	1.08166	1.24943	1.39574	0.940715	1.0982	0.59845
gene-AT4G21950	0	0	0	0	0	0	0	0	0	0	0	0	0	0	0	0	0	0	0	0	0	0	0	0
gene-AT3G18330	0.362902	0.066477	0.156864	0.038492	0	0.097273	0.075888	0.027892	0.113818	0.168095	0.066397	0.104481	0.195864	0.252259	0.1522	0.115842	0.22265	0.397431	0.10898	0	0.109875	0.12957	0.187813	0.030916
gene-AT4G28770	25.8125	24.0249	21.423	25.1756	24.0968	24.1897	21.852	22.2841	22.5066	24.5477	24.6005	23.0334	23.0947	22.6979	22.6268	25.0105	23.7808	23.4955	24.4935	22.9001	23.074	22.9378	26.2961	23.4474
gene-AT4G12150	0	0	0	0	0	0	0	0	0	0	0	0	0	0	0	0	0	0	0	0	0	0	0	0
gene-AT1G09650	0.025917	0.12335	0.133672	0.058821	0.14125	0.27846	0.195097	0.057556	0.251784	0.235199	0.252061	0.256212	0.188006	0.238431	0.091698	0.298895	0.256521	0.070042	0.3511	0.149458	0.168441	0.204244	0.088405	0.114915
gene-AT3G56860	38.2575	43.7663	39.8558	41.8911	44.5478	44.4619	40.6025	42.0199	42.3754	43.5769	42.141	45.3087	39.4804	43.7272	42.0234	45.6626	40.8885	42.4353	41.4759	38.8745	42.5184	42.8601	38.5043	40.8416
gene-AT4G13200	35.8413	29.8401	35.9918	29.7275	31.434	32.6964	35.1957	34.2977	34.5449	32.6425	27.6343	28.7266	37.5608	31.8814	32.3205	29.364	32.3467	30.3254	39.0973	35.2418	36.9988	33.5523	34.7616	32.0077
gene-AT1G07550	0	0	0	0	0	0	0	0	0	0	0	0	0	0	0	0	0	0	0	0	0	0	0	0
gene-AT1G75150	2.55695	3.17699	2.52746	2.13611	2.40555	2.08829	2.95032	2.83839	2.72886	1.71734	2.49536	1.61549	3.15489	3.57214	3.11478	2.10601	1.93461	2.76605	3.67282	3.1551	3.37774	2.83709	1.77648	1.73531
gene-AT3G13450	12.9755	13.9367	14.0065	14.3278	15.7447	15.9558	14.9437	13.4749	15.7288	17.3502	15.4334	15.228	15.5818	14.6703	14.8277	15.6472	14.7733	15.2496	13.5621	11.7016	13.5615	14.8958	15.163	12.5568
gene-AT3G14480	0	0	0	0	0	0	0	0	0	0	0	0	0	0	0	0	0	0	0	0	0	0	0	0
gene-AT3G59510	0.096396	0.329357	0.2242	0.166717	0.119626	0.157407	0.26307	0.44738	0.032843	0.365658	0.119493	0.145213	0.49287	0.62875	0.52784	0.10028	0.273062	0.025705	0.188156	0.354524	0.082644	0.201175	0.244815	0.170491
gene-AT5G17200	0	0	0	0	0	0	0	0	0	0	0	0	0	0	0	0	0	0	0	0	0	0	0	0
gene-AT3G54590	0.03873	0.073546	0.065322	0.021568	0	0	0	0	0	0.046593	0	0	0	0	0	0.02185	0	0.0376	0	0	0	0	0	0
gene-AT5G57625	0	0	0	0	0	0	0	0	0	0	0	0	0	0	0	0	0	0	0	0	0	0	0	0
gene-AT5G60180	0.222444	0.166455	0.22401	0.071966	0.162071	0.25383	0.176937	0.141527	0.189998	0.128379	0.105004	0.242933	0.336345	0.101409	0.241627	0.189508	0.186221	0.095404	0.561957	0.582801	0.1762	0.177344	0.031447	0.096765
gene-AT2G44190	1.10492	1.4209	0.972913	1.38974	1.27665	1.64356	1.71484	1.58855	1.44416	1.18794	1.09919	1.48737	1.29121	1.4002	2.14904	1.07247	1.69846	1.78822	1.81557	1.58439	1.58584	1.59315	1.34613	1.54393
gene-AT5G57620	0.067797	0.115802	0.030962	0.036894	0.128724	0.034562	0.092336	0.071558	0.094865	0.143705	0	0	0.0725	0	0.037811	0	0	0	0.033175	0	0	0.030502	0.092453	0.075624
gene-AT1G79810	12.2749	14.3398	14.5554	14.4661	12.8735	13.8535	13.2934	14.6583	13.713	11.6513	12.1408	13.9662	13.3043	13.2129	14.8317	14.001	12.5701	13.9349	13.0946	13.8956	11.9788	14.785	12.0189	14.0756
gene-AT3G18485	0.475678	0.175007	0.5648	0.840966	0.341752	0.353857	0.357165	0.274494	0.605606	1.27128	0.85511	0.989036	0.169458	0.206535	0.513339	1.05268	0.500425	0.965783	0.207866	0.572653	0.295233	0.694105	0.639855	0.436912
gene-AT3G18480	12.8125	13.3655	12.5649	14.6679	12.6062	11.8933	14.1133	13.7138	14.1406	13.5528	12.7528	13.0135	14.554	13.4803	12.8917	13.2782	12.6605	11.2798	12.7918	13.8261	14.1019	12.9062	13.1436	11.4522
gene-AT3G47560	22.3379	19.2876	21.3515	19.4005	18.3169	21.6034	24.2852	23.1729	25.995	22.255	22.2284	24.7543	23.1069	23.355	22.2155	18.3082	19.5397	20.0736	24.0858	26.8792	24.4098	22.7174	22.2426	21.1113
gene-AT2G33130	0	0	0	0	0	0	0	0	0	0	0.196526	0	0	0	0	0	0	0	0	0	0.004833	0	0	0.231818
gene-AT4G19170	32.4311	30.9508	34.4025	40.024	41.3494	40.803	27.94	23.9088	29.7227	40.6614	38.5661	41.3531	29.7984	27.676	33.1478	39.5553	39.1678	36.5433	27.8628	28.2294	33.4855	40.14	41.9255	47.7054
gene-AT3G15680	17.6216	13.6513	16.4548	11.7195	10.7002	12.0973	16.2699	14.507	17.8509	9.32487	10.8265	12.3628	18.2098	18.186	16.7015	13.9514	13.6154	12.3654	19.0232	14.9832	16.382	11.2655	12.5185	10.724
gene-AT3G14150	17.3844	16.6881	15.1723	12.097	12.4945	10.9091	15.9846	16.1734	16.7224	10.3999	10.0151	9.67294	17.4331	15.7148	19.2635	12.2083	12.9793	11.7632	17.5347	15.5145	14.8081	8.54601	10.3303	8.91947
gene-AT1G57980	3.3289	2.57712	2.84716	2.40788	1.60118	1.93917	3.11756	2.67973	3.42951	2.40177	1.96973	2.16591	3.63936	3.78295	2.62586	2.48627	2.38022	2.9836	3.85024	3.41115	2.65845	1.71597	1.62146	1.96302
gene-AT2G33685	0	0	0	0	0	0	0	0	0	0	0	0	0	0	0	0	0	0	0	0	0	0	0	0
gene-AT3G01620	0.047992	0.042793	0.149985	0.118275	0.158323	0.237764	0.078996	0.155179	0.349778	0.22856	0.129314	0.272086	0.072025	0.081552	0.134899	0.142674	0.131248	0.290473	0.213274	0.089446	0	0.083698	0.084832	0
gene-AT2G33680	1.42269	1.37317	1.39467	1.24869	1.10607	1.32779	1.03614	1.18908	1.47479	0.844668	0.951321	0.727907	1.32786	1.43321	1.5098	0.991269	1.04321	1.37922	1.64752	1.6134	1.40181	0.952636	1.20684	1.19156
gene-AT2G26700	0.915619	1.23771	0.881419	1.24783	0.886563	1.19961	1.00203	1.14218	1.54713	0.91374	0.966481	1.02717	1.01387	0.973025	1.31045	0.730766	1.36056	1.08846	1.1228	0.93924	0.769391	1.07368	1.0577	0.909201
gene-AT5G61580	12.744	13.9843	13.7882	13.4839	11.4131	11.0743	13.5901	15.045	14.1857	13.9461	11.6431	11.4577	12.0038	15.6721	14.42	11.8934	13.041	12.6375	12.1759	13.5944	13.1371	13.0077	11.9093	13.3288
gene-AT3G50770	2.15334	2.11415	4.8158	3.11608	4.54147	3.70229	3.89762	2.15789	1.78164	2.1761	1.54002	3.56305	0.424926	0.481847	0.837286	0	0.338579	2.17844	2.07553	0.725354	0.486794	2.21219	3.52985	2.04584
gene-AT5G20160	33.2473	29.7306	31.7839	29.5914	34.7955	40.3157	34.4414	32.5596	27.6492	34.8432	35.5502	36.1443	31.1714	30.9143	25.2688	33.1399	35.6467	39.4413	34.7944	31.0921	29.6353	31.2572	35.3021	42.1394
gene-AT3G06930	11.5982	11.9704	13.1711	12.8759	13.9489	15.1015	12.22	11.8011	12.3449	12.1847	14.6166	15.3927	12.6219	12.0372	13.2945	14.5486	14.7371	16.0085	13.256	12.5817	12.3407	14.1776	14.3678	14.5064
gene-AT5G27530	0	0	0	0	0	0	0	0	0	0	0	0	0	0	0	0	0	0	0	0	0	0	0	0
gene-AT5G65800	0.387133	0.156335	0.255429	0.590362	0.361493	0.678267	0	0.147269	0.101406	0.22352	0.118043	0.291162	0.454257	0.179607	0.083765	0.431225	0.426922	0.692499	0.210786	0.516851	0.44745	0.558558	0.493651	0.468801
gene-AT4G23015	0	0.026378	0.037423	0	0	0	0.067136	0.015302	0	0.057128	0.127025	0	0.051348	0.009497	0.082239	0	0	0.012935	0.013723	0	0.023488	0.04947	0	0
gene-AT3G44140	0	0	0	0	0	0	0	0	0	0	0	0	0	0	0	0	0	0	0	0	0	0	0	0
gene-AT1G70505	2.0706	1.8899	3.11935	2.52432	3.01491	2.97306	2.08482	2.72747	2.374	3.16042	2.53821	3.29285	2.15307	2.39574	2.91896	3.03693	2.94335	2.34243	2.43217	3.19238	2.43172	3.19836	2.59474	2.83995
gene-AT1G74680	8.12257	8.78228	8.27601	7.02052	6.69127	6.80097	7.91346	8.48049	8.40011	7.50798	10.0776	8.44341	7.84303	7.44398	8.55016	7.02684	6.79296	5.95377	7.3598	8.75341	8.15883	7.55253	7.67668	8.3038
gene-AT1G70500	0.454218	0.54202	0.74776	0.813349	0.703998	0.932875	0.970076	0.714111	1.06692	0.461043	0.687287	0.74931	0.635179	0.319418	0.417032	0.721016	0.606818	0.680695	0.483737	0.410052	0.543255	0.772272	0.595336	0.649724
gene-AT2G24700	2.30552	1.71412	1.63649	1.56254	1.09548	1.35322	1.35869	1.77283	2.37334	1.64932	0.967881	1.37601	1.81894	1.83557	1.81028	1.3456	1.18122	1.53658	3.21613	2.8408	2.56091	1.29919	1.50109	2.06385
gene-AT1G66890	6.77611	6.50465	6.01877	4.31653	3.06478	2.34165	6.71341	6.04594	6.21754	4.72625	4.11043	3.65136	7.03611	6.8468	5.4984	3.66799	3.4925	3.43914	7.26248	6.43784	6.45016	5.4242	4.33692	4.09751
gene-AT3G10815	0.131081	0.075213	0.388049	0.163009	0	0.046713	0	0.034673	0	0.129921	0.125865	0.352994	0	0	0.291123	0.192698	0.159232	0.080968	0	0.046202	0.074608	0.195	0.11959	0.049709
gene-AT3G57020	4.76968	5.13301	5.76258	8.56263	10.1342	9.58657	6.46995	5.78295	7.72277	10.6262	11.0372	11.0431	4.23467	4.85888	7.13187	9.44397	10.0613	10.4404	4.84164	5.71751	5.98833	9.03611	8.1679	11.6723
gene-AT5G51700	5.50059	5.35302	4.71153	5.09976	4.93656	5.08405	5.58474	4.26899	4.48912	5.53526	6.14265	5.04926	5.85712	5.21041	5.83214	4.36362	3.88865	5.82753	5.92288	5.24065	5.48515	5.09269	5.91247	4.70461
gene-AT5G27670	60.6985	48.6408	48.327	30.0388	27.9364	30.0458	60.4551	51.0526	49.4069	36.7859	40.9487	31.6125	55.4929	49.4159	44.0624	32.257	25.4504	26.3237	53.447	62.3239	49.4954	32.7022	37.362	30.9701
gene-AT4G16350	0.15594	1.10637	0.136283	0.658955	0.599696	0.871351	0.527788	0.886448	0.697912	0.874061	0.719987	0.903776	0.251384	0.312926	0.492684	0.769404	0.463114	0.346563	0.186385	0.290582	0.510534	0.853377	0.466007	1.07475
gene-AT5G59570	5.49454	7.24811	6.7357	6.35552	5.91909	4.60539	6.35727	6.79514	6.39399	4.37458	5.77052	4.95213	6.91833	5.85563	6.62887	5.96237	5.56707	5.30546	5.58633	5.97468	5.97738	4.66353	6.34569	4.83495
gene-AT2G34480	274.044	249.183	250.082	231.614	231.782	260.686	274.406	275.059	274.059	255.857	258.004	272.021	265.45	268.092	246.473	246.279	254.011	271.637	281.336	270.404	269.989	254.475	251.183	255.767
gene-AT3G23480	12.833	11.6682	10.3901	11.1112	11.2697	9.37566	10.51	12.975	12.4632	11.7608	11.236	10.5254	11.2031	12.6338	10.6186	9.84469	8.45619	8.47194	12.6867	12.1112	10.8362	12.229	10.3115	11.0917
gene-AT5G53635	0	0	0	0	0	0	0	0	0	0	0	0	0	0	0	0	0	0	0	0	0	0	0	0
gene-AT5G53637	0	0	0	0	0	0	0	0	0	0	0	0	0	0	0	0	0	0	0	0	0	0	0	0
gene-AT5G58620	6.02928	6.57008	8.23792	6.49221	7.64362	7.20844	5.76683	6.75575	7.54624	6.21123	7.84123	8.14611	4.99703	6.76684	6.58509	6.48406	6.15965	7.08728	5.56003	5.09925	8.0493	5.75852	6.29215	6.88555
gene-AT4G14260	0	0	0	0	0	0	0	0	0	0	0	0	0	0	0	0	0	0	0	0	0	0	0	0
gene-AT1G74350	1.44907	1.12836	1.41379	1.42784	1.40691	1.4192	1.4941	1.77367	1.6309	1.51244	1.68254	1.53782	1.05539	1.16466	1.6794	1.08368	1.62337	1.204	1.48435	1.38647	1.32886	1.57022	1.38539	1.05623
gene-AT1G79103	0	0	0	0	0.122519	0.407778	0.300956	0.170104	0.24348	0	0.351066	0	0	0.096052	0.074833	0.36595	0.108717	0.051486	0	0	0	0.344587	0.279516	0.225456
gene-AT1G79100	0	0.129346	0.261293	0.329434	0.464768	0	0	0.303673	0	0	0.461452	0	0	0.121754	0.209966	0.320316	0	0.261246	0	0	0.544232	0.36925	0	0.263192
gene-AT3G12410	0.093388	0.043999	0	0.144943	0.024834	0	0.086417	0.035769	0	0.119796	0	0	0	0.043371	0	0.217616	0	0.043653	0	0.045334	0	0.174015	0	0.09115
gene-AT4G24470	13.6152	14.2811	15.606	12.4332	15.4946	16.8589	14.7649	15.3905	17.1068	15.9017	18.0449	13.7057	14.6383	15.8339	14.2353	15.9726	14.6253	17.2411	15.3427	15.6954	15.3421	15.9626	17.4172	15.6557
gene-AT5G56280	12.9062	12.4391	13.2342	15.8017	14.5345	15.0316	10.5233	12.4641	14.4769	14.5472	15.744	13.5777	14.0317	11.2002	11.2545	14.3045	15.0215	15.072	12.019	13.4855	12.0413	12.7063	13.2849	13.7469
gene-AT2G39160	0	0	0	0	0	0	0	0	0	0	0	0	0	0	0	0	0	0	0	0	0	0	0	0
gene-AT5G13450	141.421	135.323	139.88	127.87	122.625	128.504	146.53	136.621	145.309	124.058	135.06	131.762	140.029	138.43	134.608	133.877	129.35	131.962	139.897	138.467	137.114	132.68	122.666	123.215
gene-AT4G31120	10.5942	12.5677	11.8825	7.44914	9.54206	11.1886	10.9438	11.2183	14.3655	9.06697	9.63706	11.4825	12.4427	14.2868	12.3331	10.905	10.5408	10.2034	12.7363	13.0394	11.901	9.41282	9.27953	10.6252
gene-AT2G29735	0	0	0	0	0	0	0	0	0	0	0	0	0	0	0	0	0	0	0	0	0	0	0	0
gene-AT3G46770	0.051758	0.066513	0.054549	0	0	0	0.140098	0.187598	0.058879	0	0	0	0	0.17277	0.189991	0	0	0	0.21187	0	0	0	0	0.041219
gene-AT5G24090	0.101304	0	0.034955	0.03834	0.034608	0.079996	0.163499	0	0.182273	0	0	0.16439	0	0.096649	0.122813	0.076763	0.043912	0.084046	0.072367	0	0.029054	0.206677	0.158128	0.246435
gene-AT2G29730	5.28302	5.57512	6.07831	5.37875	4.35065	4.44296	6.70527	6.70421	6.31326	5.92764	6.51157	5.55435	6.78403	5.24953	6.60288	4.80473	4.27649	4.45747	6.06228	5.74667	5.16876	5.00729	5.42502	5.53002
gene-AT5G15110	0	0	0	0	0	0	0	0	0	0	0	0	0	0	0	0	0	0	0	0	0	0	0	0
gene-AT5G12320	13.1567	10.8335	11.315	11.883	12.0391	14.6186	12.9972	11.8026	11.5247	11.0628	12.1138	12.9075	10.883	12.4201	9.17654	11.3396	10.9115	12.0516	12.9138	11.7575	11.1142	12.3998	13.101	13.7465
gene-AT4G36470	2.59333	2.56024	2.56762	1.4147	1.69172	2.35389	3.91161	3.05462	4.20803	3.09297	2.87968	3.24247	3.10513	3.09795	3.6149	2.46244	2.39244	2.56661	3.43073	4.76804	4.71998	3.20466	2.15544	2.6577
gene-AT3G45230	9.61123	7.06565	7.29873	12.416	11.8928	10.6943	7.11239	9.04997	7.21742	8.02275	9.38385	10.3104	10.085	7.27598	6.15847	12.9503	13.0911	11.5723	8.18787	10.7546	5.08413	8.21316	10.2187	8.02362
gene-AT3G48640	0.207934	0.51226	0.813631	0.63539	0.489141	0.423066	0.535098	0.47692	1.07958	0.83294	1.20585	1.00378	0.206486	0.096767	0.438979	0.480362	0.629632	0.684793	0.319543	0.951922	0.688789	0.99577	0.666454	0.713269
gene-AT5G26780	28.3669	27.9241	28.0398	21.9298	20.5861	22.4103	28.5468	29.4686	26.3502	19.9831	20.9468	22.7162	28.1172	26.8539	27.3555	21.1939	22.2403	23.1537	28.4571	26.9569	25.9128	20.4506	19.8819	21.3111
gene-AT5G48070	0	0	0.060709	0	0	0.034369	0.031194	0	0	0	0	0	0.031142	0	0	0	0.036759	0	0	0	0	0	0	0.037194
gene-AT5G59390	0.138888	0.059684	0.021279	0	0	0.025068	0.03555	0.016538	0.140839	0.045242	0	0	0	0	0	0.042621	0	0	0.194777	0.043402	0.031083	0.064329	0.033493	0
gene-AT4G31690	0	0	0	0	0	0.132221	0	0.089453	0	0	0	0.205979	0	0	0	0	0	0.085737	0.079026	0.164365	0	0	0.052472	0
gene-AT5G24320	8.73056	9.15031	8.6321	6.32333	8.49593	8.44925	8.52935	8.55368	8.43261	8.85123	9.0438	9.24202	8.62803	9.18729	8.41038	8.94177	8.47157	9.07235	8.91759	8.14052	9.13798	9.18271	8.96517	10.3514
gene-AT2G41110	18.6903	21.9013	24.5433	42.9191	38.8625	36.9783	23.8238	23.9277	28.1758	46.4491	54.9499	42.2435	20.7821	22.1008	23.6849	42.3689	43.7928	40.775	21.713	22.7839	27.2434	40.6812	43.6517	41.5325
gene-AT4G17000	1.87944	2.40747	2.40715	1.90537	2.06683	2.83638	2.90924	3.18351	2.78704	2.08167	1.86962	2.20246	2.86239	2.94168	3.00216	2.40375	2.38054	2.87346	2.82293	2.86659	3.17017	1.91161	2.1466	2.80601
gene-AT1G72900	6.34053	17.2774	21.5142	14.4367	15.4745	12.1832	8.0273	14.5053	27.4217	17.331	22.4422	25.5662	5.94589	12.5826	23.3169	7.09834	14.0242	12.5916	5.43365	10.1968	23.2112	10.3829	12.5027	10.8553
gene-AT1G56320	0.396063	0.354878	0	0	0.212018	0	0	0.173166	0	0	0.146999	0	0.21471	0.133712	0.303913	0.528536	0.12834	0.134236	0.077664	0.276355	0.706825	0	0.266951	0.093627
gene-AT2G40640	4.42866	6.34276	5.36774	3.84911	3.80784	4.09333	4.95673	6.4928	6.1076	4.91949	5.20025	4.84445	5.92256	5.7084	6.07442	4.57658	3.79075	4.51589	5.75888	5.42116	6.20833	5.30767	5.36199	4.62683
gene-AT2G44540	0.079992	0.02627	0	0	0.083528	0.0613	0	0	0.029186	0	0	0	0	0	0	0	0.05595	0	0	0	0	0	0.029375	0
gene-AT4G20930	3.68662	4.49996	4.30274	2.45986	2.97876	3.04006	4.48819	4.73809	3.60382	3.38868	3.59389	2.82003	4.21803	4.80302	5.01962	3.29916	2.40556	3.31015	4.34638	4.99491	4.19984	3.33258	3.20454	3.87213
gene-AT4G24290	19.8247	22.0072	21.1009	24.3741	22.1549	22.288	20.1849	20.4282	23.0053	25.6806	25.8646	24.1093	22.2608	19.3065	19.8416	23.6603	22.7696	21.0493	21.021	21.7321	20.4365	23.1719	24.4472	23.8364
gene-AT3G07710	0	0	0	0	0	0	0	0	0	0	0	0	0	0	0	0	0	0	0.241974	0	0	0	0	0
gene-AT5G26250	0.127774	0.02545	0	0.025077	0	0.15602	0.025049	0.124564	0.028855	0.072252	0.080685	0.047535	0	0.025957	0.120958	0.05577	0	0	0.137769	0.081673	0	0	0.02092	0.05609
gene-AT2G30560	0	0	0	0	0	0.071091	0	0	0	0	0	0.070793	0	0	0	0	0	0	0.056162	0	0	0	0	0
gene-AT5G52940	0.246905	0.299924	0.165099	0.064388	0.195478	0.025546	0.332008	0.33878	0.204646	0.289856	0.235396	0.171346	0.385503	0.115926	0.216119	0.129777	0.066342	0.138644	0.214147	0.299101	0.455171	0.381356	0.15258	0.184773
gene-AT1G01040	8.46645	10.7538	9.84072	11.528	13.057	11.8298	10.6343	10.2508	11.7144	11.0725	11.1664	11.8185	10.6169	10.4012	11.3199	13.6739	11.9033	11.1098	10.6066	10.0676	10.2901	11.7304	9.29472	10.0863
gene-AT4G27920	0	0	0	0	0	0	0	0	0.13869	0	0	0	0.177422	0	0	0	0	0	0	0.043633	0.146604	0	0.066957	0
gene-AT1G69750	6.52023	9.2151	7.17563	9.01734	7.32488	9.34751	7.97039	6.77398	8.18416	10.7037	7.75161	9.56526	6.83451	7.90911	8.36954	10.0471	9.38654	8.09787	6.5764	7.2514	8.22746	8.62727	8.63313	7.15925
gene-AT1G53660	0.100957	0.194338	0.02954	0.026955	0	0	0.086772	0.026225	0	0.098491	0.165888	0	0	0	0.203564	0.093309	0.133356	0	0.0752	0	0	0.119586	0.176061	0.056252
gene-AT3G03410	0	0	0	0	0	0	0	0	0	0	0	0	0	0	0	0	0	0	0	0	0	0	0	0
Arabidopsis_thaliana_newGene_640	0.203874	0.320841	0.341266	0.524287	0.987544	0.638156	0.655827	0.350961	0.3339	0.961298	0.746393	0.501034	0.195401	0.148811	0.316533	0.612973	0.48287	0.451476	0.13424	0.406719	0.360818	0.536644	0.444646	0.321611
Arabidopsis_thaliana_newGene_643	11.8343	15.0037	14.8662	15.0412	17.9545	18.5123	12.3875	13.2027	14.4525	15.7671	16.2757	16.6339	13.3956	13.4634	14.5398	16.9832	15.5258	15.3765	13.1324	13.8853	14.3241	16.0744	14.1088	13.5754
Arabidopsis_thaliana_newGene_642	3.40629	2.76926	2.97595	3.59333	2.82098	2.90113	2.26286	2.86806	2.56443	3.10468	3.77934	3.14865	3.05913	3.22189	3.38379	3.03614	2.81201	2.50802	3.13354	3.42424	3.12021	3.225	2.42251	3.30013
Arabidopsis_thaliana_newGene_645	0.377322	0.114186	0	0	0.079787	0.157255	0.315557	0.056776	0	0	0.251763	0.16088	0.057522	0.065492	0	0.078031	0	0	0.074842	0.078026	0.192923	0	0.297534	0
gene-AT1G78470	0	0	0	0	0	0	0	0	0	0	0	0	0	0	0	0	0	0	0	0	0	0	0	0
Arabidopsis_thaliana_newGene_647	0	0	0	0	0.10222	0	0	0	0	0.300839	0	0	0	0	0	0	0	0	0	0	0	0	0	0
Arabidopsis_thaliana_newGene_646	0.270302	1.05332	0.443461	0.721296	0.267542	0.624461	0.734977	1.15003	0.788433	0.802012	0.547568	1.0706	0.406736	0.663207	0.62856	0.78142	0.75151	0.668574	0.609959	0.99895	1.18062	0.751795	0.343049	0.979016
gene-AT4G09440	0	0	0	0	0	0	0	0	0	0	0	0	0	0	0	0	0	0	0	0	0	0	0	0
gene-AT1G05960	20.6933	24.691	22.7718	20.7275	20.4698	19.0572	21.8605	24.4086	23.9025	21.3269	21.6564	22.2462	23.0899	23.5696	24.2358	21.0469	21.63	19.2269	21.9857	24.727	22.0645	22.4141	19.1361	19.0699
gene-AT3G54830	21.481	21.1746	19.0789	12.759	16.1742	15.325	23.9072	23.2613	24.3951	18.307	17.2523	19.7869	19.9137	22.1171	21.5226	14.0835	12.7634	16.808	23.4543	23.5469	24.1409	19.6632	17.9645	20.3722
gene-AT2G40390	1.42847	1.93369	1.16125	1.36002	1.98119	2.15217	1.798	1.90342	1.61465	2.15116	2.39879	1.99174	1.35888	2.79071	1.76223	1.48399	2.39683	2.79888	1.9521	1.55628	1.6902	1.80962	2.14467	2.38622
gene-AT1G77620	3.26701	3.21217	3.34427	2.87399	2.99795	3.19869	3.16684	3.35527	4.16371	2.88191	3.65423	2.55522	3.57424	3.58921	3.89163	3.15669	2.88007	3.1569	2.78187	3.5578	3.74036	2.87758	2.71928	2.66288
gene-AT1G49890	10.3466	9.79309	10.4666	14.4368	14.4363	13.4181	11.3838	12.2037	11.6204	14.1297	13.5261	13.8242	10.2588	11.6616	12.2658	13.6997	13.7018	13.7003	11.1208	11.1994	10.7431	13.7998	13.4844	12.5602
gene-AT5G14240	23.133	21.0783	21.7984	22.0166	22.311	22.9759	22.7577	24.6293	22.2807	24.2076	24.8377	21.5658	20.9939	21.8376	23.0461	23.4515	23.3059	21.5523	22.2086	23.5702	21.2586	24.5297	23.2395	22.9888
gene-AT5G45160	8.56254	8.14446	8.95942	7.46665	7.97942	7.12699	8.1608	9.12091	9.33101	7.91445	7.79934	7.35725	8.99459	9.24089	8.643	7.53436	7.36358	7.84911	9.61613	7.94181	8.52068	7.97387	8.02927	7.99284
gene-AT1G43640	0.026474	0	0	0	0	0	0	0.021897	0	0	0	0.078685	0.024892	0	0.096717	0.027726	0	0.050454	0.148502	0	0.066357	0	0	0.087999
gene-AT5G54620	0	0	0	0	0	0	0	0	0	0.065364	0.310181	0.037373	0.033294	0	0	0	0	0.160122	0.021174	0	0	0	0	0.186444
gene-AT1G47940	0	0	0	0	0	0	0	0.080649	0	0	0	0	0	0	0	0	0	0	0	0	0	0	0	0
gene-AT4G24275	3.81938	3.2002	4.09068	6.38411	5.45082	8.37946	3.94645	2.79486	3.76187	2.23104	3.15022	2.92387	5.80606	5.39025	4.19194	7.65625	6.65819	4.57589	4.32046	3.5894	2.55678	3.7746	3.7163	4.30092
gene-AT1G44910	11.3987	12.0652	11.905	10.2785	11.4378	11.6362	11.0196	12.6878	12.7065	10.8815	10.5183	11.923	11.1054	10.7302	12.248	11.8952	11.5648	10.5483	13.0664	11.3825	10.6753	10.8856	9.06519	10.1026
gene-AT5G60970	3.02889	3.5412	3.57276	3.73191	5.42256	5.25649	3.79061	4.167	5.01158	4.47543	4.43499	5.21811	4.14445	3.18897	2.99983	4.05975	4.35792	3.82483	4.47041	3.79515	3.8317	5.24661	4.28581	3.94223
gene-AT1G55675	32.877	26.8828	28.3553	23.6874	20.5264	22.4819	31.3448	26.3557	24.1352	23.2168	20.5033	21.9902	25.9859	24.9075	27.538	19.4313	21.4308	21.9175	30.4197	30.1356	26.3312	21.5402	26.2595	27.8647
gene-AT5G11140	0	0.437857	0.449495	0	0.283914	0.076865	0.042641	0.552532	1.28779	0.261128	0.243312	0.108736	0.231193	0.779032	1.53297	0.271562	0.053581	0.450263	0.181631	0.524956	1.08689	0.04342	0.036716	0.351537
gene-AT1G55673	12.4879	51.0759	64.2807	40.7321	52.5861	20.2861	21.394	0	55.6931	23.2839	29	75.8945	70.5245	1.50325	47.0512	38.8812	108.341	25.7449	17.2806	1.99011	25.8411	57.1427	32.4236	6.63021
gene-AT1G55670	1528.74	1521.92	1435.87	1563.2	1625.01	1660.43	1384.99	1388.1	1342.01	1691.06	1614.54	1665.56	1450	1498.13	1502.22	1590.54	1628.12	1676.91	1443.51	1482.85	1460.29	1621.8	1635.07	1799.91
gene-AT5G47180	12.0134	11.7958	11.0401	13.2133	12.1803	11.5993	11.3313	12.1128	12.4175	12.668	12.2014	10.2839	12.6597	13.1379	12.6738	13.7397	11.1313	11.6214	11.4824	11.3457	12.5235	10.755	12.7377	9.95043
gene-AT2G47010	4.92524	4.26591	4.43752	3.95091	3.50918	3.99548	3.52593	3.45903	3.07904	2.33864	3.04093	3.24906	3.44291	3.83472	3.20434	3.15943	3.49716	3.27423	3.0686	2.46444	2.9143	3.34774	3.23077	3.09171
gene-AT4G03090	4.90166	4.9691	5.07487	3.77259	4.69112	4.49444	4.27262	5.31722	4.73315	4.21165	4.5229	4.80121	3.89749	5.43142	4.64189	4.32741	3.7195	4.70107	4.69586	4.32426	5.0787	4.60014	3.74804	4.14498
gene-AT3G10140	10.9979	11.665	10.3646	9.2798	9.34327	10.3135	10.7248	13.0986	11.2915	8.81882	7.26897	9.82942	10.0084	11.7553	11.9301	8.67184	8.71839	8.97816	12.6633	10.9006	10.5237	9.77951	9.08733	9.60136
gene-AT2G31215	0	0	0	0	0	0	0	0	0	0	0	0	0	0	0	0	0	0	0	0	0	0	0	0
gene-AT2G36240	14.0103	16.1159	15.1015	14.3463	14.2251	15.0351	13.3205	15.0827	14.4123	15.1367	13.3618	12.929	16.0158	15.052	13.1524	15.4189	14.3651	14.9398	14.3174	14.6781	13.8725	13.3953	14.4962	15.3411
gene-AT2G31210	0.024922	0	0	0	0	0	0	0	0	0	0.156073	0	0.021561	0	0	0	0	0	0.081301	0	0	0.077397	0.036189	0.022549
gene-AT5G10890	0.595683	0.656035	0.803355	0.748307	1.2661	0.980363	0.598583	0.554838	0.95976	0.452893	0.572524	0.605387	1.33717	1.268	0.463957	1.50226	0.794659	0.776001	0.931016	0.582988	0.587675	0.993384	0.663115	0.366451
gene-AT1G02530	0.066898	0.02672	0.051265	0.067761	0.056865	0	0	0.045333	0.075832	0.048282	0.020913	0.057188	0.08174	0.030261	0	0.068823	0	0.071219	0.074602	0.031464	0.105424	0.056568	0.064562	0.029899
gene-AT2G46940	0.13732	0.702026	0.963875	0.186282	0.414001	0.288402	0.536738	0.693564	1.52157	0.469382	0.661225	1.40409	0.523125	1.26557	2.35284	0.411996	0.742854	0.613625	0.612316	1.33484	1.97358	0.443867	0.730315	0.866731
gene-AT4G29740	5.98812	9.2011	14.4756	8.68563	8.65217	8.91179	6.39859	6.70502	15.5611	10.2465	12.7364	10.9946	5.04171	9.90927	17.1467	7.69782	8.01156	6.84212	4.67084	9.45245	14.0148	8.07597	7.18539	7.95087
gene-AT1G52130	0	0	0	0	0	0	0	0	0	0	0	0	0	0	0	0	0	0	0	0	0.028209	0	0	0
gene-AT1G63610	37.8969	41.7535	42.9113	37.6809	32.9312	36.2557	40.7563	45.507	46.0918	40.6108	38.5912	37.5035	47.7365	44.2652	44.9967	39.6411	39.6768	39.8309	45.9221	48.251	40.8035	39.7187	38.9976	35.2841
gene-AT3G05710	12.3099	13.3825	12.2817	11.6335	11.879	11.8797	12.885	14.0617	13.7639	12.1452	13.1195	12.3522	12.4713	12.708	13.6759	12.6027	12.0882	12.4343	13.4782	13.4482	11.1988	11.489	11.7498	11.7503
gene-AT1G63615	0	0	0	0	0	0	0	0.064931	0.044454	0	0	0	0	0	0	0	0	0	0	0	0	0	0	0
gene-AT4G28830	8.28576	9.06209	9.03679	8.46096	7.35412	8.09106	9.6948	8.09908	8.83905	7.4481	7.30279	8.55531	7.80397	8.50378	9.21482	7.60856	6.68129	7.35754	8.4322	8.33654	7.85729	6.85009	6.90695	8.71508
gene-AT1G64040	25.4986	22.2815	25.3276	18.6222	18.6681	18.6031	25.1806	26.2273	23.8867	21.8217	23.9498	25.192	23.8178	24.2848	23.7323	18.3973	19.1474	18.1406	22.5062	25.7564	24.098	21.6682	24.6838	22.2872
gene-AT1G68935	2.1422	2.27161	2.04842	2.66896	2.00579	1.9076	2.05922	2.26055	2.4392	2.47756	2.0341	2.01092	2.00853	1.9585	2.25444	3.60467	2.43599	2.0719	2.03506	2.08228	2.74787	2.06742	2.17035	2.64816
gene-AT1G06090	0.607171	0.944989	0.924797	0.570719	0.343262	0.578388	0.874179	0.933712	0.825141	0.590185	0.588108	0.683082	1.00891	1.31168	1.10931	0.562464	0.342411	0.47358	1.2544	0.989949	1.15216	0.566635	0.438237	0.513146
gene-AT1G68930	0.707983	0.745645	0.80827	0.345982	0.447305	0.832918	1.13555	0.502359	0.820829	0.425942	0.728025	0.606442	1.08595	0.941831	0.875738	0.48464	0.570454	0.343101	0.938512	0.691953	0.804839	0.425208	0.611903	0.659852
gene-AT5G56910	11.3222	10.9497	11.8057	10.0793	10.9571	10.9407	8.52766	10.2111	11.0126	8.54123	11.313	12.0471	11.202	10.3103	11.181	11.7818	12.6658	10.1412	11.2743	11.761	10.7144	11.4167	9.58272	11.8063
gene-AT4G32570	51.187	51.6914	46.4425	30.308	33.3447	33.2651	49.6091	50.5672	50.7727	31.7508	30.8157	33.2784	49.0292	55.1796	53.9316	33.3799	35.4621	31.874	54.3722	51.5331	45.8219	32.6752	33.2075	33.4987
gene-AT1G48410	52.2368	51.887	51.3182	49.7716	48.4724	49.0934	47.0217	53.0475	58.3211	46.7101	49.4777	45.7828	53.1376	54.553	53.5482	54.4448	51.7374	48.7776	53.55	52.9975	51.6861	50.1798	43.897	42.6823
gene-AT5G39870	0	0	0	0	0	0	0	0	0	0	0.045389	0	0	0	0	0	0	0	0	0	0	0	0	0
gene-AT5G53390	0.203541	0.142556	0.10755	0	0.131617	0.043589	0.077597	0.08953	0.14921	0	0.025127	0.056886	0.105214	0.028746	0.111221	0.132099	0.130781	0.061	0.199116	0.243501	0.234908	0.14587	0.069118	0.107263
gene-AT2G04560	2.08428	2.00744	2.47139	1.84952	2.2616	1.78818	1.66352	2.20155	1.67696	2.59553	1.73815	2.32054	2.87923	2.17338	2.19554	2.11355	2.14219	1.43698	2.84249	1.84868	2.28452	1.96509	1.66974	2.42195
gene-AT1G77990	11.5977	13.1706	11.9133	13.499	15.6972	15.7114	11.2417	10.5113	11.3949	8.97861	10.1785	12.3578	12.6116	12.0493	12.3975	11.3915	15.556	17.7274	12.5736	13.7634	12.1351	11.5758	13.0492	16.3653
gene-AT1G06320	0	0	0	0	0	0.060169	0	0.043566	0	0	0	0	0	0	0	0	0	0	0	0	0	0	0	0
gene-AT1G09510	0	0	0	0	0	0	0	0	0	0	0	0	0	0	0	0	0	0	0	0	0	0	0	0
gene-AT5G10230	0.109962	0	0.061129	0	0	0	0.033655	0	0	0	0	0	0	0	0.041158	0.038004	0	0.067154	0.107617	0	0.144606	0	0	0
gene-AT2G37110	39.5344	38.1616	42.7801	55.0316	48.6239	45.2644	42.5222	40.8724	42.9734	57.8484	56.0551	50.8269	36.8395	42.4192	35.7594	50.2722	48.0153	50.117	40.4933	39.1007	39.941	63.3566	54.7631	55.2694
gene-AT3G32030	0	0.019301	0	0	0	0	0.042582	0	0	0	0	0	0	0	0	0	0	0.021	0	0	0	0	0.022875	0
gene-AT3G45590	2.36308	1.92172	1.99328	1.80755	1.70389	2.38514	2.99431	1.60538	1.83208	2.63368	1.66812	1.8374	2.37597	2.27281	2.091	1.59875	1.78678	1.5879	2.58675	2.10602	2.71056	2.05874	1.582	1.49866
gene-AT4G37430	5.88359	6.40473	5.53107	8.98146	9.33207	10.5201	5.93327	5.50782	5.52829	9.31273	10.8404	9.5295	4.78073	4.86392	4.29115	9.41941	10.884	10.7487	5.86278	5.75257	5.15127	9.8323	10.6079	8.84675
gene-AT4G37435	0	0	0	0	0	0	0	0	0	0	0	0	0	0	0	0	0	0	0	0	0	0	0	0
gene-AT4G34160	12.8927	12.5168	12.182	9.60713	9.90305	11.4671	11.4964	13.51	13.0142	8.97752	8.29613	9.45484	11.8537	11.6162	12.4047	9.30751	11.5943	11.4295	14.1691	12.6413	10.8147	9.91569	8.10923	8.20733
gene-AT2G07140	0.078004	0.158591	0	0.070898	0.079372	0.193156	0.031327	0.043977	0.137763	0.065092	0.073561	0	0	0.036287	0.060427	0.074239	0.041678	0.028189	0.140319	0.034319	0.378667	0.172649	0.07647	0.086867
gene-AT1G65310	2.56716	3.04858	2.36809	9.24699	8.09334	8.59926	1.11202	1.38996	1.79528	3.33025	3.25325	3.49291	3.80933	3.52567	4.92374	8.88159	11.7151	9.67227	1.23946	1.62272	1.12833	2.89188	3.10584	4.61545
gene-AT5G39290	0	0	0	0	0	0	0	0	0	0	0	0	0	0	0	0	0	0	0	0	0	0	0	0
gene-AT5G35730	13.8203	12.5714	12.6437	18.0047	16.4756	15.955	14.5168	12.5526	14.9677	17.3495	15.7025	15.2693	13.6962	12.7832	12.2106	15.5045	17.2728	16.5983	12.7842	12.5455	13.0325	17.8751	16.3161	14.6752
gene-AT5G35732	0.658922	0.915373	1.21537	4.38166	4.07636	4.12643	1.87377	1.46692	0.815023	3.54006	3.00786	2.27127	1.30678	0.90397	0.698898	4.72192	4.60528	3.62958	1.98795	2.02085	0.973939	4.78843	3.62786	4.48398
gene-AT5G35735	8.14582	19.7185	25.3358	36.4421	32.2587	28.7538	12.7276	17.3194	31.4859	31.087	35.6288	35.876	9.53862	15.3481	26.6931	29.6372	30.7591	33.409	10.537	17.4575	24.0925	29.6059	26.7256	28.337
gene-AT5G35737	0	0	0	0	0	0	0	0	0	0	0	0	0	0	0	0	0	0	0	0	0	0	0	0
gene-AT4G02050	7.40792	9.04758	8.39407	8.05541	8.40018	8.73701	8.19777	8.63307	9.1132	7.43189	8.06985	8.51065	9.27958	8.49721	7.6622	8.27141	8.26796	8.34709	8.04593	8.61342	7.76748	8.87936	8.81395	9.42677
gene-AT4G33220	27.4683	26.5525	22.7492	60.479	57.1096	47.8637	28.5393	27.8297	28.8423	67.6704	65.9958	55.3366	33.7466	31.7135	29.8527	66.4074	67.7057	53.802	31.5464	34.8694	36.4561	77.0557	69.7852	72.8557
gene-AT1G27970	56.5157	54.1904	54.1404	66.4689	72.9652	71.934	52.6015	53.2086	52.3074	67.4909	71.9777	70.2306	55.8029	55.9343	54.6697	73.0791	72.9386	70.982	55.4076	56.3092	58.7247	64.726	65.1601	70.3915
gene-AT2G43660	0.074948	0.04852	0	0	0	0	0.080507	0.130182	0	0	0.215878	0.226894	0.162574	0.291758	0.082531	0.073248	0.080523	0	0.38298	0.071044	0	0.145349	0.314391	0.170448
gene-AT1G24405	0.079318	0.317723	0.270409	0.200649	0.069777	0	0	0.084152	0.203931	0.193924	0.166063	0.076631	0.430905	0.473982	0.100607	0.071734	0.120591	0	0.058456	0.134443	0.057082	0.056421	0.228765	0.129791
gene-AT4G10000	12.4099	14.1603	14.1652	14.9687	11.7854	11.7183	14.1943	14.0798	13.6497	14.9349	13.2861	14.5747	15.3436	14.4549	15.4767	12.986	13.7516	12.5605	15.1375	16.0196	16.7248	14.1203	14.9887	13.7541
gene-AT1G20980	21.9018	25.8595	24.2322	24.454	21.8432	20.6781	24.1571	24.5509	26.6929	28.1622	27.6791	27.5861	21.5441	22.9206	22.939	22.9912	23.2621	21.3634	23.309	22.7888	22.9582	24.7136	22.5784	23.6288
gene-AT2G17360	135.547	120.145	128.59	119.687	119.323	133.321	136.354	128.27	132.209	129.27	126.804	130.978	128.704	127.744	119.39	124.696	129.566	131.617	141.145	134.941	131.916	133.825	132.072	129
gene-AT2G42530	9.8396	7.07511	9.00546	3.15086	3.42003	2.72762	4.72112	3.75982	4.75366	1.97757	2.17999	1.70525	9.22197	7.54641	8.54806	2.40065	2.20166	2.35846	5.77765	4.94765	4.99318	3.6566	3.33349	2.05901
gene-AT5G39120	0	0	0	0	0	0	0	0	0	0	0	0	0	0	0	0	0	0	0	0.054446	0.183914	0	0.151623	0
gene-AT1G07050	13.9836	10.7905	11.7385	3.8778	2.83986	2.3543	9.39696	9.7289	11.2684	2.44169	3.35856	2.0502	12.6967	8.93056	10.2229	3.78715	3.62883	2.27242	10.3758	9.82481	8.80753	3.3451	3.23952	2.83433
gene-AT2G13840	5.1605	5.17618	4.7511	3.86578	5.7425	5.16908	3.98036	4.46164	5.08362	3.8336	4.15357	3.79725	5.41762	5.21742	3.62669	4.30203	3.49628	4.7312	4.75969	4.70207	5.39926	4.55883	5.23806	4.7555
gene-AT2G45620	33.4437	36.4402	33.6033	28.7048	29.3807	31.1156	35.03	34.0348	34.0616	32.8968	30.9078	35.7103	32.72	35.0683	34.8292	30.7545	30.3367	30.9566	33.032	32.0223	33.0402	30.3476	29.9675	31.9832
gene-AT2G13845	0	0	0	0	0	0	0	0	0	0	0	0	0	0	0	0	0	0	0	0	0	0	0	0
gene-AT2G18740	29.3735	21.7574	28.1277	28.2498	29.5433	31.1759	28.5874	27.1046	25.5417	30.5315	26.5994	29.7377	25.836	23.985	24.0632	31.5543	28.9898	28.7556	25.233	29.6436	27.1764	28.4279	32.371	24.2588
gene-AT5G52115	0	0	0	0	0	0	0	0	0	0	0	0	0	0	0	0	0	0	0	0	0	0	0	0
gene-AT2G12461	7.72315	6.38615	6.48871	7.00726	7.44628	5.36802	5.70747	6.62708	4.17296	6.6747	6.52656	6.37143	6.47086	6.74247	5.40487	5.69578	5.27211	6.84047	8.48284	6.96313	8.57529	5.62312	7.84438	7.5859
gene-AT2G12462	7.33232	7.5007	7.02367	5.7539	6.73988	6.05821	6.47581	6.57182	6.43327	6.21036	5.44011	6.49702	6.848	6.65512	5.85863	6.52187	5.62394	6.54223	8.70463	8.41114	7.1302	6.69617	6.93696	7.54836
gene-AT4G01650	8.30008	7.77094	8.95425	9.37969	9.20167	7.76521	7.7215	10.6655	6.9719	8.44935	9.24789	7.68695	8.16212	8.06928	8.17311	7.03885	8.43332	9.51349	9.74446	9.91885	8.71554	9.90375	9.37365	9.77062
gene-AT5G45980	0	0	0	0	0	0	0	0	0	0	0	0	0	0	0	0	0	0	0	0	0	0	0	0
gene-AT3G62410	731.526	659.593	713.619	607.068	594.565	614.838	701.909	651.057	633.066	553.717	549.117	529.342	720.747	670.41	703.395	555.949	596.633	609.352	753.548	751.685	758.882	567.43	629.367	601.038
gene-AT3G21730	0	0	0	0	0	0	0	0	0	0	0	0	0	0	0	0	0	0	0	0	0	0	0	0
gene-AT2G37805	0	0	0	0	0	0	0	0	0	0	0	0	0	0	0	0	0	0	0	0	0	0	0	0
gene-AT1G45976	9.51645	8.68026	8.7717	9.34362	11.5686	9.54697	10.7781	10.1126	9.64819	9.6287	10.7752	11.1972	8.49568	9.51871	9.79497	9.05067	10.9999	9.50358	10.064	10.4959	10.9827	9.77325	11.477	10.1798
gene-AT4G09870	0	0	0	0	0	0	0	0	0	0	0	0	0	0	0	0	0	0	0	0	0	0	0	0
gene-AT4G39510	9.14017	7.94223	7.81913	5.58046	6.6703	6.08134	7.33189	6.90727	6.2136	4.1632	3.7101	5.15137	7.31319	8.46884	7.76437	5.11255	4.60771	6.55857	7.36471	7.11249	8.13168	4.43089	5.04425	5.23402
gene-AT1G36980	43.2246	39.6048	44.3461	39.2859	42.0264	37.7299	39.8436	41.5694	44.3395	43.0975	43.0404	39.966	39.4308	40.7858	41.3287	39.7793	40.5077	36.9344	42.034	42.1746	42.767	42.5169	43.5428	49.8526
gene-AT2G38350	0	0	0	0	0	0	0	0	0	0	0	0	0	0	0	0	0	0	0	0	0	0	0.244925	0
gene-AT5G03280	24.755	28.072	26.1122	22.6591	22.47	21.1035	25.1	25.1615	26.3922	23.793	22.5907	24.0923	25.9425	27.0722	26.8914	22.5595	22.1471	21.9259	26.366	25.9689	26.9154	23.9743	21.2002	21.5078
gene-AT1G47530	79.8223	79.5538	75.7363	86.6158	94.3059	89.3435	81.0153	82.7602	85.6783	85.9388	88.9259	89.6568	83.2363	81.4919	76.9863	90.0706	85.7522	92.3449	85.9071	80.3386	76.6847	86.5293	84.7107	94.3027
gene-AT2G39400	6.91221	8.52335	8.02401	16.4456	15.069	12.848	7.40217	9.58787	15.286	19.8054	18.7008	17.1078	7.13245	9.01598	12.0819	15.768	15.5874	14.8492	9.06007	8.68988	12.5151	17.1786	19.7031	18.9207
gene-AT5G19170	3.14585	2.71732	1.72691	1.87056	1.83145	1.76509	2.96606	2.12034	1.731	1.83048	1.64052	2.00558	2.29923	2.73595	1.82099	1.19529	2.44634	3.11062	3.279	3.33049	2.39163	1.85772	1.30464	2.11548
gene-AT5G22030	10.463	11.7071	12.2034	12.1378	11.1386	13.525	11.0934	10.6734	12.654	11.4833	11.7346	12.0241	11.4838	11.9845	11.0865	13.01	11.6689	12.2324	11.2056	10.7167	10.5376	11.83	11.4725	11.5477
gene-AT5G16300	15.0801	14.7564	15.0587	20.1396	16.4597	16.9336	13.2073	16.2255	15.5419	18.2073	16.75	17.7306	15.9458	16.8735	15.494	18.6448	18.0922	18.0552	16.788	15.2813	14.7242	19.4403	16.448	15.9877
gene-AT5G19175	0	0	0	0	0	0	0	0	0	0	0	0	0	0	0	0	0	0	0	0	0	0	0	0
gene-AT5G13150	0.015098	0	0.040286	0	0	0	0	0	0	0	0	0	0.016599	0	0	0	0	0	0.017535	0.018426	0	0.016614	0	0
gene-AT4G11750	0	0	0	0	0	0	0	0	0	0	0	0	0	0	0	0	0	0	0	0	0	0	0	0
gene-AT3G21080	0.510948	0.257615	0.631786	1.40889	1.39246	1.46178	1.02438	0.652094	0.893804	1.06254	1.73315	1.25291	0.630752	0.296486	0.214681	0.622542	0.909634	1.77245	0.52838	0.116453	0.386867	1.85917	1.14002	1.72146
gene-AT2G45080	1.1733	1.03054	0.819014	1.05147	0.379241	0.809675	1.86122	0.988925	0.935288	0.995414	1.23757	1.5224	1.14848	1.04622	1.14718	0.457183	1.13103	0.417017	0.942175	1.82815	1.47355	0.89147	0.806831	0.837052
gene-AT1G36675	0.171016	0.352695	0.135405	0.650415	0.751814	0.479402	0.34991	0.465043	0.165663	0.333597	0.983519	0.510223	0.227516	0.233103	0.227876	0.319489	0.687835	0.620544	0.077256	0.109335	0.04834	0.152088	0.217786	0.428982
gene-AT5G02480	52.9412	55.675	54.3383	61.3713	49.0231	49.3753	47.0069	48.3257	47.7283	48.532	52.4521	41.8663	52.9456	56.4791	54.164	56.1995	54.0728	49.4244	47.1019	51.0216	48.2495	53.3123	46.9321	44.7362
gene-AT1G22800	5.72026	8.70341	5.80111	8.82308	8.86092	9.00183	6.71892	7.00487	7.20445	9.53281	9.91642	7.59132	6.01899	6.69382	7.23366	8.67363	9.25248	9.53147	6.33003	6.87959	8.13765	10.3287	8.26894	7.77778
gene-AT2G44970	19.3132	18.3585	19.3016	18.8691	17.9035	18.6149	17.9056	19.7953	18.6186	19.1805	19.337	16.7859	18.6853	18.8365	18.821	18.5821	19.0789	18.9814	20.8718	19.5059	17.1961	20.5657	20.8677	19.5015
gene-AT5G47850	0.053659	0.171394	0.110364	0.102937	0.148691	0.038061	0.093226	0.12207	0.116421	0.01674	0.085695	0.197142	0.080093	0.073381	0.145004	0	0.162655	0.01213	0.090961	0.069805	0.136728	0.041854	0.100411	0.107892
gene-AT1G61560	1.33824	1.50053	1.61269	1.65276	1.34491	1.10597	1.20482	1.14122	1.98773	1.64324	1.41253	2.50916	1.03858	1.02499	1.29249	1.61927	1.12612	1.46735	1.47183	0.99052	1.25349	1.80003	1.83579	1.37264
gene-AT1G61563	0	0	0	0	0	0	0	0	0	0	0	0	0	0	0	0	0	0	0	0	0	0	0	0
gene-AT1G61562	0	0	0.094958	0	0	0	0	0.058396	0	0	0	0.056475	0	0	0	0	0.093612	0	0	0	0	0.082633	0	0
gene-AT1G61565	0	0	0	0	0	0	0	0	0	0	0	0	0	0	0	0	0	0	0	0	0	0	0	0
gene-AT1G61566	0	0	0	0	0	0	0	0	0	0	0	0	0	0	0	0	0	0	0	0	0	0	0	0
gene-AT5G22785	0	0	0	0	0	0	0	0	0	0	0	0	0	0	0	0	0	0	0	0	0	0	0	0
gene-AT5G22780	19.6389	19.9827	19.1836	27.4396	24.3722	23.4603	20.5786	20.0359	22.8644	24.8728	27.7081	24.9258	20.8819	18.3799	19.7893	26.1704	25.1842	22.731	20.0389	18.6893	18.9347	26.7576	21.7737	21.5125
gene-AT1G32350	0.102588	0.259896	0.270838	0.064121	0.341134	0	0.616672	0.19505	0.191892	0	0.488054	0.356832	0.084947	0.069186	0	0.412341	0.419527	0.041088	0.194044	0.062983	0	1.09891	0.520743	1.10094
gene-AT2G14100	0.050418	0	0	0.134346	0	0	0.152615	0.088523	0.026164	0.181314	0.068717	0	0.094515	0	0.028939	0	0.026947	0.073251	0.081673	0.068022	0.019967	0.024171	0.093457	0.115759
gene-AT2G41250	10.015	8.93589	10.9721	14.3743	20.9692	24.036	10.1045	9.16744	10.9507	22.9728	21.1596	28.1383	8.36523	10.5398	9.35585	17.2776	19.5477	22.396	9.30584	7.90768	9.68744	22.093	22.242	28.3662
gene-AT5G37600	24.489	21.9984	21.713	38.7425	38.0115	46.7445	29.6069	29.3302	25.1371	62.0961	67.4818	65.8171	26.1396	23.9154	20.4696	39.0012	42.5022	45.1064	24.2198	24.926	23.4781	48.0787	45.0448	48.3448
gene-AT3G11230	15.2196	14.1327	13.6283	12.1847	12.4769	12.803	16.1216	13.9839	16.1439	14.2031	12.5748	15.356	13.1335	13.4052	15.7036	11.0351	11.8935	11.8329	12.8719	14.4415	14.0483	12.7821	13.0197	10.0089
gene-AT5G04885	14.2247	12.8629	13.5588	7.86534	7.54017	7.7914	12.6954	11.4556	13.3904	7.25756	6.47335	7.14146	13.3528	12.719	12.5713	6.93489	7.93154	7.75209	13.9007	12.8282	12.8391	7.80465	7.27574	7.50115
gene-AT5G09876	0.183486	0.091188	0.272066	0.239113	0.094659	0.287865	0.069355	0.14002	0.187544	0	0.161806	0	0	0.084363	0	0.221419	0.065696	0.465679	0	0.055033	0.17501	0.245599	0	0.58878
gene-AT5G09870	60.5672	64.6314	62.6	97.1816	92.6497	85.2849	51.3344	55.1678	56.641	63.384	71.2572	62.6508	61.9545	62.5966	66.7821	92.6729	97.4335	95.3829	60.6725	65.2754	58.4871	80.1264	74.1645	74.6648
gene-AT1G67920	1.06997	0.595372	0.44359	0.758422	0.881904	0.399846	0.856109	0.502128	0.69001	1.01935	0.468813	1.12837	0.522438	0.732319	0.58863	0.340107	0.286406	0.342924	0.370431	0.72321	0.793689	0.714875	0.380693	0.386733
gene-AT4G04450	0.539073	0.572501	0.377059	0.442188	0.35182	0.57979	0.625963	0.336633	0.780341	0.378805	0.305434	0.392771	0.646536	0.736941	0.454648	0.255294	0.416333	0.16284	0.506858	0.862565	0.32986	0.522243	0.70068	0.242819
gene-AT5G02730	0	0	0	0	0	0	0	0	0	0	0	0	0.119688	0	0	0	0	0	0	0	0	0	0	0
gene-AT1G68160	6.04958	5.15409	5.23537	4.65526	6.94845	7.36371	4.43305	5.23304	5.7559	7.44024	6.93895	7.20395	4.72901	4.75826	5.23061	6.11908	6.92662	6.75148	4.72792	4.02153	4.69467	6.18374	5.85679	5.86984
gene-AT1G18150	15.4618	14.2471	13.2638	12.1742	10.417	9.68645	12.5206	14.68	12.445	11.0305	11.1545	9.37069	13.5778	13.9633	12.7933	11.1237	9.61507	10.9917	14.2415	15.1111	12.7259	11.3098	9.69022	9.81387
Arabidopsis_thaliana_newGene_304	0.272137	0.3115	0.421991	0.119006	0.25123	0.224911	0.204766	0.455222	0.432066	0.158979	0.588933	0.448712	0.329426	0.126056	0.390163	0.111265	0.091355	0.145915	0.294462	0.26021	0.093117	0.16104	0.183336	0.448567
gene-AT3G60110	2.08848	1.75124	2.08965	2.42346	2.74345	1.82174	2.40149	2.247	2.39522	3.12785	2.94075	2.3542	1.79385	1.75549	2.00169	2.27574	1.9293	2.76148	2.54069	2.20825	2.2751	3.24529	2.24306	2.58957
gene-AT1G62200	10.7071	11.0348	8.66218	10.5708	12.1922	9.40615	11.2861	9.32827	9.13426	9.26184	9.95626	11.4014	10.7275	9.42483	8.79729	10.8423	12.5704	10.5814	11.2936	8.74588	9.12222	13.0389	10.1837	11.0447
gene-AT4G09120	0	0	0	0	0	0	0	0	0	0	0	0	0	0	0	0	0	0	0	0	0	0	0	0
gene-AT5G04770	2.23171	2.24089	1.71185	2.79832	4.02705	3.86345	2.0428	2.1734	2.53431	4.86587	3.73276	4.12075	2.32263	2.40506	2.06648	4.10426	3.64855	4.14614	2.75887	2.34551	2.68279	3.63867	3.28859	4.10474
gene-AT5G18220	0.234411	0.476789	0.754125	0.363491	0.164254	0.337239	0.606176	0.451334	0.481863	0.402096	0.432562	0.466633	0.373765	0.279472	0.379387	0.160335	0.458572	0.258476	0.284484	0.511006	0.558797	0.262606	0.200849	0.408106
gene-AT5G15650	68.3274	62.9604	68.7183	81.5996	77.3758	72.4849	67.208	66.5182	68.2283	79.1066	89.0389	75.3815	67.829	65.8723	61.0848	81.5917	71.8475	73.1782	67.0854	66.7857	66.0595	100.284	93.1665	82.3992
gene-AT3G52740	1.91822	2.73825	2.32412	2.05728	2.03214	1.23679	3.16466	1.74797	1.6079	1.43491	1.31772	1.6348	2.25273	2.49565	2.81385	1.23431	1.71298	1.38512	2.89413	2.1416	2.05033	1.01145	1.87991	1.51939
gene-AT5G23780	0.330124	0.547797	0.279177	0.524465	0.522672	0.494498	0.456742	0.258745	0.314455	0.337829	0.133212	0.253977	0.563115	0.536174	0.500257	0.566621	0.870003	0.542534	0.361827	0.65423	0.516009	0.614393	0.418143	0.325058
gene-AT4G04180	1.48567	1.53669	1.19563	1.52838	1.24709	1.39707	1.12328	1.49516	1.63378	1.09572	1.62353	1.52623	1.5096	1.28344	1.91499	1.35297	2.04854	2.02354	1.49489	1.43094	1.15342	1.64296	1.15733	1.36419
gene-AT3G61440	276.199	270.301	276.361	359.657	333.5	327.33	304.155	320.12	329.144	342.56	338.842	337.412	271.895	267.834	267.504	324.566	311.788	299.395	284.707	281.278	276.926	354.718	347.727	332.782
gene-AT3G27360	11.2684	10.1258	11.6477	6.90951	7.06779	8.08012	12.6973	12.0135	8.83319	7.12813	5.72228	6.23891	12.5722	10.4294	10.4669	7.47089	5.03954	6.02944	10.2284	11.2642	8.42084	7.69395	7.97636	6.93594
gene-AT2G01275	0.552833	0.671672	0.847736	0.45464	0.241182	0.557748	0.919454	0.596052	0.456215	0.201513	0.617922	0.191552	0.72822	0.949238	0.321147	0.687826	0.782913	0.78528	0.772639	0.338075	0.882651	0.13896	0.114333	0.463355
gene-AT2G01270	30.7902	29.8055	29.0708	23.8446	26.4463	26.1239	28.1409	28.5686	30.3362	26.7903	24.8935	26.5519	28.0777	29.9411	27.108	26.9058	23.5574	23.4448	28.472	29.929	27.5018	28.2111	24.359	27.3101
gene-AT3G43870	0	0	0	0	0	0	0	0	0	0	0	0	0	0	0	0	0	0	0	0	0	0	0	0
gene-AT5G66910	3.44756	4.77704	4.63511	3.2816	3.06682	2.40468	4.6423	5.57303	6.19357	4.58051	4.78351	4.36674	3.82349	3.64686	4.94409	3.08587	3.1095	3.09931	3.33105	4.62391	3.75382	3.41013	2.33555	2.29007
gene-AT1G29970	19.5535	21.2214	18.5448	17.0093	18.4853	17.1329	16.6031	15.4436	17.4321	21.5957	18.0327	21.6753	15.8614	17.7329	16.4378	16.9074	18.9251	17.1433	16.9073	18.5127	17.796	19.9037	21.2175	20.4424
gene-AT3G61990	3.94299	4.05532	3.12231	2.64066	2.37639	2.45349	5.61524	4.39147	4.52194	2.04109	2.09381	2.15277	3.60144	2.93272	4.09981	1.60625	2.1758	1.76894	2.76433	2.61766	2.77946	2.60839	3.58953	2.45398
gene-AT2G15270	9.49272	8.00083	9.54716	9.22855	10.882	9.13872	9.90135	9.87729	7.98144	8.09745	9.11275	8.61111	8.32192	7.84277	8.70012	8.24083	9.73781	11.8581	10.0684	9.89736	10.0612	8.90775	8.68536	10.8556
gene-AT2G44020	2.79761	3.9417	3.07599	3.06305	3.67211	3.07971	2.80326	3.46889	3.00245	3.86883	3.06715	3.55098	3.11688	2.95268	2.96862	4.29788	4.10461	4.03275	3.49391	3.42022	3.28885	3.67773	3.4441	4.57675
gene-AT1G33910	0	0	0	0	0	0	0	0	0	0	0.038789	0	0	0	0	0	0	0	0	0	0	0	0	0.029413
gene-AT2G35230	5.21129	4.9548	5.33364	7.30424	5.95532	6.09746	5.20811	4.93692	4.79738	5.5429	5.89782	5.65297	5.37439	5.7468	4.28517	6.23381	6.86586	5.7598	5.25087	4.90251	3.76705	5.01227	4.9966	5.14625
gene-AT5G42980	337.044	326.148	346.897	290.202	291.168	301.891	339.813	316.695	307.592	296.271	303.522	298.864	326.168	329.508	320.53	296.424	308.147	323.698	309.651	315.392	322.06	298.777	312.371	277.391
gene-AT5G40855	0	0	0	0	0	0	0	0	0	0	0	0	0	0	0	0	0	0	0	0	0	0	0	0
gene-AT5G40850	122.705	118.03	114.981	66.828	84.2536	79.0487	121.094	120.366	119.16	74.7491	76.8528	85.029	124.075	128.003	116.741	61.6727	63.641	83.7091	126.695	122.03	117.424	83.8235	78.5604	91.6147
gene-AT5G41720	0	0	0	0	0	0	0	0	0	0	0	0	0	0	0	0	0	0	0	0	0	0	0	0
gene-AT1G63550	0	0	0	0	0	0	0	0	0	0	0	0	0	0	0	0	0	0	0	0	0	0	0	0
gene-AT1G11940	3.65533	3.71108	4.01125	3.26041	4.22697	3.52674	3.30101	3.5665	5.06374	3.80575	5.28486	3.83919	3.71409	3.71385	4.15908	4.3299	3.27764	3.92873	3.99874	4.20647	3.8204	3.51047	3.07238	3.34659
gene-AT1G35510	13.6086	14.3127	15.5684	16.7055	17.4302	18.8038	13.1686	14.2354	15.6459	14.827	16.0108	16.6008	14.4921	14.7957	14.4635	16.4676	18.0996	16.3824	14.5075	14.3067	14.1513	15.8326	15.4677	13.5308
gene-AT1G35515	0.438963	0.269294	0.310995	0.599231	1.12268	1.07603	0.226716	0.167072	0.677233	0.209248	0.541179	0.527929	0.131264	0.11655	0.217951	0.613169	0.357554	0.662803	0.511644	0.141875	0	0.226046	0.230451	0.178446
gene-AT3G51500	9.43428	8.88054	7.94053	8.49747	8.14374	9.54341	9.0547	8.11195	7.78038	9.9274	9.08904	9.60475	8.16399	5.35532	6.38657	7.67417	9.51611	9.30905	7.50088	6.93008	10.1318	8.39899	10.3027	11.642
gene-AT1G35516	36.6501	40.5581	38.3699	31.1456	36.0205	33.4386	33.2751	34.8012	34.0366	31.9843	31.711	32.4465	32.6517	35.1169	34.835	34.8958	34.9255	29.7133	34.6272	32.1046	31.3833	32.7124	30.6853	31.5898
gene-AT5G49530	7.19475	8.27622	6.79633	7.57215	8.8737	8.82682	7.51907	8.3797	7.71744	7.7874	8.34747	9.69726	6.88288	8.58402	7.03402	7.72947	6.94334	8.62725	8.06863	7.26769	6.46236	7.49421	6.99092	7.96921
gene-AT1G27565	0	0	0	0.03525	0	0	0.066594	0	0	0.046324	0	0	0	0	0	0	0	0	0	0	0	0	0	0
gene-AT1G18840	12.7429	12.8255	13.8764	14.0086	13.6892	12.7772	12.0265	13.4598	12.8107	10.5137	12.1461	12.2371	13.4769	13.9735	14.0689	14.5468	12.9469	12.7863	13.3012	13.0542	12.294	11.6155	11.1793	11.9781
gene-AT3G58620	5.36497	5.27462	4.39297	4.72593	5.00429	4.50775	4.09635	4.54383	3.62574	3.57461	4.21649	4.00227	5.77262	5.88672	4.73522	4.77082	5.35863	4.98319	5.14909	5.12725	3.02433	3.45822	4.09372	3.76232
gene-AT3G55210	0.123154	0	0.11249	0	0	0	0	0.015723	0	0	0	0.136861	0	0	0	0	0	0	0	0.124265	0	0	0	0
gene-AT4G19370	0.552231	0.88107	0.554677	0.992847	1.25071	1.22471	0.512531	1.64615	1.21417	1.19198	1.82856	1.53295	0.572019	0.509048	0.601003	1.24633	1.23613	1.1338	1.19926	0.898427	0.935394	1.38381	1.43179	1.34685
gene-AT5G08080	21.1857	21.0606	20.1777	23.1967	24.3929	20.4736	21.1477	20.1162	22.369	21.2857	21.9519	21.5588	22.0094	20.6316	19.9656	26.8009	20.7581	22.8484	23.474	23.0821	18.5617	23.698	20.8006	19.6277
gene-AT3G15440	0	0	0	0	0.046692	0	0	0	0.130562	0	0.12274	0.143417	0	0	0.12758	0.067583	0	0.118566	0.192029	0	0	0	0	0.12486
gene-AT3G14310	194.435	199.588	208.225	408.301	305.693	306.852	209.921	236.983	228.077	270.446	314.304	250.684	201.357	193.724	165.738	368.955	339.608	308.833	206.418	203.142	172.126	327.593	301.278	255.323
gene-AT4G02930	33.6742	29.7183	29.5803	27.6079	26.7121	26.7905	28.6775	28.8774	31.5585	25.2844	26.8373	26.1046	34.8596	32.5351	29.8487	26.7163	26.9206	29.6482	31.0122	30.8563	30.365	25.2804	25.7771	25.9815
gene-AT1G16445	1.42349	2.56824	2.62028	3.33407	4.47476	4.63528	3.41171	3.82689	2.34047	4.47692	3.59654	3.64596	3.30874	2.23629	3.36344	4.06694	3.90717	5.63028	4.76444	3.58847	2.94996	3.96493	3.39574	3.57559
gene-AT1G11490	0.051846	0.13335	0.096898	0	0.291848	0.247726	0.279424	0.082679	0.204028	0.03872	0.136826	0.23118	0.091003	0.123826	0.073604	0.11066	0.153648	0.202436	0.158495	0.195629	0.049927	0.386666	0.120725	0.076173
gene-AT1G16440	0	0	0	0.057412	0.176685	0.079717	0.152606	0.075027	0	0.072119	0.159857	0	0	0	0.056626	0.141622	0	0.05717	0.031557	0.09534	0.146377	0	0	0.027736
gene-AT2G16770	3.873	4.03208	3.98328	3.28688	3.71748	4.78028	4.08225	2.85192	3.65414	4.29883	4.65013	3.92321	4.89835	4.50042	3.66352	3.61486	2.75229	3.87613	4.5988	3.44456	4.72244	3.83657	4.93004	4.21871
gene-AT4G40100	0	0	0	0	0	0	0	0	0	0	0	0	0	0	0	0	0	0	0	0	0	0	0	0
gene-AT1G27695	0.800986	0.605577	0.989615	1.21998	1.10164	0.630595	1.75024	1.22752	0.815356	0.588637	0.536729	1.01602	1.90817	1.33247	0.658709	0.866616	0.559201	0.48646	1.19053	0.559988	0.739238	0.514568	1.32649	0.596361
gene-AT2G36760	0	0	0	0	0	0	0	0	0	0	0	0	0	0	0	0	0	0	0	0	0	0	0	0
gene-AT1G50740	8.03987	13.511	13.2465	12.2955	11.1391	12.4202	12.3712	11.7178	20.5145	15.9709	15.3451	15.9823	7.2379	9.84863	16.8207	10.7569	13.1307	14.0182	10.3179	10.6112	16.2644	10.8185	12.4478	11.9518
gene-AT1G50745	0.152962	1.64446	1.42708	0.214305	0.575534	0.104278	0.190525	0.354239	1.57924	0.196719	0.426967	0.832747	0.277892	0.752278	1.77785	0.108148	0.678962	0.306064	0.314846	0.508182	1.25045	0.204078	0.390132	0.176668
gene-AT3G16050	5.20579	6.47466	8.25516	7.09864	7.2354	7.70415	5.37295	6.31138	5.85294	7.69297	7.20207	8.19738	7.09953	7.23203	7.36413	6.30892	7.18544	8.36198	4.94947	5.81782	7.30719	6.51823	7.75642	7.45244
gene-AT5G01610	2.11116	1.54882	1.57985	1.70952	1.72342	2.01989	1.67833	2.05945	1.58486	1.87057	1.76212	1.60282	2.23151	1.76536	1.58302	0.999877	1.70802	1.52319	1.47116	1.08941	1.49423	1.69382	1.1885	2.03832
gene-AT4G37370	2.3593	3.45581	4.67094	1.14939	0.92289	0.891096	2.44532	3.13132	9.6298	2.31536	2.11758	3.04528	1.53843	3.27595	6.38506	0.803559	1.05448	1.03542	1.79985	4.57374	9.91692	1.91223	1.9876	1.90675
gene-AT3G24040	19.3251	19.7936	17.6108	21.1799	20.2167	20.3554	18.8323	19.7565	18.2184	20.7966	22.5083	21.5285	18.3633	19.9538	18.3868	21.2533	22.2988	20.5188	19.244	19.3016	18.1582	20.7718	20.2262	23.0919
gene-AT4G19990	4.01028	4.47576	4.93292	4.96193	4.04391	4.15914	4.72204	6.01177	6.42512	6.19232	5.73957	5.92268	4.98418	4.7489	5.60448	4.4643	4.10668	4.1221	4.94194	4.04395	4.17403	4.24664	5.38732	3.97667
gene-AT1G28760	2.30864	2.23788	2.04664	2.53732	2.8687	2.87647	2.42589	1.71965	2.21603	2.91973	2.49884	3.05816	2.45303	1.914	2.64699	2.59826	3.3899	2.90383	1.89247	2.51085	2.12438	2.17804	2.74287	2.83949
gene-AT5G47075	0	0	0	0	0	0	0	0	0	0	0	0	0	0	0	0	0	0	0	0	0	0	0	0
gene-AT1G28765	1.26826	1.63318	2.20359	1.57254	1.03987	1.55971	1.32777	1.91963	2.09413	1.41189	1.84394	1.60987	2.32455	1.75409	1.41006	1.09512	1.3638	1.17301	1.79149	1.00008	1.49692	1.10234	1.12764	1.01246
gene-AT5G47070	6.81742	8.85262	9.24908	5.87485	5.6483	6.17535	7.47515	7.62511	10.1028	7.53754	9.39424	9.296	7.32337	7.10114	9.64601	6.50442	6.32342	6.26593	5.92245	7.74114	9.6283	6.50311	7.08097	7.73083
gene-AT1G20510	9.81981	19.2013	34.6465	17.5136	20.0896	15.9127	14.2689	20.241	33.1571	18.3005	18.7702	22.6153	9.8277	16.8222	24.2958	14.3657	12.0493	15.917	10.6491	15.7424	23.6734	27.8046	17.5108	14.6822
gene-AT5G43760	59.9654	77.6123	73.0094	135.768	118.644	108.867	63.2097	68.2927	87.2223	95.1854	106.603	91.6842	70.3245	76.4727	87.1765	129.113	139.894	123.256	63.4136	69.1287	75.4979	103.471	86.1232	92.941
gene-AT4G32630	0	0.039145	0	0	0.070862	0	0.045104	0	0.047512	0	0	0	0	0	0	0	0	0	0	0	0	0.018302	0	0
gene-AT4G38495	6.87424	6.2993	6.73072	5.81814	4.25136	6.34887	7.18909	5.12416	5.60783	5.17673	5.57984	6.67202	6.18313	6.35737	6.85539	6.84976	4.16077	4.42073	5.91833	4.80428	5.8507	5.13468	5.55455	4.00749
gene-AT4G38490	24.7137	21.5659	20.4183	16.8865	21.2046	16.8508	20.834	19.1493	22.5693	20.9461	16.24	20.0114	24.4645	23.3934	24.3259	18.3683	18.6441	19.0742	23.4341	24.4682	21.451	16.9777	16.9692	22.5976
gene-AT4G14060	0	0	0	0	0	0	0	0	0	0.109679	0	0	0.154764	0	0	0	0	0	0	0	0	0	0	0
gene-AT2G16190	0.07661	0.067734	0	0.086831	0	0.043421	0.076321	0.063188	0	0	0	0	0	0	0	0	0	0	0	0.155999	0	0.07512	0	0
gene-AT2G43340	19.8416	17.3365	18.6959	19.9238	23.1601	25.7733	17.5227	16.603	17.5635	19.5079	17.9394	18.9747	17.4041	17.0626	19.7223	20.9391	24.808	20.8404	16.1704	16.2772	19.5181	20.6667	23.4338	23.0684
gene-AT3G12250	4.74473	5.00278	4.95981	4.29787	4.17434	4.45427	4.7179	4.45372	4.65785	4.81696	5.25627	4.01892	4.24094	4.97318	3.98085	4.59713	4.1168	4.48696	4.99916	4.73565	4.42014	4.59889	3.95601	4.60068
gene-AT5G25430	0	0	0	0	0	0	0	0	0	0	0	0	0	0	0	0	0	0	0	0	0	0	0	0
gene-AT1G10720	8.54891	8.40284	7.93486	10.2168	9.98653	8.52535	8.83823	9.84538	8.52795	9.63646	11.1828	10.0131	7.73986	8.68909	9.01314	8.52942	9.64382	9.81038	8.35512	8.01021	7.21584	10.0536	10.0708	10.0039
gene-AT5G05910	0	0	0	0	0	0	0	0	0	0	0	0	0	0	0	0	0	0	0	0	0	0	0	0
gene-AT1G12370	3.24407	2.88184	2.75973	2.93032	3.32844	2.3535	2.3787	2.65616	3.24976	2.81956	2.23516	2.82268	2.64591	3.18849	1.83072	3.22226	3.74853	3.02245	2.83555	3.11874	2.6625	3.38979	2.77498	2.5986
gene-AT1G19490	0.817731	0.814451	0.75446	1.39424	1.2101	1.96493	1.14438	1.20547	0.813103	1.72607	2.33609	1.84312	0.608622	0.896809	0.835298	1.55821	1.5863	2.14102	0.981047	1.0124	1.06457	1.60782	1.76554	1.97809
gene-AT3G59990	33.4192	34.4258	34.6948	35.606	36.6316	41.0882	38.382	35.1632	35.6025	39.4826	37.1391	36.7754	34.5059	36.1474	33.9967	38.9789	35.6275	39.8703	36.6555	34.0335	35.711	39.2218	38.2188	39.3794
gene-AT3G17150	0	0	0	0	0	0	0	0	0	0	0	0	0	0	0	0	0	0	0	0	0	0	0	0
gene-AT5G07510	0	0	0.107144	0	0	0	0.053746	0	0.059513	0	0	0	0	0	0.060074	0.040499	0	0	0.055767	0	0.107995	0	0	0
gene-AT3G17155	0	0	0	0	0	0	0	0	0	0	0	0	0	0	0	0	0	0	0	0	0	0	0	0
gene-AT3G57100	0	0.057329	0	0	0.021082	0	0.117145	0	0	0	0.119099	0	0.0278	0	0	0	0	0.059429	0	0	0	0.04239	0	0.034389
gene-AT5G64660	2.69813	6.69705	6.44045	2.90292	3.28511	2.90544	3.12949	4.93936	7.47461	2.96204	2.78879	4.01344	3.98951	4.80058	6.56135	3.01135	2.79489	4.21522	4.25409	5.95191	4.76602	3.22847	2.29103	3.14657
gene-AT5G64667	2.0077	1.5567	1.07144	1.28183	0.606579	0.884018	1.59404	1.89588	1.25104	0.801744	0.98643	0.794194	0.92755	1.04166	1.10659	1.11151	0.954887	0.902956	1.8571	1.60436	1.96145	0.98993	1.01875	0.706104
gene-AT1G29490	0.219367	0.056926	0	0.800161	1.27181	0.813147	0	0	0	0.579867	0.840698	0.057003	0.055349	0	0	1.0451	1.47872	0.956515	0.058376	0.073979	0.11142	0.873665	0.433086	1.14668
gene-AT2G22910	8.95527	10.1076	10.4457	10.1078	9.94885	9.1525	9.40414	9.30063	10.0599	9.43837	8.79931	10.537	10.8558	10.6894	9.7646	9.0602	7.44949	8.08856	10.084	10.0796	9.60529	8.96829	10.7874	9.74256
gene-AT5G65390	11.1785	11.4599	7.90694	26.007	23.4117	24.4622	8.186	9.37299	8.363	10.7831	13.2944	9.57255	15.5924	11.2093	8.53906	22.9793	33.1232	22.6522	9.99207	10.2263	8.02685	11.1206	11.9359	11.4449
gene-AT5G62623	0	0	0	0	0	0	0	0	0	0	0	0	0	0	0	0	0	0	0	0	0	0	0	0
gene-AT5G62620	6.0381	5.86915	6.0721	6.077	5.59664	6.41776	5.319	6.24413	6.02461	6.04385	5.18649	5.82163	5.66205	5.92292	5.64382	6.03721	5.31156	6.22778	5.12829	5.31623	5.44449	4.9993	5.70396	6.11814
gene-AT5G62627	0	0	0	0	0	0	0	0	0	0	0	0	0	0	0	0	0	0	0	0	0	0	0	0
Arabidopsis_thaliana_newGene_908	0	0.139933	0	0	0	0	0	0	0	0	0	0	0	0	0	0	0	0	0	0	0	0	0	0
gene-AT3G48330	13.7973	15.7752	14.4715	10.924	11.5052	14.2937	13.6605	14.3202	14.9714	13.2852	13.0998	13.5648	13.4906	13.8245	12.6662	12.3392	12.3305	11.7549	13.6844	11.4271	14.7807	12.3418	12.949	11.6625
gene-AT5G26010	0.856616	0.591062	0.892847	1.17395	0.673463	0.897933	0.532662	0.664334	0.655695	0.925603	0.756972	0.804154	0.407849	0.641554	0.783703	1.15935	1.42904	0.324675	0.665903	0.661359	0.364137	0.603015	0.456606	0.580654
gene-AT4G39720	0.720124	1.11444	0.820893	0.606273	0.434353	0.70605	0.723157	1.32695	0.681735	0.409006	0.918443	1.2001	0.508496	1.2318	0.595492	0.58246	0.684205	0.813881	0.872433	0.792403	1.16549	0.932726	0.912237	0.511485
gene-AT1G53460	4.85801	4.98915	4.71008	5.40343	5.6726	5.63749	5.64605	5.43994	4.88659	5.64226	5.28048	5.19977	5.66775	5.53318	5.43709	5.98428	5.49803	5.31002	4.30506	5.6211	3.63748	4.97321	5.49473	5.22691
gene-AT1G29140	0	0	0	0	0	0	0	0	0	0	0	0	0	0	0	0	0	0.09045	0	0	0	0	0	0
gene-AT1G21395	0	0	0	0	0	0	0	0	0	0	0	0	0	0	0	0	0	0	0	0	0	0	0	0
gene-AT3G24180	20.6525	21.5858	21.2242	26.3874	28.4296	25.4003	22.8176	24.439	25.8882	32.3522	36.4572	32.6	21.5306	22.5176	21.7934	29.3105	27.582	28.7517	23.3766	24.0293	23.6962	30.4101	24.3731	26.4131
gene-AT1G21390	2.28594	2.94874	2.14847	1.60037	2.09757	1.97071	2.50963	2.64398	2.36444	2.38723	2.35449	2.99713	2.17709	2.22204	2.66045	1.88462	1.92858	2.88596	2.3086	1.57412	2.524	2.36801	2.25213	2.39261
gene-AT5G52210	8.5111	8.1384	8.30702	11.8732	10.2292	8.45681	9.49009	9.37431	8.21493	9.94952	10.7596	10.6717	10.5893	7.84154	9.51153	9.70371	9.10129	9.17323	8.13578	8.03629	9.17253	10.6356	11.3531	11.1136
Arabidopsis_thaliana_newGene_900	162.606	149.433	142.265	145.761	151.986	142.115	148.437	147.667	144.438	153.9	143.848	150.717	170.155	156.919	154.029	155.815	143.333	135.318	143.176	141.188	139.043	147.738	146.371	145.535
gene-AT2G21750	0	0	0	0	0	0	0	0	0	0	0	0	0	0	0	0	0	0	0	0	0	0	0	0
gene-AT4G24900	5.76678	5.50306	5.9646	5.4275	6.30706	6.62746	6.36285	5.98112	7.0442	4.80355	6.52923	6.19496	7.17576	6.45789	5.67286	6.41981	6.37559	5.36427	6.82812	6.05419	6.13074	5.89105	6.60018	6.47357
Arabidopsis_thaliana_newGene_906	10.2088	5.63461	7.53867	6.12943	5.39407	7.76126	7.48606	6.11954	5.80625	4.50319	4.71755	5.27538	8.51182	7.24114	6.12681	5.40224	6.14625	4.20441	7.60652	7.17453	7.81702	3.71694	5.85491	5.3814
gene-AT1G61040	8.82229	9.66237	10.0721	9.96185	10.1255	10.9073	8.40631	9.19313	9.57506	11.7558	9.03306	10.3503	8.50665	8.67621	7.96727	9.63711	10.3815	9.85275	8.76477	8.55726	7.29519	10.427	9.1585	9.13375
gene-AT4G15080	12.8261	15.3323	13.6695	14.5863	15.6937	14.2628	14.2516	14.1692	14.0987	13.2029	14.7051	14.5626	14.0952	13.4138	12.8724	15.0692	16.7871	15.6924	15.1543	13.4509	12.3054	13.4272	12.7693	14.2528
gene-AT1G08005	0	0	0	0	0	0	0	0	0	0	0	0	0	0	0	0	0	0	0	0	0	0	0	0
gene-AT1G51820	0.013472	0.059739	0.062205	4.04204	2.97152	2.57346	0.160243	0.193059	0.0655	3.81999	3.80172	2.58692	0.03584	0	0.031135	2.28035	2.47535	2.95282	0.103219	0.016554	0.044551	4.5402	4.31404	3.52465
gene-AT1G04580	0	0.040059	0.025825	0	0.021374	0	0.011874	0.008412	0	0	0.009587	0	0.00951	0	0.019839	0	0	0	0.019735	0	0.010047	0	0.01149	0
gene-AT1G08000	4.66116	5.14361	5.02347	4.80771	5.18654	5.93943	4.44781	4.56046	4.14241	4.65003	5.47481	4.34406	4.74989	5.09295	4.93164	5.79917	5.12291	5.22852	4.65565	5.29053	4.82148	3.73028	3.72097	4.92611
gene-AT3G16200	8.04241	8.97487	8.24378	10.1981	7.55632	8.99834	8.1828	9.03972	7.7342	8.60539	7.9705	8.30249	9.46979	10.4917	8.2439	10.5203	10.3382	8.75588	8.63752	8.82198	8.58513	9.52197	9.9191	8.01741
gene-AT4G01350	0.024807	0.078053	0.083414	0.062898	0.08699	0	0.087104	0.144303	0.020828	0	0.056398	0.022048	0.068488	0.135528	0.215739	0.021428	0	0.019393	0.05996	0	0	0.02489	0.02011	0.020297
gene-AT4G13870	4.17425	3.65228	3.438	4.70342	4.77453	4.43697	3.64163	3.46088	4.38072	3.53896	3.70795	3.83052	3.97215	3.4697	3.76222	4.38437	4.86773	3.37874	3.22329	3.66644	4.60708	4.69171	4.62771	4.42981
gene-AT1G15800	2.15112	1.79196	2.31782	3.21788	2.11119	2.01485	3.18651	2.16893	2.97212	4.03986	3.52991	2.66131	2.00791	2.5045	2.29744	2.85832	2.32572	2.9063	2.02215	1.96192	1.87047	3.19686	3.57675	3.24968
gene-AT3G56270	5.52359	5.83669	5.87944	3.36029	4.3935	5.27885	6.12077	5.84611	6.35632	4.525	4.6788	5.29178	5.75129	7.15466	6.14122	4.16574	4.69833	5.31688	6.12249	6.19125	5.44946	5.11814	5.00372	6.7898
gene-AT3G55900	0	0.171788	0.152327	0.315663	0	0.046408	0.325558	0.113956	0	0.543655	0	0	0	0.239318	0.067425	0	0	0	0	0	0.044607	0.188531	0	0
gene-AT5G65530	1.2576	0.757044	0.947088	0.607255	0.510029	0.367067	0.577674	0.702332	0.839691	0.324795	0.570978	0.595007	0.967512	0.447316	1.00411	0.351664	0.331103	0.570572	1.08897	0.749719	0.732671	0.29956	0.304431	0.33466
gene-AT1G11130	7.96603	9.08816	9.21263	6.02016	5.69914	6.6831	8.39932	9.88222	9.6473	5.33158	5.92115	6.37798	8.47058	9.19145	10.1586	6.5203	6.82551	6.99178	9.8893	9.17239	8.52421	5.76796	4.74039	5.60043
gene-AT2G33175	1.15436	0.961986	0.498576	0.784686	0.127773	0.438472	1.24932	0.853391	0.956104	0.720077	0.227125	0.673617	0.497478	0.949985	0.339159	0.154149	0.546106	0.305591	0.902734	0.568328	0.936146	0.490136	0.322621	1.0619
gene-AT2G14846	0	0	0	0	0	0	0	0	0	0	0	0	0	0	0	0	0	0	0	0	0	0	0	0
gene-AT1G19720	34.1243	44.4682	40.7058	36.7935	41.2352	38.1783	38.9657	40.5611	44.0037	35.1115	36.748	40.5638	40.5649	42.8286	48.2991	40.135	36.6131	42.3427	39.6045	39.1788	38.9295	35.3382	32.2974	34.6917
gene-AT1G49700	0.437071	0	0.516369	0.234807	0.101537	0.310843	0.488016	0.435363	0.189958	0.361152	0.345913	0	0.449666	0.300139	0.251918	0.295326	0.287352	0.17878	0.315157	0.568556	0.685781	0.349738	0.254472	0.4196
gene-AT5G11300	1.14784	2.10012	1.23009	1.08565	1.47568	1.11526	1.34494	1.26832	1.83378	1.35265	1.82045	1.63836	1.94218	1.63054	1.64592	1.24808	1.10082	0.900009	1.35205	1.51977	1.46839	0.824046	0.860646	0.991055
gene-AT1G13400	0.208373	0.1609	0.204172	0.272418	0.259656	0.28496	0.262683	0.416969	0.035205	0.549931	0.190503	0.380519	0.188532	0.211694	0.371241	0	0.216031	0.46525	0.755216	0.200156	0.401635	0.520446	0.479752	0.252276
gene-AT1G18450	21.4287	20.9149	21.6307	23.5718	23.4212	22.4239	21.131	20.5317	23.3812	23.2337	23.3868	25.4496	20.7409	22.333	18.7893	22.6344	23.4486	22.6705	20.0998	23.1413	21.5249	23.1003	20.7064	21.0958
gene-AT3G25600	3.9193	5.98638	8.55727	7.76122	6.70289	5.9119	4.91039	5.17669	7.20389	5.7959	6.9254	7.44117	5.48173	6.59177	7.36706	6.6311	6.88203	5.99539	4.13068	6.09213	8.31973	4.08026	4.53439	5.00935
gene-AT3G22460	4.51084	4.50434	4.95016	1.92549	1.63487	2.62338	2.72992	4.68283	2.99897	3.153	2.94743	3.42782	4.44775	3.45432	3.70306	2.19841	1.00668	1.72024	3.03073	4.817	3.14288	1.21858	2.32784	2.68348
gene-AT3G26550	0.356675	0.288424	0.387204	0.266346	0.167247	0.127228	0.066779	0.182518	0.180485	0.126608	0.228354	0.12646	0.388714	0.056195	0.362594	0.312971	0.18881	0.174894	0.233593	0.270687	0.170946	0.14412	0.222951	0.044744
gene-AT1G05180	14.1768	14.3016	14.2237	15.4903	14.7758	15.2135	15.0956	15.8012	15.5673	16.247	15.0202	18.4622	15.5988	15.1945	15.9822	15.9346	15.2745	14.7099	15.1689	15.2899	15.7616	15.9224	14.6811	15.8154
gene-AT1G52330	0.356167	0	0.070131	0.223105	0.189517	0.250545	0.450952	0.077187	0.096303	0.375308	0.182922	0.16095	0.123459	0.240864	0.156536	0.050232	0.050274	0.045413	0.046784	0.18368	0.096282	0.145529	0.077108	0.152806
gene-AT1G56650	1.96021	1.40516	2.82146	0.974233	1.21109	0.889814	1.87952	1.00176	1.46233	0.374423	0.429636	0.187619	1.21648	1.42355	0.849396	0.237696	0.093335	1.32908	1.56621	0.878668	0.374368	0.778245	0.526367	0.325209
gene-AT2G24980	0	0	0	0	0	0	0	0	0	0	0	0	0	0	0	0	0	0	0	0	0	0	0	0
gene-AT1G55300	6.71198	6.26833	5.76351	6.16467	6.9441	6.47878	5.74954	5.76032	5.8331	6.68311	7.21367	6.7415	8.00917	6.68098	7.34106	7.38473	6.46351	8.12287	7.90283	7.04825	6.9593	5.9291	6.06045	7.61461
gene-AT2G20400	2.81878	3.5688	3.73462	3.82584	2.87553	2.78518	3.87053	3.16335	3.30124	4.07694	3.6338	3.85629	3.58509	4.16284	4.39559	3.4731	2.61174	3.0322	4.15935	2.65842	4.04651	3.70749	2.80111	3.08561
gene-AT2G23660	0	0	0	0	0	0	0	0	0	0	0	0	0	0	0.040009	0	0	0	0	0	0	0	0	0
gene-AT5G40140	3.844	3.15256	3.73265	2.9886	3.7801	3.35249	3.38899	3.37897	3.40479	3.26332	3.37952	3.5732	3.15594	3.49827	2.97281	3.7213	3.50897	3.13782	3.46756	3.14038	3.40668	3.56941	3.37839	3.29293
gene-AT1G80810	4.21403	4.82816	4.6277	4.30783	5.42439	4.55456	4.19692	4.46554	5.28509	4.38039	3.9553	5.9593	4.02849	4.76468	5.08386	4.91532	3.65794	4.29831	4.82021	3.83214	4.74402	4.59278	3.94385	3.83829
gene-AT4G16570	2.91295	2.82224	2.34915	2.55217	2.72839	3.19712	2.44904	2.8207	2.86777	2.75926	2.9128	2.52957	2.55136	2.96315	2.7165	3.0758	2.71361	2.8251	2.58113	3.01812	2.53449	2.6923	2.22122	2.9717
gene-AT1G54650	4.32546	4.33017	4.26847	4.33905	4.60658	5.35364	3.19871	3.637	5.1949	2.97342	4.38591	4.19427	4.1532	4.19103	4.47954	4.25318	3.96244	4.67012	4.63281	4.39316	4.55381	4.82826	4.48613	4.98373
gene-AT1G05230	12.4915	12.445	12.1592	10.7052	10.8691	10.3191	11.4944	12.7164	14.0678	9.79685	10.7867	10.8066	11.6464	12.582	11.6385	10.1016	9.35121	11.183	11.7435	11.1677	11.2623	9.84758	9.81366	9.65938
gene-AT2G27750	0.003148	0	0	0	0	0	0	0	0	0	0	0	0	0	0	0	0	0	0	0	0	0	0	0
gene-AT5G23990	0	0	0	0	0	0	0.03848	0	0.021098	0	0	0	0	0	0	0	0	0.017804	0	0	0	0.115875	0.041385	0
gene-AT1G51170	4.66789	2.93825	3.62127	1.25945	1.41696	1.91488	4.16076	3.54699	4.29207	1.92008	1.78888	2.69708	4.76479	4.30902	3.36844	1.18012	1.14993	1.74883	4.80732	4.39235	3.43635	2.35576	2.20495	1.9523
gene-AT1G51172	0	0	0	0	0	0	0	0	0	0	0	0	0	0	0	0	0	0	0	0	0	0	0	0
gene-AT4G12050	0.081894	0.015471	0.095688	0.034923	0.019828	0.058619	0.068463	0.081534	0.057094	0.067991	0.074995	0.120009	0.017235	0	0.073466	0.18577	0.061303	0.102687	0.038754	0	0.040333	0.03452	0.033972	0.020793
gene-AT1G76800	2.8534	2.54319	1.85657	3.3693	2.50397	5.15784	2.37386	2.60171	1.70517	2.74976	2.23058	2.79584	4.03533	4.28234	3.03274	4.89326	3.76263	4.86132	2.97088	4.57116	2.9466	3.28942	3.70802	5.92081
gene-AT4G27760	18.9143	19.4278	20.2602	19.4263	20.9132	23.7045	21.0521	21.0791	22.6807	21.7293	22.5434	21.0179	19.4661	19.7616	19.6228	23.9158	25.1318	24.3956	21.058	19.4416	18.3085	21.0959	20.1091	21.8638
gene-AT1G50880	0	0	0	0	0	0	0	0	0	0	0	0	0	0	0	0	0	0	0	0	0	0	0	0
gene-AT3G23730	17.3693	16.9691	13.6408	42.781	35.0136	35.478	18.076	16.9602	11.3063	19.9148	23.8653	20.4555	17.2156	14.441	8.95484	41.4018	44.5294	35.9138	14.3884	11.7105	12.3136	27.7614	20.0884	17.902
gene-AT3G59230	0.066167	0.053413	0	0.061539	0.188737	0.069782	0.027629	0	0.072841	0.100035	0.083804	0	0.049598	0.136422	0	0	0.134865	0.275899	0.025138	0	0	0.143197	0.05286	0.130515
gene-AT4G18100	217.57	178.239	191.884	162.659	182.928	199.796	204.066	196.933	190.182	174.939	184.6	195.694	211.845	183.37	187.829	186.048	192.901	191.239	201.693	199.587	194.497	173.048	196.775	201.087
gene-AT3G27600	0	0	0	0	0	0	0	0	0	0	0	0	0.035561	0	0	0	0	0	0	0	0	0	0	0
gene-AT3G15160	15.4614	16.3469	15.6137	17.5335	18.1545	18.3358	15.9722	15.813	18.0235	17.0485	18.695	18.052	16.3907	17.2845	16.1127	16.5749	17.9234	16.8212	17.8095	16.8264	17.3694	17.5911	17.7732	16.6637
gene-AT5G21482	7.17253	6.91972	8.22186	13.2863	11.8725	10.7389	6.35937	6.67771	6.59873	7.30364	7.55231	7.72324	7.5556	7.65121	6.21211	13.3465	15.8829	14.0415	7.29368	8.24729	6.80713	8.65163	9.66205	7.77919
gene-AT1G02180	5.77692	6.52039	5.98883	5.12475	5.0228	4.4113	4.22963	4.09549	5.13782	4.49235	4.01975	4.34687	5.87099	5.55177	6.34339	4.87355	4.76696	4.8141	6.94453	6.47488	4.94484	4.09336	4.56704	6.08639
gene-AT3G51910	2.22821	2.33492	1.8779	7.31135	5.9454	7.40045	2.96873	1.7836	2.81289	7.41969	8.7663	6.32088	2.33735	1.54467	3.50453	8.30623	9.44861	6.82139	2.59753	2.79978	2.31741	5.86893	6.60785	6.7539
gene-AT5G58980	3.87097	5.03842	5.19407	4.66	4.02088	4.51825	4.82104	5.42065	5.9231	3.66437	4.00462	3.79374	4.68006	4.63531	5.90707	4.72167	3.80856	3.4375	5.49672	4.37235	4.72898	4.14704	3.45036	3.49376
gene-AT4G37685	2.15501	2.0508	1.40074	2.12018	2.75853	1.62729	1.38187	1.37644	1.22216	1.64315	1.79747	1.69309	1.88264	2.95128	1.91154	2.08775	2.42887	2.04196	1.77464	2.16729	1.5024	1.90446	1.53972	1.32955
gene-AT5G24500	10.7572	10.2294	8.31547	9.56858	14.3112	11.763	10.5123	10.1001	11.4716	12.4588	13.057	12.1825	8.89975	12.1894	10.7288	13.519	12.9335	11.7062	11.0788	12.3341	9.68651	14.2624	13.5939	12.9817
gene-AT2G32450	9.36212	9.38949	8.13035	11.0657	11.541	11.43	8.46951	8.24125	9.4637	9.69127	10.3114	9.50268	9.0871	9.29128	7.75156	11.5442	12.9563	11.4388	8.25327	8.01013	7.64588	9.28295	9.72568	10.4298
gene-AT4G17620	11.8198	11.976	13.5679	12.5015	13.0649	13.5145	13.4513	13.9704	11.6871	14.2354	11.8297	14.038	12.7588	13.39	13.1955	12.8569	14.4137	13.9336	12.7096	13.583	12.7181	13.6251	12.1613	13.4526
gene-AT3G45860	5.20715	6.89199	5.44298	5.91507	4.79541	4.77836	9.86173	9.72671	9.80684	16.0626	20.6986	13.5143	1.64183	1.65563	2.0002	3.19397	3.26327	2.48519	2.28118	2.84636	3.62622	5.19674	3.26058	2.83825
gene-AT5G60570	22.8643	22.0144	21.8979	23.6583	24.7088	21.7207	21.5752	21.7536	25.0802	22.0935	23.0112	22.3373	23.1736	22.3829	23.2974	20.5135	25.7782	22.437	24.6307	23.4437	22.7839	23.5315	22.3443	21.9695
gene-AT2G30340	0	0	0	0	0	0	0.026434	0.05965	0	0	0	0	0	0	0	0	0	0	0	0	0	0	0	0.06925
gene-AT5G61620	0	0	0	0	0	0	0	0	0	0	0	0	0	0	0	0	0	0	0	0	0	0	0	0
gene-AT1G80100	0	0.129835	0	0	0.131642	0.319896	0.120556	0	0	0	0.223566	0	0.045139	0.04145	0.10782	0.222593	0.062524	0	0.229833	0.230382	0	0.159251	0	0
gene-AT1G30130	12.3035	12.4255	11.4493	13.3175	13.7605	11.3964	11.0461	10.7688	12.2193	11.5003	11.118	12.5641	11.0726	14.6841	11.0367	13.3976	12.1119	11.9039	13.5624	10.0214	11.5674	11.7755	11.1696	11.6616
gene-AT5G20080	45.0332	40.0063	45.1132	39.2189	39.9789	41.8434	44.1419	45.704	43.5562	36.8236	37.3644	37.3766	46.5076	43.7882	39.0629	39.3554	37.5293	38.7993	42.7933	42.3103	41.6237	38.6101	41.2845	38.2928
gene-AT2G34850	1.45744	1.22334	1.44655	0.652164	0.362971	0.134257	1.08853	0.682029	1.85399	0.530662	0.60059	0.70737	1.10437	0.904074	1.27162	0.372699	0.370187	1.17311	1.08503	1.00644	1.18453	0.52749	0.804452	0.569596
gene-AT1G30135	0.189875	0	1.0276	0.440027	0.500319	0.724734	0.50959	0.125166	0.732633	0.400663	0.335714	0.215029	0	0	0	0.431459	0.494541	0.264706	0.063495	0.065584	0	2.68431	0.615673	0.676744
gene-AT4G26415	1.07083	0.838509	1.55063	1.22247	1.47309	1.24677	1.40532	1.50869	1.5995	1.57232	1.39586	1.27755	1.60816	1.10629	0.928034	1.10769	1.52343	1.22403	1.30218	1.28125	0.964791	1.2846	0.989346	0.873271
gene-AT1G07690	0	0	0	0	0	0	0	0	0	0	0	0	0	0	0	0	0	0	0	0	0	0	0	0
gene-AT4G26410	32.2851	28.4954	26.7487	33.5095	30.3825	33.9371	33.1704	28.8134	30.4274	32.5945	31.8375	32.5987	33.0427	27.5444	29.325	28.8006	30.983	33.0658	33.6025	32.5221	30.8585	34.2274	32.7669	34.833
gene-AT3G54250	4.29414	4.49124	5.66336	4.58113	4.82894	4.53838	5.94402	5.00772	4.67975	3.92713	5.14976	4.45838	5.80272	5.03388	5.01805	4.26818	3.45856	4.92655	5.54094	4.47757	5.04703	4.6647	5.23576	4.42521
gene-AT5G52350	0	0	0	0	0	0	0	0	0	0	0	0	0	0	0	0	0	0	0	0	0	0	0	0
gene-AT5G26860	6.33249	6.34095	6.11694	5.50391	5.21432	6.06435	6.03462	6.94831	6.50502	5.25565	5.86108	5.91193	7.5826	7.64748	5.94591	5.97496	5.56356	6.42355	7.36656	7.19819	5.97699	5.94291	5.08624	5.31985
gene-AT5G57180	20.6911	19.9164	20.9112	27.3053	23.9478	25.5095	19.8025	19.6203	21.7731	24.7414	23.5786	23.8452	20.3139	21.8448	20.5556	27.8643	27.0648	26.9403	20.8166	18.1263	18.9545	26.4058	23.6543	25.324
gene-AT5G26865	0.238988	0.271906	0.290379	0.111149	0.232888	0.220052	0.227886	0.118178	0.3046	0.211897	0.360507	0.083826	0.113971	0.259688	0.41355	0.154098	0.224897	0.053166	0.218685	0.173791	0.424576	0.126667	0.224081	0.310623
gene-AT4G15700	8.45873	7.77877	10.4777	11.9255	11.1018	15.3757	17.7759	19.1693	23.1528	25.8318	22.3225	24.2537	11.473	10.2672	11.198	15.2533	16.1347	15.116	14.988	18.0453	18.5918	22.4427	21.3287	21.272
gene-AT2G02350	0.756818	0.850329	0.865993	0.704745	0.496487	0.71725	0.719366	0.873256	0.776383	0.411204	0.722605	0.370062	1.0609	0.21902	1.01027	0.869164	0.910884	0.572583	0.82794	0.675296	0.648978	0.750982	0.611662	0.662779
gene-AT3G58540	0.154408	0.165755	0.151504	0.083598	0	0	0.341628	0.143053	0.182857	0	0.065388	0	0.066279	0.078335	0.407963	0	0	0.076746	0.266424	0	0.019274	0	0	0
gene-AT3G01290	12.6176	28.5879	32.282	143.726	127.713	122.044	24.6906	31.5246	59.0336	151.546	187.723	152.115	16.2372	21.7601	35.5471	113.985	144.614	131.366	19.4442	28.6378	41.5351	99.0781	92.4113	101.06
gene-AT1G73970	6.64823	6.71728	6.63544	5.60747	4.85142	5.39976	5.56692	6.08972	7.57958	5.05075	5.61343	5.66035	5.60259	6.30506	6.62071	4.89999	4.3584	4.60869	6.66914	6.2631	6.15712	5.70467	5.26377	5.73968
gene-AT5G20330	0	0	0	0	0	0	0	0	0	0	0	0	0	0	0	0	0	0	0	0	0	0	0	0
gene-AT3G06740	8.15964	7.40169	7.23567	3.83474	5.70571	6.38618	8.09298	8.22159	6.62858	5.53372	6.76306	6.29822	9.93529	8.79566	5.42419	6.95639	6.97613	5.99383	8.19402	8.56362	6.11185	5.64719	4.81116	4.35332
gene-AT4G13010	25.2467	29.4289	29.7162	48.6017	49.2827	51.9288	30.9082	29.0984	32.3992	46.8554	52.9174	53.7366	27.2377	30.1262	32.6024	47.2485	50.3245	49.9341	30.5979	29.9176	30.8997	51.0378	51.2426	58.0999
gene-AT1G75720	1.21444	0.442901	0.46958	0.161125	0.183655	0.521966	0.565563	0.460818	0.410451	0.260211	0.145088	0.538496	0.968037	0.224642	0.857791	0.790874	0.441992	0.81226	0.667388	0.642967	0.63811	0.372319	0.688435	0.907303
gene-AT1G34150	5.89715	6.05837	5.86619	5.69772	5.08603	6.38379	6.33064	6.62033	7.31917	6.88394	6.73066	6.11076	5.22675	7.26591	6.33861	6.02037	6.44221	5.8594	6.3155	6.15583	5.96958	5.71224	5.71621	5.04589
gene-AT3G13640	0.216796	0	0.105913	0.119244	0.176001	0	0.085011	0.069019	0.10042	0.056999	0.184089	0.088479	0.038511	0.085892	0	0.127737	0.078639	0.073307	0	0	0.036514	0.018082	0	0.164377
gene-AT4G25260	10.1244	8.17506	9.40501	9.17543	9.29244	10.461	7.69158	7.42241	9.10019	9.08507	9.48565	8.85068	9.5624	8.42779	7.68621	9.6625	12.2545	10.6273	9.5146	8.25202	8.20241	8.97419	7.60454	9.5229
gene-AT5G17070	9.97763	8.90516	12.2411	12.0052	9.18661	10.6859	11.4049	10.4858	10.1648	10.1185	10.7045	7.85384	10.8759	11.0087	10.1644	10.8761	11.3901	11.1736	11.3758	9.12714	9.68712	9.72311	10.9507	9.7106
gene-AT5G57450	0.556677	0.49658	0.517698	0.322089	0.375873	0.440531	0.606013	0.632649	0.391687	0.239653	0.265052	0.446245	0.37863	0.313721	0.778069	0.437385	0.326791	0.287957	0.499644	0.570561	0.503097	0.193463	0.482473	0.473478
gene-AT5G60390	952.313	910.12	925.567	854.083	856.459	893.083	943.673	958	936.631	871.587	923.533	895.041	973.172	982.164	916.131	924.044	907.631	929.153	995.948	960.333	936.16	874.342	861.587	871.233
gene-AT1G79600	44.8237	47.6678	47.3332	53.5157	51.2274	51.4815	46.7169	44.7195	48.4204	51.1584	51.9111	55.0244	43.0411	46.3828	47.6299	55.045	53.1146	55.0177	48.4807	49.7472	47.2268	55.0985	49.9823	53.3319
gene-AT3G18690	3.46493	5.71048	7.46729	8.45067	8.87782	7.10472	4.50458	6.30123	8.44685	8.03611	8.22743	7.75575	3.95255	6.42537	6.31337	7.15201	8.76946	8.56405	3.84272	6.07208	7.8945	7.90304	6.00843	7.44714
gene-AT2G38110	4.63802	5.05741	4.10829	3.95845	4.61899	4.66251	4.15616	4.83342	4.51644	4.12102	4.46139	4.57111	4.07466	5.02201	4.75441	4.86461	4.0248	3.86963	6.55952	6.36604	6.06828	5.7955	5.64227	3.93745
gene-AT3G22920	0	0	0	0	0	0	0	0	0	0	0	0	0	0	0	0	0	0	0	0	0	0	0	0
gene-AT1G04910	13.1324	12.9117	14.0713	16.1426	14.5539	14.3331	11.7551	12.865	14.3589	14.9077	14.3709	15.37	13.8575	12.3521	12.8254	14.3593	14.7518	13.3428	12.3012	12.7527	13.0018	17.4122	15.1308	15.5278
gene-AT5G54190	1.23836	0.786571	1.01304	0.207849	0.582097	0.172942	0.31905	0.348929	0.574343	0.413405	0.258241	0.222847	0.918247	1.11475	1.03304	0.526429	0.477912	0.294704	5.10436	6.43746	7.42009	3.89327	3.61275	5.25185
gene-AT3G28922	0	0	0	0	0	0	0	0	0	0	0	0	0	0	0	0	0	0	0	0	0	0	0	0
gene-AT5G13790	1.25731	0.957277	1.32997	0.430429	1.03693	0.933701	0.977201	0.614619	0.922021	0.977793	1.12312	0.996797	1.12107	1.36312	0.847709	1.09081	1.0908	1.06795	0.772549	0.776914	0.688129	0.740065	0.994926	1.11791
gene-AT5G50860	12.8468	13.1923	12.3894	12.5886	13.6732	12.0758	13.126	13.8468	13.8452	11.8223	12.8396	14.3288	13.3755	13.2405	13.0454	13.5761	13.2736	12.9587	11.5728	12.7717	12.1928	12.9595	12.6198	13.5876
gene-AT2G31430	0	0	0	0	0	0	0	0	0	0	0	0	0	0	0	0	0	0	0	0	0	0	0	0
gene-AT2G31432	0	0	0	0	0	0	0	0	0	0	0	0	0	0	0	0	0	0	0	0	0	0	0	0
gene-AT4G25190	0	0	0	0	0	0	0	0	0	0	0	0	0	0	0	0	0	0	0	0	0	0	0	0
gene-AT2G28360	4.90824	5.67176	5.26437	5.81085	5.44179	3.97837	5.03248	5.77919	6.24969	6.0892	5.65328	5.08298	5.75344	6.53046	5.43469	5.89803	4.97638	4.96878	5.49276	6.08992	5.22732	5.73206	5.5895	4.83883
gene-AT2G33490	8.14266	9.3205	9.34576	9.53604	9.86123	9.05693	9.22116	9.5469	10.3326	10.3693	10.9588	10.8823	7.63598	7.86652	9.30536	9.44716	9.93418	9.24202	7.92497	7.47403	9.26489	9.99797	9.12289	8.53427
gene-AT4G30440	71.5367	76.5606	70.199	94.0295	77.2317	74.5766	58.6938	60.6316	58.8304	57.3942	65.8697	62.7474	68.9208	64.3054	63.1165	80.811	94.6458	80.1568	65.1123	62.9626	61.8878	71.9793	68.7466	62.7662
gene-AT2G26930	43.0596	39.0162	39.5256	39.3005	40.294	40.964	39.5558	41.4238	42.3833	37.6291	38.0339	39.6647	43.1815	42.8228	41.3618	39.2852	43.2167	39.9348	45.9498	44.0945	43.0074	39.5576	34.6998	36.9368
gene-AT3G49810	5.19817	6.98775	7.18174	4.16487	3.71662	4.59837	5.77093	6.03181	7.89853	4.58751	4.25178	5.76971	5.58073	7.16815	7.23236	3.88308	4.87249	5.35917	6.61352	6.51752	7.68399	3.7408	4.14745	4.13166
gene-AT5G27730	19.8636	20.9839	19.8969	13.9579	13.6045	14.4448	19.6075	16.9926	21.0716	12.939	12.4205	15.1774	20.2183	20.478	22.2917	14.0255	14.7058	13.6452	20.0247	20.2931	19.8084	12.0095	11.8242	12.8976
gene-AT2G39390	53.2401	44.9176	46.6659	46.1006	51.7739	55.2083	51.2877	50.1594	45.4594	50.1459	48.733	51.2321	56.5317	49.5114	40.6854	48.3151	50.9908	51.7259	50.7467	48.4078	43.1901	44.8869	55.0516	55.1063
gene-AT2G34140	1.26171	1.07167	1.22871	0.754644	1.29543	1.15652	1.48399	0.893772	1.62192	2.3036	1.97861	1.6432	0.857332	0.823736	1.46405	1.50391	1.1588	1.80598	0.957644	1.12215	1.3545	1.96717	1.85929	1.52744
gene-AT4G31715	0	0	0	0	0	0	0	0	0	0	0	0	0	0	0	0	0	0	0	0	0	0	0	0
gene-AT4G31710	0	0	0	0	0.014929	0	0	0	0	0	0	0	0.011297	0	0	0	0	0	0	0	0	0.011412	0	0.015529
gene-AT3G43710	0	0.018461	0.023601	0	0	0	0.038251	0	0	0	0	0	0	0	0	0	0	0	0	0	0	0	0	0.043387
gene-AT2G29940	1.08235	1.20718	1.45988	1.11393	1.11815	1.27912	1.26562	1.38827	1.35588	1.41431	1.63387	1.20923	1.22064	1.39544	1.23639	1.0164	0.969637	1.09945	1.42288	0.877665	0.98882	1.09442	1.15143	0.807178
gene-AT5G21060	28.4654	27.0546	28.6814	27.1601	26.3376	26.1197	25.8269	25.9797	26.6238	27.3771	27.1259	27.1389	29.2082	28.3735	28.6939	26.9971	24.7796	27.5489	28.6127	28.1331	28.1481	26.9304	29.3786	25.7873
gene-AT4G14540	31.7327	28.2486	27.2739	29.0116	26.3702	30.9422	30.0108	27.3896	27.7348	30.737	26.225	28.4756	25.9986	27.6507	28.3152	30.022	28.9468	28.7418	28.5743	28.9769	28.7536	28.0226	29.0941	29.3818
gene-AT4G28260	28.0886	28.7809	26.7602	24.9342	25.549	24.1126	29.1828	28.4762	28.8337	28.5981	26.0226	29.7893	27.3503	27.5295	27.4595	23.6613	26.4572	26.451	29.6131	29.0773	29.5817	24.0985	24.86	28.1131
gene-AT1G70770	48.5128	46.0491	47.2549	53.9956	48.3282	46.0784	47.1417	44.5254	46.5753	52.0641	56.903	51.6159	49.3131	47.0411	46.6592	53.1149	49.5109	50.0213	45.031	45.2486	43.8487	60.1058	51.8186	52.956
gene-AT4G36840	4.09011	3.74364	3.53992	4.24636	4.68657	4.06517	2.88038	3.98338	3.72431	4.42132	4.49942	4.00162	3.8006	3.94632	4.53837	4.13054	4.51838	4.13094	4.11816	4.25261	3.042	4.84251	4.31975	3.8374
gene-AT2G28090	0	0	0	0	0	0	0	0	0	0	0	0	0	0	0	0	0	0	0	0	0	0	0	0
gene-AT4G20010	17.5114	16.8512	17.2605	18.2257	20.2752	17.9412	16.2537	19.3155	19.598	18.0184	18.8427	16.4366	20.2453	19.6463	19.3491	17.3145	18.7778	18.3881	21.0108	20.6354	19.001	16.5534	16.3943	16.1393
gene-AT1G68360	0.611979	0.361497	0.311913	0.443686	0.174698	0.354695	0.722076	0.505903	0.528251	0.574413	0.659165	0.539569	0.550099	0.638335	0.62495	0.389026	0.70762	0.479057	0.435337	0.620498	1.10739	1.03672	0.634428	0.569049
gene-AT2G18830	0	0	0	0	0	0	0	0	0	0	0	0	0	0	0	0	0	0	0	0	0	0	0	0
gene-AT3G02240	0	0	0	0	0	0	0	0	0	0	0	0	0.050164	0.048907	0	0	0	0	0	0.057631	0	0	0	0
gene-AT3G02242	0	0	0	0	0	0	0	0	0	0	0	0	0	0	0	0	0	0	0	0	0	0	0	0
gene-AT5G56325	0	0	0	0	0	0	0	0.047539	0	0	0	0	0	0	0	0	0	0	0	0	0	0	0	0
gene-AT5G51110	173.343	164.924	158.949	152.321	150.556	162.344	168.068	163.855	158.074	152.395	158.259	153.879	172.823	169.775	163.767	156.292	161.45	158.134	172.745	176.715	172.079	153.773	155.737	160.469
gene-AT5G56320	1.06139	0.856744	1.13027	0.578264	0.518491	0.482302	1.34954	0.772235	1.21807	0.51661	1.00172	0.665627	1.27581	0.644856	0.856532	1.10846	0.151773	0.910635	0.820403	0.967447	0.548503	0.945008	0.404879	0.582189
gene-AT4G38775	4.80115	7.37157	4.81146	2.3389	1.69623	1.39097	4.46344	2.80984	2.71929	0.169353	2.17134	1.05085	6.86549	3.3539	3.04005	1.16638	2.48783	2.31455	5.25832	4.1374	4.02481	1.14836	0.940494	0.651328
gene-AT1G69090	0	0	0	0	0	0.032425	0	0	0	0	0	0	0	0	0	0	0	0	0	0	0	0	0	0
gene-AT3G03590	3.96993	3.58997	4.05445	3.26277	3.57851	1.90033	3.93636	3.72939	2.67283	2.99692	3.21203	3.65401	3.74399	3.73401	3.58873	2.68264	2.63788	3.49365	3.42483	3.78228	3.8714	3.44733	3.01809	4.10642
gene-AT5G50240	12.0149	10.353	12.0787	5.48283	4.53246	4.36048	11.2782	8.82008	9.14753	5.68251	5.0108	6.17825	9.3399	9.80294	10.7072	4.7384	4.82373	3.70788	9.87872	9.96952	11.8798	5.12678	4.31439	5.79441
gene-AT1G72730	7.47194	7.02559	7.64603	7.11735	7.66963	7.91366	6.64383	6.72558	6.75516	7.37147	8.1711	6.91522	7.68292	8.07546	6.57695	7.8242	8.54116	8.50464	7.83083	7.08677	7.52687	7.59282	6.55049	9.00897
gene-AT5G58470	13.9168	14.3016	14.153	16.9089	17.3916	16.9751	13.6509	15.9715	13.3004	15.2997	13.6091	15.2889	14.2315	14.687	14.2303	16.6364	15.5795	18.2475	14.0432	13.3952	15.0796	15.3586	15.4642	15.4305
gene-AT3G19274	0	0	0	0	0	0	0	0	0	0	0	0	0	0	0	0	0	0	0	0	0	0	0	0
gene-AT5G44110	6.41626	6.38114	8.03879	6.01036	7.24343	5.87782	7.50225	6.55177	7.18753	3.9414	5.88826	5.69559	6.12638	6.64264	8.91283	5.42253	5.80303	5.97284	8.02063	5.85494	7.78912	6.55457	5.05993	4.59922
gene-AT3G19270	0.512631	0.368421	0.294002	0.366375	0.338713	0.441823	0.803809	0.540718	0.602347	0.582171	0.54864	0.514429	0.478317	0.352013	0.513066	1.04439	0.551341	0.422149	0.81352	0.751709	1.0168	0.218305	0.548071	0.307376
gene-AT2G01070	16.1271	17.4926	14.3138	15.9825	17.377	14.6373	15.8897	14.3105	16.0157	15.0046	15.4087	13.7573	17.8946	17.051	15.5557	17.6681	16.5545	16.3262	16.3435	16.5169	15.6218	17.9098	15.7013	15.0348
gene-AT3G15930	0.012845	0.003867	0	0.000502	0	0.00135	0	0	0.005077	0	0	0	0.004014	0	0	0	0	0	0.001182	0.003955	0	0.001447	0.004083	0.001147
gene-AT1G44890	1.84162	1.4977	1.80517	2.25868	2.21278	2.26958	2.02618	2.73693	1.84519	2.25969	2.31518	2.31928	2.44036	2.1685	2.23801	1.90915	2.64648	2.51191	1.58682	1.71506	2.48834	1.9735	2.45637	2.77007
gene-AT1G44895	0	0	0	0	0	0	0	0	0	0	0	0	0	0	0	0	0	0	0	0	0	0	0	0
gene-AT5G15320	28.9373	25.9701	24.4506	19.8954	17.8757	21.5246	30.546	27.1097	23.5054	19.8751	21.3996	19.3235	24.8039	26.9072	25.8128	20.2579	18.9109	18.8798	25.8332	25.8193	31.565	21.8301	27.7299	20.2252
gene-AT3G51710	1.92205	2.11628	1.8867	1.37516	1.14672	1.78588	1.31958	1.95429	2.22333	1.98555	1.40064	1.80707	2.25518	2.24167	1.7113	1.04545	1.8364	1.80316	2.09519	1.77807	2.19441	1.7896	2.16711	2.71557
gene-AT5G55740	15.2749	14.0465	12.9847	11.487	12.5735	14.6757	14.6711	14.6628	14.3148	11.4735	11.6314	11.6083	16.1538	15.4809	15.7833	15.0295	14.3105	14.3761	16.4182	14.2946	15.6335	13.0878	12.9979	14.733
gene-AT3G45000	0	0	0.128154	0	0	0.239538	0	0	0	0	0	0.047568	0	0	0	0	0	0	0	0	0	0	0	0
gene-AT2G35430	2.65265	2.05014	2.27425	1.54504	1.75162	3.32226	1.60625	2.4849	2.59002	3.05452	2.2029	1.91927	2.39141	2.26807	1.94213	2.91665	2.33887	1.96341	2.30988	2.36567	2.74478	2.34749	2.55856	3.07722
gene-AT2G47930	37.9314	32.6521	28.6438	22.3555	25.8766	23.176	26.3537	28.6997	27.7334	18.7378	21.2483	19.1217	32.8689	35.9123	29.6833	26.5364	24.9271	23.8741	33.1953	32.8644	30.4919	19.4017	23.4092	21.0427
gene-AT1G62045	1.58669	0.737807	2.12971	0.905794	0.885363	1.50308	1.50575	1.50212	0.908211	0.374931	1.65447	2.42821	1.45103	1.9341	1.37539	1.34326	1.51593	0.683957	1.7218	2.18765	1.39723	0.899844	1.45576	1.0583
gene-AT2G47935	0.050249	0.076748	0.083695	0.041092	0.037695	0	0.063002	0.083537	0.041393	0	0	0.051776	0	0	0	0	0	0	0	0.245056	0.081769	0.010701	0	0
gene-AT1G53140	2.54508	2.35448	2.13528	1.61422	2.03289	2.14953	2.39077	2.42596	2.27765	1.79551	2.05722	2.08713	2.72472	2.05478	2.09108	2.61359	2.19814	2.53737	2.99304	2.24369	2.25533	1.71282	1.80968	2.26981
gene-AT1G62040	19.3128	20.5223	20.7064	16.9834	16.2704	17.3992	21.3967	16.7314	18.546	20.1309	18.4087	18.9711	20.5218	18.2178	19.2659	15.1184	16.7254	16.9414	19.0671	20.851	17.916	16.1924	17.9697	19.6708
gene-AT1G44760	12.1024	8.59382	12.0134	8.27561	7.96786	10.0003	11.226	10.5868	8.15036	9.30073	8.33149	7.91217	10.2108	11.7762	7.63088	9.45555	6.36223	9.39329	13.1371	10.9243	10.8279	8.38332	10.2477	11.036
gene-AT1G61840	0	0	0	0.035883	0	0.017915	0	0.028683	0	0.017814	0.031257	0.015961	0	0	0.012927	0.052614	0.02396	0.032745	0.017315	0	0.03482	0.056887	0	0.020427
gene-AT1G35353	0	0	0	0	0	0	0	0	0	0	0	0	0	0	0	0	0	0	0	0	0	0	0	0
gene-AT1G56510	12.8017	16.0076	15.477	22.7199	20.6683	19.3779	13.8496	14.8041	16.8233	18.858	23.8359	21.4807	13.3009	13.895	16.6382	21.9034	21.1894	21.9723	13.9303	14.9757	14.9431	20.3334	17.0902	16.8528
gene-AT1G67270	0	0	0	0	0	0	0	0	0	0	0	0	0	0	0	0	0	0	0	0	0	0	0	0
gene-AT4G36150	2.09279	2.89779	2.54916	2.7804	2.94916	3.09953	3.24977	4.02982	4.84894	4.09215	4.59952	4.45166	3.0749	2.50531	3.52473	2.44549	2.96626	2.71981	2.80695	3.37666	3.15931	2.48246	2.02534	2.87663
gene-AT5G49730	85.9466	84.9682	75.8636	73.2677	75.9832	75.4728	79.8619	82.2183	78.739	72.7561	68.8974	81.5002	83.7929	80.869	79.4849	72.6881	76.0114	74.6286	120.228	117.779	119.77	86.1799	90.2155	112.126
gene-AT2G40050	0.095405	0.106824	0.017901	0.170481	0.148807	0.10286	0.192825	0.133435	0.124341	0.178003	0.045598	0.214841	0.182153	0.090126	0.094725	0.188901	0.390568	0.080304	0.111978	0.328852	0.198451	0.028543	0.02406	0.127543
gene-AT3G07900	0	0	0	0	0	0	0.025863	0.020783	0	0	0	0	0	0.052833	0	0	0	0.022225	0	0	0	0	0.025669	0.012433
gene-AT2G18160	39.5211	43.0261	41.8174	55.7428	48.8856	51.7638	37.4979	36.8522	40.3267	47.8999	49.6937	46.4465	41.1864	39.7019	43.3892	51.5195	58.7887	50.5203	40.5848	43.2309	37.9907	44.3928	45.3209	46.7684
gene-AT5G42610	0.133433	0.157041	0.177228	0	0	0.461618	0.076199	0	0.313195	0.086012	0.224407	0.113784	0	0	0.248727	0.113695	0	0.042141	0.129201	0.093234	0.070987	0	0	0.146511
gene-AT5G45640	0	0	0	0	0	0	0	0	0	0	0	0	0	0	0	0	0	0	0	0	0	0	0	0
gene-AT5G33406	0	0	0	0	0	0	0	0	0	0	0	0	0	0	0	0	0	0	0	0	0	0	0	0
gene-AT4G23090	0	0	0	0	0	0	0	0	0	0	0	0	0	0	0	0	0	0	0	0	0	0	0	0
gene-AT1G69540	0.137123	0.193524	0.214297	0.137208	0.180837	0.081727	0.084904	0.216027	0.107885	0.14701	0.217667	0.027901	0.156435	0.383686	0.120012	0.198618	0.083264	0.456233	0.144389	0.307262	0.088608	0.175713	0.050629	0.116896
gene-AT3G03620	0	0	0.024263	0	0	0	0	0	0.053382	0	0	0	0	0	0	0	0	0	0	0	0	0	0	0
Arabidopsis_thaliana_newGene_389	3.60658	4.27511	3.78957	4.68831	4.19247	5.17817	3.79481	6.0449	4.19648	5.19279	5.09144	4.06269	4.20931	2.77134	4.47416	5.2655	4.04052	4.22313	4.39081	4.40444	4.58937	5.24635	4.75351	3.96289
gene-AT4G22320	4.84199	4.83817	5.22166	4.21306	3.35614	4.61856	4.23202	4.43952	3.77872	3.60869	3.38903	4.24665	4.78646	3.85663	2.98366	4.17455	3.82587	3.66295	3.82682	3.99962	4.56417	4.48546	4.11078	2.53096
Arabidopsis_thaliana_newGene_380	0.580222	0.567279	0.881918	0.090551	0.754475	0.456659	0.505808	0.179551	0.539406	0.668198	0.510099	0.501363	0.437405	0.193016	0.398649	0.488935	0.528744	0.267648	0.201735	0.474512	1.25048	0.623048	0.831636	0.416758
Arabidopsis_thaliana_newGene_381	0.297197	0.886927	0.096467	0.255017	0.893427	0.230232	0.560049	0.19391	0.667	0.745924	0.311999	0.051016	0.396192	0.353939	0.585653	0.419542	0.146337	0.253529	0.238402	0.405057	0.296976	0.386994	0.296703	0.315007
Arabidopsis_thaliana_newGene_382	3.75301	4.01637	3.59259	2.91032	2.85182	3.08323	3.00639	3.89663	3.74609	2.7092	3.54862	3.92897	4.04105	3.86941	3.57373	3.29581	2.34611	2.8042	3.85087	3.94436	4.04563	2.6077	3.11911	2.82612
gene-AT3G05500	16.8896	14.6111	16.9228	15.3819	13.6633	14.3965	16.0046	15.6129	15.3639	17.1211	19.95	18.9033	14.9212	15.4405	16.7264	15.6897	17.4175	16.5179	15.9824	16.9921	17.9233	19.1575	18.0379	19.1115
Arabidopsis_thaliana_newGene_384	0	0	0	0	0	0	0	0	0.301416	0	0	0	0	0	0	0	0	0	0	0	0	0	0	0
Arabidopsis_thaliana_newGene_385	0.198195	0	0.18544	0.101935	0.089914	0	0	0.28643	0	0.167095	0	0	0	0	0	0	0	0.104835	0	0.06762	0	0	0	0.047887
Arabidopsis_thaliana_newGene_386	1.78655	2.47029	2.379	2.67949	2.96488	2.82347	1.81117	1.87316	2.12991	1.71321	1.76161	2.04943	2.06149	2.2302	2.02003	2.7189	2.52577	2.49162	2.54148	1.89877	1.88192	2.52206	1.89642	1.77827
gene-AT5G49880	7.75437	8.94529	9.47437	7.10618	6.72957	7.2476	8.27878	8.3006	9.39931	6.76	7.99353	7.1117	9.20718	9.50474	8.03477	7.48752	7.53468	7.96501	8.85893	8.44517	8.6684	8.11487	6.54737	8.42099
gene-AT1G77810	5.77072	6.08932	5.60369	5.31902	6.14432	4.27642	6.99816	5.51542	6.5918	6.42063	6.22732	6.97361	5.16098	6.25459	6.29387	5.18603	5.9711	5.43848	7.30363	8.70242	8.68314	7.11493	8.15789	7.97032
gene-AT4G33520	48.7051	50.6762	49.5196	49.2366	46.9016	49.9338	57.7965	54.9447	51.9387	49.3436	43.6712	46.6422	49.1724	52.9796	50.7065	50.1299	47.8345	52.9038	50.2574	48.1773	46.1909	47.1758	49.3455	47.108
gene-AT1G48140	7.95446	7.98186	5.71573	6.96636	6.02042	7.22074	8.39757	8.166	5.75095	7.465	5.98707	4.67319	8.37692	6.21487	6.89369	6.3826	6.62832	6.91026	6.39047	6.92795	7.27861	5.7758	7.91383	6.95193
gene-AT1G77815	0	0	0	0	0	0	0	0	0	0	0	0	0	0	0	0	0	0	0	0	0.095669	0	0	0
gene-AT2G01920	0	0	0	0	0	0	0	0	0	0	0	0	0	0	0	0.237282	0	0	0	0	0	0	0	0
gene-AT5G45390	217.029	207.668	218.497	210.05	207.196	212.778	224.461	221.537	220.278	212.224	220.801	217.053	228.843	216.821	227.224	215.891	208.029	209.568	232.685	234.056	219.508	214.591	206.816	211.059
gene-AT2G36160	137.285	117.322	125.532	121.445	129.472	139.54	140.052	135.948	145.242	123.73	131.6	127.717	142.278	133.112	121.619	133.061	129.835	134.724	142.226	132.632	133.69	122.73	138.591	132.243
gene-AT2G31390	17.1277	15.6302	17.0227	17.7469	14.4819	12.8268	18.1644	16.5558	17.1383	12.6473	14.8496	14.1729	16.7598	16.2301	13.4557	15.4903	14.1782	16.9867	15.7267	18.0327	15.8441	18.6126	15.7908	12.6672
gene-AT5G10910	15.1668	16.1817	13.734	11.3681	10.6984	12.2028	14.2215	16.2739	17.1904	10.6792	11.4264	12.1326	17.2625	14.7967	15.6048	13.1817	11.874	13.1034	15.0537	15.5442	14.3707	11.0516	11.8784	11.4951
gene-AT4G02480	63.1141	69.5144	66.006	62.1781	57.9955	57.4071	63.7959	67.5704	71.9454	61.6417	62.8159	64.0708	66.0956	69.4469	68.5097	65.0312	60.9541	59.4303	67.4736	65.5143	63.3288	62.2133	56.1137	60.6405
gene-AT2G03560	0	0	0	0	0	0	0	0	0.040334	0	0	0	0.067815	0.073308	0.043284	0.188017	0	0.059175	0	0	0	0.036766	0	0.033014
gene-AT4G02485	3.53845	5.0078	4.73453	3.77847	2.99989	3.61878	4.26636	4.15131	2.9727	3.73958	3.07594	3.91117	3.98119	4.01393	2.81256	3.33338	3.85372	3.49645	4.28153	2.17774	3.71706	2.9598	2.68864	2.46771
gene-AT2G03565	0	0	0	0	0	0	0	0	0	0	0	0	0	0	0	0	0	0	0	0	0	0	0	0
gene-AT4G02489	0	0	0	0	0	0	0	0	0	0	0	0	0	0	0	0	0	0	0	0	0	0	0	0
gene-AT1G58055	0	0	0	0	0	0	0	0	0	0	0	0	0	0	0	0	0	0	0	0	0	0	0	0
gene-AT1G58050	0	0	0	0	0	0	0	0	0	0	0	0	0	0	0	0	0	0	0	0	0	0	0	0
gene-AT3G62990	0	0	0	0	0	0	0	0	0	0	0	0	0	0.110801	0	0	0	0	0	0	0	0	0	0
gene-AT2G47200	0.152634	0.055086	0.057124	0.194484	0	0.130794	0.162059	0.379161	0	0	0	0	0.137802	0	0	0.096768	0	0.047599	0.060407	0.12197	0.109176	0	0.179275	0
gene-AT5G43560	13.6564	15.7893	15.3676	15.3697	15.7728	14.4311	15.203	15.785	17.3089	16.5679	16.101	16.4306	14.8731	16.237	15.6726	15.7564	15.5484	14.7633	16.3192	15.5973	16.0866	16.8876	14.5765	15.0244
gene-AT4G32430	0.704804	0.519033	0.954829	0.498602	0.478701	0.812228	0.4961	0.913207	0.613177	0.91873	0.680967	0.556891	0.437537	0.834029	0.814352	0.6619	0.557896	0.782509	0.716925	0.544138	0.602339	0.55255	0.697108	0.705148
gene-AT3G44870	0	0	0	0	0	0	0	0	0	0	0	0	0	0	0	0	0	0	0	0	0	0	0	0
gene-AT1G26900	2.25825	1.87731	1.85035	2.23207	1.36361	2.27245	2.38355	1.95252	2.0821	2.95593	2.40419	2.28621	2.18833	2.18617	2.19644	2.23198	2.40712	2.40103	2.24653	2.51013	1.78303	2.57511	2.64708	2.00639
gene-AT4G38650	2.03425	1.85944	1.99593	1.32174	1.7084	1.86114	1.92756	1.9467	2.26652	2.15705	2.00353	2.0685	2.09592	1.95609	2.0276	2.28179	2.43422	1.63955	2.84304	2.07505	2.14758	2.34225	1.6992	1.35387
gene-AT4G33380	30.5667	27.572	26.8179	25.2534	27.6722	27.6281	26.9207	25.1128	29.89	28.4818	27.3999	28.8193	29.4104	26.6078	26.1381	26.2844	27.231	27.438	28.5264	27.8077	23.6413	31.1196	31.5512	29.0134
gene-AT2G43580	0	0	0.251528	0.092866	0	0	0	0.653145	0.488936	0	0.033022	0	0	0	0.050101	0	0.045806	0	0	0.154792	0	0.125151	0	0
gene-AT4G37608	2.22529	2.42546	2.64471	1.07425	1.33871	1.33455	2.0519	1.61027	2.68977	1.70205	1.89529	2.88508	2.29936	2.03914	2.50023	1.35904	1.23483	1.32175	2.455	2.7271	2.59707	1.92297	1.49667	1.52915
gene-AT1G31300	21.4081	23.8705	22.8652	21.4978	22.2479	21.6947	22.862	23.1986	23.391	20.7154	19.2456	22.4104	22.5403	24.3701	26.3496	20.881	22.575	24.6488	23.0851	21.7882	22.4286	23.352	22.2152	21.3471
gene-AT4G30870	1.63472	1.04265	1.54139	1.13514	1.11948	1.83417	1.13904	1.38389	1.52824	1.45616	1.36818	1.09553	1.29092	0.974187	1.69756	1.19598	1.00077	1.2422	0.961024	1.30914	1.80585	1.16136	1.30254	1.07192
gene-AT4G34550	0.06014	0	0	0	0	0	0.116212	0	0.036784	0.030748	0	0	0.101511	0.028716	0	0.075456	0.006089	0.034241	0	0.112683	0.244274	0	0.072912	0
gene-AT1G32960	0.020044	0	0.068083	0.305879	0.128253	0.181076	0.27692	0.159332	0.369965	0.207425	0.32757	0.595114	0.122857	0	0.099804	0.05123	0.14217	0.241215	0.096859	0.098786	0.067633	0.500612	0.381712	0.119557
gene-AT4G34555	19.037	19.3083	16.651	17.746	17.9397	21.1222	17.0214	15.7472	17.4246	18.0329	14.4734	16.7157	16.4484	16.2244	17.4778	18.8132	19.7426	19.2078	15.6033	19.1125	19.0975	16.4815	17.2643	14.8742
gene-AT1G72060	0.241175	0.607971	0.150159	0.942261	0.993806	0.580815	1.02989	0.642391	0.946427	2.19497	0.767265	2.88993	0.225687	0.309457	0	0.492288	0.447954	0.463419	0.741626	0.785889	0.568736	1.01392	1.38476	1.97327
gene-AT3G60730	0.265881	0.157741	0.227498	0.08548	0.112523	0.310877	0.16228	0.136516	0.135533	0.025461	0.114847	0.459899	0.133709	0.147507	0.116155	0.143215	0.163875	0.07815	0.107596	0.265329	0.137577	0.216544	0.256816	0.259279
gene-AT5G39620	0	0	0	0	0	0	0	0	0	0	0	0	0	0	0	0	0	0	0	0	0	0	0	0
gene-AT1G71410	21.8706	24.5659	21.6809	32.9775	30.3833	31.4115	22.7892	25.2964	27.7213	33.9331	34.5213	32.6925	22.003	23.572	23.7755	33.5583	30.2909	29.2014	24.648	24.0023	23.4379	31.239	29.7255	28.9169
gene-AT5G01050	0	0	0	0.026223	0	0	0	0	0	0	0	0	0	0	0	0.01975	0	0	0	0	0	0.0246	0	0
gene-AT1G06520	0.729997	0.652297	0.819149	2.58834	2.37585	2.98096	1.01853	0.814005	1.18464	2.22562	2.81689	2.473	0.626709	0.667387	0.727531	4.02912	3.73298	4.31201	1.32776	0.858597	0.802618	3.73676	3.93743	3.46127
gene-AT3G17310	10.1785	11.3331	10.604	9.24065	9.82659	9.17886	10.1886	10.0743	10.9941	8.5174	9.26071	10.6892	9.84628	11.0979	10.7849	9.59617	9.13545	10.1431	10.9472	11.0106	9.98176	8.69973	8.68841	8.51313
gene-AT5G44930	5.34824	7.20139	6.93841	5.26048	7.24905	6.51373	6.79623	7.61709	7.85775	5.72212	6.44273	7.2627	7.43884	6.55746	7.62672	6.29406	6.41725	6.19375	5.69436	5.27473	6.65563	6.2955	5.76011	6.59945
gene-AT3G14030	0	0	0	0	0	0	0	0	0	0	0	0	0	0	0	0	0	0	0	0	0	0	0	0
gene-AT3G09500	223.802	194.432	211.218	186.318	192.82	213.654	216.666	222.447	219.996	213.984	203.951	208.8	216.385	218.178	192.751	198.722	201.444	210.952	223.113	233.082	213.276	196.292	228.022	218.627
gene-AT2G42180	0	0	0	0	0	0	0	0	0	0	0	0	0	0	0	0	0	0	0	0	0	0	0	0
gene-AT3G12930	66.4181	56.372	61.8362	48.9775	48.5612	54.3103	62.0534	63.3234	60.8104	45.9137	48.796	51.4316	65.6804	59.9463	59.0833	54.7898	55.3115	56.5463	67.9487	62.097	59.0965	46.2156	48.5783	51.3883
gene-AT3G32200	0	0	0	0	0	0	0	0	0	0	0	0	0	0	0	0	0	0	0	0	0	0	0	0
gene-AT5G07060	0.879287	0.575405	0.640261	0.350129	0.246343	0.518979	0.776278	0.772989	0.461954	0.402072	0.164987	0.156854	0.198486	0.350949	0.414136	0.248172	0.078537	0.415808	0.237132	0.38044	0.803701	0.547468	0.318948	0.530172
gene-AT5G62420	0.026741	0.214611	0.035157	0	0.081883	0.161052	0.070446	0	0	0.058149	0.125563	0.040635	0	0.153872	0	0.039907	0.177042	0.242946	0.121168	0.080744	0.071272	0	0.074755	0
gene-AT2G38255	0	0	0.088478	0.132669	0.287717	0.236104	0	0.1009	0.194939	0.339292	0	0	0	0.071473	0	0	0	0.360201	0.261962	0	0.101538	0	0.093962	0
gene-AT2G38250	0.206367	0.507936	0.412452	0.504648	0.391015	0.594716	0.21507	0.352058	0.356997	0.315795	0.447339	0.673218	0.13948	0.478206	0.43426	0.797522	0.486031	0.592439	0.133991	0.086654	0.339302	0.884433	0.62424	0.24961
gene-AT4G39520	27.7777	26.4155	27.6788	26.4352	28.416	28.8485	28.4692	27.8529	28.5726	27.6795	29.8559	28.8087	28.8869	26.621	27.8116	26.8194	29.5606	28.384	26.606	28.9947	29.8934	28.1337	27.838	29.7455
gene-AT3G20650	7.10205	7.61276	7.77489	6.88476	8.13761	8.19163	8.19719	7.3898	9.13848	7.71164	7.46651	7.65302	6.76743	7.87406	8.0202	7.43425	6.82608	7.07994	8.23545	7.65816	7.88532	7.38526	7.07189	7.30275
gene-AT5G03980	0	0	0	0	0	0	0	0	0	0	0	0	0	0	0	0	0	0	0	0	0	0	0	0
gene-AT4G35600	14.5298	15.4792	13.1781	9.67063	11.0984	9.4667	13.8548	13.8559	14.0488	13.4374	11.3892	14.606	12.847	11.8416	13.3574	9.52042	10.9896	11.0215	12.8572	14.6954	12.5922	11.0115	11.0141	13.0017
gene-AT1G21150	3.69535	3.66236	2.55718	2.80364	3.11305	2.69854	3.0961	3.28669	2.95978	3.01735	2.33506	2.79526	3.32127	3.14497	2.88936	2.93953	3.12035	2.95892	3.36139	2.76803	3.58209	2.89722	2.68376	2.95736
gene-AT5G36190	0	0	0	0	0	0	0	0	0	0	0	0	0	0	0	0	0	0	0	0	0	0	0	0
gene-AT5G28300	15.6491	17.4029	14.8986	17.246	18.1854	17.1497	13.3278	15.4509	13.0484	16.5112	15.6498	15.6577	16.5293	15.5785	15.6858	19.2378	18.3713	16.518	16.1304	17.1605	16.1746	21.0406	18.1612	16.9874
gene-AT1G60550	69.9984	66.8425	65.0983	52.4001	55.1503	53.6091	65.429	63.9947	68.2035	58.5299	56.9873	55.6995	67.0464	65.6383	66.783	56.3851	53.3853	58.0761	67.6133	68.84	67.3226	54.6217	53.7881	57.2741
gene-AT5G62390	46.5723	46.919	47.1721	51.4268	49.094	50.547	45.3053	50.6931	51.7814	50.2135	47.4957	50.4754	49.8731	50.3827	46.6786	46.7491	47.5313	46.6553	49.8192	48.6721	48.567	56.0759	51.4215	48.4931
gene-AT1G61688	0	0	0	0	0	0	0	0	0	0	0	0	0	0	0	0	0	0	0	0	0	0	0	0
gene-AT1G61680	0.068062	0.262666	0.333613	0.176993	0.218655	0.114966	0.019811	0.065494	0.128435	0.307079	0.020776	0	0.134277	0.039656	0.173613	0.234622	0.081185	0.130624	0.015237	0.126455	0.099212	0.156275	0.110438	0.29518
gene-AT4G30120	0.018073	0	0.045073	0.106115	0	0	0.075207	0.063621	0.026847	0.057841	0.03403	0.037892	0	0.070225	0.059413	0.127315	0.038433	0.04978	0	0.033915	0.078494	0.017336	0.034373	0
gene-AT4G10630	1.31078	1.23397	1.13384	1.43828	0.997934	1.02203	2.0926	1.80242	2.05896	1.29492	1.02893	1.78065	1.40497	1.37749	1.57878	1.7483	1.83773	1.42907	1.28599	1.31909	1.8767	1.55247	1.23891	1.42404
gene-AT3G16040	0	0	0	0	0	0	0	0	0	0	0	0	0	0	0	0	0	0	0	0	0	0	0	0
gene-AT4G01590	22.1666	23.4009	21.9748	25.5995	25.43	25.7561	23.7916	23.5074	22.6284	24.0689	26.1481	24.9488	22.5476	22.0724	24.0514	24.7603	27.2357	26.9654	22.5799	21.9966	22.6233	23.9516	24.6496	26.2691
gene-AT4G01595	4.30867	5.51488	3.82636	4.53574	4.54256	4.23663	4.20378	3.69028	4.55299	4.63143	4.21191	4.22347	3.4419	4.39697	4.62399	4.61986	4.2294	4.49283	4.12244	3.99305	3.96161	4.08978	3.56012	3.63429
gene-AT5G30360	0	0	0	0	0	0	0	0	0	0	0	0	0	0	0	0	0	0	0	0	0	0	0	0
gene-AT4G31830	0.137715	0	0	0	0	0.179575	0	0	0	0.073246	0.132547	0	0	0	0	0	0	0	0	0	0	0	0.223155	0.084074
gene-AT5G38170	0	0	0	0	0	0	0	0	0	0	0	0	0	0	0	0	0	0	0	0	0	0	0	0
Arabidopsis_thaliana_newGene_811	34.0988	35.922	31.9267	34.5379	33.5971	34.8678	36.4167	35.8335	39.2367	33.6501	34.2043	32.2566	37.6192	39.4773	36.7391	40.7402	40.9144	38.1558	42.835	41.5686	39.1175	35.6876	35.0849	33.9603
Arabidopsis_thaliana_newGene_813	1.84747	1.90068	2.05775	1.89549	1.14292	2.30988	2.64529	2.10594	1.96402	1.69611	1.43684	2.55405	1.97738	2.21577	2.82505	1.41519	2.36595	1.95908	2.14148	2.38532	2.51865	2.48624	2.28303	2.35663
Arabidopsis_thaliana_newGene_814	7.55863	5.30523	7.05378	4.27884	4.08585	3.72684	7.19173	6.83123	3.46581	4.84384	2.978	4.6341	6.56573	4.2674	4.24176	2.75073	3.9637	3.87677	4.36887	5.98767	5.83183	4.8717	5.40729	5.1108
Arabidopsis_thaliana_newGene_816	0	0	0	0	0	0	0	0	0	0	0.441367	0	0	0	0	0	0	0	0	0	0	0	0	0
Arabidopsis_thaliana_newGene_817	0	0	0	0	0	0	0.047993	0	0	0.105392	0.152722	0	0	0.033316	0	0	0	0	0.157875	0	0.086432	0	0	0.045639
Arabidopsis_thaliana_newGene_818	0	0	0	0	0	0	0	0.089303	0	0	0	0	0	0	0	0	0	0	0	0	0.663487	0	0	0
Arabidopsis_thaliana_newGene_819	0.38532	0	0	0	0	0	0.08098	0	0	0	0	0.124655	0	0	0	0	0	0	0	0	0	0	0	0.22637
gene-AT1G19120	17.1088	13.2117	13.532	17.5435	15.8856	18.6346	15.3631	15.8814	15.7349	18.8669	17.2051	18.0937	15.8902	14.321	20.0651	17.4199	16.0881	18.8499	16.5026	16.3144	18.2858	19.1685	18.9432	20.722
gene-AT1G68945	17.8125	14.9701	12.7883	10.1701	11.369	13.9368	16.1489	17.6507	15.5518	16.4182	14.9032	14.3393	15.5976	15.9887	10.8845	12.2199	13.2834	12.2906	15.9579	18.4668	17.614	12.4275	18.1802	16.3809
gene-AT1G18290	0	0	0	0	0	0	0	0	0.045197	0.028368	0	0.049649	0	0	0	0	0.095553	0	0.123085	0	0	0.083249	0	0.047532
gene-AT2G17660	0.082864	0.108422	0.410047	0.106471	0.032984	0	0.013649	0.220227	0.18405	0.127266	0	0.333258	0	0.070597	0.091245	0.20445	0	0.038839	0.011048	0.083019	0.085306	0.091936	0.128902	0.082274
gene-AT3G16590	0	0	0	0	0	0	0.02436	0.036552	0	0	0	0	0	0.167083	0	0	0	0	0	0	0	0	0	0.047125
gene-AT5G03360	0	0	0	0	0	0	0	0	0	0	0	0	0	0	0	0	0	0	0	0	0	0	0	0
gene-AT3G62600	28.8569	29.414	31.9339	35.3235	36.7282	31.1253	29.8556	33.1641	30.7693	31.261	40.3706	33.5649	31.4305	28.2289	26.4883	33.3217	34.9912	35.8676	29.6536	28.783	31.8017	31.4869	30.837	31.616
gene-AT3G53370	3.84366	4.38419	4.36426	4.64502	4.54009	4.78141	4.20305	4.10726	5.20346	2.35838	3.10703	3.03882	3.83243	3.93421	3.31482	3.0777	3.80541	5.75428	4.5857	2.79168	2.98472	4.74308	4.74415	3.82285
gene-AT3G25260	0	0	0	0	0	0	0	0	0	0	0	0	0	0	0	0	0	0	0	0	0	0	0	0.041493
gene-AT1G66480	1.23772	0.921917	1.38939	2.6402	2.48265	2.17219	1.82827	1.55903	1.72232	1.74929	2.62977	2.32149	1.21074	0.850759	1.20035	1.88133	1.97428	2.4699	1.48047	1.69513	1.74502	1.84767	2.49847	1.35779
gene-AT3G26710	108.544	100.699	101.621	95.5829	98.4366	110.63	112.973	99.1021	102.69	103.023	102.943	100.376	110.356	104.596	110.484	104.653	111.987	104.105	112.111	108.919	110.803	96.9053	102.334	107.336
gene-AT5G38280	0.302335	0.489004	0.427083	0.432114	0.541125	0.460804	0.545046	0.464148	0.382004	0.467872	0.441506	0.520814	0.139638	0.292865	0.349244	0.618405	0.387699	0.384214	0.511235	0.194532	0.234219	0.736506	0.336114	0.613814
gene-AT2G06000	5.57848	5.10997	4.9855	5.91345	5.36267	7.23391	5.35466	5.40758	4.86045	5.63141	5.82378	7.19093	6.00225	5.98361	5.25983	6.50602	7.07713	6.84732	6.13931	5.09668	5.50658	6.30928	5.93057	5.47783
gene-AT2G06005	2.9345	3.29366	2.31935	3.06518	2.18858	2.00579	2.20178	2.40815	2.7452	2.20159	2.43416	3.09101	2.31188	2.34011	1.85149	2.98078	1.84121	1.77117	1.91107	2.59932	1.56357	2.36124	2.66496	2.50571
gene-AT1G51600	9.2186	8.6941	8.14493	10.4548	8.73171	10.4806	8.74875	8.64562	8.41888	8.46436	8.53348	7.55469	9.9431	9.00414	9.82831	8.12539	9.82529	10.3712	9.11906	8.55394	8.09301	10.0086	8.77705	8.84866
gene-AT5G51950	0.193501	0.156676	0.13672	0.100994	0.453549	0.427527	0.320588	0.129899	0.164486	0.408028	0.426875	0.297987	0.257711	0.13928	0.170816	0.202734	0.482525	0.347759	0.418457	0.196031	0.150751	0.523393	0.419189	0.700678
gene-AT5G14800	71.9846	71.8787	70.9789	57.5416	61.213	68.3333	70.8811	74.9377	76.1838	59.1489	56.167	64.777	73.4529	70.9162	70.06	65.4036	61.5975	66.5115	74.6082	67.0935	74.1103	57.6375	61.5285	69.7627
gene-AT1G13170	14.7884	13.4453	14.5831	15.1324	14.4375	13.047	14.2603	13.8783	15.2734	14.9825	14.0941	12.9085	14.0518	16.1219	14.9134	14.5048	13.9017	14.5521	16.0407	14.9638	15.7725	15.2178	13.2461	12.7681
gene-AT5G16530	0.479794	0.758942	0.825125	0.816322	1.18004	1.31324	0.892841	0.55331	0.209867	0.649338	0.676886	0.604113	1.23521	0.794149	0.836882	0.935043	0.894015	1.23498	0.823258	0.992382	0.452151	0.471468	0.507042	1.10663
gene-AT5G06850	4.20957	4.45226	5.05356	4.61612	4.2595	4.05412	4.60065	4.04314	4.5686	4.35221	3.57813	4.40869	5.48334	4.79227	4.45298	5.1014	4.07439	4.68128	5.11132	4.85328	3.90499	4.40691	3.91623	4.20538
gene-AT3G21295	3.0253	3.66437	3.54726	3.64109	3.86769	3.7339	3.40645	3.52468	3.79896	4.22105	4.4519	4.08617	2.66776	3.62097	2.76642	3.342	3.93383	3.57608	3.25041	2.90499	2.90153	4.12012	4.08583	4.43449
gene-AT1G21840	3.83331	3.11897	3.34692	4.66739	3.53999	5.14805	4.13877	4.26623	3.57149	3.73275	3.87652	3.64814	4.71637	4.20564	4.01972	3.98453	4.46325	3.60142	3.69686	3.86722	3.80556	4.26462	3.90457	3.83877
gene-AT3G21290	6.29312	7.13493	7.20252	7.77243	7.74312	7.79845	6.96406	6.75591	8.22243	7.69074	8.02692	7.58051	6.51699	7.49996	8.19593	8.68263	8.03157	7.9544	6.79018	6.84665	6.45237	7.7644	6.322	7.07934
gene-AT2G27510	14.431	14.3478	12.9005	11.4408	9.69872	12.3779	13.0016	13.2983	14.2491	11.0804	12.1999	12.0808	14.3135	14.6988	13.0013	12.125	12.4372	10.0759	13.2978	12.4393	14.4267	13.8307	11.3092	11.747
gene-AT1G22630	88.4032	79.8886	80.8504	70.0842	72.3682	68.9795	87.6748	74.4731	77.9265	74.9584	68.9685	66.1658	79.1462	72.2626	80.7545	64.3742	70.5423	72.6049	79.8707	87.0864	85.3052	69.8824	75.2472	77.9482
gene-AT1G34470	8.65616	9.91064	8.50407	10.1422	11.1026	8.60674	8.63576	9.53828	9.41565	10.4351	8.10133	9.02665	9.22074	9.05758	8.15584	8.65169	9.61296	8.28133	9.96011	9.10774	9.25337	9.3606	9.3602	9.8638
gene-AT2G21820	0.080102	0.058893	0.216416	0	0	0	0.062968	0	0	0.144215	0	0	0	0	0.188103	0.065494	0	0	0	0.166648	0.133669	0	0	0
gene-AT1G28490	13.1926	16.2015	13.6683	14.2095	13.1399	15.8023	14.4673	13.4606	12.9124	14.5942	14.5837	14.5691	12.0498	12.4268	13.4606	14.6759	14.15	13.9799	14.8963	13.6479	13.2707	16.6707	13.1468	16.0585
gene-AT5G22590	0	0	0	0	0	0	0	0	0	0	0	0	0	0	0	0	0	0	0	0	0	0	0	0
gene-AT1G32140	0	0	0	0	0	0	0	0	0	0	0	0	0	0	0	0	0	0	0	0	0	0	0	0
gene-AT4G11270	11.1617	11.4846	11.5019	12.0663	11.1605	10.9434	10.6076	11.6581	12.1738	12.5026	12.3464	11.2179	10.9628	11.4183	11.7067	11.9487	11.6993	11.0232	10.8468	11.1909	10.2263	12.4477	10.2496	10.865
gene-AT5G37830	17.5667	17.9827	17.2261	16.2704	14.7544	14.3296	16.9358	18.0515	18.1009	16.0365	15.873	15.8319	18.6118	18.7003	17.6458	14.9095	14.7912	15.2377	16.5589	16.9652	16.0462	15.5041	14.9084	14.154
gene-AT5G38820	0.239957	0.039512	0.089945	0	0.052866	0	0	0	0.053567	0	0.022421	0.079682	0.044633	0.043649	0.047996	0	0	0.067464	0	0	0.07073	0	0.023582	0.075163
gene-AT3G11060	0	0	0	0	0	0	0	0	0	0	0	0	0	0	0	0	0	0	0	0	0	0	0	0
gene-AT3G59030	0	0	0	0	0	0	0	0	0	0	0	0	0.009718	0	0	0	0	0	0	0	0	0	0	0.006984
gene-AT4G18740	23.2211	23.8986	21.5035	30.647	29.4304	28.7087	24.104	20.897	25.9216	27.706	30.0413	28.8756	24.4882	23.3501	21.5823	27.1095	31.281	30.6058	22.9657	24.7685	23.4941	24.747	26.4299	28.6125
gene-AT4G04220	4.99747	4.50632	5.0309	4.69565	4.31101	5.15983	5.02375	5.57557	6.1454	6.20847	6.86076	7.19987	4.06272	3.97102	4.24861	4.57674	3.98443	4.54029	4.0166	4.79341	4.93273	4.67842	4.47481	4.57855
gene-AT3G27440	0	0	0.022478	0	0.019654	0	0	0.062575	0	0	0	0	0.067094	0.10967	0.02708	0	0	0.065194	0	0.038441	0	0	0	0
gene-AT2G40930	8.99104	10.387	8.54799	8.46327	9.54492	9.68053	8.33817	9.03783	10.0011	8.90547	8.67819	9.68393	9.59507	9.73967	9.91028	8.47546	9.38494	9.15148	8.85975	8.67999	9.48126	8.96035	8.46732	8.18
gene-AT3G51200	0	0	0	0	0	0	0	0	0	0	0	0	0	0	0	0	0	0	0	0	0	0	0	0
gene-AT1G14440	6.91521	5.91997	8.02214	5.29902	5.07896	5.50507	7.2864	6.17155	5.73757	4.21342	4.62461	5.35331	7.48512	6.37435	6.00186	5.0916	4.3916	5.27588	8.16653	6.73773	6.59961	4.54461	5.00302	4.28868
gene-AT3G15760	4.42767	4.25675	5.93715	6.18186	6.5928	7.18156	3.28166	4.82894	7.13065	8.59951	7.21235	6.9562	4.40524	3.59583	5.86086	6.71729	8.05337	5.35414	3.44863	4.37804	6.09343	4.61918	4.50321	5.99141
gene-AT4G03945	0	0	0	0	0	0	0	0	0	0	0	0	0	0	0	0	0	0	0	0	0	0	0	0
gene-AT4G03940	0.809036	0.662735	0.630036	0.858158	1.08962	1.30612	1.05039	0.926434	1.00392	0.95165	0.70608	1.4894	0.78924	0.834611	0.636869	1.24414	0.759298	0.931418	0.97534	0.761857	1.02268	0.656131	1.14002	0.790439
gene-AT3G25970	0.697204	0.387412	0.791239	0.309023	0.45975	0.628672	0.557825	0.691706	0.52609	0.32198	0.316489	0.339474	0.455656	1.08519	0.643043	0.601881	0.399823	0.758819	0.735239	0.523674	0.518172	0.509575	0.722162	0.379268
gene-AT1G17210	25.9827	29.4366	27.9635	24.5944	26.1778	24.7992	26.632	27.1843	31.1331	24.7779	25.8522	29.6735	24.9879	28.5414	27.115	24.177	25.5848	25.4147	27.1076	25.9531	27.6718	25.2909	25.1915	26.0672
gene-AT5G66890	0	0	0.061066	0	0	0	0	0	0.071679	0	0	0	0	0	0	0	0	0	0	0	0	0.028245	0	0
gene-AT3G59780	133.325	145.615	133.236	131.24	130.897	124.989	127.452	130.75	136.327	126.847	127.166	128.686	137.95	138.081	151.558	135.577	132.313	133.495	144.424	141.035	138.123	129.79	120.302	127.339
gene-AT5G18070	3.11775	3.23451	3.10339	3.80667	3.23148	3.48837	3.53627	3.2424	3.43064	3.17475	3.81226	3.09831	3.61011	3.54075	3.14514	3.67491	4.01426	2.95442	3.28966	3.56403	2.86979	3.55089	3.25732	3.15835
gene-AT1G63960	0.163671	0.353616	0.209856	0.45973	0.244446	0.666614	0.670997	0.128698	0.35651	0.27639	0.308513	0.484946	0.738525	0.270624	0.502187	0.408413	0.917926	0.076483	0.395112	0	0.326028	0.099143	0	0.266598
gene-AT3G27190	3.32319	3.7545	3.52299	5.65466	7.26901	7.09125	3.12045	3.03455	3.51901	5.87081	6.34413	8.23951	3.86838	3.40843	2.57372	6.7986	7.29892	7.09987	4.44199	3.3614	3.48894	6.65787	6.15731	6.1739
gene-AT2G35370	649.833	570.835	599.068	541.047	510.028	541.19	613.757	580.802	560.835	504.291	529.582	515.034	614.302	573.67	597.308	512.904	530.138	533.82	616.321	613.803	593.098	509.181	525.566	538.027
gene-AT1G51370	2.62968	4.10959	3.16147	3.36383	2.51227	2.78802	3.1074	2.96743	3.52836	2.98498	2.35007	3.12862	2.21732	3.37937	3.62663	3.33485	2.76713	2.84101	3.02171	2.36656	3.93254	3.42431	2.1779	3.29696
gene-AT5G05030	0	0	0	0	0	0	0	0	0	0	0	0	0	0	0	0	0	0	0	0	0	0	0	0
gene-AT3G23630	0	0	0.108142	0	0	0	0	0	0.025026	0.079736	0	0	0.028274	0	0	0	0	0	0.029336	0	0	0	0	0
gene-AT3G23633	0	0	0	0	0	0	0	0	0	0	0	0	0	0	0	0	0	0	0	0	0	0	0	0
gene-AT1G29720	12.9179	14.4146	11.6044	27.3116	28.3186	27.9639	13.9509	17.4331	17.4065	37.0825	42.9273	41.8624	13.2393	12.1145	12.2606	22.0909	19.2605	23.3259	17.0675	17.9131	19.9573	33.6433	27.9525	32.3995
gene-AT3G23635	0	0.20843	0.120284	0.06263	0.197507	0.276239	0.060772	0	0.113298	0.191999	0.033852	0.210988	0	0.257345	0	0.224102	0.165087	0	0.087357	0.068711	0.115681	0.17879	0.037913	0.27846
gene-AT3G23637	0	0	0	0	0	0	0	0	0	0	0	0	0	0	0	0	0	0	0	0	0	0	0	0
gene-AT5G23240	45.3171	41.9381	45.3885	36.5283	34.9717	34.6102	38.6714	34.7999	33.9213	24.9927	29.2666	23.4423	47.4687	43.8547	43.849	37.8321	37.8839	33.086	47.1232	52.3959	47.0018	35.4498	30.7882	29.8339
gene-AT5G07890	7.27208	8.10775	8.13234	5.97735	7.08933	8.00768	7.39016	7.40356	9.45819	7.29397	6.88315	7.45598	7.39588	9.38751	8.52198	7.35635	7.88131	6.2348	6.57849	8.25617	7.75088	6.73011	6.63732	7.53938
gene-AT5G33300	2.73295	2.1986	2.20194	1.53093	1.79885	2.1446	2.38054	1.78651	3.5074	2.78099	1.84061	2.2323	2.70477	2.1045	2.75526	2.46638	1.87867	1.46974	2.2068	2.29298	2.91344	1.92751	2.11792	2.40015
gene-AT5G46260	4.86673	4.42574	4.19403	3.79022	3.85056	3.5351	4.47969	4.39205	4.48687	4.81418	4.84699	4.56312	4.19234	4.24643	4.21323	3.18659	3.42605	3.33981	3.88749	4.43967	3.79342	3.18467	2.73425	2.61313
gene-AT1G23145	0	0	0	0	0	0	0	0	0	0	0	0	0	0	0	0	0	0	0	0	0	0	0	0
gene-AT1G23147	0	0	0	0	0	0	0	0	0	0	0	0	0	0	0	0	0	0	0	0	0	0	0	0
gene-AT5G67270	5.28425	3.69645	4.7118	3.07573	4.21894	4.4223	3.98367	4.32885	6.18658	4.43306	3.15423	4.1288	4.50609	5.24511	3.56357	5.29149	4.61476	4.77956	4.53301	3.40823	4.99998	4.26656	3.02015	3.81809
gene-AT4G21520	2.86587	2.77749	2.71416	3.0253	3.35023	3.33689	3.98695	3.67402	3.7011	3.01823	3.80237	3.73997	2.77431	2.54333	3.10018	3.41324	3.10851	3.11104	3.72344	3.36918	2.76967	2.73293	3.50555	2.35832
gene-AT1G23140	2.35464	2.37534	3.15884	2.60647	2.71774	4.24373	2.51812	2.671	2.92374	2.51421	3.03844	2.52148	2.90212	3.28309	3.12412	3.00089	2.5185	2.75605	5.11282	2.68457	2.07782	2.20738	2.46403	2.7158
gene-AT3G58780	0.027286	0	0.165415	0.088021	0.122464	0.413482	0.171494	0.409237	0.077538	0.102849	0.096176	0.212883	0.302152	0.285432	0.208745	0.155739	0.239635	0.117018	0.063389	0.40999	0.410184	0.035574	0.386262	0.104983
gene-AT1G32560	0	0	0	0	0	0	0	0	0	0	0	0	0	0	0	0	0	0	0.16448	0	0	0	0	0
gene-AT1G20490	3.79602	2.32845	3.98138	2.61542	2.77653	1.66436	3.4213	3.30318	3.92131	2.5319	2.86399	2.3584	2.96232	2.83848	2.36993	1.58565	1.59025	1.89793	3.10989	3.04841	3.21518	2.54894	2.28769	2.14571
gene-AT1G11900	2.65577	3.06111	2.42178	1.99953	3.33016	2.45244	2.59636	1.64972	2.09495	1.56905	2.53896	2.04334	2.56226	1.94744	1.86526	2.7513	1.96555	2.06941	1.91605	2.33299	1.96296	2.02572	2.83329	2.4653
gene-AT3G06500	10.551	13.1156	20.4635	16.3921	18.6436	14.7208	16.2125	15.6126	19.8496	17.9858	17.6929	19.6684	10.3485	12.7902	13.5941	16.7462	12.5925	14.6831	12.46	12.4169	15.5749	23.9637	18.342	16.2968
gene-AT4G13650	2.66631	2.65881	2.18626	1.82412	1.87643	1.74714	2.27975	2.08686	2.48026	1.49251	1.69607	1.89109	2.3721	2.50365	2.76229	2.20194	2.53582	2.00557	2.22124	2.43874	2.3285	2.4717	1.69933	1.90732
gene-AT3G46120	0	0	0	0	0	0	0	0	0	0	0	0	0	0	0	0	0	0	0	0	0	0	0	0
gene-AT5G24620	35.1754	43.1321	42.2849	36.3384	42.3235	38.4711	44.1555	43.4221	48.3841	38.382	36.9986	39.6598	47.4807	48.1879	49.172	45.3224	40.2431	36.8421	44.8439	38.5664	41.6465	38.7056	32.6881	33.133
gene-AT4G17540	11.7974	11.7391	11.4156	10.3695	11.0088	9.93064	10.8401	12.1124	12.284	10.1998	11.135	11.5115	11.7598	10.8673	10.7236	9.72592	10.9159	12.3906	11.9292	10.9795	9.5245	10.6608	10.9417	10.6691
gene-AT1G27710	0	0	0	0	0	0	0	0	0	0	0	0	0	0	0	0	0	0	0	0.005802	0.269594	0	0	0
gene-AT1G79440	56.9816	56.5828	52.0963	39.7801	34.6713	34.1424	51.8064	52.4653	50.8506	39.084	34.0861	30.4836	57.9274	56.9252	57.6168	36.4193	31.9778	31.9695	48.8976	48.387	49.876	33.3596	34.6615	32.9473
gene-AT3G55005	11.2226	10.3643	10.1546	10.4305	10.112	12.0938	11.4252	9.48789	12.5653	12.8225	13.3344	10.7199	10.8087	11.0689	11.3484	11.2468	11.8371	10.2793	12.0699	10.2896	10.4695	10.9898	11.7312	10.8111
gene-AT3G55000	9.8212	11.8953	11.6154	13.1293	15.3871	13.9028	13.1636	13.4558	12.8759	13.3146	14.2614	13.4035	14.426	11.702	12.6885	13.9523	14.4965	12.6213	13.2466	12.1929	13.9661	13.4804	14.0798	14.7356
gene-AT5G11190	0.629645	1.05343	1.47413	0.685092	1.11839	0.958561	0.644746	0.675452	1.31486	0.584764	0.813361	0.869136	0.688673	0.975518	0.604303	0.625119	1.07054	0.655899	0.611408	0.611462	0.790301	0.705759	1.39537	0.692749
gene-AT2G10940	1068.78	995.522	908.818	1536.28	1381.05	1330.02	951.617	939.91	825.63	925.101	1110.17	872.575	1138.84	1132.03	1001.75	1545.3	1631.96	1446.45	1025.39	957.667	790.426	1146.36	1018	917.943
gene-AT3G62380	0	0	0	0	0	0	0.029692	0	0.038428	0	0.034097	0.09818	0	0	0.167739	0	0	0	0	0	0	0.035026	0.199843	0
gene-AT5G59105	0	0	0	0	0	0	0	0	0	0	0	0	0	0	0	0	0	0	0	0	0	0	0	0
gene-AT5G59100	0	0	0	0	0	0	0	0	0	0	0	0	0	0	0	0	0	0	0	0	0	0	0	0
gene-AT3G13330	14.4178	15.5142	15.8006	18.1432	17.6538	15.285	14.6261	16.3828	17.6267	21.8801	22.5073	20.3028	14.1803	15.0267	14.9907	18.6525	14.3188	15.4571	15.4846	14.2128	14.1888	20.0293	14.4024	13.4028
gene-AT5G24190	0	0	0.043331	0	0.046464	0	0	0	0	0	0	0	0	0	0	0	0	0	0	0	0	0	0	0
gene-AT5G48030	14.2959	13.7657	14.4597	10.1606	13.6582	11.9996	13.4111	13.4781	13.636	11.1568	11.7769	11.5012	14.1805	13.7594	13.6325	9.92279	13.33	11.0047	11.9098	12.9873	12.9795	10.8029	11.1259	11.5461
gene-AT3G60240	29.7768	32.7378	32.4188	29.2553	31.6736	29.6904	29.7472	32.4135	33.8914	29.1466	29.9419	31.5198	31.4868	33.9682	32.0106	31.8806	30.5964	31.4091	33.095	32.2165	31.5984	33.2465	26.7151	26.7078
gene-AT3G21900	0	0	0	0	0	0	0	0	0	0	0	0	0	0	0	0	0	0	0	0	0	0	0	0
gene-AT3G24360	1.06211	0.832156	1.1088	0.686626	0.709182	0.728292	1.13144	0.995426	0.392182	0.676423	0.652242	0.687026	1.17952	0.755644	1.0156	0.530342	0.51341	0.592798	1.14867	0.801442	0.850226	0.171246	0.451291	0.431608
gene-AT5G08540	59.6332	57.2639	56.4647	49.9304	51.0494	50.9425	60.1718	59.3114	57.112	52.6013	55.6067	54.2933	61.0613	60.9091	61.0005	54.336	54.1588	52.1975	61.7951	61.1736	58.0796	51.0051	50.853	55.1274
gene-AT5G19840	3.75754	4.25774	4.62589	4.23827	4.80704	5.28485	4.04545	4.34797	4.93772	5.06863	3.55463	4.04044	4.02068	3.60468	3.93102	4.43659	3.03475	4.11295	4.15297	3.33806	4.39111	3.98933	3.63935	3.81785
gene-AT1G15100	12.5895	12.9369	15.7303	10.6818	17.9924	15.9693	13.2951	12.7616	14.2738	16.2181	14.9126	15.7576	14.7464	15.2551	13.6547	15.225	17.9985	16.5998	13.7341	14.5641	14.2994	15.6971	18.575	21.1063
gene-AT5G13800	23.2472	26.5402	29.7799	24.6322	23.9925	23.7701	25.1107	23.5441	23.8409	20.5186	21.0297	22.6193	22.0151	22.5685	21.3703	21.3649	19.5	24.844	20.7249	21.7716	20.2812	26.7548	25.5615	20.8131
gene-AT4G32890	2.56225	2.21626	2.19929	1.71298	1.62085	2.58926	2.14616	2.21395	2.22722	1.07458	1.37409	1.26218	2.77368	2.02221	1.2669	1.29764	1.2128	2.03697	2.17238	1.98955	2.15773	1.76615	1.6942	1.82486
gene-AT5G06070	0.045217	0	0.020995	0	0.191229	0.071715	0.021308	0.098829	0.222452	0.082669	0.040292	0	0	0	0.100777	0.188117	0	0	0	0.179171	0.021022	0	0	0.40326
gene-AT3G54660	108.353	115.704	113.393	114.142	112.467	115.58	108.425	107.408	112.385	113.173	116.59	115.252	106.05	110.167	115.548	112.785	111.36	116.854	110.778	110.937	110.115	112.826	105.844	119.068
gene-AT4G14385	10.1768	11.167	10.4828	10.3912	12.1684	9.31518	11.4715	8.94146	11.7184	10.8182	12.219	12.744	9.0234	11.2591	10.5573	8.72122	10.7562	10.2885	10.4261	10.3969	12.0136	10.4515	11.429	10.1211
gene-AT4G14380	1.44884	0.903926	0.99223	0.756557	0.705787	0.515821	1.32365	0.96339	0.724083	0.604911	0.323793	0.423326	1.50029	1.05564	1.13031	0.962328	1.08167	0.552558	0.592401	1.04294	1.55666	0.578472	1.35782	0.764066
gene-AT4G38350	21.1413	24.5183	24.8526	24.7526	25.2448	23.8852	23.6374	25.391	26.2329	24.3448	23.851	25.72	23.6339	24.3813	26.6224	25.6804	23.5552	22.531	25.1474	23.7623	23.0335	24.0052	20.9053	21.4526
gene-AT3G47650	277.042	252.518	259.561	215.319	209.362	219.191	275.36	264.367	241.157	221.056	209.645	213.761	278.388	249.657	271.282	223.503	230.577	226.133	279.206	275.536	254.869	210.43	220.462	225.481
gene-AT5G25570	4.09728	4.04412	4.07567	4.64616	3.12318	3.72792	4.40099	4.30523	3.75985	3.93996	2.85623	5.0323	3.4312	4.20374	3.6249	4.7401	4.33698	4.60752	2.91536	4.70333	5.60841	3.64498	3.97667	2.82741
gene-AT1G10880	0	0	0	0	0	0	0	0	0	0	0	0	0	0	0	0	0	0	0	0	0	0	0	0.036329
gene-AT1G28130	3.01372	2.63124	2.56755	2.17674	2.06311	1.07746	2.3394	2.64938	3.21508	2.99131	2.32239	2.87193	2.99747	2.89267	2.87092	1.34751	1.4646	1.41958	3.41914	2.9441	2.70989	2.29448	2.61018	2.06396
gene-AT1G28135	0	0	0	0	0	0	0	0	0	0	0	0	0.08815	0	0	0	0	0	0	0.284769	0	0	0	0
gene-AT1G20720	1.95288	2.0792	2.236	1.46311	1.60767	1.67531	2.11898	2.42073	2.76218	1.39067	1.44486	1.33124	2.6144	2.89599	2.43655	1.69965	1.4952	1.495	2.8407	2.642	2.26587	1.46403	1.31431	1.3982
Arabidopsis_thaliana_newGene_1019	5.87274	6.10128	6.07983	6.03135	6.07783	5.57979	6.64178	6.66343	5.61531	5.72283	6.10874	6.44773	5.66962	6.48094	5.32295	7.03254	6.2725	5.82425	6.1374	6.92172	5.86403	6.34354	6.77578	6.09179
gene-AT1G72530	1.47621	1.56852	2.1725	2.2398	2.11341	2.5043	2.03553	1.93379	1.92073	3.16028	2.54835	2.84689	1.83605	1.22326	1.6934	2.42148	2.42758	1.76776	1.50176	1.4874	2.10165	2.43273	2.10847	2.50316
gene-AT1G05880	0	0.021216	0.039688	0	0.048402	0.02627	0	0	0.077458	0	0.092123	0	0	0	0	0	0	0	0	0	0.063297	0	0.182335	0.094833
gene-AT1G21450	7.02932	8.9405	9.32007	9.82463	8.3862	9.56598	8.04955	8.47928	8.44632	9.88838	10.9106	10.637	7.78162	8.30114	8.86919	9.12751	9.48279	9.93518	7.49968	8.25885	8.03833	9.44256	9.21003	10.9355
gene-AT5G58270	22.8559	25.0375	25.3586	23.0546	24.2448	23.7604	23.799	26.0962	26.2365	25.3494	24.6078	24.4325	25.5232	25.0071	26.9131	24.5994	21.7618	23.2537	26.1625	25.4662	23.6343	24.9601	21.6092	22.1034
gene-AT3G59810	13.7448	13.3705	10.8845	10.3627	10.6377	12.8366	13.3289	12.1158	12.5106	11.1943	9.83547	11.7492	12.103	14.3387	11.4556	10.6958	7.65674	11.6001	11.1461	12.3856	10.5471	8.4713	10.7509	9.46169
gene-AT3G52840	45.5878	46.4466	42.058	89.6446	85.6586	81.1794	43.732	43.0952	48.2518	71.3189	78.0159	68.5909	48.34	46.1554	44.6915	82.7617	89.7305	82.0285	44.0585	44.268	41.0543	75.9221	70.2221	75.0334
gene-AT3G47380	6.62399	6.10825	6.03203	7.45158	8.74357	12.1383	7.1525	6.14063	5.29959	10.0775	8.80914	10.0354	6.60701	6.32785	6.78462	9.03667	9.07227	12.1237	6.62525	7.45857	5.87723	12.4635	10.8886	13.7519
gene-AT4G24000	0.261127	0.301909	0.274972	0	0.3869	0	0.085396	0.242348	0.149162	0	0.096989	0.128575	0.096849	0.015138	0.080376	0	0.020371	0	0.170733	0.168527	0	0.184011	0.213732	0.067577
gene-AT1G08900	17.1336	17.7756	17.7552	15.1561	15.7227	16.078	16.8404	16.0309	19.8868	18.3852	20.267	18.9429	17.5207	15.6532	17.6868	16.1018	17.668	17.2129	18.9077	18.2624	17.9656	17.2551	16.5818	18.0689
gene-AT1G04280	10.1414	8.60733	10.1728	8.18683	7.38793	8.58291	11.617	11.874	12.3437	10.1316	11.3864	11.3498	10.9111	9.7945	8.45921	9.63206	7.03364	6.45052	9.98783	9.09167	9.43649	10.3734	11.3497	8.04388
gene-AT3G16900	0.425165	0.19518	0.201095	0.085235	0.080866	0.402137	0.196936	0.227613	0.310776	0.213853	0.099846	0.476231	0	0.022776	0.105091	0	0.121913	0.145447	0.165217	0	0.161677	0.426441	0.209718	0.202027
gene-AT5G24920	1.80375	1.73316	1.84664	2.40316	2.61404	3.9186	2.24312	3.90885	1.7846	3.25481	2.6032	3.33259	2.12638	1.59856	2.11655	3.10505	2.61291	2.9378	2.4572	2.70173	0.943818	1.89118	3.71147	2.83828
gene-AT1G72280	1.20318	1.46319	2.92918	1.97524	2.47895	2.36356	2.5464	1.37752	4.33551	2.21163	3.57705	2.94015	1.48282	1.60571	3.15711	1.98508	1.5648	2.06819	1.43565	1.85555	2.91523	2.33549	2.14795	2.47046
gene-AT1G52780	9.03673	10.2784	9.53069	7.33869	8.5024	6.56824	11.9507	12.832	12.0672	12.3466	12.0842	11.2442	10.2702	10.1473	10.1748	8.38347	7.32039	7.14419	10.9367	11.8612	10.4642	8.85795	7.61144	8.03861
gene-AT5G07300	21.2376	21.6776	19.0759	22.1105	22.1142	24.1355	20.0632	20.571	23.2486	23.679	25.1032	22.8486	21.5231	21.1852	20.2711	23.7103	22.1033	20.9622	10.3773	9.44499	8.31409	10.0001	9.27747	10.4713
gene-AT5G62980	14.791	12.7925	12.0228	11.5816	12.7526	14.7772	15.6953	11.9599	13.69	10.3845	11.5813	12.6095	15.1818	10.9022	12.5217	13.4311	11.8339	12.3658	13.4806	15.9056	13.8416	11.1131	14.897	14.7758
gene-AT3G57310	0	0	0	0	0	0.076298	0	0	0	0	0	0	0	0	0	0	0	0	0	0	0	0	0	0
gene-AT1G12650	10.7803	9.13178	11.1199	12.0909	13.2792	14.8073	9.83796	9.6747	12.4669	13.7729	11.9634	15.2425	10.6286	10.1213	9.22722	12.8239	13.1504	14.7457	11.4616	11.6319	10.2956	11.7994	13.4338	12.5241
gene-AT1G53780	22.1231	30.6061	24.7619	25.0822	28.3145	25.7093	23.8228	26.0286	26.221	25.5004	23.8938	28.3592	23.5013	25.0284	25.5627	28.4934	23.3411	23.3561	23.977	24.0316	24.0936	25.0419	22.7454	22.8318
gene-AT1G29260	14.5033	13.5724	13.5011	13.8032	12.2146	13.3067	14.1464	13.7967	14.4615	14.9157	15.7364	14.2659	13.6896	14.4616	14.2184	13.3394	11.9691	12.4972	15.3998	14.4405	15.716	13.4372	15.4706	13.8917
gene-AT3G49760	0	0	0	0	0	0	0	0	0.160082	0	0	0	0	0	0	0	0	0	0.04326	0	0.051778	0	0	0
gene-AT1G48660	0.420147	0.308154	0.176618	0.122264	0.335161	0.32728	0.167947	0.237196	0.606285	0.172872	0.110623	0.294577	0.412892	0.709448	0.670009	0.120077	0.088938	0.246471	0.383471	0.235327	0.372214	0.257816	0.083686	0.14673
gene-AT1G59520	8.93565	8.93948	8.60149	8.8466	8.73453	9.03078	6.7337	7.91571	8.205	7.11599	7.68441	9.63787	7.94026	8.10116	8.81735	10.9594	8.38435	8.4761	7.57521	8.74756	7.55991	9.70309	9.07048	9.60818
gene-AT1G14760	0.503944	0	0.271658	0.213851	0.340473	0.290475	0.149838	0.17265	0	0.266317	0.121662	0.383538	0.106203	0.394656	0.077356	0.148099	0.867805	0.072001	0.871703	0.453249	0.693613	0.223437	0.30843	0.823011
gene-AT2G30933	0.768483	0.179489	1.02041	0.748707	0.372716	0.358293	0.738695	0.851609	0.863865	0.623331	0.672307	0.542073	0.86278	0.599874	0.573593	0.53119	0.7001	0.489881	0.673275	0.396293	1.19945	0.726209	0.596526	1.0936
gene-AT3G02990	3.85115	3.57392	3.87723	2.37026	2.75365	2.61778	2.6746	2.96674	3.99514	2.26428	1.91381	2.11044	3.68024	3.88082	3.19132	2.34402	2.29478	2.83654	3.76587	3.83093	3.93977	3.30872	2.5442	2.6998
gene-AT4G15165	1.31186	1.37865	1.68062	1.3587	1.75468	1.24244	1.21266	1.83882	1.32719	2.03242	1.13129	1.44437	1.47252	1.53334	1.66899	1.43175	1.70739	1.46586	1.94162	1.48466	1.18781	1.64338	2.19498	1.3805
gene-AT2G30930	20.5531	19.5991	19.1017	29.9927	25.0006	25.2168	20.6006	20.2068	17.5539	12.9977	18.621	14.7435	25.0083	19.1227	16.2982	24.7762	38.291	26.0392	21.3191	19.283	14.099	14.2088	14.6818	15.7273
gene-AT4G15160	1.37312	1.35563	1.39697	1.0922	1.56729	0.851113	0.881717	1.52728	1.11853	1.54534	0.932087	1.34316	1.27902	0.599812	0.909473	1.46514	0.502862	0.87163	1.48831	2.52719	1.46749	1.91831	1.10949	1.09093
gene-AT1G04420	123.068	113.205	113.099	108.471	111.439	113.766	116.054	114.999	118.065	120.232	112.345	109.512	122.369	119.016	123.465	113.055	113.776	122.192	127.409	120.716	123.1	115.735	113.049	123.378
gene-AT2G20300	9.61471	9.93487	10.2983	9.95281	10.5914	8.92743	9.2301	9.48352	10.3642	10.1847	11.046	11.1016	8.76258	9.66874	9.73725	11.0608	11.0142	11.7067	9.92722	10.7214	9.53449	9.87962	8.70096	10.2418
gene-AT4G23250	13.0297	19.934	17.8558	10.5313	13.5676	12.7242	16.3475	19.447	29.1555	9.47578	10.7528	14.4864	14.9004	17.7269	22.3677	8.17236	11.054	13.2337	15.8815	19.0869	23.9229	8.63421	9.42655	10.4648
gene-AT3G02580	12.4868	13.1567	13.6795	16.0293	12.8739	11.3249	13.5486	12.3139	15.7637	18.1812	18.2502	17.3445	14.8449	13.6701	13.7805	13.7976	14.56	14.2237	13.4912	15.0135	14.4941	15.3528	15.2677	16.3575
gene-AT3G49490	16.7706	18.6341	17.5803	15.339	16.3222	15.7017	17.832	19.2137	19.3006	17.7519	17.0633	18.1443	17.5116	18.4885	17.3957	15.695	14.5782	14.6469	19.0955	16.8629	17.2438	17.7897	15.4883	15.9127
gene-AT3G03020	9.30487	10.4728	10.675	16.2886	14.5762	15.5034	10.2189	9.61144	10.6394	18.1644	19.7006	17.3944	9.32714	10.2181	9.71144	15.0229	15.6212	14.4538	9.64516	9.66921	9.33378	15.8614	18.0542	16.1598
gene-AT5G22920	23.0438	16.0626	15.8351	69.9535	52.4434	51.575	25.2782	22.0836	25.765	57.7782	58.3081	38.4662	26.1305	17.8362	16.3855	67.9752	61.0628	45.4878	25.5827	23.6062	16.4487	51.5743	51.1228	43.5244
gene-AT4G29310	16.2709	13.2393	11.2233	28.9416	21.4317	23.9703	11.1267	12.216	9.10543	14.9903	15.8359	13.118	15.2796	12.0036	8.85697	25.686	27.7426	22.7274	12.9679	13.7028	8.5521	16.8967	14.0348	14.7946
gene-AT4G22120	6.73081	6.16208	6.07562	4.98758	5.64795	5.32776	5.93987	6.36653	6.8925	4.85288	4.49506	4.9313	4.96767	6.09042	6.71843	5.01039	5.89727	5.53069	6.69534	5.70071	5.64369	5.56734	5.60852	4.93462
gene-AT1G27860	0	0	0	0	0.032862	0	0	0.024105	0	0	0	0	0	0	0	0	0	0	0.040288	0	0	0	0	0
gene-AT1G03810	0	0	0	0	0	0	0	0	0	0	0	0	0	0	0	0	0	0	0	0	0	0	0	0
gene-AT5G57230	5.39627	4.82001	6.01107	3.66471	3.08903	3.54185	6.16813	5.84291	3.53559	4.3821	4.38029	3.13774	5.37714	5.36023	4.07271	2.89691	3.96578	3.29963	4.39681	5.40389	5.60623	3.77639	6.41592	3.33849
gene-AT5G61980	0.25259	0.532947	0.421691	0.911935	0.899042	0.668225	0.608682	0.58897	0.713765	0.888198	1.06749	1.18828	0.696792	0.691447	0.549103	0.851928	0.478858	0.706615	0.546619	0.412746	0.425868	0.972947	0.866914	0.741413
gene-AT3G22345	0	0	0	0	0	0	0	0	0	0	0	0	0	0	0	0	0	0	0	0	0	0	0	0
gene-AT3G16510	1.42151	2.43596	2.49668	2.71368	2.98066	1.70588	1.54872	1.98121	1.53053	2.45595	3.67913	2.90806	1.26129	1.2044	2.48519	2.61353	2.75621	2.50312	1.13345	1.52569	2.17214	2.54577	2.60344	1.68897
gene-AT2G05600	0	0	0	0	0	0	0	0	0	0	0	0	0	0	0	0	0	0	0	0	0	0	0	0
gene-AT1G11303	3.90915	4.50329	4.79381	5.42753	5.44311	5.39222	5.27842	5.07106	6.72276	6.56765	6.47526	5.57929	4.18577	5.61641	5.73312	5.79163	5.40031	4.79564	4.74367	4.69509	5.9042	5.3368	4.38559	5.14576
gene-AT1G11300	0.953692	0.765747	1.09733	0.691814	0.960384	0.99279	0.671643	0.891803	1.3716	0.855145	1.08619	0.915007	0.751911	0.967944	1.25364	0.764662	0.974806	1.04302	0.712949	0.446603	1.09065	0.730464	0.565927	0.53108
gene-AT2G03760	7.00846	6.9842	8.65336	4.66825	5.9935	5.52206	7.93857	8.10576	9.02626	6.80333	6.39365	7.39118	7.58046	6.7106	9.92135	4.91291	4.24533	4.81211	7.39577	7.45533	8.00778	7.04376	5.78078	5.85819
gene-AT3G05070	25.771	17.914	19.3703	17.4283	17.7041	21.4482	22.5735	20.6195	21.3288	15.7594	17.7926	17.1374	22.0292	18.2362	20.0288	18.6979	17.2356	16.9679	19.934	19.9942	20.3225	14.0364	17.1803	17.9101
gene-AT1G49130	12.78	10.7806	13.1441	13.1848	16.6911	16.3304	10.0079	9.99723	14.268	19.1443	17.4237	18.7291	11.6718	10.1841	14.2405	13.8797	13.6247	16.6014	12.1872	12.8868	16.0989	18.9968	19.9338	22.755
gene-AT2G18200	0	0	0	0	0	0	0	0	0	0	0	0	0	0	0	0	0	0	0	0	0	0	0	0
gene-AT1G13230	0.047897	0.197219	0.213403	0	0.064931	0.054978	0.148416	0.396068	0.118196	0.08343	0.167076	0	0.095004	0.075659	0.226847	0	0.047209	0	0.339625	0.27581	0.27258	0.235923	0.024194	0.093163
gene-AT1G01550	61.8587	69.9852	71.6324	80.3574	79.1134	78.5742	65.3355	68.6254	75.746	81.7941	86.2446	81.0547	65.3884	67.2554	72.4445	73.6537	81.9904	80.569	60.9424	64.2514	69.1047	76.4534	78.397	81.405
gene-AT5G11510	2.97895	3.3675	3.20833	3.14228	3.18538	3.33358	3.85105	3.4481	3.33975	2.79434	2.83328	2.82038	3.94316	3.83297	3.13229	3.57486	3.10595	3.21341	4.37314	3.83006	3.80285	3.15819	2.52256	2.54998
gene-AT2G23148	0	0	0	0	0	0	0	0	0	0	0	0	0	0	0	0	0	0	0	0	0	0	0	0
gene-AT2G23142	0	0	0	0	0	0	0	0	0	0	0	0	0	0	0	0	0	0	0	0	0	0	0	0
gene-AT2G23140	7.16748	6.57411	7.72936	8.43883	6.89884	7.64654	7.28758	8.51217	7.29413	7.28099	7.6071	8.12809	7.48006	7.49745	6.04809	7.3132	7.86065	8.1189	7.07836	6.4681	6.24881	8.25052	6.96279	6.58162
gene-AT2G20890	443.377	424.168	432.622	422.607	401.48	434.039	446.7	435.882	432.083	433.36	439.853	426.212	462.451	435.775	451.108	447.806	449.021	441.408	467.466	459.056	432.782	426.469	411.248	452.621
gene-AT2G27650	0	0	0	0	0	0.009088	0.008692	0	0	0	0	0	0.025246	0	0	0	0	0	0	0	0	0	0	0
gene-AT5G63160	14.3596	16.1887	16.9723	29.1511	17.9955	16.9155	16.8657	14.4477	22.3425	22.8119	27.9995	20.652	14.5815	14.8582	18.5538	24.2344	23.3914	18.429	14.4159	12.6112	16.8817	26.2528	20.414	20.6054
gene-AT2G32390	3.10186	3.4861	2.88664	7.60715	5.63528	5.2381	3.0504	2.55557	2.51865	5.13261	6.18193	3.96044	2.52126	2.35342	3.1584	6.77146	5.90299	4.12772	3.06219	3.6284	3.26103	5.91688	5.87431	4.36756
gene-AT5G17910	9.6447	11.6807	10.0178	10.7388	11.7101	10.3593	10.5796	10.4235	11.3515	11.6306	12.461	11.9247	10.1299	9.622	11.4683	11.5843	11.9275	10.9852	10.2419	11.3198	10.02	11.0305	11.0284	10.8335
gene-AT1G31140	0	0.058134	0.086996	0	0.058667	0	0.203336	0	0.056373	0	0	0	0	0.102459	0	0	0	0	0	0	0	0	0.056116	0
gene-AT5G56540	3.11508	0.792118	1.33506	1.09226	3.42101	1.9444	1.58835	0.930763	1.70307	1.15762	1.42747	0.612146	1.98679	1.64271	0.779664	2.45145	2.10219	2.59234	1.64414	1.67682	1.15381	2.08915	2.20409	2.0869
gene-AT1G50920	49.2973	48.8896	49.4594	55.0961	64.1204	67.9634	45.3432	47.3227	50.6263	59.1678	63.7196	64.4076	48.7172	49.3045	49.8599	60.7745	64.3963	68.2933	50.7765	47.3543	48.7153	63.3609	62.0546	62.7054
gene-AT1G30810	6.11006	6.85177	6.30289	6.06228	6.40011	6.50236	5.92633	6.51845	7.2156	6.58972	6.3079	6.7534	6.29229	7.66775	7.13541	6.91094	5.8392	7.25767	6.64316	6.46168	6.17933	6.35994	6.29141	7.08742
gene-AT1G30814	0	0	0	0	0	0	0	0	0	0	0	0	0	0	0	0	0	0	0	0	0	0	0	0
gene-AT5G63290	4.25792	3.88518	3.58023	1.87681	2.28142	2.39967	3.68183	3.59477	3.87668	2.52476	1.78821	2.01166	4.24438	3.40143	4.03837	2.21121	1.08976	2.52486	4.6358	3.97334	4.0017	1.86196	2.4691	2.27505
gene-AT5G66660	0.031848	0.028044	0	0.032697	0.13483	0	0.1776	0	0.091473	0.062494	0.144099	0	0.089236	0.023641	0.17203	0	0.018123	0	0.123117	0.033129	0.059498	0.23738	0.094295	0
gene-AT4G26330	0.058204	0.060071	0.085158	0	0.093143	0.016985	0.018177	0.085517	0.061067	0.036533	0.045767	0	0.034202	0.055513	0.045692	0.121367	0	0	0.10237	0.033819	0.145783	0.122227	0.143798	0.06507
gene-AT5G67130	25.1605	24.1129	23.9097	22.1477	23.9019	22.0863	24.0757	22.9828	23.2806	22.1898	22.5014	21.7859	22.5749	22.9441	22.9947	24.2334	22.8505	21.9812	25.8311	23.9389	25.63	20.9272	23.2482	23.3613
gene-AT4G28190	3.76431	2.93246	2.90178	8.14076	5.64392	6.25204	3.15774	2.5298	2.44999	5.77222	5.59177	4.97206	3.76867	3.0406	3.06634	7.55105	8.8356	6.75408	3.99118	3.45847	2.92892	5.31768	6.12799	5.48485
gene-AT4G21640	0	0	0	0	0	0	0	0	0	0	0	0	0	0	0	0	0	0	0	0	0	0	0	0
gene-AT1G31490	0.671794	0.970375	0.811779	0.434728	0.992157	0.648899	0.775444	1.03847	0.834747	0.457423	0.628259	0.551338	0.796387	0.780555	0.744683	0.675024	0.50668	0.871	0.661738	0.696354	0.441242	0.572737	0.56067	0.592987
gene-AT2G02490	0	0	0	0	0	0	0	0	0	0	0	0	0	0	0	0	0	0.035349	0	0	0	0	0.081743	0
gene-AT3G01310	24.3752	28.3157	25.9654	14.8063	15.367	13.5362	23.049	24.3312	26.9885	15.7489	15.8416	16.155	25.0673	26.3063	27.6609	14.7961	13.0186	12.7307	25.0263	25.3509	21.7775	16.1912	14.1855	14.0261
gene-AT3G01311	0	0	0	0	0	0	0	0.102712	0	0.064645	0	0	0	0	0	0	0	0	0	0	0	0	0	0.072056
gene-AT2G02497	0.595415	0.173628	0	0	0	0	0	0.11882	0	0	0	0	0	0	0	0	0	0.283727	0	0	0	0	0.115778	0
gene-AT4G12240	1.38416	1.46653	1.439	1.20451	1.40995	1.43583	1.23431	1.62375	1.54	1.65235	1.45279	1.77458	1.8951	0.953112	1.16062	1.80916	1.67536	1.75302	1.30858	1.15947	0.974213	1.50486	1.08817	1.51521
gene-AT2G02498	0	0	0	0	0	0.052639	0	0	0	0	0	0	0.047557	0	0	0	0	0	0	0	0	0	0	0
gene-AT3G42140	0	0	0	0	0	0	0	0	0	0	0	0	0	0	0	0	0	0	0	0	0	0	0	0
gene-AT3G01319	0	0	0	0	0	0	0	0	0	0	0	0	0	0	0	0	0	0	0	0	0	0	0	0
gene-AT1G09940	15.1317	16.5091	17.1908	13.1701	15.3129	13.4257	13.2603	15.2216	17.8151	13.6673	14.4186	15.5162	17.7736	17.3458	18.682	13.3728	14.6759	15.3534	15.8989	17.6489	17.8775	14.4015	13.9065	15.4235
gene-AT2G26010	15.1049	18.8996	21.4034	16.4113	8.73243	10.4443	107.401	78.2265	43.5546	15.4984	21.883	34.9717	22.2069	7.85096	6.22621	4.34808	3.71365	2.94693	24.3526	35.3863	34.9245	23.7246	57.8092	24.6579
gene-AT2G19150	0	0	0	0	0	0.078003	0	0	0	0	0	0	0	0	0	0	0	0	0.036413	0	0	0	0	0
gene-AT1G03106	0	0	0.045847	0	0.053213	0.157844	0	0	0	0	0	0	0	0	0	0	0	0	0.049123	0	0.046554	0	0	0
gene-AT5G39390	0	0	0	0	0	0	0	0.058316	0	0	0	0	0.016539	0.018565	0	0	0	0	0.02602	0.053215	0	0	0.017579	0
gene-AT1G07240	11.1312	10.8417	10.9511	19.373	18.1426	16.6981	11.7564	12.3318	12.6194	19.3992	19.2129	18.6633	10.2378	12.0473	11.8474	17.9365	18.7235	16.7487	11.2603	11.9652	9.91828	19.6864	19.0378	18.7584
Arabidopsis_thaliana_newGene_421	0	0	0.286519	0	0	0	0	0	0	0	0	0	0	0	0	0	0	0	0	0	0	0	0	0
gene-AT3G19840	5.60669	6.04723	5.8985	7.04695	7.65175	7.31279	5.58998	5.37434	5.7358	6.87983	6.35049	7.76585	6.45731	6.90149	5.98119	8.28119	7.50916	6.41147	5.37606	6.11378	5.58843	7.38058	6.43035	5.92545
gene-AT3G12810	7.44645	8.96595	7.65391	6.40644	7.78298	7.63064	7.38053	8.50628	8.72198	6.34548	7.72652	7.7953	8.2545	8.29147	9.25263	8.7285	7.49536	8.27288	8.35126	8.12738	8.29267	8.24498	6.54658	6.08004
gene-AT2G02148	3.53081	3.58259	3.59314	5.09846	3.89512	3.92865	3.06012	3.60221	5.0247	4.94357	5.21307	4.87662	3.68166	5.68006	3.49064	4.48791	4.01047	4.49286	3.23676	3.3744	4.0668	4.91995	4.05258	5.09411
gene-AT5G02210	0	0.073134	0.041999	0.222404	0	0	0.235892	0	0	0.22967	0.110493	0	0.043545	0.056447	0	0.24184	0.070133	0	0	0	0	0.104851	0	0
gene-AT3G18710	5.01365	9.64344	9.45441	1.88362	1.8117	1.92009	6.36784	7.16594	12.2752	1.80366	2.928	3.03337	7.06087	10.1036	14.9844	1.92612	1.51615	2.02031	7.33282	11.7035	16.9833	2.06142	1.86758	2.8105
gene-AT5G55160	58.0122	50.6921	51.3984	42.9943	43.531	50.823	48.588	50.9953	48.9814	52.6535	50.8105	53.9954	51.3665	49.2212	44.3301	42.9328	48.3388	46.3261	52.9984	55.5633	56.9545	50.7143	52.2518	52.1164
gene-AT2G02140	0	0	0	0	0	0	0	0	0	0	0	0	0	0	0	0	0	0	0	0	0	0	0	0
gene-AT2G38090	3.26506	3.47585	3.57016	2.89494	3.94914	3.75874	2.95677	3.31555	3.32445	2.8003	3.0705	3.61132	3.72965	3.50002	3.29182	3.19895	3.67658	2.56681	2.89523	3.0512	2.79015	2.76337	3.16263	3.16875
gene-AT3G18715	0.184312	0.350289	0.499927	0.19008	0.188271	0.329105	0.306186	0.470566	0.103229	0.355071	0.057395	0.592008	0.268254	0.222726	0.06959	0.287923	0.383684	0.228736	0.232088	0.223883	0.118901	0.09845	0.235255	0.133173
gene-AT3G10527	0	0.045739	0	0.344344	0	0	0	0	0	0.078109	0	0	0.079839	0	0	0.054539	0	0	0	0	0.155439	0	0.147518	0
gene-AT3G10525	36.0148	32.9777	27.9485	39.9786	34.5199	39.2026	29.6848	30.6244	26.7433	29.7506	28.4744	24.9399	32.1759	33.2789	25.2239	36.419	37.7381	32.8837	33.3539	33.2793	30.8925	35.1929	34.5972	36.6668
gene-AT3G10520	59.9905	50.5129	47.4692	72.1495	71.6828	77.7628	59.1968	57.9657	51.337	72.838	74.9063	64.0607	60.6153	50.4166	48.7488	73.1244	80.346	76.5202	58.7333	59.4108	52.8002	71.8811	73.2669	72.6475
gene-AT3G04840	242.362	228.948	237.551	209.372	216.784	235.282	244.932	252.351	234.018	225.507	229.291	221.587	257.151	233.222	234.372	223.602	225.365	233.53	257.216	244.592	246.091	213.978	221.857	231.545
gene-AT1G02390	0.669077	1.1304	1.91477	0.611249	0.546356	0.399092	0.751595	0.987975	1.5066	0.272387	0.513013	0.813544	0.594359	1.05076	2.303	0.050243	0.228263	0.487237	0.470163	0.696541	0.918679	0.530778	0.377828	0.269792
gene-AT3G51280	4.88499	5.0539	4.99554	4.67424	5.05373	4.65901	5.75624	5.91745	5.22297	4.36277	4.75556	5.01437	6.09831	5.8022	4.69503	6.8562	4.9212	5.48839	6.84612	6.01493	6.17277	4.72466	5.69537	4.22181
gene-AT5G52750	2.75962	9.66462	14.8322	6.46803	8.02674	6.59057	5.92087	10.9069	19.9851	12.0501	14.9228	16.1771	3.27946	8.34271	15.8735	4.66477	5.22994	5.43319	5.48045	7.04377	20.8135	5.37305	6.67895	6.64554
gene-AT5G63830	2.71228	3.39999	2.58656	2.97139	2.76929	3.01048	2.90317	3.26512	3.25103	3.28888	3.2579	3.68708	2.02962	2.6324	2.77438	3.4123	3.29706	3.1082	2.39928	2.2878	2.90691	3.83354	2.68699	4.31228
gene-AT1G75390	1.1217	0.865929	0.878973	1.16131	1.52699	2.15064	0.647987	0.929043	0.509267	1.54734	1.58257	1.62223	1.29502	1.06742	1.15634	1.51169	1.54055	2.1962	1.37607	1.20738	1.11327	1.83868	1.67675	1.50348
gene-AT2G32640	25.3117	24.5963	23.9726	23.2479	23.2855	23.5245	22.2889	24.3184	28.2612	19.6473	20.4077	22.5946	28.5037	27.2989	27.3744	24.2939	22.946	23.5761	26.3663	26.5063	24.3096	22.8893	20.9218	22.4108
gene-AT1G23280	15.2341	14.5704	14.3833	15.6969	20.7261	21.3908	14.1072	14.2724	13.4027	16.3793	16.9408	20.3086	13.5226	14.5661	14.0953	17.7813	19.7554	19.9114	12.9403	12.9096	13.4905	18.502	18.2324	19.6394
gene-AT2G32645	0	0	0	0	0	0	0.041936	0	0	0	0	0.027555	0	0	0.015376	0	0	0.020219	0.017993	0	0	0	0	0
gene-AT2G33510	10.159	9.63709	9.91259	8.65325	9.02077	8.17584	9.73962	10.3318	11.7277	9.61186	9.14073	8.42183	9.75821	9.46404	8.47647	8.32247	10.2533	10.8742	9.93627	9.06527	9.79935	7.64948	9.57494	9.93073
gene-AT3G60380	13.7789	11.8047	11.292	10.0326	10.7958	11.0666	12.7167	11.5844	12.8315	10.0034	10.4212	9.9547	12.2772	11.2946	12.3048	10.2313	11.0136	11.5327	12.6686	12.0599	12.9561	11.0939	10.1203	10.262
gene-AT2G42960	2.59623	2.86832	2.69323	2.72771	2.23373	2.18899	2.70183	2.86241	3.12692	2.3931	2.40499	2.33787	2.51913	3.43824	1.96817	2.81779	2.98769	2.36909	2.61831	2.94419	3.15	2.65917	2.8824	2.68401
gene-AT5G45860	0	0.122035	0.055393	0.11141	0	0.060951	0.093849	0.217758	0.273714	0	0	0	0.102674	0	0	0	0.267881	0	0.133467	0	0.233975	0	0	0
gene-AT5G61470	0	0	0	0	0	0	0	0	0	0	0	0	0	0	0	0	0	0	0	0	0	0	0	0
gene-AT5G48890	0	0.083756	0	0	0.101382	0.051218	0	0	0	0	0	0	0	0.091116	0.060259	0	0	0	0	0	0.126926	0.081814	0	0
gene-AT5G20270	18.7197	21.5203	18.4964	14.8958	16.9755	16.9522	17.0775	17.1986	14.862	12.9612	13.5222	14.3108	20.3487	20.1245	17.3004	18.5153	19.0097	17.2652	19.5373	18.3499	16.6499	15.0399	15.8963	17.7403
gene-AT1G30360	140.358	135.637	124.856	135.07	126.05	121.733	127.205	126.356	130.777	117.01	118.638	118.404	144.479	147.746	134.282	135.258	144.546	128.215	135.468	140.271	123.012	111.925	109.879	114.9
gene-AT5G13340	5.29713	5.26278	4.66474	4.96244	4.62342	3.64672	4.91992	5.22474	4.95409	5.73853	5.28134	5.37924	4.95057	4.45453	4.03526	5.1069	4.45355	4.49921	4.86765	4.83221	4.70896	4.31148	4.92553	4.51697
gene-AT4G20190	0	0	0.046701	0.107517	0	0	0.031721	0	0	0	0	0	0	0	0	0	0	0.032658	0	0	0	0	0	0
gene-AT4G10350	0	0	0	0	0	0	0	0	0	0	0	0	0	0	0	0	0	0	0	0	0	0	0	0
gene-AT5G51090	0	0	0	0	0	0	0	0	0	0	0	0	0	0	0	0	0	0	0	0	0	0	0	0
gene-AT5G48760	56.8678	43.893	50.4515	49.2045	53.8047	58.4549	46.8722	47.6306	51.4512	46.8932	47.3183	53.7694	54.0033	50.1373	46.973	54.5378	56.483	57.1734	57.4902	52.1256	52.5765	49.5702	53.8729	59.1055
gene-AT5G03160	13.6123	12.7944	12.8771	16.5793	13.8506	13.324	12.7314	13.4003	14.1592	13.262	16.4201	11.5148	12.0025	10.7253	11.6385	13.784	12.6705	14.6111	13.9207	12.6095	12.0091	14.5144	12.2549	12.8895
gene-AT3G28880	0.179913	0.179554	0.551321	0.276009	0.425048	0.270869	0.149069	0.365435	0.52953	0.332978	0.14024	0.244424	0.574029	0.305945	0.531113	0.202167	0.459414	0.498152	0.418215	0.338993	0.208696	0.194501	0.303377	0.368938
gene-AT5G59660	1.14359	1.36724	1.18395	0.627127	0.635633	0.468252	1.29795	1.08838	1.72504	0.751086	0.739871	0.974003	1.07671	1.67239	1.06283	0.413779	0.640498	0.546673	0.981576	0.915037	1.04567	0.444844	0.323375	0.607928
gene-AT2G25090	0.177516	0.222328	0	0	0.160586	0	0.188716	0.040054	0.020929	0.038132	0.116633	0.1709	0.130827	0	0	0.098394	0	0.193515	0.165764	0.026736	0.024515	0.103776	0	0.172021
gene-AT3G22057	0	0	0	0	0	0	0	0	0	0	0	0	0	0	0	0	0	0	0	0	0	0	0	0
gene-AT4G25010	0.073194	0	0.100524	0	0	0	0	0	0	0	0	0	0	0	0	0	0	0	0.071194	0.163824	0.068754	0	0	0
gene-AT1G03040	21.9618	24.19	23.7437	25.1929	27.433	29.1411	25.8598	25.0273	26.1553	27.5618	29.5562	29.8203	25.3968	26.4896	22.3795	26.4536	27.0276	28.2263	24.36	23.3819	26.1632	27.3126	25.3567	26.7544
gene-AT2G06645	0	0	0	0	0	0	0	0	0	0	0	0	0	0	0	0	0	0	0	0	0	0	0	0
gene-AT5G52670	0	0	0	0	0	0	0	0	0	0	0	0	0	0	0	0	0	0	0	0	0	0	0	0
gene-AT1G74440	3.49003	5.70343	5.88505	6.03918	5.99695	4.73068	4.96556	5.96638	9.38282	9.09939	9.78244	10.1693	2.79916	3.38487	4.9636	4.9993	5.73032	4.53066	4.30592	5.41703	6.72656	6.29313	4.40336	3.27557
gene-AT3G07000	0.088905	0.120311	0.188986	0.96659	1.05443	1.30984	0.118843	0.180639	0.154807	0.438828	0.676303	0.46744	0.282498	0.271305	0.2402	1.37183	1.15373	1.14365	0.337531	0.18042	0.189105	0.544576	0.475665	0.818977
gene-AT1G68530	137.476	126.357	120.173	214.186	215.106	182.252	131.621	131.579	130.035	227.42	238.66	214.364	138.722	127.688	131.926	212.676	225.822	199.609	122.876	127.687	115.72	231.229	232.193	236.454
gene-AT3G02030	2.11048	2.09673	2.08665	2.17787	1.65901	1.81496	1.85688	2.10985	2.69772	2.18857	2.35237	2.00711	2.343	2.27554	2.20456	1.78776	1.18414	1.41697	1.93451	1.95422	1.79365	1.40073	1.64672	1.5341
gene-AT3G07005	0	0	0	0	0	0	0	0	0	0	0	0	0	0	0	0	0	0	0	0	0	0	0	0
gene-AT5G54780	3.94386	3.64156	3.98159	4.68524	4.04724	4.4443	4.44773	4.07585	4.85759	4.83376	5.61032	5.11291	3.36949	3.2631	4.09745	4.21337	3.97828	4.07344	3.19171	3.79553	3.65777	4.67028	4.44907	4.12079
gene-AT5G16730	20.7741	22.2809	22.2731	21.8084	20.8705	19.5705	20.5842	20.2264	20.9749	17.7452	17.763	17.9984	22.3156	21.8472	24.2026	22.0428	22.0972	21.8916	21.5217	20.5435	20.3699	18.9618	15.9485	18.2641
gene-AT2G39050	4.05643	3.56963	6.20361	4.50539	3.59447	3.00455	4.49313	4.25784	4.41522	1.91503	2.8916	2.40949	3.39676	2.86714	2.94595	2.2779	2.39693	3.91418	3.66338	3.33484	4.46033	4.87699	2.85132	2.45155
gene-AT2G31600	2.84544	2.28047	3.09085	2.9784	2.2844	2.26219	2.61897	3.23192	2.78132	3.19917	2.77616	3.14696	2.53487	2.47589	2.01911	1.96735	3.23088	1.68922	2.84835	2.43114	2.13918	2.34547	2.41123	3.2237
gene-AT1G78140	29.2797	28.3942	29.2061	27.2632	30.3631	26.8851	28.0029	28.3621	25.5334	27.5068	29.0724	30.5117	26.8682	26.9307	29.146	27.8328	25.5125	27.8011	32.5299	29.9478	32.1253	28.3453	27.1424	27.85
gene-AT3G44250	0	0.081421	0	0	0	0	0	0	0	0	0	0	0	0	0	0	0	0	0	0	0	0	0	0
gene-AT5G15420	0	0	0	0	0	0	0.079687	0	0	0	0	0	0	0	0	0	0.084933	0.23969	0	0	0	0	0.15295	0
gene-AT5G12430	9.46492	11.0334	11.0678	11.1715	11.5903	10.7276	11.7128	11.7916	12.8564	11.0895	11.0756	11.564	11.1652	11.618	11.9588	11.6678	11.3036	11.5341	12.2581	11.0818	11.9344	11.974	10.1523	11.207
gene-AT1G22430	44.1724	47.4212	43.9008	39.0099	43.0224	44.1928	44.018	45.945	51.7514	44.6702	43.3844	41.5298	41.3931	45.4383	48.2184	40.132	41.761	41.2222	48.7689	43.8594	44.9836	43.5271	39.268	44.5042
gene-AT2G28110	0.763943	0.639139	0.590203	0.854328	1.34241	0.997136	1.01164	0.692019	0.874125	0.670333	1.04726	0.960899	0.692308	0.392234	0.811731	1.05322	0.783756	1.10886	1.02683	0.666876	0.886053	0.999898	0.977775	0.909645
gene-AT5G14770	2.01273	1.99796	2.15931	2.62022	2.91448	2.80422	2.51564	2.25499	2.22778	2.74366	2.93084	2.98434	1.83724	2.34451	2.19393	2.44574	2.53194	2.8581	1.97201	2.08183	1.73651	2.95394	3.33992	2.59442
gene-AT5G16880	34.1797	37.0937	36.4091	37.3407	35.8194	36.4552	36.0863	35.1153	41.784	41.4943	42.4291	44.0651	34.162	33.6483	34.3002	34.104	34.2298	31.6967	34.285	34.3673	34.0463	37.6895	41.4906	37.6966
gene-AT4G35880	10.2278	9.39664	9.11303	7.40948	7.84321	7.14915	9.89622	9.39616	9.40702	6.64005	6.86462	7.46733	10.8294	10.7322	10.2329	6.82792	6.31954	7.50999	9.52754	9.32401	9.70339	5.75648	6.66544	7.43425
gene-AT4G31500	76.6511	79.2504	98.4811	64.6052	63.0021	54.5816	93.7564	93.3834	91.4349	73.612	75.2191	80.058	61.0475	64.7687	57.8361	49.9958	39.4627	59.3358	61.5364	56.1002	60.5916	80.1133	64.5666	51.877
gene-AT2G41680	153.129	154.916	154.627	151.439	149.894	150.001	158.528	154.304	165.28	149.186	146.746	150.552	162.391	157.445	157.271	156.463	146.355	153.521	170.572	158.101	159.865	148.992	140.432	142.119
gene-AT5G53780	0	0	0	0	0	0	0	0	0	0	0	0	0	0	0	0	0	0	0	0	0	0	0	0
gene-AT5G44090	18.6372	20.8162	18.6947	24.481	23.9591	22.1975	20.5249	21.8258	24.9313	26.9686	26.2802	26.9982	19.703	19.9045	20.7763	24.201	25.5557	22.9177	20.6588	21.4667	19.7954	26.0726	22.3765	23.735
gene-AT4G28430	1.92598	1.66288	1.22609	1.29627	0.960779	1.23377	1.76011	1.20171	1.44152	1.40864	1.40885	1.54187	1.82914	1.80772	1.21954	1.38098	1.4023	1.62397	1.88706	1.26505	1.01535	1.31605	1.55486	1.28259
gene-AT2G15420	0	0	0	0	0	0	0	0	0	0	0	0	0	0	0	0	0	0	0	0	0	0	0	0
gene-AT2G24320	0	0.028241	0.049554	0	0	0	0	0.10963	0	0	0	0.024029	0	0	0	0	0	0	0	0.20778	0	0	0.042779	0.000132
gene-AT4G20220	0	0	0	0	0	0	0	0	0	0	0	0	0	0	0	0	0	0	0	0	0	0	0	0
gene-AT4G24760	6.37471	7.80459	7.40815	9.85323	11.1367	11.2952	7.14429	6.464	7.88944	8.26567	9.05883	9.32395	5.69154	6.57607	6.39925	9.88852	10.3767	11.3856	7.28162	7.46752	7.73693	9.07554	10.9937	11.5807
gene-AT4G23750	7.89076	7.38059	6.71748	13.3944	9.64471	12.3327	8.16352	9.04074	7.30922	12.1567	11.9736	10.5043	9.00645	7.09009	6.38435	15.674	16.1047	11.6116	8.40255	7.53676	6.64355	13.0153	10.3037	9.32618
gene-AT1G69660	0	0	0.058865	0	0	0	0	0	0	0	0	0	0	0	0	0	0	0	0	0	0	0	0	0
gene-AT3G09360	4.90651	6.55508	4.86059	5.57444	5.27744	4.706	5.38112	5.60174	6.16543	5.69708	6.18251	4.96558	5.14377	5.16889	5.47805	5.16103	5.4204	4.93272	5.25187	5.20847	5.21184	6.2553	5.28162	5.43724
gene-AT1G17050	31.4863	32.7996	34.5971	37.4261	36.3246	34.685	33.1198	32.2847	33.9705	36.4737	38.1742	37.1846	31.5928	34.0341	35.8729	37.1804	37.1081	38.6231	33.4721	34.0752	35.3517	35.7971	37.2075	40.3127
gene-AT2G19930	1.20162	1.26348	1.3467	1.11825	0.966932	0.879741	0.957612	1.38786	1.67408	0.910721	0.934623	1.14539	1.17133	1.50363	2.04063	1.42545	1.32997	0.97863	1.33742	1.50087	1.50521	0.856052	0.739544	0.673865
gene-AT2G36550	0	0	0	0	0	0	0	0	0	0	0	0	0	0	0	0	0	0	0	0	0	0	0	0
gene-AT2G41530	71.6713	75.0151	76.6155	52.5028	49.658	49.2667	70.8671	69.0069	72.2119	47.8903	47.7668	52.5288	71.6363	65.9209	72.2998	47.0338	44.7508	48.2635	71.294	69.1693	66.4022	46.4897	49.3183	48.84
gene-AT1G36325	0	0	0	0	0	0	0	0	0	0	0	0	0	0	0	0	0	0	0	0	0	0	0	0
gene-AT4G09570	10.9427	15.9024	16.5558	17.0129	14.4605	14.2639	14.0591	13.2844	18.2146	16.1554	18.1209	16.6359	12.4235	13.7843	17.9527	15.8053	13.5474	14.7798	11.5557	11.9027	16.2419	15.5996	15.0072	15.0667
gene-AT1G36320	58.9808	54.8532	55.9911	46.952	46.8537	50.1215	57.8089	55.892	60.7524	52.3966	52.5699	49.7777	60.5719	58.8108	62.3108	53.9932	48.3329	52.5112	61.2084	60.4109	56.4668	49.569	48.6124	52.7659
gene-AT5G53250	0.061878	0.207177	0	3.6342	4.47821	3.58411	0.33706	0.179406	0.904514	4.39588	4.36012	2.87226	0.13067	0.752246	0.099991	3.66305	7.44104	5.20178	0.241039	0.348497	0.202038	1.88802	3.1358	2.37489
gene-AT5G41570	0	0	0	0	0	0.047065	0	0	0	0	0	0.058472	0	0.05327	0	0	0	0	0	0	0	0	0	0
gene-AT5G15280	3.18245	3.25991	3.07739	3.70769	4.57985	3.88632	2.91928	3.00106	2.54813	3.32766	3.60593	3.81925	2.97267	3.11527	3.25414	4.96396	4.68089	4.7859	3.12119	2.76792	2.88281	3.59714	3.68408	3.97547
gene-AT3G32420	0	0	0	0	0	0	0	0	0	0	0	0	0	0	0	0	0	0	0	0	0	0	0	0
gene-AT2G40480	9.54569	9.33512	8.97691	6.33064	5.931	6.43351	8.51099	8.93984	7.53865	5.96906	6.01136	5.17784	8.71933	8.27642	9.50291	6.14509	6.92024	6.48018	8.83348	7.89023	8.29976	5.4742	5.92496	5.34931
gene-AT1G77130	15.0456	16.0859	16.4958	11.2052	11.2037	11.0358	15.8829	17.0684	16.3261	11.9302	13.6302	11.884	15.6599	14.9187	16.1652	10.266	10.2454	12.4599	14.7925	16.6441	15.2863	11.4852	10.6637	11.3518
gene-AT3G10940	30.7425	28.1441	28.8336	19.845	17.6612	15.0769	25.2776	25.9292	25.0744	15.6398	15.9959	13.8681	31.8818	29.8522	30.8704	17.0529	15.5785	15.9397	29.1791	31.8386	25.8672	16.2977	14.6938	14.8246
gene-AT1G62580	0.165518	0.195793	0.301367	0.21857	0	0.251648	0.035225	0.270807	0.268784	0.11689	0.19635	0.216077	0.259499	0.336721	0.107707	0.177371	0.23554	0.122413	0.124624	0.193754	0.134524	0.21979	0.149763	0.15245
gene-AT3G09090	17.5064	19.1735	18.4683	22.4333	20.7334	21.532	18.8602	19.4694	19.4349	20.6299	22.0832	21.7429	19.0525	18.5999	20.2407	22.5355	23.6448	23.2531	19.4658	18.5972	17.2496	24.183	19.7842	22.6259
gene-AT3G04060	0.203819	0.411424	0.43242	0.490941	0.31602	0.24821	0.578665	0.385876	0.445728	0.178235	0.139892	0.388729	0.090956	0.550141	0.381383	0.21764	0.391415	0.493346	0.332404	0.242237	0.169107	0.594023	0.324301	0.237311
gene-AT4G32080	0.159107	0.04765	0	0	0.056603	0	0	0.046675	0.05439	0	0	0	0.198797	0	0	0	0	0.04307	0	0	0	0	0.087878	0
gene-AT1G48300	256.312	255.108	259.982	174.207	196.49	204.225	284.173	251.7	308.615	242.448	219.541	246.7	236.659	236.324	250.309	160.626	174.822	180.997	226.629	220.618	237.923	173.683	191.434	204.474
gene-AT5G55950	1.9244	1.97834	2.07347	1.61375	1.244	1.8862	1.62795	1.40626	1.83373	0.884743	1.13537	0.721622	2.45999	1.97174	2.34521	1.22687	2.23496	1.17218	1.7622	2.10064	1.74425	0.631829	0.696426	1.17038
gene-AT2G44470	0	0	0	0	0	0	0	0	0	0	0	0	0	0	0	0	0	0	0	0	0	0	0	0
gene-AT2G35605	8.97196	7.76072	7.27221	8.15047	8.35162	10.2861	7.5707	8.28205	6.02198	9.63972	6.96864	7.7214	10.0453	9.40394	6.97041	8.65987	9.0166	8.16489	8.46354	8.04397	10.5108	7.79015	8.38935	7.83317
gene-AT2G35600	1.09396	0.67063	0.649736	0.809069	0.566012	0.584846	0.910686	0.973716	0.927259	0.832159	0.349228	0.817651	0.692171	0.837854	0.969169	1.02746	0.892836	0.832274	0.693237	0.973834	0.964818	0.398668	0.811597	0.893329
gene-AT5G14480	4.55811	3.84143	4.36975	4.70865	4.54761	5.21761	4.75007	3.99292	4.81402	5.88389	4.74127	4.79935	4.23857	4.19938	4.47473	4.57953	4.35226	6.29978	4.13835	4.8697	3.87125	4.98951	4.83157	4.15498
Arabidopsis_thaliana_newGene_223	0.763635	0.139099	0.059592	0.193302	0	0.227311	0.40649	0	0	0.045287	0.208104	0.150874	0.220811	0.023085	0	0	0.080362	0.081577	0.532691	0.392007	0	0	0	0.270309
gene-AT5G11100	0.379964	0.557251	0.953807	0.528699	0.876245	1.17636	0.628914	0.760093	1.11429	0.745513	0.690933	0.575718	0.703328	1.17437	0.921081	1.07213	0.674896	0.673655	0.888352	0.758654	0.853087	0.828831	0.886947	0.722213
Arabidopsis_thaliana_newGene_221	0	0	0	0	0.169375	0	0.198105	0	0.120017	0	0	0	0.142717	0	0	0	0	0	0.256616	0.054699	0	0	0	0.064438
gene-AT3G63140	548.505	543.992	548.968	557.189	575.329	560.288	532.94	515.338	554.054	563.582	580.835	557.843	575.007	572.125	594.026	598.989	595.525	591.316	583.979	591.68	555.995	561.832	518.927	569.452
Arabidopsis_thaliana_newGene_227	0.106411	0.887033	0.253992	0.626204	0.62153	0.533788	0.414695	0.383575	0.515892	0.309887	0.210511	0.276991	0.634166	0.714029	0.728827	0.494839	0.28518	0.501795	0.578398	0.332768	0.389371	0.272538	0.613196	0.334029
Arabidopsis_thaliana_newGene_226	0.609954	0.104743	0.744991	0.101491	0.42166	0.605857	0.469852	0.741732	0.629199	0.261696	0.23942	0.705928	0.334921	0.112423	0.03313	0.220873	0.31583	0.701729	0.108219	0.45851	0.463894	0.520185	0.088108	0.069715
Arabidopsis_thaliana_newGene_225	0	0	0	0	0	0	0	0	0	0	0	0	0	0.691207	0	0	0	0	0	0	0	0	0	0
gene-AT4G29450	0	0	0	0	0	0	0	0	0	0	0	0	0	0	0	0	0	0	0	0	0	0	0	0
gene-AT3G02810	0	0	0	0	0	0	0	0	0	0	0	0	0	0	0	0	0	0	0	0	0	0	0	0
gene-AT1G67400	4.01497	4.72892	3.20416	4.55684	4.78427	3.81722	3.04954	4.00876	3.77183	3.07724	3.03717	2.9481	4.19508	4.1391	3.72263	2.64696	2.82451	3.50417	3.40582	3.49546	4.35931	4.10996	3.9692	2.67006
gene-AT1G63180	8.16992	8.64073	8.28893	8.76201	8.28167	8.39095	7.78198	8.45489	10.4084	9.24266	9.35032	9.01308	7.13654	7.62422	8.32717	7.57817	8.61088	8.701	6.96717	8.53603	7.72095	7.8851	8.46005	9.28075
gene-AT2G37600	21.1588	21.3373	24.1772	16.8504	20.9498	27.3543	23.8369	23.1969	22.0775	17.1373	18.4754	18.8809	25.4721	19.4959	21.4206	18.5082	20.9626	20.8045	19.1033	21.4681	26.455	18.6589	22.2211	23.4153
gene-AT5G49960	4.68542	5.1271	5.01396	5.17806	4.91751	4.52972	4.16217	5.21728	5.9486	4.58207	4.98156	3.74948	5.58053	4.94568	4.96285	5.26205	3.98034	4.81156	4.94295	4.726	4.63612	3.83248	4.04322	4.14809
gene-AT4G37100	6.72659	7.75645	7.84587	6.70768	7.64352	9.12546	8.08103	7.68841	9.29695	6.66998	8.63883	8.55463	7.62057	8.52563	7.84268	8.27811	8.3017	8.95194	8.76032	8.47054	8.38974	7.01772	6.56297	8.71748
gene-AT5G42000	11.5341	11.9931	9.62597	9.02048	12.5106	11.8008	10.8776	11.508	11.4082	10.4876	12.2694	12.082	12.2256	9.76076	11.4005	11.0552	13.0919	11.0523	10.8873	10.8177	10.1858	10.7151	11.29	12.7111
gene-AT5G45050	8.96674	10.0607	10.229	13.1054	12.5151	11.7413	10.7838	11.1472	11.6012	13.4077	14.2371	13.2219	9.54302	10.6868	10.7151	12.587	12.6652	12.5312	10.783	9.52799	10.0213	13.0414	11.7604	11.3374
gene-AT1G31800	95.6235	91.2214	92.6729	95.3752	88.5601	94.005	96.6043	98.1567	97.5266	88.9212	90.9858	90.0698	99.6727	95.469	99.5743	96.9425	96.9697	95.8448	105.991	102.219	93.6762	86.5194	85.7992	91.6141
gene-AT1G65800	23.3632	24.9342	26.1734	16.8509	19.972	17.1264	25.8361	25.6979	29.6802	22.6224	22.8527	23.7566	23.9648	23.7972	28.1708	16.516	17.0891	19.9449	23.6829	26.9025	25.2237	15.8982	14.8988	18.194
gene-AT5G39980	5.9872	5.43784	6.32329	3.94118	3.10615	3.59173	5.61132	4.9285	5.53695	3.80492	3.74411	3.42352	5.79962	5.48956	6.12381	3.61052	3.9974	4.30445	6.50562	5.73091	5.37321	2.61395	3.39373	3.65286
gene-AT5G40710	6.81963	7.80317	6.56729	6.94368	6.66066	6.84968	6.91411	6.77088	7.12305	6.25642	6.25303	6.79494	6.52241	5.87767	6.35089	6.91317	5.15159	6.51256	6.68551	5.18502	5.78053	7.10595	7.38638	6.6963
gene-AT5G35200	16.4976	17.5096	17.5915	21.8595	23.0761	21.2447	18.4497	18.8866	20.4823	24.6195	26.5963	26.1932	18.3985	16.6288	17.4956	23.4545	22.9785	23.7746	16.7915	17.7894	17.7982	22.2872	22.2936	23.6984
gene-AT1G63230	1.68864	1.77424	1.47035	1.54026	1.90088	1.13071	1.05426	1.57952	1.07761	1.84931	1.02317	1.63691	1.72905	1.45662	1.17934	1.55387	1.46574	1.69024	1.21071	1.55886	1.06358	1.55317	1.3562	1.21329
gene-AT3G05330	3.10846	3.26773	3.19802	2.72061	2.71862	3.0889	3.78348	3.11525	3.42482	3.10481	2.66913	3.94608	3.73976	3.17354	3.32816	3.22572	2.38499	4.01539	4.05437	3.60689	3.63271	2.59685	2.56157	3.24609
gene-AT2G13960	0.410283	0.561994	0.497966	0.194527	0.555078	0.95128	1.05039	0.750982	0.413011	0.228584	0.405061	0.199773	0.430016	0.38364	0.721023	0.319833	0.682067	0.378345	0.628896	0.605362	0.572099	0.538599	0.981586	0.438527
gene-AT2G13965	9.18169	11.2482	8.88291	6.27268	9.6387	8.71096	8.75953	10.3638	10.6538	10.1431	9.02901	7.20493	8.15649	9.37008	8.10387	8.75653	9.7833	8.62229	8.531	9.46455	7.94259	10.4735	9.84113	13.3491
gene-AT2G16300	0	0	0	0	0	0	0	0	0	0	0	0	0	0.025865	0	0	0	0	0	0	0	0	0	0
gene-AT3G08570	0.9077	0.816557	1.19194	0.549328	0.912357	0.718462	0.935467	0.736857	0.979054	0.828421	1.18181	0.692942	0.771354	0.85985	0.944973	0.996591	0.491435	1.21871	0.698539	0.496738	0.928708	0.598934	0.9762	0.751178
gene-AT4G19890	2.61468	2.68841	2.9286	2.50664	2.71987	2.97648	2.47241	3.10196	3.27302	2.72991	2.26659	2.47498	3.09851	3.22967	2.78922	2.50805	2.55426	2.69643	3.19792	2.92315	2.66832	2.9174	2.55968	2.56819
gene-AT3G62810	18.9204	15.5527	18.2322	14.1206	13.2132	13.7114	19.0991	16.4681	14.7114	14.4076	16.3764	12.8247	17.0324	15.0231	14.8158	13.027	13.5942	16.3681	17.9598	14.8992	17.8239	13.4971	18.433	16.0129
gene-AT3G56060	11.8221	12.835	11.7807	13.2981	13.4729	10.5796	11.0575	11.5108	12.1689	12.7067	13.4325	12.4964	13.245	12.7762	13.4566	11.8228	15.6679	11.2438	9.68868	10.3031	8.61545	11.8254	12.3764	11.3468
gene-AT1G76770	0.101006	0.098612	0.202698	0.081598	0.08258	0	0.050641	0.339812	0.328093	0.161476	0.1702	0.183194	0.288638	0	0.123042	0.167728	0.249861	0.230297	0	0.143431	0.171242	0.186442	0.200645	0.175325
gene-AT3G53080	0	0	0	0	0	0	0	0	0	0	0	0	0	0	0	0	0	0	0	0	0	0	0	0
gene-AT5G06270	3.25924	4.42952	2.86136	3.47832	3.09049	3.11068	3.15471	3.68773	3.65379	2.26264	2.72172	1.96452	4.43323	2.776	4.06461	2.89393	2.93585	3.5675	3.74744	3.23444	3.67484	3.14406	2.9776	3.54744
gene-AT1G71200	0.077301	0.030485	0.018903	0	0	0	0.076359	0.046498	0	0.02583	0	0.103583	0	0	0	0	0	0	0	0	0	0	0	0
gene-AT3G51810	0	0	0	0	0	0	0	0	0	0	0	0	0	0	0	0	0	0	0	0	0	0	0	0
gene-AT4G38590	0	0	0	0.007593	0.026182	0	0	0	0	0	0	0	0	0.059677	0	0	0	0.009265	0	0	0	0	0.037788	0.017645
gene-AT5G02970	15.5249	17.1173	17.8549	16.7142	17.5203	16.4781	16.1634	17.56	17.9519	17.6326	18.7259	19.7442	17.7746	18.5113	18.523	18.2357	19.1493	17.9223	17.6625	17.3434	16.2044	14.6294	15.8181	15.5684
gene-AT1G64170	1.08851	1.16222	0.971145	3.29396	2.97706	3.53241	1.26841	1.4465	1.56171	2.74577	3.85498	2.85671	1.09791	1.28699	1.00986	2.86275	2.54373	2.69288	0.908318	1.04	1.02773	3.00406	2.80638	2.9068
gene-AT4G34450	74.4404	73.6952	70.6854	88.7332	83.5554	79.0108	69.7765	71.669	74.5329	84.2021	88.1494	81.5817	75.1688	75.6908	75.263	89.5802	85.2488	81.0347	73.5171	74.8799	71.9446	93.3946	84.1159	84.8211
gene-AT1G20120	0.300023	0.440766	0.346687	0.571595	0.567326	0.589013	0.324871	0.526519	0.207496	0.377259	0.454924	1.2524	0.127779	0.64409	0.249062	0.684067	0.868662	0.504365	0.381577	0.461858	0.213104	0.589319	0.513483	1.0537
gene-AT4G29103	0	0	0	0	0	0	0	0	0	0	0	0	0	0	0	0	0	0	0	0	0	0	0	0
gene-AT5G65740	7.13691	9.70483	9.27515	10.5595	9.11542	9.4474	9.70746	10.1876	9.62187	8.62659	9.11772	8.23933	9.76796	9.53648	10.6603	10.1559	9.30809	7.98026	9.82072	8.40208	10.0768	10.763	9.14285	8.80841
gene-AT4G37810	2.79716	2.54423	1.90045	1.35404	2.20074	1.30991	1.36854	2.95931	2.98651	1.46276	1.0283	1.96719	2.84351	1.82581	2.13232	1.72578	1.26639	2.06638	2.80809	1.94278	3.2631	1.35724	1.9781	1.42094
gene-AT1G27840	8.99729	8.68184	7.20044	8.07743	7.66089	7.752	8.60323	8.5457	9.95885	8.44867	8.44413	8.44947	7.3912	7.59592	6.99396	8.26442	9.07965	9.35004	9.12355	7.13403	7.46415	8.59538	8.61867	8.2046
gene-AT2G43790	23.7027	23.0911	24.0941	24.8745	24.3883	24.1729	23.5252	22.811	25.1972	26.6442	30.4492	27.5496	25.8836	21.7953	23.2141	24.9653	26.7286	25.5508	22.4667	24.4644	20.6148	24.0198	25.7047	25.2322
gene-AT5G44870	9.2797	11.9951	10.3713	14.382	15.8107	14.2896	10.6691	11.6695	14.9087	15.7224	17.1429	16.3782	10.8657	10.9286	12.3855	15.1666	15.2935	15.5552	11.5094	12.7269	11.675	15.2446	13.2095	14.3305
gene-AT5G43068	0	0	0	0	0	0	0.082779	0	0	0	0	0	0	0	0	0.176945	0	0	0	0.165448	0	0.109755	0	0
gene-AT2G42220	196.724	176.976	186.46	219.973	224.59	249.613	199.546	178.225	188.429	249.371	235.07	241.706	175.612	196.533	189.53	229.949	232.546	238.93	190.189	191.055	187.899	227.888	233.142	255.059
gene-AT5G43064	0.158409	0	0	0.108853	0	0	0	0	0	0	0	0	0	0	0	0	0	0.069171	0	0	0	0.503924	0.154929	0
gene-AT5G43066	0	0	0	0	0	0	0	0	0	0	0	0	0	0	0	0	0	0	0	0	0	0	0	0
gene-AT5G43060	21.6153	24.4032	23.3054	39.1973	39.3019	38.0299	26.3902	25.6985	26.1104	33.8416	33.9569	35.1464	22.1993	23.994	21.9851	36.739	41.0319	40.4631	22.7305	21.401	21.2436	33.7796	32.702	31.3006
gene-AT4G11840	5.78722	6.56069	6.00324	5.21237	5.96476	5.13269	7.65959	8.04067	8.66069	10.4948	10.8159	10.2828	5.2553	4.83885	6.0701	5.92735	5.47021	5.52803	6.0946	6.79778	6.60655	6.04758	4.96713	4.42618
gene-AT4G35410	5.79968	7.47468	7.76683	8.84126	8.5754	7.47835	8.51172	8.00886	7.1745	7.09334	7.12037	7.78145	9.33365	7.7755	6.8822	9.84865	7.23518	8.73108	6.7694	9.32134	8.16069	7.62889	7.92613	6.44293
gene-AT1G05710	6.11393	5.41279	4.69509	3.20614	3.59851	3.92264	4.96812	6.47325	5.28343	3.63332	3.70834	4.90581	4.99641	4.90257	5.34663	3.68641	4.07039	4.36297	6.03146	5.57412	6.9991	5.02402	3.98198	5.44452
gene-AT4G11845	3.67339	3.70003	2.84766	3.49103	3.35995	3.02705	2.96316	2.98552	2.71352	3.19833	3.69123	4.66026	2.66751	2.40237	4.06805	4.30751	2.384	2.52007	2.9042	4.56117	3.09856	3.26361	2.9974	2.98952
gene-AT2G45790	58.0119	57.3765	59.0662	57.4866	52.1985	50.8972	57.156	57.0726	56.2812	50.469	56.6373	50.2907	60.7499	51.266	52.7261	48.0049	51.8993	52.2738	56.9635	56.0675	57.7877	51.704	55.9643	52.1228
gene-AT5G28510	0	0	0	0	0	0	0	0	0	0	0	0	0	0	0	0	0	0	0	0	0	0	0	0
gene-AT2G16870	0.952076	1.26782	1.35263	1.13068	1.06547	1.1066	1.16075	1.65301	1.8119	1.94111	2.10581	2.0147	1.27644	1.33293	1.38655	0.883836	1.15163	1.00351	1.07083	1.48398	1.20712	0.678926	0.857685	0.812577
gene-AT3G44428	0	0	0	0	0	0	0	0	0	0	0	0	0	0	0	0	0	0	0	0	0	0	0	0
gene-AT5G47520	9.1273	7.53153	7.31699	8.96108	8.2164	8.82989	10.2924	7.03917	9.54138	9.1196	7.89473	8.89261	8.6819	8.3579	8.87992	8.75654	6.94242	8.59824	7.44286	7.67853	7.71881	8.74057	7.75855	7.20121
gene-AT1G61270	0	0.053559	0.024117	0	0.056738	0	0	0	0.030143	0	0	0	0.049546	0.014679	0	0	0.069798	0	0	0.066414	0.06813	0	0	0
gene-AT3G20190	0.03899	0.153618	0.180489	0.088369	0.074561	0	0.074824	0.077585	0.122391	0.035856	0.052143	0.116364	0.035026	0.17753	0.036728	0.076316	0.101307	0.087891	0.049371	0.072339	0.033069	0.066627	0.041896	0.123195
gene-AT4G01140	0.028072	0.090831	0.098548	0.347295	0.103018	0.273764	0.194176	0.073296	0.171202	0.43622	0.171702	0.36188	0.124347	0.065535	0.053754	0.488278	0.331175	0.340378	0.173449	0.087313	0.026851	0.130598	0.250823	0.015657
gene-AT3G11920	0	0	0	0	0	0.05192	0	0	0	0.048147	0.03544	0	0	0	0	0	0	0	0	0.082007	0	0	0.079828	0.026704
gene-AT2G45240	15.7798	14.3552	15.6982	14.3914	16.7579	15.5355	15.045	14.9551	14.8532	15.8155	17.5131	16.4388	14.7339	15.0046	13.8602	16.0347	15.1537	16.0355	14.3592	14.6009	14.256	14.4072	15.3639	14.9445
gene-AT2G45243	0.333561	0.205672	0.69532	0	0.62925	0.350605	0.10687	0.617484	0.525566	0.209589	0.076859	0.346984	0.321204	0.499111	0.640155	0	0	0.399645	0.301698	0.256032	0	0.238966	0.22307	0.317033
gene-AT4G00231	6.72489	6.98457	6.21939	6.36719	7.94716	7.78209	6.71317	6.31478	6.89888	7.9194	8.10097	8.20705	6.86717	6.62006	6.61237	7.5789	7.67194	7.71279	6.71428	6.80867	7.02334	7.10101	7.46301	8.36735
gene-AT4G00230	9.04367	8.18343	9.94836	8.7641	8.08057	8.60263	8.95833	9.23264	10.1073	9.39774	9.48932	8.92668	8.10635	11.3043	9.77359	10.9278	9.43516	9.35315	9.57833	10.116	9.70034	8.72344	7.65947	8.59674
gene-AT4G00232	0	0	0	0	0	0	0	0	0	0	0	0	0	0	0	0	0	0	0	0	0	0	0	0
gene-AT1G14560	6.01763	6.63513	7.75772	8.29568	6.8019	7.56322	7.20319	8.05032	8.75471	7.19846	6.25897	7.15851	7.7665	8.48638	7.59068	7.022	8.31333	7.09065	8.25889	6.67246	7.18862	7.36789	5.81253	7.01054
gene-AT4G00238	7.9563	6.91725	7.18469	7.39935	9.28235	10.2594	6.86856	6.80951	7.64544	7.6496	8.79086	9.42126	7.86942	6.57085	6.05534	8.93919	9.25241	9.81123	8.5116	7.48706	7.01242	10.755	9.53063	9.31435
gene-AT5G62210	2.78128	2.26288	1.9276	1.76522	2.51428	1.44911	1.87181	1.69976	2.07111	1.01156	1.76507	1.44492	2.26318	2.53594	2.49082	2.31533	1.73982	2.39406	3.03565	2.81142	2.7698	1.9782	1.37589	1.85426
gene-AT1G10410	10.9769	8.94056	10.4173	8.7818	8.60919	9.0524	9.53859	9.29752	9.56199	9.0376	9.38786	10.3893	10.7234	9.57612	10.763	8.26273	8.51722	9.21644	9.7261	9.59512	9.77627	10.3666	9.23586	9.19178
gene-AT3G61560	5.17232	5.27302	4.39222	4.77789	4.87964	4.92349	3.78497	4.94728	3.90809	3.65052	5.44758	5.15932	5.15169	4.33738	5.14783	5.72335	4.56807	3.62961	4.65258	6.17814	5.18487	5.10091	6.08074	4.79394
gene-AT1G10417	0.345672	0.582632	0.525738	0.320409	0.553482	0.424706	0.40726	0.971398	0.185285	0.468303	0.296861	0.673336	0.745762	0.404023	0.595052	0.406898	0.550135	0.531666	0.521755	0.595867	0.362887	0.426976	0.192838	0.559391
gene-AT2G28760	10.365	10.2762	8.59606	9.31225	7.58955	8.04289	8.00701	8.50346	10.0442	9.4234	7.89421	8.47787	8.80436	8.44961	9.11741	9.10666	9.42523	9.65247	8.66012	8.59336	8.5884	6.48564	6.99077	6.78372
gene-AT1G18640	21.0062	19.6434	21.0353	20.8513	20.5755	19.9804	20.1896	20.1713	20.9217	16.5392	22.862	19.4554	19.6118	20.5339	20.2652	21.8338	22.2323	21.4233	19.6224	22.4695	18.0112	21.0466	21.4311	19.4919
gene-AT3G20440	4.58231	4.621	4.84758	1.77929	2.04567	2.03938	4.27742	4.3273	3.99354	1.94671	2.37931	2.30017	4.94176	6.02486	4.87441	2.36474	2.8148	2.7342	5.81928	4.33548	4.99127	2.19665	2.10842	1.79383
gene-AT2G20142	1.3242	3.09765	3.26483	3.81536	4.54875	3.61741	1.93098	3.43592	3.99111	5.57464	7.38228	7.74558	0.274904	0.861053	1.69242	1.05572	1.74753	1.53129	0.925321	0.851984	2.89332	1.45875	2.38959	1.663
gene-AT2G20140	25.4321	27.8682	27.5491	30.6411	28.186	28.5209	27.3226	25.0895	25.9634	25.5772	29.4223	27.1342	27.3702	28.6375	25.541	27.6467	28.2019	31.6143	27.8025	25.7438	25.5883	28.9331	25.3127	26.4359
gene-AT1G53815	0	0	0	0	0	0	0	0	0	0	0	0	0	0	0	0	0	0	0	0	0	0	0	0
gene-AT3G28690	15.6474	15.6594	15.1963	13.4186	14.6837	14.2789	15.8857	14.8978	14.7531	14.6013	16.2488	16.6152	14.4859	15.3519	14.4594	13.4402	14.2484	14.1629	15.2862	14.2021	14.6548	14.2638	15.2321	14.5181
gene-AT2G39930	27.0275	27.78	24.964	19.4138	20.5474	19.2067	25.6023	29.3386	28.8156	20.4576	19.8473	24.1043	28.2295	29.1917	26.4906	21.1257	21.0175	21.5539	27.0386	28.0896	26.7435	21.1793	22.3675	20.0682
gene-AT4G31970	0.244618	0.197586	0	0.022049	0.14836	0	0.047187	0	0.104385	0	0.247023	0	0	0.02373	0	0.250428	0	0	0	0.072092	0.085074	0.35253	0.432095	2.18325
gene-AT3G23180	0	0	0	0	0	0	0	0	0	0.213434	0	0	0.15256	0	0	0	0.104549	0	0	0.437277	0.132993	0	0	0
gene-AT5G23890	37.1763	39.582	37.7086	31.4527	31.274	31.6995	38.6444	38.2314	40.1746	30.0211	30.722	33.5807	37.6419	38.2743	42.3428	31.9733	30.5518	30.1494	36.6347	34.0832	35.3677	33.7165	30.4831	32.2712
gene-AT3G27870	4.30968	5.12939	5.11278	4.07606	3.73043	4.36914	4.17163	4.72983	5.16567	3.20383	3.0126	3.65834	4.56409	4.34058	5.14527	3.87757	3.2601	3.51	4.47506	3.82325	4.05027	3.73309	3.13456	3.61548
gene-AT1G61490	1.2555	1.79312	1.14153	1.41798	1.19433	1.07892	1.42202	1.36494	1.53228	1.30677	1.21108	1.16294	1.77053	1.84251	1.71139	1.26997	0.959115	1.1634	1.53545	1.42941	1.9203	1.31716	1.26512	1.14052
gene-AT5G42825	0	0.403746	0.29293	0.276599	0.372427	0	0.973046	0.264962	0.266352	18.4698	0.166521	0.610436	1.27462	31.4219	0.34811	0	0.144907	0	0	0	0.51326	0	0	0
gene-AT4G10465	0	0	0	0	0	0	0	0	0	0	0	0	0	0	0	0	0	0	0	0	0	0	0	0
gene-AT5G42820	45.4241	45.8316	45.5576	35.2105	37.2053	36.2627	43.8033	43.3034	39.4855	29.4526	33.6689	40.5455	41.2147	28.6865	40.938	35.0071	35.4456	31.2235	45.0503	43.8954	41.0734	35.9724	37.3882	33.9372
gene-AT1G66720	0	0	0	0	0	0	0	0	0	0	0	0	0	0.039054	0	0	0	0.077582	0	0.097147	0	0	0	0
gene-AT2G17310	0	0	0	0	0	0	0	0	0	0	0	0	0	0	0	0	0	0	0	0	0	0	0	0
gene-AT4G11590	0	0	0	0	0	0	0	0	0	0	0.059164	0	0	0	0.040311	0	0	0	0	0	0	0	0	0
gene-AT2G41945	8.08917	7.17082	10.994	8.06613	9.08324	10.5083	8.41563	7.21361	7.28264	9.14089	9.7204	8.26978	7.67617	8.16035	5.65671	8.21974	10.9695	10.3572	9.40764	8.18597	7.92496	11.1816	11.0267	9.79206
gene-AT2G13422	0.531314	0.33584	0.017672	0.151881	0.12559	0.892358	0.065593	1.0339	0.649547	0.171258	0.179349	0.499482	0.547446	0.334536	0.366879	0.668837	0.283751	0.072835	0.212654	0.277911	0.199714	0.248201	0.231356	0.24238
gene-AT1G35910	0.61213	0.537821	0.973079	0.745229	0.550621	0.489896	0.761721	0.329108	0.645575	0.456099	0.113141	0.511993	0.521666	1.03192	0.734062	0.467099	0.476789	0.32195	0.466444	0.883131	0.960246	0.360939	0.656799	0.157948
gene-AT2G41940	22.3684	21.6844	18.7707	32.1614	23.7678	25.3905	21.0381	21.1039	15.1678	24.1467	25.3316	22.642	19.1856	19.3436	13.6466	32.4714	32.1593	28.2516	21.9698	21.683	15.4698	27.193	23.0801	25.1385
gene-AT5G27350	46.1778	43.9473	42.9167	39.2322	51.5214	50.1699	39.1323	40.5566	41.7645	27.7884	27.5228	40.7226	43.6355	40.6877	44.8543	35.8109	47.1025	54.0185	43.3728	43.3298	40.5209	37.5357	43.3508	57.6106
gene-AT2G22780	36.1447	34.0436	33.8831	29.7526	28.1126	27.5325	34.1177	34.0737	35.145	27.3323	28.888	28.2034	37.3465	33.8157	29.5942	27.7287	27.2667	27.7423	32.464	32.8414	31.0023	29.9562	29.8432	28.6766
gene-AT1G67890	9.85409	10.8438	9.94891	14.7508	13.2061	14.0401	10.3206	10.8671	11.4288	12.9233	12.5659	11.9583	10.1103	9.90668	10.2559	13.1411	13.8383	13.9443	9.89485	12.1121	10.4121	13.3745	12.8784	11.7487
gene-AT4G17850	0	0	0	0	0	0	0	0	0	0	0	0	0	0	0	0	0	0	0	0	0	0	0	0
gene-AT2G15740	0	0	0	0	0	0	0	0	0	0	0	0	0	0	0	0	0	0	0	0	0	0	0	0
gene-AT1G13030	4.10595	3.29491	3.99836	2.99686	4.35197	4.55286	4.13529	4.35129	3.4346	3.6918	4.97984	4.84541	4.47732	4.38758	3.84936	3.36613	4.45911	4.85729	3.79434	3.68325	3.6372	4.10766	4.8848	4.49509
gene-AT1G33420	3.9887	4.8912	4.77793	2.99681	3.7526	2.96651	3.87082	5.01989	5.37995	4.11875	4.11878	4.27824	4.98031	4.92359	4.44214	3.98394	3.79409	4.01984	4.89786	4.453	5.10723	3.5426	2.76757	2.88785
gene-AT5G08360	0.412904	1.18885	0.504753	0.403935	0.765537	1.33555	1.04844	0.968269	1.29125	0.901931	0.753365	0.801931	0.843339	0.774216	0.692464	0.600231	0.839396	0.955173	1.16318	0.897869	1.10973	0.696389	0.63914	1.51349
gene-AT3G62030	955.535	872.002	900.023	869.647	861.993	897.077	963.22	874.704	912.824	927.847	900.791	863.234	965.888	897.664	932.018	881.651	889.684	901.603	981.753	986.436	953.483	881.569	893.681	917.64
gene-AT3G53500	43.7008	37.6208	41.885	36.6564	40.3505	40.3239	43.2535	40.7317	43.1011	38.4292	39.2462	40.6231	43.848	40.839	42.4132	41.5839	39.9144	40.4782	43.0421	41.2947	43.7829	39.8073	39.6159	40.0326
gene-AT5G19260	6.66094	6.8417	8.10089	6.07294	6.78462	7.9246	6.28955	6.53073	7.21332	6.16186	7.03438	7.13627	8.74639	7.95817	7.74972	7.47126	7.44646	6.91491	6.34456	7.17459	9.47397	6.74735	6.02407	6.54283
gene-AT1G62910	2.05979	1.71619	1.67252	1.84004	1.71809	1.84234	1.11602	1.74302	1.53148	1.33415	1.49172	1.45861	1.95653	1.75285	1.60128	2.04818	1.72433	1.65692	1.6957	1.36583	1.39478	2.06503	1.6161	1.55921
gene-AT4G05340	0	0	0	0	0	0	0	0	0	0	0	0	0	0	0	0	0	0	0	0	0	0	0	0
gene-AT1G12920	51.0073	48.4319	46.6571	55.2422	58.4326	58.4206	52.6911	53.3376	52.4892	59.2089	59.1964	59.2209	54.025	48.6563	49.0196	56.0731	60.5012	51.7343	52.6646	48.8467	52.6668	58.9019	56.6497	60.9141
gene-AT1G62915	2.80797	3.83442	2.15214	3.0867	3.13147	2.31575	3.21313	2.67059	2.37937	2.8947	2.8538	2.72781	2.72323	2.76266	2.75836	2.84345	3.05675	2.56799	2.72012	2.95189	2.61533	2.63799	2.83445	1.94674
gene-AT1G62914	4.60621	4.55921	5.2651	3.86607	3.4961	3.65495	4.52512	4.29084	4.33918	3.49247	4.14121	3.91788	4.92627	4.10433	4.7086	4.53392	4.03705	4.17211	4.19077	3.81512	3.64048	4.70434	3.68549	3.87201
gene-AT3G21310	0.345339	0.505561	0.661284	0.165145	0.244114	0.350138	0.198509	0.426947	0.27165	0.469989	0.382311	0.416031	0.178521	0.352303	0.301389	0.399279	0.356383	0.364476	0.349683	0.275793	0.504515	0.357556	0.243042	0.256272
gene-AT2G27490	4.23186	5.70944	4.30446	4.09575	4.38746	4.78382	3.32807	4.64606	4.06639	4.92314	3.48736	4.07511	4.12543	4.20827	4.15976	5.2999	4.45668	4.68987	3.78729	4.71782	4.63446	4.98032	4.77243	4.29161
gene-AT5G43400	2.07398	1.93975	2.16641	1.00675	0.599595	0.833764	1.86003	1.16898	1.74079	0.958739	0.829727	1.05102	1.20065	1.62443	1.57561	1.08257	0.652049	0.771054	1.74773	1.69999	1.47086	1.02164	0.917245	0.883639
gene-AT3G54040	0.854367	1.12577	1.12786	0.59863	0.626576	1.12953	1.28782	1.13292	1.47628	1.24499	0.827003	1.14852	0.75387	1.01457	1.28737	2.31119	1.02449	1.09968	1.20901	0.811004	0.67282	1.01273	1.11059	0.811448
gene-AT5G36790	288.378	294.777	279.851	286.553	265.267	254.32	273.821	271.665	285.003	253.192	304.817	251.976	274.056	283.866	296.054	261.323	266.573	255.612	277.017	281.691	275.898	250.35	242.564	259.783
gene-AT3G27250	2.51611	2.90095	2.68667	0.51288	0.394425	0.64276	0.965845	1.20909	0.989448	0.276001	0.356486	0.504987	2.46301	2.15748	2.69549	0.54777	0.550286	0.909687	0.805675	0.694602	1.20784	0.583576	0.42222	0.442468
gene-AT3G47870	0	0	0	0.03075	0	0	0.026682	0	0	0	0	0	0.027694	0.03351	0.109896	0.030025	0.064569	0.02214	0.020507	0	0.020578	0.015599	0.058139	0
gene-AT4G19460	0.549899	0.229939	0.480509	0.395255	0.488829	0.522348	0.362804	0.446446	0.195333	0.432911	0.555377	0.286842	0.26886	0.45279	0.36907	0.370994	0.8152	0.440666	0.681645	0.459056	0.281737	0.596426	0.28731	0.636364
gene-AT3G15353	652.891	589.971	663.194	536.313	495.508	632.848	664.534	607.293	544.183	591.411	523.062	584.7	560.845	599.113	551.16	570.241	561.01	585.159	549.371	538.704	517.143	515.941	592.36	580.386
gene-AT3G15352	4.77252	3.99956	3.92803	4.13124	5.65824	6.96653	5.08773	3.66777	4.59923	5.17599	5.48807	5.10904	3.52071	2.95483	3.22213	4.73011	5.30329	5.30481	5.04718	3.89498	4.1693	5.30394	5.4271	8.06138
gene-AT3G15351	4.36018	5.76346	4.22896	5.33962	5.22721	6.5372	4.68542	5.61614	5.68826	4.28962	6.6213	4.69272	4.73834	4.83739	4.71943	4.82483	5.16336	5.14299	4.39636	3.16741	5.11017	4.62995	3.58889	5.02131
gene-AT3G15350	9.83611	8.49585	8.89499	5.77474	6.15623	6.23337	7.72933	8.7682	8.93891	4.81041	5.87069	6.88708	9.51377	8.79322	8.13806	5.41326	5.93569	6.05577	8.29741	8.04033	6.72435	5.90817	5.78005	5.2468
gene-AT3G15357	0.559963	0.230653	0.217734	0.60632	0.140867	0.550419	0.445043	0.609265	0.646344	0.300938	0.635453	0.442868	0.138941	0.761216	0.11079	0.334084	0.355865	0.588702	0.745238	0.111584	0.127403	0.177261	0.347278	0.292247
gene-AT3G15356	36.9697	49.7584	64.3117	229.271	161.886	159.649	67.9038	129.607	168.531	202.953	251.09	220.451	39.7659	43.1296	44.2784	142.5	160.508	149.445	41.5984	50.7054	56.7464	166.926	191.977	158.004
gene-AT3G15355	6.02383	5.43308	6.05447	5.65231	6.99084	6.81415	6.28963	6.17353	6.50383	7.45492	6.93854	7.65682	5.22833	5.00744	5.15991	6.3936	5.74184	5.98557	5.94467	6.29198	5.88772	6.44909	6.64959	6.37626
gene-AT3G15354	45.96	50.5315	48.5147	51.5567	52.6104	47.5751	44.3557	48.1029	54.2635	50.7195	51.4885	49.6027	44.4668	48.9311	55.4572	53.2258	54.3648	52.0591	48.6703	50.1026	51.9482	55.1254	51.0112	53.7627
gene-AT5G22410	0	0	0	0	0	0	0	0	0	0	0	0	0	0	0	0	0	0	0	0	0	0	0	0
gene-AT3G15359	0	0	0	0.08573	0	0	0	0	0	0	0	0	0	0.076321	0	0.230737	0.148074	0.089192	0	0.147873	0	0	0	0
gene-AT2G29420	10.6488	14.8384	13.414	14.8132	13.7764	16.2975	11.6698	12.2793	10.4062	16.2405	14.3443	18.7294	10.2848	10.9959	10.7228	15.0652	13.4442	14.4909	9.82863	10.2006	13.223	20.4265	22.7077	23.2823
gene-AT4G11330	5.69278	8.32353	8.27226	7.19515	7.20865	6.80221	6.58122	6.66685	8.80659	9.92918	8.45303	8.15789	6.79298	7.54884	10.5195	6.82152	6.78655	7.35844	6.13879	7.46543	8.99338	7.29713	7.48223	8.40344
gene-AT1G80440	6.90228	6.87603	7.6732	9.34413	9.50333	8.73522	4.38911	4.22191	14.3154	10.9791	8.37071	11.1558	6.78072	4.89613	8.15695	10.6805	9.88299	8.73998	6.60539	4.95468	8.50194	6.50433	8.85606	11.2469
gene-AT4G09490	4.47327	3.57983	3.35057	4.49284	4.56802	5.28482	3.24777	3.08986	3.56002	2.57857	2.98324	3.2207	2.92994	3.81506	3.51327	4.54754	4.15499	3.67652	4.43945	4.19904	4.34144	4.81956	2.69373	4.29811
gene-AT5G66460	5.38713	6.50621	6.26409	2.51134	4.17033	3.70888	5.67172	5.34529	6.47989	3.5015	3.16975	4.20128	5.87511	6.12919	6.89084	3.41467	2.98954	3.96194	6.04069	5.64954	5.94573	2.7253	3.05143	3.0565
gene-AT4G26130	23.5975	22.1092	21.1438	22.1745	23.3768	21.6585	19.3195	21.4066	21.7084	24.4128	23.9749	21.3505	22.741	19.5077	19.8072	22.7503	23.3727	21.8719	22.4666	19.8331	20.5096	20.4097	22.3515	21.2776
gene-AT5G60100	8.22895	8.09542	8.6327	6.23947	6.30633	5.92635	6.90496	6.89761	7.31068	5.76187	5.34655	6.70994	7.95238	8.20214	8.92132	7.48337	6.14579	5.95553	7.35595	7.40445	7.86015	6.46923	5.32031	5.46757
gene-AT5G67330	13.7102	14.3572	17.5214	14.5681	13.1034	13.3152	19.6258	17.8363	20.143	14.8842	13.9234	15.276	14.2099	14.4303	13.4283	10.7281	9.55012	11.8131	15.8182	13.7951	14.1337	13.5102	13.9351	14.001
gene-AT4G21480	0.72198	0.868507	0.89834	1.55253	1.67101	1.54077	1.19234	1.31438	1.50019	1.84209	1.44473	1.56309	1.11466	0.856637	1.17944	1.32314	0.978799	1.50104	0.984317	1.1665	1.31685	1.16619	1.59536	1.31966
gene-AT1G51500	74.4264	69.0212	64.6529	72.43	80.1401	74.9211	63.8763	65.5456	71.093	71.9695	76.2143	76.6544	75.9868	75.0886	77.3386	73.0801	81.3202	78.0059	67.5795	76.2089	66.7161	69.0246	77.9977	85.3844
gene-AT3G01150	13.8778	14.0015	13.139	12.9944	12.8082	12.028	13.1645	13.0926	13.5083	11.5869	14.3637	12.5683	13.1715	12.9401	15.1344	13.9335	13.0238	14.0618	14.1846	12.3939	14.6443	14.6378	13.8841	14.7678
gene-AT3G22750	4.13075	4.96754	4.43178	4.9778	5.31323	5.68266	5.92551	6.90088	6.67102	6.43867	7.28981	7.25169	5.24119	5.00565	4.41893	6.87362	7.19406	6.49235	5.43632	6.48407	6.04823	6.05248	6.99514	7.3582
gene-AT5G64820	0.180431	0	0	0	0	0	0	0	0	0	0	0.02934	0	0	0	0	0.239542	0	0	0	0	0.062993	0	0
gene-AT4G26680	1.39681	1.19798	1.35772	1.70563	1.4829	2.00449	1.13081	1.51815	1.48701	1.19544	1.98707	1.16812	1.44876	1.36541	1.00506	1.50067	1.48195	1.47506	1.42091	1.34798	1.14877	1.66767	1.48988	1.27814
gene-AT5G41030	0.181618	0	0.125737	0.049913	0	0.090649	0	0.042271	0.14759	0.077958	0.045315	0.106978	0.044954	0.089415	0.080533	0.050071	0	0.0681	0.1085	0	0	0.134531	0.151533	0.321068
gene-AT1G23330	4.92542	5.31299	4.71338	3.97111	4.01501	3.95388	5.43047	5.65843	5.58756	4.49406	4.64969	4.49298	5.45094	4.51189	4.9757	3.72557	3.63754	4.29371	4.9279	4.95705	4.78975	4.21689	4.5748	4.49795
gene-AT4G12735	0	0.161773	0.565997	0	0	0.089952	0.825793	0	0	0	0	0.141581	0	0	0	0	0.198011	0.085031	0.241338	0	0.267383	0.042079	0	0.05038
gene-AT4G12731	0	0	0	0	0	0	0	0	0	0	0	0	0	0	0	0	0	0	0	0	0	0	0	0
gene-AT4G12730	55.8776	53.6414	50.067	107.837	84.4021	81.0136	49.8861	54.7236	47.5909	58.3121	73.3698	52.6142	62.4628	65.4116	51.6472	93.9109	107.318	93.2432	57.8319	55.1756	39.8313	69.1847	66.239	61.5163
gene-AT3G10720	15.796	38.2375	39.1385	26.7915	26.0741	23.6928	24.9391	27.0088	55.1109	40.4167	41.7923	36.4834	22.2536	34.5514	57.4303	29.1812	25.8561	28.6015	25.4154	42.2693	49.3505	36.5666	32.2967	34.2319
gene-AT3G50740	10.7166	11.5043	11.0737	22.5184	22.5668	22.6818	12.5163	17.7351	14.072	28.8567	30.6485	27.9037	10.5482	10.3921	9.09225	23.1558	23.9394	21.3346	10.5448	10.0123	10.2185	28.8484	28.5329	31.8672
gene-AT2G23550	0.617138	0.49596	0.216146	0.418221	0.636039	0.420674	0.296028	0.548387	0.738427	0.345256	0.741208	0.580661	0.502807	0.332577	0.583689	0.520206	0.618019	0.700268	0.296745	0.547007	0.471478	0.643119	0.31839	0.839688
gene-AT4G16024	0	0	0	0	0	0	0	0	0	0	0	0	0	0	0	0	0	0	0	0	0	0	0	0
gene-AT1G12070	0	0.13568	0.074109	0.205495	0	0.096945	0	0.159159	0.039264	0.082758	0.223589	0.047367	0.179122	0.255876	0.089878	0.207559	0	0.117859	0.268337	0.376883	0.07375	0.330439	0.068224	0.13387
gene-AT1G26670	53.5629	48.5518	50.9485	46.8402	44.7323	45.4364	51.9179	46.6866	50.5271	51.893	50.9523	51.7618	49.6871	47.9652	49.0526	48.7511	50.0995	43.5454	47.0495	50.0481	48.522	46.8393	50.4752	56.2761
gene-AT1G29880	50.5455	50.2553	49.768	55.014	58.1975	57.0837	48.6395	50.7299	52.9864	52.6433	55.9073	55.8186	52.2937	50.8596	50.9409	58.8006	57.6423	59.0575	53.3797	52.1077	48.5115	57.6965	50.0576	56.1112
gene-AT3G52850	56.6168	59.0326	62.2693	53.6896	48.1586	44.7132	56.5049	55.8118	63.0689	47.7449	52.0497	52.3676	51.7704	54.4975	55.6965	44.6587	43.794	46.3506	51.6733	53.6264	55.546	55.7072	56.1162	50.2873
gene-AT3G14400	22.0564	22.9193	23.0571	24.2896	24.5989	26.2604	23.8405	23.5497	22.4119	24.6746	24.1222	24.3557	21.257	23.6393	21.9684	25.687	24.8736	25.2527	22.5373	22.5959	21.4663	25.809	24.5555	22.7521
gene-AT3G59590	0	0	0	0	0	0	0	0	0	0	0	0	0	0	0	0	0	0	0	0	0	0	0	0
gene-AT3G61829	0	0	0	0	0	0	0	0	0.319449	0	0	0	0	0	0	0	0	0	0	0.020935	0	0	0	0
gene-AT3G61826	0	0	0	0	0	0	0	0	0	0	0	0	0	0	0	0	0	0	0	0	0	0	0	0
gene-AT1G16970	5.57292	5.6112	4.85826	4.87304	5.84722	5.87517	5.97925	6.41957	6.32612	5.45208	5.17736	6.26608	5.0949	4.88508	5.38367	5.06099	5.82286	6.07885	5.75821	5.88987	5.49863	5.2836	4.97222	5.34081
gene-AT4G04970	9.17259	9.54499	9.53111	8.34439	9.31252	8.93305	9.22455	10.1367	10.611	9.39462	10.1717	10.6871	10.0849	9.79079	9.67282	8.74214	8.13729	8.92793	9.99451	9.22213	8.92122	9.1268	7.38874	8.33952
gene-AT3G61820	20.5091	20.7262	19.5234	12.0695	12.4776	13.8703	20.2464	18.7146	17.1936	11.399	12.2047	13.6867	21.8006	20.6557	17.256	13.6586	12.3112	13.2718	20.328	17.4055	20.0019	13.8078	11.9647	12.1736
gene-AT3G58240	0	0	0	0	0	0	0	0	0	0	0	0	0	0	0	0	0	0	0	0	0	0	0	0
gene-AT3G10890	0	0	0	0	0	0	0	0	0	0	0	0	0	0	0	0	0	0	0	0	0	0	0	0
gene-AT5G05200	65.0204	68.1847	69.7921	64.3073	57.7829	55.6845	68.5264	67.2907	69.1979	60.4436	62.5655	56.6475	67.8849	67.9768	69.3231	63.6283	56.2313	59.8631	73.0522	70.36	71.0907	60.3096	59.26	61.5173
gene-AT5G56170	41.3137	38.0933	43.2154	59.4869	53.8518	50.6103	39.4536	41.2646	38.9584	42.4886	49.7531	46.6252	43.8084	42.7553	39.5932	50.8381	61.9671	52.3203	38.7367	39.7557	36.8679	48.8011	45.9055	45.0701
gene-AT5G61270	5.40257	4.74707	4.53748	4.24796	3.38662	3.31824	4.28703	4.52358	4.39258	5.58608	5.91715	5.12531	4.88775	4.20522	4.01506	5.76216	4.12211	4.0448	4.43527	3.63499	4.12145	6.64477	4.84206	4.20392
gene-AT1G54957	0	0	0	0	0	0	0	0	0	0	0	0	0	0	0	0	0	0	0	0	0	0	0	0
gene-AT1G54950	0	0	0	0	0	0	0	0	0	0	0	0	0	0	0	0	0	0	0	0	0	0	0	0
gene-AT1G50670	22.4597	21.5144	23.7147	25.7337	25.4021	23.1738	24.146	22.9651	25.036	23.2479	23.3589	23.5786	21.4292	24.4573	24.9304	26.4337	23.5365	25.249	24.0333	23.5135	24.1408	24.4683	24.93	24.1163
gene-AT1G54953	0	0	0	0	0	0	0	0	0	0	0	0	0	0	0	0	0	0	0	0	0	0	0	0
gene-AT2G20921	0	0	0	0	0	0.116431	0	0	0	0	0	0	0	0	0	0	0	0	0	0	0	0	0	0
gene-AT2G20920	47.1091	48.8433	45.552	43.4993	46.8391	45.3151	48.4642	45.9018	51.1905	45.1142	42.0019	46.3334	46.5511	45.746	45.6064	41.8061	45.9396	48.1289	44.8789	48.7156	48.3321	45.6365	45.6046	49.0882
gene-AT2G34400	1.36192	1.63629	1.49439	1.13002	1.24731	1.14276	1.49691	1.11621	1.79094	0.947996	1.32184	1.27947	1.7291	1.44343	1.20856	1.23667	1.45428	1.31339	1.43761	1.42896	1.32303	1.06752	1.41271	1.14858
gene-AT3G23400	114.079	114.56	111.71	109.237	113.281	110.236	114.072	115.752	108.735	114.679	114.914	113.888	110.345	104.058	108.033	106.195	95.654	99.9707	118.491	115.682	118.209	110.725	110.005	116.14
gene-AT3G46080	0.073164	0	0	0.336061	0.123064	0.408684	0.054765	0	0.182688	0.057963	0.614767	0.261817	0	0	0.164329	0.184074	0	0.221543	0.047476	0	0.294257	0.134294	0	0.426915
gene-AT3G46086	0	0	0	0	0	0	0	0	0	0	0	0	0	0	0	0	0	0	0	0	0	0	0	0
gene-AT1G56233	0	0	0	0	0	0	0	0	0	0	0	0	0	0	0	0	0	0	0	0	0	0	0	0
gene-AT1G57906	0	0	0	0	0	0	0	0	0.117536	0	0	0	0	0	0	0	0	0	0	0	0	0	0	0
gene-AT5G48560	0.785865	0.688874	0.728938	1.84156	1.37588	1.84491	0.969793	1.5783	1.49492	1.50571	2.50081	2.02931	1.27091	1.02374	0.753108	1.55458	2.44406	2.08266	1.00477	1.47793	1.7556	1.9641	2.16968	2.14666
gene-AT5G64170	0.371437	0.079813	0.290211	2.49779	2.01955	2.51869	0.080162	0.040063	0.203726	2.15756	2.45281	2.35956	0.09336	0.063043	0.129604	2.80995	2.82882	2.54282	0.083836	0.202478	0.231488	1.83721	2.0426	2.43157
gene-AT5G20700	286.388	241.375	262.864	126.924	138.544	146.408	227.843	214.978	203.378	125.875	128.953	135.183	253.657	257.21	245.925	136.382	139.623	154.94	214.777	234.346	207.148	124.692	137.836	157.809
gene-AT3G06310	22.7062	19.298	20.1274	19.1146	20.0998	16.7131	21.1946	23.039	20.1835	20.6303	25.5914	19.4419	22.5253	23.9062	21.1883	17.2224	16.7552	18.5691	19.7024	22.5041	20.1715	17.5697	21.4251	19.9117
gene-AT2G25250	12.7531	12.8867	9.00355	8.65206	9.12321	9.11989	9.41015	12.6456	10.0804	7.84947	8.23092	8.46478	11.7238	11.894	9.55145	8.37061	10.8909	8.25887	9.81811	9.55251	7.69356	9.56015	7.54487	8.00474
gene-AT2G22200	2.99054	3.40595	5.06705	1.24838	1.58789	1.37642	4.42049	3.87365	2.97941	1.65953	1.58102	2.17683	3.24762	5.2959	5.71826	1.05247	0.9348	2.03722	3.4944	4.47971	4.9875	2.00728	1.93759	1.94612
gene-AT5G65880	4.45043	3.08799	3.21417	2.66239	2.27615	3.61565	3.00526	3.64494	4.09684	4.51461	4.39729	3.08439	3.09254	3.61726	3.54208	3.90501	4.09485	3.52585	3.6829	3.14083	2.22081	3.11958	3.75544	3.03948
gene-AT2G19440	0.115166	0.566648	0.151248	0	0.298715	0.15609	0.118244	0.303706	0.169535	0.097077	0.097643	0.241593	0.139528	0	0.20861	0.029081	0	0.10445	0.231638	0.182242	0.160811	0.350916	0.082768	0.16392
gene-AT1G11520	0	0	0	0	0	0	0	0	0	0	0	0	0	0	0	0	0	0	0	0	0	0	0	0
gene-AT4G14770	5.9641	5.95195	6.73298	4.8111	5.10934	5.90772	6.22014	5.59755	6.70425	3.89852	4.40409	5.06606	6.11675	6.14002	6.76217	4.55576	4.7211	5.73792	6.24742	5.66209	6.45522	4.1898	4.22149	4.18856
gene-AT1G74600	1.3847	1.91293	1.4012	0.981295	1.00492	0.956528	1.3789	1.31305	1.70837	1.45405	1.13236	1.44299	1.58426	1.21202	1.38722	1.11595	1.07864	1.41058	1.65327	1.48698	1.48395	0.934954	0.886402	1.00611
gene-AT2G16460	7.27046	8.54864	8.45116	9.23697	9.81167	8.50849	8.4364	8.42239	8.9818	9.08071	9.89709	7.66365	9.51034	8.38026	8.39801	9.3817	9.18875	10.1986	9.5397	9.51155	9.40202	8.66234	10.2955	9.59367
gene-AT3G12760	16.526	17.0444	17.0208	12.9931	14.683	14.2439	16.4895	17.0106	16.7828	15.4359	14.6499	15.6242	14.1994	15.2345	14.9357	13.3798	13.9868	13.2915	16.0983	15.1937	17.2033	14.3315	15.5652	14.6152
gene-AT5G26700	0.150376	0.151284	0	0.450532	0.334967	0.12882	0.397688	0.387063	0.194185	0.484003	0.28901	0.325317	0.050283	0.165375	0.222808	0.211482	0.130643	0.07582	0.167938	0.134647	0.14554	0.263564	0.118823	0.161028
gene-AT4G15820	8.24197	9.31657	8.92045	7.72405	7.78571	8.11859	8.87922	8.33369	8.41618	7.02932	7.44243	7.99689	9.2646	9.75415	10.0665	8.63407	6.86403	8.80865	10.0482	9.71674	8.82882	8.06525	7.51443	7.92177
gene-AT4G10850	0	0	0	0	0	0	0	0	0.073991	0	0	0	0	0	0	0	0	0	0	0	0.034592	0	0	0
gene-AT1G73050	0.033301	0	0.056083	0	0	0	0	0	0	0.063859	0	0	0	0	0	0.028025	0.050771	0	0	0	0.030392	0.061698	0.061147	0.053311
gene-AT5G59310	0	0	0	0	0	0	0	0	0.173819	0	0	0	0	0	0	0	0	0	0.193841	0	0	0	0.112053	0
gene-AT1G53370	0	0	0	0	0	0	0	0	0	0	0	0	0	0.041068	0	0	0	0	0	0	0	0	0.031363	0
gene-AT3G56370	30.9812	29.9586	29.2195	23.1206	22.3252	25.0535	29.2715	28.7527	26.7635	15.5463	19.2284	19.1256	31.7713	31.5609	27.2876	22.5871	25.3236	25.5739	31.5349	28.9367	26.6586	18.3747	19.1921	21.4917
gene-AT4G17085	4.05983	2.47783	2.93517	1.25107	3.0274	1.639	4.22931	3.63622	2.15295	2.09252	3.2337	2.46268	3.18126	3.56624	2.57892	2.41391	1.12354	3.082	2.54531	3.71757	3.26767	3.08733	3.64048	2.75358
gene-AT4G25560	0	0	0.039909	0	0.046474	0.08488	0	0	0	0.042176	0	0.043541	0	0	0	0	0	0	0	0.091196	0	0	0	0
gene-AT4G17080	10.2645	10.7887	9.52224	21.1715	19.0569	18.8583	10.4584	11.8376	10.746	18.5226	18.1587	16.2026	11.3114	9.38766	9.53267	18.9283	20.8943	18.0814	11.5346	10.3081	10.6674	18.055	17.4274	17.6772
gene-AT1G13805	0	0	0	0	0	0	0	0	0	0	0	0	0	0	0	0	0	0	0	0	0	0	0	0
gene-AT1G79180	0.06694	0.127363	0.255052	0.078818	0.071857	0.320189	0.142264	0.225989	0.245969	0.028863	0.207375	0.257695	0.072312	0.117775	0.162368	0.116932	0.08632	0.381887	0.189502	0.071296	0.029868	0.688941	0.167847	0.408868
gene-AT1G13800	0.342164	0.49905	0.503543	0.426279	0.48563	0.44421	0.334035	0.485724	0.392159	0.356989	0.443252	0.633615	0.50095	0.460496	0.238792	0.374491	0.332454	0.670975	0.652793	0.342323	0.361193	0.365885	0.311174	0.350595
gene-AT3G12490	66.1311	56.687	61.8924	47.8694	43.8434	43.8438	66.1115	62.2222	52.9502	46.7712	39.3456	41.3567	57.9155	57.1242	55.1323	42.6111	42.9701	46.8984	59.6216	56.4202	55.4441	46.9531	53.2963	45.0709
gene-AT1G43170	327.243	307.592	314.911	304.253	321.067	329.979	330.538	331.769	316.112	306.371	310.525	323.621	328.278	321.774	312.672	321.913	321.622	330.619	344.453	329.033	326.095	324.783	347.788	319.098
gene-AT1G08710	5.25846	4.85662	3.7929	4.34456	5.00198	4.97439	5.01087	5.1358	4.80212	5.82776	5.62816	5.28086	5.78173	4.8517	4.78149	4.88381	5.02282	5.32994	4.88593	4.74661	3.98292	5.01075	4.71999	5.85014
gene-AT1G15310	0.694098	0.652739	0.906747	0.482205	0.359379	0.669048	0.826295	0.797527	1.07313	0.760071	0.636452	0.846135	0.724123	0.740556	0.793776	0.877435	0.94663	1.09229	0.757936	0.37322	0.756317	0.762599	0.714083	1.01527
gene-AT1G07830	10.979	9.03029	8.32568	9.25893	10.4107	10.9841	11.0997	10.2991	10.1499	11.2354	11.3964	10.7664	11.6137	10.1821	9.01458	10.0654	11.3482	9.62639	10.4631	9.49567	12.462	9.72345	10.2577	10.9536
gene-AT5G09800	0.889201	1.01049	1.2441	0.608577	0.712038	0.99022	1.00299	1.16267	1.78672	0.9854	1.11063	1.51849	0.710049	0.995729	1.47599	0.342147	0.708992	0.724348	0.918608	0.870357	1.72106	1.12814	1.31649	1.27908
gene-AT5G65225	0.578184	0.620998	0.309014	0	0	0	0.438288	0.353185	0.16897	0.19399	0.232651	0	0.357509	0.374392	0.44418	0	0.321841	0.222203	0.482994	0.285943	0.397413	0	0.306516	0.294108
gene-AT5G65220	497.651	438.513	462.05	424.374	420.06	441.652	501.859	467.921	465.72	451.402	436.219	432.415	484.486	461.194	479.255	447.73	456.573	447.574	506.072	498.244	479.732	413.689	453.947	461.952
gene-AT4G14190	5.3911	5.54569	5.85977	4.67997	6.65306	5.87396	5.68036	5.86518	6.30512	6.28819	5.21183	5.95249	4.98268	6.09931	5.28076	5.48076	5.97037	5.91212	4.84235	5.50806	4.83999	6.07605	5.69044	6.40324
gene-AT3G47020	0	0	0	0	0	0	0	0	0	0	0	0	0	0	0	0	0	0	0	0	0	0	0	0
gene-AT2G28460	1.06016	1.03159	0.541582	1.48696	0.994446	1.23547	0.439521	1.04249	0.682241	0.707775	1.18512	0.733878	0.781293	1.02911	0.307212	0.63648	1.7632	1.28577	0.756976	0.959369	0.551559	1.22697	0.855484	0.778697
gene-AT2G24120	14.6673	15.6161	15.443	17.0454	19.515	19.0904	14.4333	15.8398	17.3756	15.9329	15.8858	18.8772	15.933	17.1421	15.7154	18.509	18.5744	21.3667	16.0766	14.0747	13.7274	16.5239	15.0067	16.7941
gene-AT1G28306	0	0	0	0	0	0	0	0	0	0	0	0	0	0	0	0	0	0	0	0	0	0	0	0
gene-AT4G20420	0	0	0	0	0	0	0	0	0.003886	0	0	0	0	0	0	0	0	0	0	0	0	0	0	0
gene-AT1G28305	0	0	0	0	0	0	0	0	0	0	0	0	0	0	0	0	0	0	0	0	0	0	0	0
gene-AT1G28300	0	0	0	0.075085	0.037874	0	0	0	0	0	0	0	0	0	0	0	0.111921	0.038315	0.147961	0.037418	0	0.054518	0	0.080946
gene-AT2G33990	8.68195	9.29762	7.8284	7.99465	8.29826	8.55456	7.92095	8.2551	8.44326	7.92378	7.9543	6.97433	8.59338	9.3869	7.33642	9.82145	9.58923	8.74425	7.10557	7.91357	6.66782	7.3649	6.78069	8.79665
gene-AT4G23190	1.79821	5.00215	7.13105	5.77048	6.10496	6.3501	2.98107	4.41752	12.0151	11.6255	11.7734	11.1206	1.85553	3.99212	11.7912	6.45015	6.08891	7.87519	2.0429	5.23197	9.78674	7.79317	7.45977	10.2208
gene-AT3G49510	0.724969	0.59055	0.756126	0.468103	0.695801	0.945645	1.01657	0.748306	0.649301	0.53536	0.720484	0.747323	0.755265	0.935077	0.752203	0.630338	0.72504	0.547833	0.919326	0.811104	0.636317	0.640259	0.639233	0.598972
gene-AT1G53590	6.58508	7.5347	8.01204	7.41693	8.08544	7.2693	7.09256	7.81293	8.77421	7.24915	8.0064	8.42288	6.8242	7.01934	8.71802	7.47635	6.52022	6.7676	7.70237	8.50514	7.86445	8.25245	7.61157	7.4105
gene-AT1G52420	17.2414	18.8662	17.8137	18.9345	20.0715	17.549	17.9782	19.7415	19.1471	18.0082	18.0696	20.1049	17.8815	17.1647	18.6922	18.3505	17.0642	17.7408	17.8895	17.8121	17.36	19.6153	17.6538	18.6422
gene-AT5G25050	3.03294	3.04123	3.74953	3.83422	4.50299	3.48878	2.70559	3.12852	3.95244	3.81683	4.03526	4.1987	3.29442	3.63892	3.82589	3.63729	3.42912	4.66066	3.2115	3.32071	3.463	3.09658	3.57683	4.08125
gene-AT4G24210	8.71445	7.2247	8.08953	8.30677	8.2094	9.32476	6.83179	6.11123	7.14264	6.41432	5.79166	7.3066	6.69906	7.38033	6.6106	6.87524	8.2218	8.39066	8.61651	6.16658	6.56233	5.98055	7.54519	8.23925
gene-AT3G57290	55.0922	56.7509	55.405	58.1114	63.7461	66.3646	58.987	60.3721	61.0165	57.9544	64.1803	64.5515	60.0802	58.4493	56.1111	60.2392	62.5459	63.2766	63.242	58.7572	57.9986	64.3945	60.4939	63.1177
gene-AT3G02540	43.9859	47.3183	47.0254	49.9996	50.1696	49.2533	43.0461	43.935	46.0334	47.1053	47.9872	45.9075	46.265	49.5584	45.7457	50.529	47.0641	49.2222	44.6437	44.7645	42.4396	49.7776	48.0224	52.0771
gene-AT4G03010	2.99408	2.24624	2.83007	2.78553	1.96125	2.15344	2.50489	2.91348	3.21854	1.90555	2.6602	2.46429	2.64924	2.23207	3.23485	2.6445	1.43782	2.06564	2.22945	2.67633	2.60364	1.80875	1.80166	2.91768
gene-AT3G04260	39.5748	42.4552	39.394	29.179	32.2839	34.9905	40.9555	40.5077	41.0162	30.9553	29.0833	31.932	41.2815	44.7872	42.3002	36.0126	33.622	35.3696	43.8891	43.9212	38.1223	33.0509	30.3974	32.1982
gene-AT4G16840	3.5872	5.12766	3.15956	7.60169	8.42568	6.42714	2.73466	3.68166	3.32294	6.64251	6.96755	7.41508	2.88339	3.91325	2.01442	6.66488	6.73304	5.42699	3.0466	2.79558	4.35718	6.02945	8.14931	4.59695
gene-AT1G48145	0	0	0	0	0	0	0	0	0	0	0	0	0	0	0	0	0	0	0	0	0	0	0	0
gene-AT4G16845	10.0688	10.8478	9.59809	11.1087	10.6728	11.267	9.95366	9.60911	10.0488	10.6296	10.068	9.98488	10.5102	10.4283	10.375	10.7074	10.5785	10.0488	10.7723	10.2995	10.0231	10.9869	10.4215	8.57615
gene-AT1G72090	13.007	13.4358	11.8001	12.8052	15.5824	15.4463	11.8522	13.533	12.8808	14.5781	12.533	14.8012	11.0408	12.7089	11.2019	15.4985	15.7181	16.2886	11.805	11.6812	13.8338	13.4026	14.2941	15.2313
gene-AT1G14048	0	0	0	0	0	0	0	0	0	0	0	0	0	0	0	0	0	0	0	0	0	0	0	0
gene-AT1G01600	3.54521	4.25113	3.54009	4.5027	4.50906	3.5924	3.34701	3.80669	3.67387	3.50795	4.21487	2.59878	2.89262	3.60769	4.57683	4.49141	4.94595	4.11813	4.07614	4.32307	2.83378	4.26074	3.89758	3.859
gene-AT1G14040	1.264	1.63443	1.22201	1.33996	1.40149	0.894807	1.37158	1.46299	1.17634	1.16187	1.26612	1.20319	1.37547	1.04012	1.61182	1.48835	1.02552	1.2609	1.47901	1.65521	1.26405	1.69819	1.18254	1.56625
gene-AT2G04870	0	0	0	0	0	0	0	0	0	0	0	0	0	0	0	0	0	0	0	0	0	0	0	0
gene-AT3G27700	7.67606	7.11174	8.11419	8.02401	8.56099	8.11972	7.50709	7.65783	8.36257	8.97176	9.54978	9.01899	7.57531	7.52532	8.02955	8.66478	8.56135	8.73837	7.86774	7.23835	7.68073	8.38447	9.18057	8.55295
gene-AT1G49810	0	0	0	0	0	0	0	0	0	0	0	0	0	0	0	0	0	0	0	0	0	0	0	0.078579
gene-AT2G30870	142.469	151.992	183.111	339.516	304.298	280.281	193.959	222.775	227.689	328.016	347.989	343.77	151.232	142.05	145.654	257.085	264.523	281.39	140.176	158.44	161.313	324.725	336.496	305.005
gene-AT3G60966	0	0	0	0.041645	0.04514	0	0.059289	0.062179	0.043364	0	0.119433	0.23113	0	0	0	0	0	0	0	0.129722	0.145221	0	0.164544	0
gene-AT3G60960	3.172	2.97107	3.74261	4.03106	3.2138	4.21485	3.4244	2.35546	3.16336	4.24332	3.73925	3.49875	3.10678	3.05407	1.99264	4.24402	5.52686	5.27984	1.82064	3.00654	2.66362	4.55219	5.17582	4.3307
gene-AT3G60961	0.074612	0	0	0	0	0	0	0.153705	0	0	0	0	0	0	0	0	0	0	0	0.117235	0	0.052987	0	0
gene-AT5G56990	4.53717	4.65684	3.20657	3.22491	3.43281	4.41174	3.68822	3.76405	4.09652	3.62714	3.52262	4.03071	4.32479	3.49646	5.45964	3.11216	4.73011	3.76379	3.779	3.89545	5.07601	3.55618	4.52579	4.95908
gene-AT1G48490	9.17513	11.057	9.9851	10.3734	11.1102	9.57178	8.47777	10.5703	11.245	11.2842	11.8197	12.0295	9.44707	9.68398	10.3474	11.2408	9.54907	9.85332	9.40847	10.524	9.21732	10.8483	9.31647	10.0806
gene-AT5G53310	16.1435	16.2599	16.8706	36.1626	38.0003	36.192	18.8643	17.971	16.5359	37.6668	39.3082	32.9264	14.8353	17.6727	16.0362	39.8937	33.6973	34.0562	19.2984	16.9771	19.0622	37.0495	35.1445	39.7033
gene-AT3G19140	0	0	0	0	0	0	0	0	0	0	0	0	0	0	0	0	0	0	0	0	0	0	0	0
gene-AT3G46860	0	0	0	0	0	0	0	0	0	0	0	0	0	0	0	0	0	0	0	0	0	0	0	0
gene-AT1G03990	0.911196	1.34492	0.94174	0.795236	1.01212	0.899496	1.2535	1.0083	0.977175	0.899713	0.635144	0.948434	1.26231	1.18348	1.35265	0.779682	1.0345	0.857384	0.896573	1.35124	1.66473	0.809249	0.395589	0.909301
gene-AT1G58245	0	0	0	0	0	0	0	0	0	0	0	0	0	0	0	0	0	0	0	0	0	0	0	0
gene-AT1G58242	0	0	0	0	0	0	0	0	0	0	0	0	0	0	0	0	0	0	0	0	0	0	0	0
gene-AT1G51990	0	0	0	0	0	0	0	0	0	0	0	0	0	0	0	0	0	0	0	0	0	0	0	0
gene-AT1G58248	0	0	0	0	0	0	0	0	0	0	0	0	0	0	0	0	0	0	0	0	0	0	0	0
gene-AT2G31830	0.307916	0.311205	0.331747	0.211548	0.404778	0.419606	0.322257	0.466233	0.475918	0.224288	0.383502	0.298285	0.466675	0.347393	0.335498	0.262283	0.443859	0.5537	0.258945	0.39932	0.293174	0.323913	0.363534	0.338595
gene-AT4G32860	0	0	0.039678	0	0.05155	0	0	0	0	0	0.045491	0	0	0	0.108155	0.050266	0.253643	0	0	0.151292	0	0.127375	0.144142	0
gene-AT1G54540	0	0.173932	0.217752	0.050694	0.051652	0.055001	0.088415	0	0.293634	0.04529	0.023012	0	0.045657	0.069623	0	0.149003	0.082509	0	0	0.046444	0.221699	0.300304	0.138947	0.05453
gene-AT1G12660	0	0	0	0	0	0	0	0	0	0	0	0	0	0	0	0	0	0	0	0	0	0	0	0
gene-AT5G63310	257.441	246.623	241.236	219.991	221.036	229.405	254.869	242.697	235.443	227.092	222.441	218.325	258.354	262.121	255.317	239.292	233.524	236.383	270.395	257.011	254.095	219.734	233.539	231.191
gene-AT5G66140	30.3522	24.6198	27.7953	26.8548	26.1473	27.9148	30.7951	29.2999	30.37	27.0497	27.092	27.1872	28.8489	26.4772	25.4799	27.6491	27.5495	27.6089	28.1907	27.5089	28.7549	28.3989	28.1665	29.3098
gene-AT2G46320	8.25318	7.81306	6.86309	9.9337	8.98956	9.02552	8.13812	6.97649	8.56269	8.59061	8.50865	8.08851	7.98963	7.36986	7.52058	10.0916	8.62666	8.70316	7.24424	6.75536	6.408	9.67756	9.67543	8.10928
gene-AT4G29120	20.1205	19.2508	22.5635	20.1385	21.8252	24.2717	19.0272	20.8909	19.0106	20.2157	20.5486	19.0379	20.6937	20.8513	20.9987	21.128	18.7447	21.4359	21.3571	20.3186	19.2808	21.9516	19.2585	20.9219
gene-AT4G02760	2.85115	2.8814	3.5038	2.76054	2.66734	1.9687	3.03139	3.39863	3.02275	2.09385	1.83473	2.23883	2.44504	2.70989	3.11975	2.70159	2.11369	1.88516	2.97943	2.52922	2.5853	2.36574	2.59015	1.7504
gene-AT3G05130	2.49584	2.28782	1.86938	1.47836	2.28139	2.0819	1.92546	1.99042	1.95298	1.80413	1.69453	2.30967	2.43504	2.10621	2.71225	2.53334	2.39256	1.95331	2.2547	2.31907	2.05563	2.14311	2.17322	1.7959
gene-AT2G12280	0	0	0	0	0	0	0	0	0	0	0	0	0.057616	0	0	0	0	0	0	0	0	0	0	0
gene-AT5G24830	4.49836	4.47787	5.03523	6.11814	5.93328	6.54817	4.35502	5.60524	5.55797	6.80584	5.54372	5.92343	4.30991	4.76915	4.35588	6.33326	5.70908	6.40577	4.41295	5.13969	4.62814	6.05719	5.47943	6.064
gene-AT3G45510	0	0	0	0	0	0	0	0	0	0	0	0	0	0	0	0	0	0	0	0	0	0	0	0
gene-AT1G03660	0.62122	0.426804	0.886117	0.225976	0.70285	0.332329	0.691889	0.925274	0.378217	0.629627	0.167617	0.442584	0.713888	0.552984	0.608301	0.676222	0.272467	0.430535	0.713686	1.26373	0.310464	0.235613	0.17057	0.610208
gene-AT5G44635	5.72374	4.7552	5.05668	3.04759	3.55987	4.60832	4.90652	5.76337	5.41827	3.33481	2.79608	3.53529	5.58752	5.22816	5.57973	4.32137	3.8892	4.14774	5.13927	5.2621	5.69915	3.06658	2.92226	2.18577
gene-AT5G11490	22.749	24.3096	24.0734	25.4816	23.9711	24.6712	23.1809	22.7815	24.1396	26.7896	26.3617	24.6512	23.8821	23.7525	23.144	24.1365	23.0205	24.3219	24.1261	22.5179	22.091	27.3651	22.8265	25.6466
gene-AT1G01290	7.05584	6.6714	5.99283	6.5581	7.88945	5.39474	5.59096	5.70168	6.20759	6.9047	7.50069	5.87981	6.6911	5.39428	4.64158	7.07234	5.74178	5.55496	5.55018	5.38041	6.26882	6.1533	6.24141	6.91474
gene-AT5G54840	2.21533	2.51501	3.17236	1.66484	2.0833	1.6352	3.52967	2.68879	3.09103	2.69126	2.84241	3.02467	2.35997	3.11864	2.89471	2.26105	2.03999	2.10866	2.87032	2.94721	3.07559	2.57933	2.76511	2.9231
gene-AT1G06010	7.64339	8.37595	8.59781	5.40211	5.32674	5.97941	7.27592	9.19639	7.09912	5.79131	6.22197	7.46934	6.97818	7.99772	6.79959	5.9552	3.57516	5.18749	7.55624	7.68919	7.77906	5.68342	6.61832	7.23433
gene-AT5G39210	36.2651	33.8761	37.2429	28.1677	26.274	29.1783	34.6295	32.2217	30.7304	23.5427	23.8845	22.9598	37.3901	33.9734	35.3207	29.1021	28.7013	29.9421	35.6369	36.4156	35.2344	25.7253	26.4111	28.5965
gene-AT3G06580	30.0672	30.495	29.8511	26.3522	26.1837	24.1811	31.8582	30.2842	31.113	27.313	27.1968	25.9244	31.3874	31.0256	28.8776	27.1334	25.0556	24.6504	30.7364	30.3892	28.5178	26.6438	22.7115	25.0403
gene-AT2G03130	0	0	0.166425	0.060683	0.203004	0	0	0	0	0	0	0.067986	0	0	0	0.183663	0	0	0	0	0	0	0.068909	0.331568
gene-AT5G17890	9.78132	11.1065	10.4446	18.614	18.0687	16.2228	11.7371	12.015	12.7183	15.3108	18.056	17.4239	10.8759	10.8864	11.6084	17.6254	17.5699	17.245	11.7226	12.0935	12.0098	18.1737	16.7253	17.2378
gene-AT1G49360	4.84319	5.97401	5.0547	5.18358	5.63954	5.46705	5.60467	6.68415	5.96159	5.91729	5.82325	6.65536	5.32984	6.44467	5.52067	4.81601	6.10842	5.16186	6.15939	5.26677	6.65613	5.2307	6.00726	5.14166
gene-AT5G11720	22.6935	23.96	23.5507	18.512	18.6176	18.1387	23.0297	22.8958	23.2896	17.6425	16.7785	18.1892	22.2432	24.5681	22.5032	18.0499	17.6466	18.5847	24.086	25.0857	22.4945	18.1466	17.8091	18.8913
gene-AT2G02840	0	0	0	0	0	0	0	0.093514	0	0	0	0.039892	0	0	0.174176	0	0.039476	0	0	0	0.070838	0	0.048417	0
gene-AT1G01740	2.51414	2.93902	3.38571	3.76647	4.70296	4.83488	2.96862	4.41521	3.64186	4.01496	4.55617	4.3185	3.34488	2.50459	2.94914	4.8406	4.81787	3.96482	3.17559	3.2563	3.54371	3.02701	4.24723	3.7869
gene-AT1G09590	119.381	102.043	113.886	107.921	116.696	119.466	115.337	112.602	108.296	108.539	110.834	113.882	123.048	118.3	98.8486	114.785	113.957	120.568	123.534	124.421	114.476	103.032	119.562	116.016
gene-AT5G53860	61.8766	58.7936	57.996	54.2169	51.5342	52.1563	62.5231	54.3767	60.0335	50.6287	48.3821	49.8632	56.4315	54.1359	60.3904	58.2143	57.0254	56.4387	63.837	60.7419	53.2507	48.7304	48.7837	61.9065
gene-AT1G75210	21.9559	23.5919	23.0101	19.4822	20.3879	21.7578	22.8645	22.6846	23.3081	19.8316	21.7056	20.8223	22.0102	22.2754	23.6904	22.1014	19.2876	22.6986	23.6838	23.2868	23.2711	20.728	19.8204	19.2492
gene-AT5G01970	5.5381	6.45982	5.22725	7.35184	7.73341	7.48864	4.90996	5.77088	6.02378	6.41457	6.38977	6.13802	6.32245	5.78612	5.00445	7.81229	7.04039	5.83877	5.50431	5.22618	4.81593	5.82038	6.2826	5.95627
gene-AT2G32560	28.0733	28.6699	27.8153	48.1279	44.0754	40.3107	24.5633	23.4699	25.2067	34.1648	33.3087	31.6794	26.2127	24.7984	25.7111	42.1431	48.3622	41.7958	24.0806	23.3319	22.5256	35.6557	35.4219	34.4611
gene-AT2G46990	0.1532	0	0.152252	0	0	0	0	0	0	0	0	0	0	0.167334	0	0	0	0	0.03313	0	0	0.11583	0	0
gene-AT5G17760	6.89151	6.97498	9.70229	3.97318	4.1704	3.62158	6.47086	7.49012	8.72336	4.26377	4.44446	4.9511	6.46748	6.46458	7.47319	3.10475	3.02406	3.47288	6.64551	7.82964	9.88789	5.12719	4.39325	4.72781
gene-AT5G52190	0	0	0.002482	0	0	18.3083	0	20.6051	0.467329	0	16.1209	3.10501	0	0	16.8643	0	19.3784	19.3363	19.0171	0	0	12.4548	0	21.1484
gene-AT5G60660	1.93426	1.9812	3.06392	2.2824	1.5565	2.07972	3.53121	2.63443	2.06517	2.23736	2.54582	2.17232	2.4998	1.7427	2.84351	2.62057	1.7972	2.47737	2.32931	1.9025	2.21766	2.42852	2.35264	1.84102
gene-AT1G31750	0.452215	1.08151	1.51158	0.68125	0.463838	0.351447	0.800734	0.654067	0.958001	0.550727	0.349034	0.50571	1.00032	1.03669	1.12898	0.70123	0.778994	0.902033	0.841823	1.35551	1.13927	0.991354	0.297295	0.582
gene-AT2G26190	13.0955	38.9355	52.8883	18.8343	22.5973	20.3848	23.0222	32.8899	75.5321	30.2882	36.9281	41.495	17.4972	36.3801	74.2891	15.3943	19.9936	24.2673	22.1208	42.4669	70.8892	20.2619	19.6959	25.0532
gene-AT2G37880	0.348183	0.139799	0.535641	0.224136	0.145289	0.091284	0.466357	0.392081	0.610156	0.364384	0.122201	0.240184	0.287612	0.494691	0.278705	0.225462	0.195308	0.24361	0.390803	0.328709	0.210732	0.412396	0.324629	0.099992
gene-AT5G24400	29.623	28.6106	28.4002	28.0276	24.7983	27.5144	28.0113	27.5847	31.7761	28.5797	29.3315	25.3226	30.5894	28.7682	28.2625	29.1073	26.3022	28.0805	31.0582	28.0853	30.3128	27.6981	26.6141	26.5136
gene-AT4G33800	0	0	0.143288	0	0.163302	0	0	0	0.041057	0.191488	0	0	0.302916	0.040166	0.138897	0	0	0.08295	0	0.16288	0	0.202166	0	0
gene-AT1G42960	110.395	111.582	110.504	107.872	111.771	108.126	122.114	116.091	107.747	111.518	102.352	105.329	115.017	106.206	106.935	109.979	109.714	115.509	110.35	111.102	111.03	105.425	109.509	109.797
gene-AT5G55080	0	0	0	0	0	0	0	0	0	0	0	0	0	0	0	0	0	0	0	0	0	0	0	0
gene-AT1G06900	20.0184	21.3525	18.9471	19.4654	21.8885	22.1464	20.9553	21.7333	23.4312	20.286	20.5433	19.8682	21.4145	19.7456	20.5036	20.5936	21.2791	21.6278	21.4885	19.1379	20.1274	20.0773	19.0645	21.1421
gene-AT3G09930	0	0	0	0	0	0	0.028395	0	0	0	0.031617	0	0	0	0	0	0	0	0	0	0	0	0	0
gene-AT2G12170	2.71912	1.97629	1.80733	1.76945	1.60013	1.52199	2.51553	2.01495	2.11076	1.96605	1.0027	2.28879	1.78744	2.74922	2.45438	1.47297	1.61204	1.20643	2.26418	2.22093	2.04439	1.22734	2.36559	1.5533
gene-AT1G02210	0	0	0	0	0	0	0	0	0	0	0	0	0	0	0	0	0	0	0	0	0	0	0	0
gene-AT5G52730	0	0	0.207334	0.042857	0	0	0.083861	0	0	0	0	0.133034	0	0	0	0	0	0	0	0.061314	0.102698	0	0	0
gene-AT1G70060	13.0257	14.296	13.8314	14.1816	16.0572	14.1672	14.2137	14.5581	15.7629	13.5446	14.1656	14.3299	14.2642	14.7713	14.7195	14.5492	13.7923	13.1695	14.0047	14.0184	12.6745	13.6821	13.8379	13.2305
gene-AT1G34220	13.1948	12.884	12.3898	11.6913	12.4168	11.9961	11.1831	12.0454	13.8722	13.4109	13.9374	11.9244	11.2615	12.2542	12.1082	12.2917	13.641	12.2177	12.8506	12.6397	11.4795	15.0404	12.8454	14.1975
gene-AT5G02400	1.33268	1.36544	1.33192	0.928466	0.784998	1.15302	1.90661	1.582	1.50318	1.45503	1.09668	1.41496	0.800391	1.19359	1.01931	1.25199	1.21616	1.07239	1.29001	1.31848	1.05454	1.26741	1.03404	1.03706
gene-AT5G55330	0.132618	0.029689	0.151418	0.070187	0	0	0	0	0	0	0	0	0	0.085714	0.074986	0	0.035797	0.110746	0.188736	0	0.27545	0	0	0.147317
gene-AT2G38680	7.54045	6.76567	7.3359	7.79537	7.17877	6.5674	7.03739	8.0807	7.45607	6.11944	7.77588	6.93161	7.86588	6.92587	8.2959	6.30375	7.2571	5.7842	7.61002	7.12348	6.72651	6.91767	6.97096	6.72848
gene-AT2G30050	22.1008	20.8005	20.4637	22.0351	21.1811	22.4377	20.8295	21.6603	21.6744	22.289	23.3053	23.3056	22.2153	20.7724	19.8597	24.4259	23.372	23.0733	21.5054	21.3962	18.9628	22.5093	20.3739	24.5546
gene-AT2G19470	17.0478	16.3852	17.01	17.1085	16.2211	16.5006	17.4183	16.9249	17.1463	15.0812	18.8935	15.4803	16.2353	15.3332	18.318	18.3589	15.084	16.8319	19.01	17.8278	17.2462	16.6589	16.8273	18.164
gene-AT2G07721	0.039433	0.044487	0	0	0	0	0	0	0.026091	0	0.059865	0.061005	0	0	0	0	0	0.024885	0	0.032962	0.018958	0.022419	0	0
gene-AT2G07722	0	0	0	0	0	0.034322	0.070461	0	0.019871	0	0.01279	0	0	0	0	0.007746	0.091757	0.032041	0.004005	0.019863	0	0.015599	0	0
gene-AT3G28450	5.41763	7.22849	8.02175	7.19424	8.4736	7.42266	6.65694	7.80839	8.45518	8.3748	7.65952	8.89358	7.00456	5.87749	6.93511	6.06152	6.65721	7.22166	4.97264	5.34965	7.5696	6.41733	7.45712	7.70562
gene-AT2G07725	0.086094	0.133743	0.077395	0.374934	0.169788	0.098043	0.095592	0.074874	0.018413	0.012714	0.102457	0.265147	0.294338	0.150598	0.191366	0.073655	0.093446	0.109022	0.071548	0.130405	0.050019	0.305335	0.026669	0.114496
gene-AT2G07727	0.021684	0.061337	0.103124	0.044373	0.096976	0.023614	0.057274	0.039033	0.021942	0.00704	0.060405	0.149216	0.036829	0.121607	0.148966	0.040156	0.054954	0.035487	0.027611	0.071946	0.050256	0.151339	0.048888	0.087748
gene-AT2G07728	0	0.033317	0	0.03896	0	0	0	0.036536	0.038215	0	0	0	0	0.020736	0	0.008496	0	0	0.032506	0	0	0	0.060723	0
gene-AT4G35250	80.7939	82.565	81.1019	91.566	92.9225	92.9467	82.4402	84.0366	86.5468	98.6811	92.4386	100.801	82.7552	88.1742	84.8797	97.601	98.2005	96.4965	88.0591	88.0607	86.4463	92.2097	89.6502	96.6577
Arabidopsis_thaliana_newGene_443	0	0	0	0	0	0	0	0	0.058706	0	0	0	0	0	0	0.219137	0	0	0	0	0	0	0	0
gene-AT1G19860	9.28445	8.51803	8.33783	8.5579	8.21655	8.04096	8.02341	9.17516	9.78569	6.91446	8.5171	8.50173	9.00472	9.57498	10.7976	7.58694	8.07911	8.06548	9.65596	9.2854	10.9388	8.44232	7.57643	9.37154
Arabidopsis_thaliana_newGene_447	1.36227	1.17525	0.854985	0.806286	1.35129	1.02537	0.603184	1.49798	1.24826	1.08904	1.28548	1.03323	1.0114	0.655948	1.14024	1.97347	1.02055	0.826659	1.2753	0.936242	1.09955	0.619231	1.19067	1.07387
gene-AT3G29320	73.9314	74.7881	74.4181	41.3622	36.1116	35.8799	69.5775	67.8788	69.4067	36.8745	39.2611	37.2101	72.8308	71.2717	75.1336	41.2974	35.6691	34.4068	72.3551	73.3887	69.1474	39.1533	36.6841	33.5725
Arabidopsis_thaliana_newGene_445	0.351562	0.06989	0.305662	0.101187	0	0	0.179405	0.046646	0.083974	0.179974	0.152262	0	0.212222	0.499518	0.195227	0.09063	0	0.048165	0	0.081367	0.09981	0	0.050338	0
Arabidopsis_thaliana_newGene_444	0.378814	0.373855	0.384296	0.448213	0.336352	0.75563	0.341405	0.517096	0.318824	0.619199	0.479252	0.594356	0.335948	0.451745	0.305324	0.592639	0.304686	0.325343	0.257005	0.22529	0.391717	0.352578	0.486734	0.540921
gene-AT2G38530	19.8644	16.2305	15.6953	24.8425	21.5444	22.17	20.3059	18.1563	18.8626	21.3094	16.6494	19.5486	22.3279	18.3829	19.6033	20.9153	17.6895	20.8495	16.3908	17.0174	22.6823	28.8628	25.1298	22.8899
gene-AT2G01760	5.73849	6.18769	6.49054	5.58659	5.17814	5.80274	5.29712	5.69404	6.12256	5.01371	5.42245	5.33375	6.77693	6.6311	7.53506	6.62667	6.31003	5.93483	6.04055	6.1086	5.14456	4.66352	5.2319	6.22159
gene-AT4G30570	2.16192	2.63273	2.63376	2.36159	3.22427	2.79806	2.27478	2.87637	2.83208	1.92619	2.43241	2.03212	2.09849	2.47571	3.16817	2.59694	2.07	2.72014	2.57948	2.72547	2.11227	2.06791	2.08342	2.81533
gene-AT3G60190	24.9254	28.4454	28.0501	17.8265	17.3412	17.6727	25.9938	28.1623	29.0797	20.3749	21.2018	21.9957	26.8948	27.9649	26.4075	16.7311	20.3029	18.4436	29.2277	25.9093	27.7628	18.7378	18.1047	18.5746
gene-AT2G39480	9.82709	10.827	9.71961	11.2429	10.634	10.3493	10.0624	10.145	11.4471	9.47504	10.7253	9.5219	10.198	11.0473	9.99137	10.4662	11.4214	11.047	10.0629	11.4586	9.21053	8.4632	8.85394	8.6507
gene-AT5G16380	5.66404	5.31509	5.59199	3.58956	4.70165	5.06146	4.69116	6.0183	5.44275	5.46241	4.86898	4.48807	5.81456	5.66765	6.39201	5.00693	4.27225	5.38006	3.06189	4.40982	4.41364	6.26338	6.04678	5.58341
gene-AT2G29470	0	0.150898	0.452178	0	0.069776	0	0.078656	0.176964	0.427351	0	1.13691	0.279453	0	0	0	0.078553	0	0.121005	0	0	0	0.425777	0.081716	0.206348
gene-AT2G45000	7.55712	9.17371	10.037	10.7398	12.5761	11.1366	8.18183	9.40109	10.9732	12.5586	14.505	14.0918	9.12426	9.9688	9.74987	12.281	13.1208	12.1015	9.23276	8.86556	9.10835	13.9908	10.9497	11.8993
gene-AT5G23700	0.310676	0.275483	0.263676	0.31952	0.233974	0.065273	0.032671	0.200397	0.240006	0.162862	0.282415	0.179464	0.113356	0.221332	0.247399	0.275	0.267272	0.210421	0.147986	0.24191	0.495609	0.07249	0.276236	0.173793
gene-AT2G15580	38.3177	38.4003	36.9002	34.8657	35.0641	33.8116	34.5897	34.709	32.119	32.8908	33.5197	32.493	33.3353	37.7826	36.4289	26.8921	30.1268	31.9419	31.2458	35.5677	37.0514	31.3659	34.9223	34.1875
gene-AT2G28700	0	0	0	0	0	0	0	0.025284	0.0377	0	0.034842	0	0	0	0	0.037137	0	0	0	0	0	0	0	0
gene-AT2G18980	0.333209	0.092785	0.132524	0.162145	0.279241	0.199239	0.202811	0.135702	0.27108	0.261528	0.283229	0.337209	0.290808	0.288367	0.212158	0	0.095758	0.23653	0.184999	0.188473	0.331985	0.02798	0.151402	0.254366
gene-AT2G35100	8.25897	7.81756	6.52092	7.83378	7.75728	7.18157	6.11993	6.90296	6.13763	7.01708	7.74009	7.04152	6.15293	6.20766	5.72117	7.24567	7.91464	7.4002	7.758	6.61404	6.37415	7.32087	7.32539	6.88629
gene-AT5G54060	3.78405	2.3839	4.73025	9.20223	4.39932	3.98491	3.409	2.40033	3.56575	0.709259	0.330825	0.94657	1.91539	2.00651	1.37966	1.17868	1.17981	3.32624	2.12555	1.40917	0.909517	2.47905	2.62912	1.03892
gene-AT3G06050	63.3574	62.9671	66.9939	54.9349	56.3197	55.9203	67.3954	65.6725	65.1768	56.6141	58.3882	57.2235	63.3841	61.0279	58.9079	52.7143	51.5943	51.3798	62.7932	62.1842	67.5872	52.2168	56.4841	56.1383
gene-AT5G54062	0	0	0	0	0	0	0	0	0	0	0	0	0	0	0	0	0	0	0	0	0	0	0	0
gene-AT1G50360	8.42328	8.47529	8.23573	8.2299	8.09862	8.29528	7.9366	8.82578	9.82768	8.85084	9.54121	10.2118	7.85105	8.3452	8.27343	8.34384	7.67873	8.01782	7.57593	7.65338	8.21667	8.54855	8.12613	7.5113
gene-AT5G54067	0	0	0.007857	0.007136	0	0	0	0	0	0.010941	0.008402	0.004821	0.004285	0.003995	0	0	0.170377	0.013597	0	0	0.007431	0	0	0.003838
gene-AT4G29950	15.9577	14.5338	18.4281	24.4336	24.6973	21.9351	14.8661	17.2288	18.0917	24.8801	26.366	23.714	15.6948	15.3617	16.339	23.7198	24.3787	23.4273	15.308	15.6632	15.6448	26.2588	22.3204	23.5452
gene-AT3G05900	34.0148	35.9257	32.0561	62.8483	59.3332	59.2598	34.5065	34.0701	34.2507	41.1614	46.3129	39.6516	39.0671	38.0436	36.2534	61.0733	73.9999	60.52	34.0894	34.6573	32.0004	43.1487	45.3536	42.176
gene-AT5G50770	0	0	0	0	0	0	0	0	0	0	0	0	0	0	0	0	0	0	0	0	0	0	0	0
gene-AT5G38650	43.4481	37.5187	41.855	38.9209	39.1502	35.9852	39.2775	41.2543	35.647	39.1073	36.4174	39.6141	34.5475	36.5431	35.4678	34.4713	38.3089	39.1579	40.4801	39.5441	37.4638	35.6514	44.4262	37.4482
gene-AT4G25600	5.07683	4.30609	4.03581	3.59004	4.06961	3.34556	4.34058	4.72078	4.20424	3.6294	3.01873	3.14939	4.20933	4.26336	3.67788	3.51909	3.32484	4.1408	4.65213	3.73809	3.97704	3.29228	3.1386	4.45229
gene-AT5G04800	58.0118	52.8797	57.6569	54.5744	56.6493	56.4961	55.6874	54.7395	52.7481	56.9576	52.2179	52.6058	53.0848	53.2829	47.2892	55.253	56.8056	56.8245	59.6845	58.0631	53.4879	56.1628	55.8093	57.3447
gene-AT5G36550	0	0	0	0	0	0	0	0	0	0	0	0	0	0	0	0	0	0	0	0	0	0	0	0
gene-AT1G22190	10.1811	16.9026	17.3261	14.4315	15.488	12.4035	12.1214	14.2489	19.2759	15.3114	18.6983	17.6233	12.3109	19.5294	19.9407	13.2575	19.8479	14.7955	12.2428	15.6961	17.5786	16.1177	14.8523	16.7046
gene-AT5G49020	14.5816	14.3102	14.0319	11.6685	12.3921	13.9075	13.8371	15.9153	15.2342	11.6306	13.9192	11.836	14.7465	15.9669	14.3065	13.3394	11.7658	13.2652	15.5244	15.5695	14.5799	12.7123	11.3339	12.1337
gene-AT2G40560	0	0	0	0	0	0	0	0	0	0	0	0	0	0	0	0	0	0	0	0	0	0	0	0
gene-AT2G01180	4.35755	9.63404	9.76337	5.01572	6.22132	6.28048	5.91847	7.0087	12.1526	6.00535	7.44395	7.6144	6.2641	8.74499	12.2118	5.21447	7.14124	6.48739	6.74598	9.74562	12.5952	4.33592	4.90627	4.43258
gene-AT1G33990	26.7107	27.5374	28.8846	26.6708	27.2587	28.9817	28.1675	29.3331	30.3607	27.9095	25.4662	27.9129	27.7034	27.5326	28.6822	25.8121	26.681	28.0867	26.478	29.2462	31.1498	26.4856	26.887	29.1791
gene-AT3G07210	3.80712	4.81219	4.17546	4.37286	5.0675	4.48619	4.13	5.32847	5.57704	4.02493	4.11782	4.34385	4.2769	4.38421	4.95276	4.47245	4.55833	4.64336	4.63042	3.50753	4.79485	4.13954	4.41697	3.81629
gene-AT5G42900	15.8494	14.8153	17.1355	5.19875	3.86365	3.69043	14.2813	13.1769	14.0384	4.23461	4.44656	4.61646	14.0225	14.1589	14.2762	3.96688	4.44904	2.83074	12.7159	12.9887	13.7934	4.13629	4.81532	3.98358
gene-AT1G66060	0	0.026049	0	0	0	0	0	0	0	0	0	0.031488	0	0	0.064202	0	0.099286	0	0	0.030372	0.028981	0	0.022941	0
gene-AT5G03460	42.0077	36.5437	39.2942	29.8993	25.5321	28.9928	42.4665	38.526	35.6246	32.8039	31.7472	33.8976	34.2845	32.0022	33.2524	25.11	25.312	25.0233	33.3636	35.2819	38.3386	30.9017	35.4764	31.4838
gene-AT5G16960	0.031655	0.056693	0.179455	0.139881	0.249146	0.054478	0.100898	0.042513	0.119884	0.034436	0.199944	0.334721	0	0.032914	0.079052	0.228672	0	0.165747	0.136887	0	0.05839	0.02311	0.132559	0.26852
gene-AT1G62280	0	0	0	0	0	0	0	0	0	0	0	0.087019	0	0.02343	0	0	0	0	0	0	0	0	0	0
gene-AT1G69250	11.4757	11.8366	11.8712	13.5515	13.2418	13.6267	9.60784	11.8284	11.4653	12.5861	13.9724	14.642	12.0269	11.0492	12.0121	14.3246	15.5513	12.9863	12.8501	9.83253	11.8392	11.7258	11.9406	12.7888
gene-AT4G35920	23.9019	25.3312	23.5303	19.7457	21.0983	19.6593	21.7579	22.4031	24.5838	19.4103	19.6802	18.2521	23.2317	23.2769	25.2596	19.2287	20.4222	20.2417	22.3028	23.0407	22.0503	18.1855	17.8178	17.6664
gene-AT1G48800	0	0	0	0	0	0	0	0	0	0	0	0	0	0	0	0	0	0	0	0	0	0	0	0
gene-AT1G77300	10.4428	11.2083	10.6915	11.7144	11.4773	11.2599	11.0082	11.3691	11.2616	10.8003	10.4189	10.4114	11.4952	11.0616	11.7106	11.3642	11.8372	10.7403	11.7124	10.4582	10.4649	11.2985	9.57093	9.55968
gene-AT4G08210	0.305442	0.197418	0.398153	0.289978	0.199087	0.41238	0.260087	0.162064	0.355083	0.23678	0.218922	0.192849	0.361145	0.41128	0.624322	0.288978	0.161788	0.199075	0.237931	0.268039	0.371631	0.090208	0.264945	0.239758
gene-AT5G14520	19.9095	19.1848	20.8885	21.8625	26.5911	29.0845	18.8072	20.7483	18.9113	25.8568	25.1309	28.0714	21.8535	20.8347	18.7089	24.4687	27.2197	29.5825	19.9576	18.1075	20.666	24.2655	23.3154	28.5901
gene-AT5G08000	17.6199	16.1433	16.8714	13.6018	14.8927	14.7324	14.1332	14.7241	16.765	12.1139	10.7641	13.395	17.8677	18.7655	15.8042	14.7368	14.6371	13.6502	17.7547	18.4863	16.2277	12.0981	13.1335	15.7978
gene-AT5G08005	0	0	0	0	0	0	0	0	0	0	0	0	0	0	0	0	0	0	0	0	0.046257	0	0	0
gene-AT3G62130	12.9351	12.5045	13.0841	10.8469	11.5305	11.4203	13.234	14.3152	12.7548	12.9472	10.9699	11.8531	12.2073	12.2893	12.0913	11.5221	10.1649	11.5709	12.2755	13.0183	13.5603	11.7972	12.2305	11.7225
gene-AT2G36450	0	0	0	0	0.060701	0.078894	0	0	0	0	0	0.147064	0	0	0	0	0	0	0	0	0	0	0	0
gene-AT2G45910	7.09945	8.10942	7.56304	9.8141	10.6689	8.14537	7.66692	8.32767	9.05296	9.53877	10.5695	10.0323	6.84954	7.19931	8.63284	8.80703	8.61843	8.43741	7.51336	7.66881	7.43611	9.47018	8.18248	8.48332
gene-AT1G63880	25.0089	33.1387	30.5121	32.1175	31.001	30.7876	30.1979	31.6464	33.8061	33.8888	33.9623	32.5285	28.5707	28.9114	32.2856	30.6562	30.4503	32.5496	27.3672	29.8206	29.9967	28.6168	27.7826	26.7379
gene-AT5G44680	58.1419	43.1233	39.3662	89.379	77.8127	78.6984	45.5833	42.4501	31.4375	50.8171	55.4606	39.303	55.4592	40.7803	30.7296	90.7449	98.5637	75.3961	47.4285	39.9061	26.1443	51.0129	54.6233	49.8754
gene-AT4G28600	11.2305	11.6759	11.0126	12.6351	13.0766	12.4881	11.7862	12.0363	11.2077	11.8025	12.473	13.3776	11.3638	11.541	10.8218	12.4213	12.0503	12.0757	10.1853	10.1458	10.4146	12.996	12.7105	11.9823
gene-AT1G35660	2.53801	2.97986	2.75812	2.9655	3.13482	2.80622	2.83698	2.72232	2.94794	2.84663	2.93333	3.19137	2.79708	2.85958	2.82933	3.0788	3.09435	2.87326	2.75233	2.3587	2.4452	3.24643	2.7261	2.81166
gene-AT2G35810	13.5889	12.046	13.292	7.99866	8.10006	9.23217	12.5573	12.9272	10.9944	10.612	13.6065	10.7473	13.3485	10.6247	9.71257	8.50606	8.24456	7.29333	11.6696	14.0062	14.2588	8.6336	9.70659	8.01963
gene-AT5G19650	0.533498	0.568418	0.560372	1.10471	0.555244	0.53983	0.619874	0.965159	1.06365	0.835753	0.743661	1.18526	0.616651	0.584473	1.1458	0.587078	0.795847	1.03721	0.91709	0.472307	0.693482	0.68274	0.301606	1.03008
gene-AT5G47340	0	0	0	0	0	0	0	0	0	0	0	0	0	0	0	0	0	0	0	0	0	0	0	0
gene-AT2G47510	53.2077	51.0564	51.5313	67.6983	61.9561	60.9056	54.4199	58.4122	58.9011	66.7495	70.3077	68.8492	55.5421	54.3615	52.3524	64.8705	62.6783	63.4727	55.6743	56.2546	53.7205	66.6068	63.6058	62.3009
gene-AT5G36500	0	0	0	0	0	0	0	0	0	0	0	0	0	0	0	0	0	0	0	0	0	0	0	0
gene-AT1G66960	0.08875	0.271509	0.027839	0	0.048248	0.056924	0.20941	0.185888	0.252609	0.173721	0.326151	0.284493	0.048792	0	0	0	0	0	0.064315	0.016018	0.185675	0.26773	0.052128	0.064729
gene-AT1G62420	0.304898	0.037158	0.530626	0.240787	0.108258	0.218972	0.144056	0.400494	0.165364	0.079466	0.039067	0.08207	0.07236	0.329081	0.268965	0	0.115713	0.184667	0.039751	0.19385	0.130492	0.300703	0.148206	0.184362
gene-AT3G04740	8.89774	9.41297	9.20814	9.05517	10.2703	9.28449	9.01338	9.69627	9.77194	11.4206	10.4677	11.0165	9.07632	9.93479	8.61615	10.8201	9.70674	9.34453	9.5904	9.47494	8.8117	11.0757	9.05612	10.2039
gene-AT1G62422	6.06751	6.8063	6.40211	7.40161	6.94074	7.3981	5.86542	5.5122	8.90502	8.34692	7.29368	8.2972	6.40017	5.92001	7.40111	5.14763	7.41823	7.43778	6.8582	6.09114	7.19065	5.65641	7.01917	9.04608
gene-AT4G32320	23.3867	21.0636	24.1582	20.8266	18.9027	17.9692	22.1837	21.1856	23.5818	17.7353	19.2256	19.4156	23.4561	21.514	20.2832	22.7528	19.7991	21.4645	22.2955	23.4449	22.5973	19.4319	21.2731	19.6812
gene-AT1G26470	14.6954	11.3564	13.1757	13.7291	12.6909	18.0086	15.058	13.8148	13.6664	16.4898	12.7454	16.1441	11.9017	10.8699	10.5076	15.3267	17.4216	11.3952	14.3558	13.426	12.4946	13.683	16.3008	16.3333
gene-AT1G36150	0	0	0	0	0	0	0	0	0	0	0	0	0	0	0	0	0	0	0	0	0	0	0	0
gene-AT5G04110	5.71924	5.85551	5.35982	4.79616	5.79394	3.92563	5.38243	4.97456	6.26508	4.34218	4.81357	5.18351	5.99275	5.28161	5.94532	4.12115	4.75872	5.11101	6.17254	5.85744	6.09927	5.71549	5.30841	4.85793
gene-AT5G52150	0	0	0	0	0	0	0	0	0	0	0	0	0	0	0	0	0	0	0	0	0	0	0	0
gene-AT5G44530	15.8339	16.9188	16.6962	20.9578	22.5985	20.969	15.3416	16.2898	17.714	21.2402	19.6489	22.7072	15.2589	15.4055	19.3455	21.307	20.9435	20.7955	18.2897	16.7205	18.8692	22.449	22.0232	26.4541
gene-AT5G55856	0	0	0	0	0	0	0	0	0	0	0	0	0	0	0	0	0	0	0	0	0	0	0	0
gene-AT5G55855	0	0	0	0	0	0	0	0	0	0	0	0	0	0	0	0	0	0.09424	0	0	0	0	0	0
gene-AT5G55850	53.3912	48.5447	48.1069	66.2777	65.6244	61.7387	52.0754	53.559	48.8629	62.9049	65.697	56.8469	50.4005	48.7581	48.9927	66.557	65.9262	60.5089	51.2838	50.3829	46.3388	59.8954	68.0594	64.0177
gene-AT5G42270	318.836	319.782	310.147	315.062	301.729	308.589	310.528	310.245	315.121	301.457	306.437	302.813	324.036	325.298	324.163	315.603	313.056	318.677	327.742	333.942	324.913	309.839	291.043	308.06
gene-AT4G19910	0	0	0	0	0	0	0	0	0	0	0	0	0	0	0	0	0	0	0	0	0	0	0	0
gene-AT3G24542	0	0	0	0	0	0	0	0	0	0	0	0	0	0	0	0	0	0	0	0	0	0	0	0
gene-AT3G50230	0.109709	0.0591	0.231387	0.019382	0.020703	0.109413	0.061018	0.074581	0.215165	0.034191	0.208332	0	0.033407	0.168025	0.12268	0	0.063756	0.1092	0.127011	0.045747	0.184415	0.050534	0.071181	0.113157
gene-AT5G05440	2.8793	2.62907	2.85911	29.7986	21.045	19.6625	3.32032	3.56894	3.01467	20.2116	28.6729	14.368	3.51086	2.89828	1.67051	25.5879	26.7222	19.4427	4.45763	3.82691	3.56293	24.0615	21.6406	15.7779
gene-AT3G07260	0.476669	0.321629	0.327343	0.418326	0.390679	0.298379	0.379061	0.308089	0.362654	0.422081	0.509625	0.30736	0.379453	0.34965	0.35299	0.555573	0.520705	0.515764	0.378719	0.300268	0.424161	0.686487	0.344788	0.19526
gene-AT3G20220	0	0	0.020338	0.010397	0	0	0	0	0	0	0.014555	0.010808	0	0.004538	0	0	0	0.032016	0	0	0	0	0.014877	0
gene-AT2G35280	0	0	0	0	0	0	0	0	0	0	0	0	0	0	0	0	0	0	0	0	0	0	0	0
gene-AT1G33040	55.1797	48.1031	51.0321	39.3343	45.5324	49.8239	59.4148	51.2247	54.8402	36.3801	43.5228	40.2625	57.3624	53.1024	56.3441	43.2974	44.2669	45.8651	54.6263	53.2682	54.5078	39.0528	42.7535	42.4567
gene-AT4G00860	57.859	50.0769	51.2827	43.2534	49.3773	55.6303	50.6946	53.9896	45.7454	49.2027	46.7571	44.5983	49.2041	51.5239	45.6363	48.104	45.667	48.2137	49.0993	51.0346	46.2239	45.2848	50.9736	41.0877
gene-AT3G63260	25.5183	25.0427	25.6214	32.362	30.3152	28.8565	26.4262	24.6672	23.9244	30.6134	30.0349	30.6056	27.8605	26.0324	25.398	32.1695	29.6683	29.5731	24.2821	24.8544	24.7681	29.7233	29.884	28.9474
gene-AT5G01560	6.78637	6.71168	7.65567	6.96228	7.06209	6.9851	6.79503	6.94329	7.39451	6.88534	6.32225	7.97617	6.46462	6.67038	6.32275	7.74598	6.8185	6.85562	6.90416	6.98351	7.09566	7.68372	6.93807	7.53564
gene-AT2G03850	0	0	0	0	0	0	0	0	0	0	0.050191	0	0	0	0.057831	0	0	0	0	0.053931	0	0	0	0
gene-AT5G42950	19.6123	22.4553	20.2008	21.6569	23.5823	22.3733	21.6268	22.0964	22.461	23.3329	24.3313	25.5248	21.4702	21.6238	20.2634	23.6085	21.8659	22.3353	21.7655	21.6581	20.0386	23.8755	20.4182	21.6171
gene-AT5G05990	7.81168	7.39203	5.64985	6.33366	7.59562	10.934	5.33265	5.74421	6.34871	6.06445	7.80701	7.36986	8.31613	7.41666	6.2174	8.61086	8.60996	8.47011	7.06095	7.77782	5.44583	6.21648	8.20761	6.53564
gene-AT5G64370	18.0491	17.5514	19.1318	18.8077	19.1041	15.9067	23.5055	20.9437	21.1664	22.3717	23.8632	21.407	18.9697	15.654	17.4123	17.1981	18.5022	18.157	18.5669	20.0436	17.3793	20.3839	17.825	17.1783
gene-AT3G50560	2.38502	2.79715	1.82059	28.8967	32.1222	28.4632	2.22899	2.63847	2.34974	17.8079	18.4166	15.5793	2.1684	2.91699	2.9223	31.6466	42.008	29.4481	2.90351	2.36942	1.90947	15.4372	16.9559	19.0214
gene-AT3G55930	0	0	0	0	0	0.093763	0	0.02791	0.003433	0	0	0.058935	0	0	0.059155	0	0	0.039929	0.031314	0	0	0	0	0
gene-AT5G18525	6.9683	9.36634	9.34233	9.10206	8.64222	7.24073	8.29728	9.25411	9.54862	8.55676	8.85462	8.81436	7.82292	8.89065	9.35394	9.49539	7.7955	6.59217	7.8714	8.83207	8.62643	9.58155	7.30152	7.1511
gene-AT1G31814	2.11608	3.62994	3.3388	2.77583	2.67563	3.29702	2.65848	2.76549	3.38163	2.8265	2.58179	3.49477	2.80486	2.92417	3.27513	2.86178	3.14355	2.92344	3.04234	2.83174	3.38248	2.91689	2.7081	2.57872
gene-AT5G40690	1.07247	1.83346	1.79378	1.11679	0.805456	1.26297	1.83201	1.51658	1.53331	1.43618	1.54002	0.93212	0.939335	1.59894	1.02708	0.975387	1.52578	1.56363	1.39303	1.61789	1.22354	0.685097	0.885747	1.41171
gene-AT5G18520	45.9873	42.9657	40.805	47.108	46.7939	44.7104	41.4055	42.5365	42.2141	42.906	49.0552	46.426	45.1402	40.9713	43.2347	45.1649	46.8392	45.3884	41.7923	42.7498	41.285	47.0331	43.1437	46.2733
gene-AT5G01690	0	0	0	0	0	0	0	0	0	0	0	0	0	0	0	0	0	0	0	0	0	0	0	0
gene-AT1G16190	13.3191	12.9861	12.872	14.3579	14.0157	15.1127	12.342	12.1673	13.1372	13.5863	13.7742	13.815	14.2019	14.4943	12.4826	13.1664	15.7512	13.9023	13.2045	13.9022	14.1729	15.3959	12.6321	15.9083
gene-AT2G37410	51.5039	55.0608	54.2776	42.5045	48.3479	55.1058	53.9791	53.0591	53.003	52.6866	50.3859	54.3935	52.0648	54.1694	45.0355	45.0196	48.8192	47.8122	51.749	50.321	50.3352	47.61	50.9766	56.1161
gene-AT4G33495	5.05961	4.67824	4.77537	3.72166	3.9831	3.88489	3.60202	4.3602	4.74237	5.21992	4.5668	4.96879	4.45141	3.9937	3.3567	4.26307	5.12279	5.15768	4.09931	3.19518	3.99132	4.77695	4.4515	4.78047
gene-AT4G38140	0.014232	0.066781	0	0	0	0	0	0	0	0	0	0	0	0	0	0	0	0	0.083571	0.31978	0	0	0	0
gene-AT4G33490	9.94385	11.4738	8.67026	5.0176	6.21052	5.42406	7.36021	8.46099	7.48096	6.3015	6.39345	5.18122	9.9032	10.0821	10.5298	6.57984	7.03791	6.86925	8.64065	8.54127	8.02203	5.36134	5.40146	4.84768
gene-AT1G23640	0	0	0	0	0	0	0	0	0	0	0	0	0	0	0	0	0	0	0	0	0	0	0	0
gene-AT1G23645	0	0	0	0	0	0	0	0	0	0	0	0	0	0	0	0	0	0	0	0	0	0	0	0
gene-AT4G39235	4.13912	3.14698	5.71248	5.15915	6.35705	6.52138	5.9915	3.6214	4.21659	3.40846	4.30542	5.1015	5.41867	4.61946	3.66388	4.72779	3.59479	4.39359	4.05874	4.1235	5.74768	5.4446	3.6476	5.72455
gene-AT4G39230	3.18046	4.08118	3.74496	4.10448	3.76177	4.25532	3.63151	4.73921	5.14684	4.55178	5.55962	4.22817	3.21667	4.0482	3.98491	4.33668	3.31006	4.50775	2.79594	3.86071	5.71207	3.57849	4.494	3.81435
gene-AT4G34640	41.5293	38.1763	37.3623	40.9459	41.184	41.2021	38.7915	40.3046	42.5231	39.3819	42.3516	41.2491	39.3868	43.4295	37.6754	41.7546	43.1633	39.37	41.0172	39.6393	35.923	39.2042	39.2223	39.7224
gene-AT1G29418	11.295	10.5914	12.3426	13.4178	19.3333	17.1684	13.3084	12.094	12.5102	17.6259	15.0097	15.9119	14.1885	10.6376	10.831	15.5077	15.8182	20.2309	10.5152	11.9761	10.4659	17.9435	16.8392	15.8954
gene-AT1G65610	0.116487	0.06616	0.280268	0.238964	0.538005	0.104142	0.347022	0.159159	0.085295	0.234667	0.334972	0.663055	0.056588	0.047294	0.13871	0.373001	0.247218	0.535578	0.060769	0.06129	0.040845	0.513078	0.51935	0.637075
gene-AT1G29410	3.90754	3.26065	3.95723	3.86553	3.86603	4.52785	4.52514	3.66146	5.09575	4.28376	3.30825	3.90148	4.24405	3.79736	4.72774	4.21715	3.79949	3.6961	4.36017	4.34481	3.0923	3.41866	3.87031	3.4686
gene-AT5G40520	4.30939	4.80869	3.94258	4.58691	4.78037	4.55211	4.64535	4.42413	4.80055	6.08705	4.38988	4.04237	4.82554	4.11567	4.40473	4.40741	3.59725	4.50796	5.0687	4.18722	4.1266	5.03323	4.17335	5.43863
gene-AT1G21640	26.0079	26.9149	24.843	28.5567	30.4184	29.4147	25.101	24.8585	26.5293	28.5562	28.8215	30.1722	25.5107	27.3648	27.326	28.5315	28.5695	29.124	26.6601	27.0253	26.7289	29.83	28.8971	28.6189
gene-AT1G16220	2.04964	2.18731	2.05974	1.34439	1.21126	1.45933	2.23981	2.20944	3.2325	1.89597	1.91346	1.72037	2.32638	1.9302	1.91116	1.89883	1.28116	1.52761	2.45937	2.54185	2.57388	1.78985	1.5619	1.17821
gene-AT5G46590	0.283791	0.164922	0.353091	0.403523	0.461886	0.783751	0.08491	0.244431	0.272458	0.451746	0.642858	0.617284	0.245587	0.164808	0.066681	0.619045	0.191367	0.552402	0.432408	0.106964	0.387928	0.899962	0.429849	0.804719
gene-AT1G16225	0	0	0.094761	0	0	0	0	0	0	0	0.044587	0	0	0	0.045331	0	0	0	0.045368	0	0	0	0	0
gene-AT1G60060	3.79606	3.9174	3.46926	5.2254	5.16434	6.75019	4.31373	4.15972	3.98764	3.58786	5.53922	4.36386	4.58256	5.17618	3.95697	5.71536	6.04215	6.29874	4.13287	5.09538	4.03626	3.18303	3.58448	3.94999
gene-AT4G33140	12.513	13.9241	13.9671	8.35964	8.29835	9.57003	12.4751	12.1705	13.6405	9.26098	9.18214	8.93823	12.8055	12.4129	13.1648	10.2739	8.52702	8.69159	15.2387	12.4926	13.0512	8.24444	9.46286	9.18385
gene-AT4G33145	0	0	0.174531	0	0	0	0	0	0.011045	0	0	0	0	0	0	0	0	0	0	0	0	0	0	0
gene-AT3G14950	0.36057	0.236802	0.081239	0.14592	0.220473	0.181607	0.185242	0.087804	0.043208	0.153363	0.100504	0.099734	0.226966	0.093476	0.222843	0.123282	0.184521	0.28375	0.104766	0.072508	0.099943	0.1337	0.03703	0.039737
gene-AT1G24160	22.1601	21.9459	22.4587	29.599	24.8913	25.792	22.0832	23.9225	24.9533	25.1082	25.8493	25.0961	23.8304	23.0417	22	26.1998	29.9261	26.6324	23.8464	20.9429	21.6896	24.6335	23.7383	24.7803
gene-AT1G04670	0.031955	0	0	0	0	0	0	0	0	0	0	0	0	0	0	0	0	0	0	0	0	0	0	0
gene-AT1G08550	62.0814	63.0372	59.9404	55.168	56.2245	55.9573	61.4465	57.76	64.115	53.0338	52.997	50.4233	64.8614	65.2891	63.5697	56.772	56.6982	57.4082	68.0605	67.9109	65.2184	58.3859	51.1653	59.3396
gene-AT2G42070	27.5718	26.0792	26.303	19.3312	18.3185	20.9796	28.3376	27.3138	27.3926	20.112	23.6007	22.139	28.4816	25.3512	25.1307	18.8946	22.2686	23.189	29.9999	27.3409	28.2201	19.0337	19.7829	21.7056
gene-AT1G15550	4.51135	2.94321	2.6558	11.296	12.3594	12.0764	3.39221	3.93306	2.31985	8.10169	8.25573	8.78001	3.60413	3.85887	3.21956	12.9852	12.6727	11.6891	4.11819	3.69987	3.3488	9.90323	9.17544	8.99476
gene-AT3G30705	0	0	0	0	0	0	0	0	0	0	0	0	0	0	0	0	0	0	0	0	0	0	0	0
gene-AT1G60390	3.04981	3.09937	2.29548	1.89396	1.80992	2.2101	3.55521	2.39844	3.24716	1.95519	2.10578	2.05307	3.03358	2.57919	3.40794	1.80463	1.99286	2.02252	2.84693	3.15426	3.14493	1.72613	2.1438	2.47998
gene-AT1G19410	0.008109	0.014322	0.019738	0.004662	0.012581	0.00276	0.010311	0.031438	0.016739	0.008433	0.008759	0	0.039598	0.007435	0.011327	0.027112	0.033742	0.050807	0.022435	0.012179	0.068136	0.011451	0.00283	0
gene-AT3G26440	4.55144	10.078	8.64118	3.19865	4.75532	3.96469	7.83863	9.65417	7.1434	3.44906	3.20777	8.09622	4.05546	3.99453	5.7597	2.75159	3.02697	3.06872	3.44625	1.07959	1.26758	3.76753	8.55854	4.18808
gene-AT5G07590	6.05961	5.59671	6.03637	7.01718	6.06025	5.5591	6.01928	5.63257	7.09922	5.77469	6.5454	5.34422	6.68707	6.43661	6.76888	6.35487	5.17634	6.63324	7.06788	6.62594	5.97001	5.95644	4.74394	5.40861
gene-AT2G45590	11.7341	12.5437	10.5728	7.69649	9.84536	8.68575	12.9639	11.9615	10.9064	9.48678	8.94325	9.23839	11.1658	11.0192	10.6053	8.99276	9.21851	8.87213	11.9022	11.6771	9.25763	8.97248	8.16377	10.4576
gene-AT2G38940	1.68284	1.27085	1.98439	3.55961	4.03426	5.94573	2.61803	2.11118	1.62361	4.38428	3.62441	4.39098	2.36245	1.85723	1.3806	4.38119	4.14075	5.25035	2.26978	2.50345	1.7379	6.07659	5.01352	4.64887
gene-AT3G16280	0.861425	1.30382	1.93507	1.76593	2.15301	2.28888	1.11771	1.83218	1.56956	2.20305	3.72305	3.09565	1.05034	1.7874	1.13129	2.23311	2.55534	2.28692	1.79513	1.55352	1.26557	2.36712	2.30145	2.07857
gene-AT5G03870	2.33218	2.36843	2.25903	2.16876	2.32332	2.27987	1.78583	2.44157	2.59933	1.81499	2.01943	2.72337	1.9387	1.79409	2.13847	2.42215	2.40327	2.47512	2.39588	2.5172	2.63732	2.23781	2.18521	2.4265
gene-AT3G28155	1.06104	0.284342	0.137526	0.340486	0	0.178508	0	0.57528	0.335115	0	0.141823	0.366786	0	0.6217	0.347958	0.57241	0.366714	0.490317	0	0.26765	0	0.167923	0.327222	0.553273
gene-AT1G15880	21.0571	20.4474	21.7546	18.3419	17.8651	18.7629	22.0446	19.4243	23.5278	21.4238	21.9137	24.5671	22.616	24.1828	20.7187	20.2006	20.242	18.6871	20.2057	21.0406	20.8691	18.513	20.467	21.583
gene-AT1G15885	4.98761	3.30417	5.57213	2.25706	2.55683	4.24508	5.29473	4.40676	4.26836	3.56848	4.49645	4.49823	6.52761	4.63943	4.68061	4.06349	3.93309	3.70281	4.06524	4.14526	5.55406	3.52755	3.9303	3.57666
gene-AT3G28150	0.495207	0.72916	0.731226	0.571113	0.784624	0.323882	0.508369	0.833351	0.720682	0.626387	0.297025	0.541354	0.608665	0.691758	0.658804	0.815292	0.460287	0.414314	0.412927	0.58026	0.498192	0.786109	0.57588	0.543022
gene-AT5G46530	3.01499	2.72005	2.49886	2.61781	3.32995	3.52917	2.38039	3.30898	3.56379	2.06623	2.92788	2.80616	3.06871	3.10883	3.30501	2.26993	3.50081	2.5189	2.74891	3.22981	3.0053	1.93589	3.05784	3.58849
gene-AT5G28490	8.07275	8.71935	8.14041	6.30074	4.87725	6.89711	7.45974	7.11627	8.45369	6.06612	7.34974	5.94502	7.61318	7.73534	6.41994	5.74968	5.16267	4.21871	7.46157	6.83071	7.05679	5.58473	5.65018	5.35808
gene-AT5G28491	0.116581	0.105505	0.115549	0	0.035619	0	0.09224	0	0	0	0.045682	0	0.225857	0.058751	0	0.042576	0	0.157577	0	0.078697	0	0.039287	0.033048	0.030436
gene-AT3G17480	0	0	0	0	0	0	0	0	0	0	0	0	0	0	0	0	0	0	0	0	0	0	0	0
gene-AT2G21420	0.030099	0	0.103477	0	0	0	0.072405	0	0.169942	0	0	0.117625	0.030805	0	0.074332	0	0	0	0	0	0	0	0	0
gene-AT5G46390	28.4766	29.3064	28.705	24.7819	26.6973	24.7002	29.3731	29.8839	30.0373	28.1797	26.1211	24.9075	31.4522	31.5124	31.5319	28.9145	29.3907	28.631	31.1656	30.0211	28.2241	28.8008	23.5092	26.9416
gene-AT3G49060	6.7742	8.04114	8.12104	7.95321	8.30068	7.96704	7.40375	9.33065	9.46445	9.74273	9.81216	9.2184	7.22588	8.13459	8.02115	8.10261	8.08776	8.64851	7.55569	7.59326	7.92139	7.46629	7.20648	8.1936
gene-AT2G23370	7.21361	6.46083	7.46355	5.37847	7.66962	6.64318	5.1851	7.38361	6.40697	6.5043	6.90294	6.72644	6.25277	6.00815	6.59735	6.66458	6.45712	5.92299	7.34228	7.23145	5.47492	7.74839	6.77169	5.5383
gene-AT1G14688	0	0	0	0	0	0	0	0	0.075785	0	0	0	0	0	0	0	0	0	0	0	0	0	0	0
gene-AT1G05100	0.534763	0.523002	0.529542	0.432621	0.25733	1.13456	0.432913	0.418467	0.460474	0.224454	0.475158	0.196971	0.3584	0.547153	0.714654	0.500059	0.358397	0.499232	0.280667	0.43639	0.296193	0.684644	0.423457	0.22254
gene-AT3G11880	10.4627	12.8602	11.1961	10.5168	12.6209	11.6036	9.31817	10.2784	11.8976	13.0154	11.8988	12.3598	10.8651	10.2515	10.6967	11.2401	11.2597	11.7169	11.9731	10.0296	10.9954	12.8257	10.0783	11.1468
gene-AT5G28720	0	0	0	0	0	0	0	0	0	0	0	0	0	0	0	0	0	0	0	0	0	0	0	0
gene-AT1G14685	21.9872	19.4842	19.7274	22.1758	19.4313	21.36	22.8539	23.5698	23.6795	21.0017	20.2029	19.7806	21.5104	21.1713	20.1646	20.7858	20.1977	19.6844	21.5823	21.8832	23.2038	20.5274	18.209	20.514
gene-AT1G14686	0.143745	0	0.05149	0.026287	0	0	0.05006	0.087952	0	0.091901	0.01726	0	0.055445	0.18303	0	0.119442	0	0.145661	0	0.033212	0	0.039408	0	0
gene-AT1G14687	1.78233	1.25067	1.65161	2.4139	2.56278	2.43053	1.98979	1.2428	1.69031	2.28726	2.04967	1.68594	2.02153	2.20203	2.40787	1.97932	1.99652	2.40098	1.95786	1.37269	1.8257	2.3944	2.75686	2.67605
gene-AT1G14680	1.2294	0.681441	0.708151	1.20284	0.956536	0.933862	0.779466	0.815759	1.20636	1.36314	1.08718	0.759154	0.691273	1.00433	0.705277	0.902139	1.43598	0.843875	0.869991	0.864858	0.559289	0.843088	1.09063	1.06513
gene-AT1G60930	1.58282	1.9488	1.4155	1.65084	1.7763	1.8797	1.40829	1.52381	1.79404	1.45741	2.03258	1.79429	1.90211	1.47054	1.99755	1.61661	1.55073	1.56952	1.82009	1.60846	1.97019	1.63247	1.69788	1.2652
gene-AT3G17730	1.35909	1.42283	1.04122	1.14839	1.8803	1.55381	1.64658	0.986566	1.06102	1.44364	1.19866	1.08897	0.462806	1.06921	1.12881	1.19214	1.30204	1.17343	1.24438	1.44988	1.29761	1.18476	1.03181	0.855503
gene-AT3G52610	15.3696	14.9805	12.984	13.5541	15.8933	14.7024	14.4421	13.2915	13.6762	13.4086	15.7461	14.6811	14.323	14.5212	11.7096	16.201	15.9774	15.4564	13.509	14.2627	12.817	15.0671	14.2866	14.4083
gene-AT1G10590	72.81	63.1115	66.1352	68.1706	67.3386	73.7167	68.312	67.1633	64.3375	72.8005	73.6982	64.359	69.7597	62.7223	62.008	70.2211	67.72	67.0072	64.3742	71.5751	65.6944	66.9815	72.4552	73.8533
gene-AT3G61240	29.3894	26.342	24.6157	27.7138	29.0925	31.3562	25.8658	28.1081	27.4636	26.7066	29.7909	30.3987	25.5097	26.6906	25.1539	28.8196	29.0393	30.4508	27.678	26.1336	25.617	29.3195	25.8887	29.391
gene-AT3G20760	0	0	0	0	0	0	0	0	0	0	0	0	0	0	0	0	0	0	0	0	0	0	0	0
gene-AT1G08080	0.397106	0	0.049131	0.105606	0	0	0	0	0.149457	0	0	0	0.088339	0.097866	0.085572	0	0	0	0	0	0	0	0	0
gene-AT3G03960	42.6838	38.5931	42.069	39.2566	42.2493	45.8264	37.7445	41.8301	38.8782	37.184	38.6567	40.7612	45.1319	42.5011	39.298	40.6078	44.2863	44.3947	42.8951	41.424	37.2217	40.7978	39.9295	43.0925
gene-AT1G66570	0	0.047503	0	0	0.073482	0	0	0.067082	0	0	0.02623	0.114795	0	0	0	0	0	0.025644	0	0	0	0.150136	0	0
gene-AT3G26085	31.4162	32.3432	33.952	32.5498	35.8882	32.8187	33.4384	31.2514	35.4512	31.7759	30.7082	31.3397	29.4675	31.9486	32.5943	33.6765	35.4302	33.2198	32.7709	32.3812	33.0864	35.9124	33.157	37.734
gene-AT5G37320	0	0	0	0	0	0	0	0.075747	0	0	0.057263	0	0	0	0	0	0	0	0.022144	0	0	0	0	0
gene-AT3G26080	14.0897	15.1534	16.1833	17.9801	19.773	15.2835	16.9531	15.832	16.3386	19.2699	18.0191	18.7762	14.7806	17.6172	17.0493	18.9115	19.5054	16.5215	15.4327	17.3001	15.8752	18.7398	17.4313	17.7127
gene-AT5G38510	32.9624	31.7442	31.6743	26.8474	25.3276	26.1214	29.5146	29.192	30.7616	25.3416	27.0731	21.4855	33.8863	32.5341	34.8205	27.936	28.5654	24.924	37.0281	35.6182	35.4073	28.092	26.6637	28.9357
gene-AT3G11770	13.2414	13.9846	14.9198	8.84051	9.82588	8.94738	13.2384	12.2434	14.2418	11.8936	10.7863	10.3389	14.2416	13.17	12.7564	7.87498	9.81385	7.7695	14.0363	14.0652	13.9183	10.1531	11.6749	9.94101
gene-AT3G11773	0	0.124018	0.114136	0.168286	0	0.046448	0.041589	0.070478	0.062501	0.186185	0.187727	0.045795	0	0.200576	0.200121	0.090264	0.27926	0.166811	0	0.07421	0.083071	0	0.049946	0.36115
gene-AT3G23220	0	0	0	0	0	0	0	0	0	0	0	0	0	0	0	0	0	0	0	0	0	0.170184	0	0
gene-AT4G00005	0	0	0	0	0	0	0	0	0	0	0	0	0	0	0	0	0	0	0	0	0	0	0	0
gene-AT4G18270	5.57072	4.7904	4.22948	1.45266	1.01095	1.20962	3.64752	3.82141	3.62392	0.935085	0.810429	1.21704	5.01592	4.9584	4.22212	1.53389	1.07915	1.26272	3.62445	3.94432	4.44965	0.922932	1.03292	1.24407
gene-AT3G27930	5.97375	5.69582	6.09959	5.00648	5.34091	5.4423	5.01228	4.32292	6.08409	5.3492	6.63603	6.33761	4.93859	5.12055	4.68939	4.89525	5.44729	4.69067	5.07271	5.13739	5.08532	5.84809	4.17193	4.7594
gene-AT5G62000	75.9726	81.1295	78.9559	60.7696	56.7585	55.2373	74.5887	78.2093	78.0178	66.4667	65.0142	64.268	73.0012	74.8204	78.7692	59.9674	55.5438	57.0542	72.4225	71.6192	73.4664	68.4509	59.5224	57.5617
gene-AT1G13480	0	0.033515	0	0.114194	0.058612	0.097191	0	0.049728	0	0.084117	0.172532	0.076003	0.05577	0	0	0	0.110099	0.070604	0	0	0.16238	0.063254	0.161041	0
gene-AT1G13485	0	0	0	0	0	0	0	0	0	0	0	0	0	0	0	0	0	0	0	0	0	0	0	0
gene-AT5G10030	13.6741	12.7293	11.659	13.6499	17.2594	14.9441	13.8424	13.9663	13.4068	15.8704	15.4763	14.8147	14.8332	13.7389	15.2407	15.3217	14.837	17.6077	12.8293	13.9403	12.1975	13.0419	15.0652	14.8648
gene-AT3G26330	0.713694	0.534017	0.497081	0.969255	0.655194	0.926838	0.8952	0.52868	1.23385	0.558279	0.400424	0.872904	0.528197	0.64767	0.946884	0.974344	0.643748	0.991232	0.699663	0.372435	0.740727	0.876105	0.584737	0.761192
gene-AT2G27285	10.7514	10.6428	9.80655	10.5197	11.7863	10.4493	9.37054	8.83876	11.4876	10.7999	11.9301	11.9263	10.0188	10.9316	10.333	8.96357	11.1982	10.8768	10.3107	8.89305	9.53439	10.3605	10.5808	11.7709
gene-AT5G66780	0	0	0.055684	0	0	0	0.042541	0	0	0	0	0	0	0	0.049641	0	0	0	0	0	0	0	0	0
[truncated: 26,047 more rows]
