# Supplementary material for: Copine proteins are required for brassinosteroid signaling in maize and Arabidopsis
Source: Nat Commun. 2024 Mar 8;15:2028. doi: 10.1038/s41467-024-46289-6 (PMC10923931; doi:10.1038/s41467-024-46289-6)
Supplement: Supplementary file 6 — Supplementary Data 3 [file 41467_2024_46289_MOESM6_ESM.xlsx]

## Sheet: DEGs in Col-0_BL vs Col-0_mock
Supplementary Data 3a Differentially expressed genes in Col-0_eBL vs Col-0_mock
#ID	gene_name	Col-0_eBL_1_FPKM	Col-0_eBL_1_count	Col-0_eBL_2_FPKM	Col-0_eBL_2_count	Col-0_eBL_3_FPKM	Col-0_eBL_3_count	Col-0-mock_1_FPKM	Col-0-mock_1_count	Col-0-mock_2_FPKM	Col-0-mock_2_count	Col-0-mock_3_FPKM	Col-0-mock_3_count	FDR	log2FC	regulated	COG_class	COG_class_annotation	GO_annotation	KEGG_annotation	KEGG_pathway_annotation	KOG_class	KOG_class_annotation	Pfam_annotation	Swiss_Prot_annotation	eggNOG_class	eggNOG_class_annotation	NR_annotation	GO_second_level_annotation
gene-AT4G31540	EXO70G1	0	0	0.010333	2	0	0	1.07907	142	1.53391	226	1.03474	149	8.61351e-38	-4.04565	down	--	--	Cellular Component: exocyst (GO:0000145);; Cellular Component: cytosol (GO:0005829);; Biological Process: exocytosis (GO:0006887);; Biological Process: protein transport (GO:0015031);;	K07195|0.0e+00|ath:AT4G31540|K07195 exocyst complex component 7 | (RefSeq) EXO70G1; exocyst subunit exo70 family protein G1	--	[U]	Intracellular trafficking, secretion, and vesicular transport	Exo70 exocyst complex subunit	Exocyst complex component EXO70A1 OS=Arabidopsis thaliana OX=3702 GN=EXO70A1 PE=1 SV=1	U	Intracellular trafficking, secretion, and vesicular transport	exocyst subunit exo70 family protein G1 [Arabidopsis thaliana]	cellular component: cell (GO:0005623);; cellular component: macromolecular complex (GO:0032991);; cellular component: cell part (GO:0044464);; biological process: cellular process (GO:0009987);; biological process: single-organism process (GO:0044699);; biological process: localization (GO:0051179)
gene-AT1G68050	FKF1	0.671598	60	0.569392	50	0.302061	27	4.17601	387	4.53225	469	4.76367	483	5.01693e-39	-2.76149	down	[R]	General function prediction only	Molecular Function: protein binding (GO:0005515);; Cellular Component: cellular_component (GO:0005575);; Cellular Component: intracellular (GO:0005622);; Cellular Component: cell (GO:0005623);; Cellular Component: nucleus (GO:0005634);; Cellular Component: cytoplasm (GO:0005737);; Biological Process: regulation of transcription, DNA-templated (GO:0006355);; Biological Process: circadian rhythm (G…	K12116|0.0e+00|ath:AT1G68050|K12116 flavin-binding kelch repeat F-box protein 1 | (RefSeq) FKF1; flavin-binding, kelch repeat, f box 1	Circadian rhythm - plant (ko04712)	--	--	Galactose oxidase, central domain	Adagio protein 3 OS=Arabidopsis thaliana OX=3702 GN=ADO3 PE=1 SV=1	K	Transcription	flavin-binding, kelch repeat, f box 1 [Arabidopsis thaliana]	molecular function: binding (GO:0005488);; cellular component: cell (GO:0005623);; cellular component: cell part (GO:0044464);; cellular component: organelle (GO:0043226);; biological process: biological regulation (GO:0065007);; biological process: rhythmic process (GO:0048511);; biological process: response to stimulus (GO:0050896)
gene-AT1G51140	FBH3	2.95942	207	2.88256	196	3.14637	217	20.29	1467	20.7253	1673	20.8579	1651	6.60806e-134	-2.69036	down	--	--	Molecular Function: protein dimerization activity (GO:0046983);;	K18878|3.5e-09|cann:107866053|K18878 BHLH transcription factor Upa20 | (RefSeq) Upa20; transcription factor bHLH137-like	Plant-pathogen interaction (ko04626)	--	--	Helix-loop-helix DNA-binding domain	Transcription factor bHLH122 OS=Arabidopsis thaliana OX=3702 GN=BHLH122 PE=1 SV=1	K	Transcription	basic helix-loop-helix (bHLH) DNA-binding superfamily protein [Arabidopsis thaliana]	molecular function: binding (GO:0005488)
gene-AT4G16146	AT4G16146	4.18529	174	2.84162	115	3.01442	124	21.8217	939	19.6878	946	24.2534	1142	3.53105e-61	-2.54281	down	--	--	--	--	--	--	--	cAMP-regulated phosphoprotein/endosulfine conserved region	--	S	Function unknown	cAMP-regulated phosphoprotein 19-related protein [Arabidopsis thaliana]	--
gene-AT1G06080	ADS1	0.742959	41	0.766775	42	0.684822	38	5.56142	317	5.4187	345	4.99465	312	3.74757e-34	-2.53087	down	[I]	Lipid transport and metabolism	Biological Process: fatty acid biosynthetic process (GO:0006633);; Cellular Component: integral component of membrane (GO:0016021);; Molecular Function: oxidoreductase activity, acting on paired donors, with oxidation of a pair of donors resulting in the reduction of molecular oxygen to two molecules of water (GO:0016717);;	K20416|2.5e-116|aly:9328382|K20416 palmitoyl-[glycerolipid] 7-desaturase [EC:1.14.19.42] | (RefSeq) delta-9 acyl-lipid desaturase 1	--	[I]	Lipid transport and metabolism	Fatty acid desaturase	Delta-9 acyl-lipid desaturase 1 OS=Arabidopsis thaliana OX=3702 GN=ADS1 PE=2 SV=1	I	Lipid transport and metabolism	delta 9 desaturase 1 [Arabidopsis thaliana]	biological process: metabolic process (GO:0008152);; biological process: cellular process (GO:0009987);; biological process: single-organism process (GO:0044699);; cellular component: membrane (GO:0016020);; cellular component: membrane part (GO:0044425);; molecular function: catalytic activity (GO:0003824)
Arabidopsis_thaliana_newGene_544	--	0.165854	19	0.031842	4	0.153893	16	1.88453	195	1.29274	150	1.10543	126	5.91967e-16	-2.47888	down	--	--	--	--	--	--	--	--	--	--	--	--	--
gene-AT2G39800	P5CS1	12.9784	1423	14.0485	1527	15.2019	1685	81.2732	9146	73.4025	10093	87.6305	10748	7.7268e-247	-2.47849	down	[E]	Amino acid transport and metabolism	Molecular Function: glutamate 5-kinase activity (GO:0004349);; Molecular Function: glutamate-5-semialdehyde dehydrogenase activity (GO:0004350);; Molecular Function: ATP binding (GO:0005524);; Cellular Component: cytoplasm (GO:0005737);; Biological Process: L-proline biosynthetic process (GO:0055129);;	K12657|0.0e+00|ath:AT2G39800|K12657 delta-1-pyrroline-5-carboxylate synthetase [EC:2.7.2.11 1.2.1.41] | (RefSeq) P5CS1; delta1-pyrroline-5-carboxylate synthase 1	Arginine and proline metabolism (ko00330);; Biosynthesis of amino acids (ko01230)	[E]	Amino acid transport and metabolism	Amino acid kinase family	Delta-1-pyrroline-5-carboxylate synthase A OS=Arabidopsis thaliana OX=3702 GN=P5CSA PE=1 SV=1	E	Amino acid transport and metabolism	delta1-pyrroline-5-carboxylate synthase 1 [Arabidopsis thaliana]	biological process: metabolic process (GO:0008152);; biological process: cellular process (GO:0009987);; molecular function: catalytic activity (GO:0003824);; biological process: single-organism process (GO:0044699);; molecular function: binding (GO:0005488);; cellular component: cell (GO:0005623);; cellular component: cell part (GO:0044464)
gene-AT1G11210	AT1G11210	0.237897	12	0.184117	10	0.280308	14	1.68636	88	1.93619	113	2.79693	160	5.22674e-14	-2.29414	down	--	--	Biological Process: response to oxidative stress (GO:0006979);; Cellular Component: integral component of membrane (GO:0016021);;	--	--	--	--	Domain of unknown function (DUF4408)	--	S	Function unknown	cotton fiber protein, putative (DUF761) [Arabidopsis thaliana]	biological process: response to stimulus (GO:0050896);; cellular component: membrane (GO:0016020);; cellular component: membrane part (GO:0044425)
gene-AT5G24150	SQP1	2.26437	184	3.01533	239	2.43123	196	12.16	1025	13.5528	1276	13.8947	1282	2.0377e-68	-2.25654	down	[HC]	Coenzyme transport and metabolism;; Energy production and conversion	Molecular Function: squalene monooxygenase activity (GO:0004506);; Cellular Component: integral component of membrane (GO:0016021);; Biological Process: sterol biosynthetic process (GO:0016126);; Molecular Function: flavin adenine dinucleotide binding (GO:0050660);;	K00511|7.9e-291|ath:AT5G24150|K00511 squalene monooxygenase [EC:1.14.14.17] | (RefSeq) SQP1; FAD/NAD(P)-binding oxidoreductase family protein	Steroid biosynthesis (ko00100);; Sesquiterpenoid and triterpenoid biosynthesis (ko00909)	[I]	Lipid transport and metabolism	Squalene epoxidase	Squalene epoxidase 5 OS=Arabidopsis thaliana OX=3702 GN=SQE5 PE=2 SV=2	I	Lipid transport and metabolism	FAD/NAD(P)-binding oxidoreductase family protein [Arabidopsis thaliana]	biological process: metabolic process (GO:0008152);; biological process: single-organism process (GO:0044699);; molecular function: catalytic activity (GO:0003824);; cellular component: membrane (GO:0016020);; cellular component: membrane part (GO:0044425);; molecular function: binding (GO:0005488)
gene-AT4G39800	MIPS1	43.415	3742	40.256	3383	36.7431	3133	189.577	16944	190.886	19053	193.571	18941	1.24025e-213	-2.21104	down	[I]	Lipid transport and metabolism	Molecular Function: inositol-3-phosphate synthase activity (GO:0004512);; Biological Process: inositol biosynthetic process (GO:0006021);; Biological Process: phospholipid biosynthetic process (GO:0008654);;	K01858|9.0e-295|ath:AT4G39800|K01858 myo-inositol-1-phosphate synthase [EC:5.5.1.4] | (RefSeq) MIPS1; myo-inositol-1-phosphate synthase 1	Inositol phosphate metabolism (ko00562)	[I]	Lipid transport and metabolism	Myo-inositol-1-phosphate synthase	Inositol-3-phosphate synthase isozyme 1 OS=Arabidopsis thaliana OX=3702 GN=IPS1 PE=1 SV=3	I	Lipid transport and metabolism	myo-inositol-1-phosphate synthase 1 [Arabidopsis thaliana]	molecular function: catalytic activity (GO:0003824);; biological process: metabolic process (GO:0008152);; biological process: cellular process (GO:0009987);; biological process: single-organism process (GO:0044699)
gene-AT5G66080	AT5G66080	0.708659	54	0.656703	51	0.243221	19	3.18143	259	2.905	264	3.54074	314	3.45928e-17	-2.15195	down	--	--	Molecular Function: protein serine/threonine phosphatase activity (GO:0004722);;	K01102|1.5e-193|csat:104746271|K01102 pyruvate dehydrogenase phosphatase [EC:3.1.3.43] | (RefSeq) LOW QUALITY PROTEIN: probable protein phosphatase 2C 79	--	[T]	Signal transduction mechanisms	Protein phosphatase 2C	Probable protein phosphatase 2C 79 OS=Arabidopsis thaliana OX=3702 GN=At5g66080 PE=2 SV=1	T	Signal transduction mechanisms	Protein phosphatase 2C family protein [Arabidopsis thaliana]	biological process: metabolic process (GO:0008152);; biological process: cellular process (GO:0009987);; molecular function: catalytic activity (GO:0003824)
gene-AT4G30660	AT4G30660	2.46345	51	1.92228	39	1.83523	38	10.8024	229	13.208	313	10.0747	234	2.83242e-20	-2.10857	down	--	--	Cellular Component: integral component of membrane (GO:0016021);;	K03260|6.5e-13|pda:103710480|K03260 translation initiation factor 4G | (RefSeq) eukaryotic translation initiation factor-like	RNA transport (ko03013)	[R]	General function prediction only	Proteolipid membrane potential modulator	UPF0057 membrane protein At4g30660 OS=Arabidopsis thaliana OX=3702 GN=At4g30660 PE=3 SV=1	S	Function unknown	Low temperature and salt responsive protein family [Arabidopsis thaliana]	cellular component: membrane (GO:0016020);; cellular component: membrane part (GO:0044425)
gene-AT5G04950	NAS1	4.02577	232	5.32021	299	4.41764	252	21.2786	1270	20.53	1369	21.0356	1375	1.21518e-69	-2.10484	down	--	--	Molecular Function: nicotianamine synthase activity (GO:0030410);; Biological Process: nicotianamine biosynthetic process (GO:0030418);;	K05953|6.2e-185|ath:AT5G04950|K05953 nicotianamine synthase [EC:2.5.1.43] | (RefSeq) NAS1; nicotianamine synthase 1	--	--	--	Nicotianamine synthase protein	Nicotianamine synthase 1 OS=Arabidopsis thaliana OX=3702 GN=NAS1 PE=2 SV=1	S	Function unknown	nicotianamine synthase 1 [Arabidopsis thaliana]	molecular function: catalytic activity (GO:0003824);; biological process: metabolic process (GO:0008152);; biological process: cellular process (GO:0009987);; biological process: single-organism process (GO:0044699)
gene-AT4G38340	AT4G38340	0.031137	4	0.046893	5	0.071511	8	0.63006	69	0.45612	56	0.681062	81	9.17534e-10	-2.08789	down	--	--	Molecular Function: molecular_function (GO:0003674);; Molecular Function: transcription factor activity, sequence-specific DNA binding (GO:0003700);; Molecular Function: protein binding (GO:0005515);; Biological Process: regulation of transcription, DNA-templated (GO:0006355);; Biological Process: biological_process (GO:0008150);; Biological Process: regulation of biosynthetic process (GO:0009889…	K14833|6.8e-12|csl:COCSUDRAFT_46926|K14833 nucleolar complex protein 2 | (RefSeq) hypothetical protein	--	--	--	RWP-RK domain	Protein NLP3 OS=Arabidopsis thaliana OX=3702 GN=NLP3 PE=2 SV=1	K	Transcription	Plant regulator RWP-RK family protein [Arabidopsis thaliana]	biological process: biological regulation (GO:0065007);; molecular function: nucleic acid binding transcription factor activity (GO:0001071);; molecular function: binding (GO:0005488)
gene-AT1G56600	GolS2	0.433169	26	0.580695	34	0.680254	40	2.30178	141	3.74905	257	3.76265	253	8.01941e-16	-2.08506	down	[M]	Cell wall/membrane/envelope biogenesis	Biological Process: galactose metabolic process (GO:0006012);; Molecular Function: inositol 3-alpha-galactosyltransferase activity (GO:0047216);;	K18819|1.0e-201|ath:AT1G56600|K18819 inositol 3-alpha-galactosyltransferase [EC:2.4.1.123] | (RefSeq) GolS2; galactinol synthase 2	Galactose metabolism (ko00052)	[G]	Carbohydrate transport and metabolism	Glycosyl transferase family 8	Galactinol synthase 2 OS=Arabidopsis thaliana OX=3702 GN=GOLS2 PE=1 SV=1	G	Carbohydrate transport and metabolism	galactinol synthase 2 [Arabidopsis thaliana]	biological process: metabolic process (GO:0008152);; biological process: single-organism process (GO:0044699);; molecular function: catalytic activity (GO:0003824)
gene-AT3G27250	AT3G27250	0.51288	39	0.394425	29	0.64276	48	2.51611	196	2.90095	251	2.68667	228	1.06692e-17	-2.03319	down	--	--	Cellular Component: nucleus (GO:0005634);; Biological Process: negative regulation of DNA-templated transcription, initiation (GO:2000143);;	K15803|1.4e-07|qsu:111999375|K15803 (-)-germacrene D synthase [EC:4.2.3.75] | (RefSeq) (-)-germacrene D synthase-like	Sesquiterpenoid and triterpenoid biosynthesis (ko00909)	--	--	--	--	S	Function unknown	hypothetical protein AT3G27250 [Arabidopsis thaliana]	cellular component: cell (GO:0005623);; cellular component: organelle (GO:0043226);; cellular component: cell part (GO:0044464);; biological process: biological regulation (GO:0065007)
gene-AT3G20810	JMJD5	13.0856	940	9.65259	675	8.8353	623	40.8565	3122	44.068	3695	44.5075	3689	3.61666e-62	-1.97938	down	[J]	Translation, ribosomal structure and biogenesis	--	K10277|9.7e-189|ath:AT3G20810|K10277 lysine-specific demethylase 8 [EC:1.14.11.27] | (RefSeq) JMJD5; 2-oxoglutarate (2OG) and Fe(II)-dependent oxygenase superfamily protein	--	[BT]	Chromatin structure and dynamics;; Signal transduction mechanisms	Cupin-like domain	Lysine-specific demethylase JMJ30 OS=Arabidopsis thaliana OX=3702 GN=JMJ30 PE=1 SV=1	--	--	2-oxoglutarate (2OG) and Fe(II)-dependent oxygenase superfamily protein [Arabidopsis thaliana]	--
gene-AT2G42540	COR15A	8.48962	540	6.41892	398	6.32949	398	36.5328	2402	25.7661	1892	27.3823	1975	5.69758e-44	-1.96534	down	--	--	--	--	--	--	--	--	Protein COLD-REGULATED 15A, chloroplastic OS=Arabidopsis thaliana OX=3702 GN=COR15A PE=1 SV=1	--	--	cold-regulated 15a [Arabidopsis thaliana]	--
gene-AT1G10640	AT1G10640	1.81913	159	1.93078	165	3.27275	283	9.83524	891	8.69208	880	11.1484	1106	1.40004e-27	-1.91744	down	[G]	Carbohydrate transport and metabolism	Molecular Function: polygalacturonase activity (GO:0004650);; Cellular Component: extracellular region (GO:0005576);; Biological Process: carbohydrate metabolic process (GO:0005975);; Biological Process: cell wall organization (GO:0071555);;	K01184|1.4e-162|pper:18782466|K01184 polygalacturonase [EC:3.2.1.15] | (RefSeq) polygalacturonase At1g48100	Pentose and glucuronate interconversions (ko00040)	--	--	Glycosyl hydrolases family 28	Polygalacturonase At1g48100 OS=Arabidopsis thaliana OX=3702 GN=At1g48100 PE=2 SV=1	G	Carbohydrate transport and metabolism	Pectin lyase-like superfamily protein [Arabidopsis thaliana]	molecular function: catalytic activity (GO:0003824);; cellular component: extracellular region (GO:0005576);; biological process: metabolic process (GO:0008152);; biological process: cellular process (GO:0009987);; biological process: cellular component organization or biogenesis (GO:0071840)
gene-AT3G18710	PUB29	1.88362	153	1.8117	143	1.92009	154	5.01365	421	9.64344	903	9.45441	868	7.0886e-22	-1.89543	down	--	--	Molecular Function: ubiquitin-protein transferase activity (GO:0004842);;	K10260|2.1e-12|mpp:MICPUCDRAFT_56233|K10260 F-box and WD-40 domain protein 7 | (RefSeq) WD40 repeat protein	Ubiquitin mediated proteolysis (ko04120)	--	--	U-box domain	U-box domain-containing protein 29 OS=Arabidopsis thaliana OX=3702 GN=PUB29 PE=1 SV=1	H	Coenzyme transport and metabolism	plant U-box 29 [Arabidopsis thaliana]	molecular function: catalytic activity (GO:0003824)
gene-AT4G08040	ACS11	0.154742	12	0.303188	23	0.448252	34	0.929619	73	2.37879	207	2.41392	205	3.24988e-09	-1.87893	down	[E]	Amino acid transport and metabolism	Molecular Function: catalytic activity (GO:0003824);; Biological Process: biosynthetic process (GO:0009058);; Molecular Function: pyridoxal phosphate binding (GO:0030170);;	K01762|1.8e-270|ath:AT4G08040|K01762 1-aminocyclopropane-1-carboxylate synthase [EC:4.4.1.14] | (RefSeq) ACS11; 1-aminocyclopropane-1-carboxylate synthase 11	Cysteine and methionine metabolism (ko00270)	[T]	Signal transduction mechanisms	Aminotransferase class I and II	1-aminocyclopropane-1-carboxylate synthase 11 OS=Arabidopsis thaliana OX=3702 GN=ACS11 PE=1 SV=1	T	Signal transduction mechanisms	1-aminocyclopropane-1-carboxylate synthase 11 [Arabidopsis thaliana]	molecular function: catalytic activity (GO:0003824);; biological process: metabolic process (GO:0008152);; molecular function: binding (GO:0005488)
gene-AT5G12940	AT5G12940	2.92946	176	2.38835	140	2.26566	135	8.21365	511	16.9959	1181	21.097	1437	3.63615e-09	-1.87479	down	--	--	Molecular Function: nucleotide binding (GO:0000166);; Molecular Function: molecular_function (GO:0003674);; Molecular Function: binding (GO:0005488);; Molecular Function: protein binding (GO:0005515);; Cellular Component: cellular_component (GO:0005575);; Cellular Component: intracellular (GO:0005622);; Cellular Component: cell (GO:0005623);; Cellular Component: cytoplasm (GO:0005737);; Cellular …	K13466|9.9e-09|sly:101263330|K13466 EIX receptor 1/2 | (RefSeq) receptor-like protein EIX2	Plant-pathogen interaction (ko04626)	[R]	General function prediction only	Leucine rich repeat	DNA damage-repair/toleration protein DRT100 OS=Arabidopsis thaliana OX=3702 GN=DRT100 PE=2 SV=2	S	Function unknown	Leucine-rich repeat (LRR) family protein [Arabidopsis thaliana]	molecular function: binding (GO:0005488);; cellular component: cell (GO:0005623);; cellular component: cell part (GO:0044464);; cellular component: organelle (GO:0043226)
gene-AT1G07050	AT1G07050	3.8778	164	2.83986	117	2.3543	121	13.9836	601	10.7905	600	11.7385	600	7.98312e-30	-1.86195	down	--	--	Cellular Component: nucleus (GO:0005634);;	--	--	[K]	Transcription	CCT motif	Protein CHLOROPLAST IMPORT APPARATUS 2 OS=Arabidopsis thaliana OX=3702 GN=CIA2 PE=1 SV=1	K	Transcription	CCT motif family protein [Arabidopsis thaliana]	cellular component: cell (GO:0005623);; cellular component: organelle (GO:0043226);; cellular component: cell part (GO:0044464)
gene-AT4G18270	TRANS11	1.45266	141	1.01095	96	1.20962	116	5.57072	558	4.7904	535	4.22948	464	8.09521e-24	-1.81828	down	[M]	Cell wall/membrane/envelope biogenesis	Molecular Function: phospho-N-acetylmuramoyl-pentapeptide-transferase activity (GO:0008963);; Cellular Component: integral component of membrane (GO:0016021);;	K01000|1.2e-237|crb:17880856|K01000 phospho-N-acetylmuramoyl-pentapeptide-transferase [EC:2.7.8.13] | (RefSeq) phospho-N-acetylmuramoyl-pentapeptide- transferase homolog	--	--	--	Glycosyl transferase family 4	Phospho-N-acetylmuramoyl-pentapeptide-transferase homolog OS=Arabidopsis thaliana OX=3702 GN=TRANS11 PE=2 SV=3	M	Cell wall/membrane/envelope biogenesis	translocase 11 [Arabidopsis thaliana]	molecular function: catalytic activity (GO:0003824);; cellular component: membrane (GO:0016020);; cellular component: membrane part (GO:0044425)
gene-AT3G11410	PP2CA	9.46697	702	9.53267	689	8.63463	633	29.6608	2278	35.1464	3014	36.0932	3035	6.16716e-77	-1.8112	down	[T]	Signal transduction mechanisms	Molecular Function: protein serine/threonine phosphatase activity (GO:0004722);; Molecular Function: metal ion binding (GO:0046872);;	K14497|4.0e-226|ath:AT3G11410|K14497 protein phosphatase 2C [EC:3.1.3.16] | (RefSeq) PP2CA; protein phosphatase 2CA	MAPK signaling pathway - plant (ko04016);; Plant hormone signal transduction (ko04075)	[T]	Signal transduction mechanisms	Protein phosphatase 2C	Protein phosphatase 2C 37 OS=Arabidopsis thaliana OX=3702 GN=PP2CA PE=1 SV=1	T	Signal transduction mechanisms	protein phosphatase 2CA [Arabidopsis thaliana]	biological process: metabolic process (GO:0008152);; biological process: cellular process (GO:0009987);; molecular function: catalytic activity (GO:0003824);; molecular function: binding (GO:0005488)
gene-AT5G42900	COR27	5.19875	282	3.86365	198	3.69043	195	15.8494	835	14.8153	941	17.1355	1045	3.50108e-33	-1.78405	down	--	--	--	--	--	--	--	--	Cold-regulated protein 27 OS=Arabidopsis thaliana OX=3702 GN=COR27 PE=1 SV=1	S	Function unknown	cold regulated protein 27 [Arabidopsis thaliana]	--
gene-AT5G66400	RAB18	0.832694	37	1.58308	68	0.696934	31	5.45479	249	3.45017	176	5.24908	263	2.97539e-11	-1.78202	down	--	--	Biological Process: response to water (GO:0009415);;	--	--	--	--	Dehydrin	Dehydrin Rab18 OS=Arabidopsis thaliana OX=3702 GN=RAB18 PE=2 SV=1	S	Function unknown	Dehydrin family protein [Arabidopsis thaliana]	biological process: response to stimulus (GO:0050896)
gene-AT5G39610	NAC6	1.26455	69	1.33092	71	1.17624	63	3.81513	214	6.10001	382	5.22382	321	8.6464e-16	-1.75959	down	--	--	Molecular Function: DNA binding (GO:0003677);; Biological Process: regulation of transcription, DNA-templated (GO:0006355);;	K00521|3.3e-36|cmos:111447866|K00521 ferric-chelate reductase [EC:1.16.1.7] | (RefSeq) ferric reduction oxidase 7, chloroplastic-like	--	--	--	No apical meristem (NAM) protein	NAC domain-containing protein 92 OS=Arabidopsis thaliana OX=3702 GN=NAC92 PE=1 SV=1	K	Transcription	NAC domain containing protein 6 [Arabidopsis thaliana]	molecular function: binding (GO:0005488);; biological process: biological regulation (GO:0065007)
gene-AT5G59220	HAI1	0.121526	10	0.200242	15	0.152331	13	0.56023	47	0.873426	81	1.58673	146	2.80006e-07	-1.74318	down	[T]	Signal transduction mechanisms	Molecular Function: protein serine/threonine phosphatase activity (GO:0004722);;	K14497|1.2e-212|ath:AT5G59220|K14497 protein phosphatase 2C [EC:3.1.3.16] | (RefSeq) HAI1; PP2C protein (Clade A protein phosphatases type 2C)	MAPK signaling pathway - plant (ko04016);; Plant hormone signal transduction (ko04075)	[T]	Signal transduction mechanisms	Protein phosphatase 2C	Probable protein phosphatase 2C 78 OS=Arabidopsis thaliana OX=3702 GN=SAG113 PE=1 SV=1	T	Signal transduction mechanisms	PP2C protein (Clade A protein phosphatases type 2C) [Arabidopsis thaliana]	biological process: metabolic process (GO:0008152);; biological process: cellular process (GO:0009987);; molecular function: catalytic activity (GO:0003824)
gene-AT1G60590	AT1G60590	9.30914	829	12.7136	1103	12.9216	1138	39.9714	3689	38.1806	3935	41.6038	4204	4.42562e-62	-1.72063	down	[G]	Carbohydrate transport and metabolism	Molecular Function: polygalacturonase activity (GO:0004650);; Cellular Component: extracellular region (GO:0005576);; Biological Process: carbohydrate metabolic process (GO:0005975);; Molecular Function: lyase activity (GO:0016829);; Biological Process: cell wall organization (GO:0071555);;	K01184|8.1e-161|pavi:110756373|K01184 polygalacturonase [EC:3.2.1.15] | (RefSeq) polygalacturonase At1g48100	Pentose and glucuronate interconversions (ko00040)	--	--	Glycosyl hydrolases family 28	Polygalacturonase At1g48100 OS=Arabidopsis thaliana OX=3702 GN=At1g48100 PE=2 SV=1	G	Carbohydrate transport and metabolism	Pectin lyase-like superfamily protein [Arabidopsis thaliana]	molecular function: catalytic activity (GO:0003824);; cellular component: extracellular region (GO:0005576);; biological process: metabolic process (GO:0008152);; biological process: cellular process (GO:0009987);; biological process: cellular component organization or biogenesis (GO:0071840)
gene-AT1G69260	AFP1	0.893172	59	0.934931	60	0.491625	32	2.99427	205	2.97321	227	3.29067	246	2.22492e-12	-1.70506	down	--	--	Biological Process: signal transduction (GO:0007165);;	--	--	--	--	Putative nuclear localisation signal	Ninja-family protein AFP1 OS=Arabidopsis thaliana OX=3702 GN=AFP1 PE=1 SV=1	S	Function unknown	ABI five binding protein [Arabidopsis thaliana]	biological process: cellular process (GO:0009987);; biological process: biological regulation (GO:0065007)
gene-AT4G15320	CSLB06	0.082734	9	0	0	0.075152	8	0.701815	72	0.436734	51	0.466397	53	2.56757e-06	-1.70042	down	--	--	Cellular Component: integral component of membrane (GO:0016021);; Molecular Function: cellulose synthase (UDP-forming) activity (GO:0016760);; Biological Process: cellulose biosynthetic process (GO:0030244);; Biological Process: cell wall organization (GO:0071555);;	K10891|4.4e-126|tcc:18612304|K10891 fanconi anemia group D2 protein | (RefSeq) Fanconi anemia group D2 protein homolog	--	--	--	Cellulose synthase	Cellulose synthase-like protein B6 OS=Arabidopsis thaliana OX=3702 GN=CSLB6 PE=2 SV=2	G	Carbohydrate transport and metabolism	cellulose synthase-like B6 [Arabidopsis thaliana]	cellular component: membrane (GO:0016020);; cellular component: membrane part (GO:0044425);; molecular function: catalytic activity (GO:0003824);; biological process: metabolic process (GO:0008152);; biological process: cellular process (GO:0009987);; biological process: single-organism process (GO:0044699);; biological process: cellular component organization or biogenesis (GO:0071840)
gene-AT3G44990	XTH31	6.70228	385	8.50738	476	8.74657	496	28.7898	1711	25.6217	1701	24.9472	1624	1.28984e-46	-1.66138	down	[G]	Carbohydrate transport and metabolism	Molecular Function: hydrolase activity, hydrolyzing O-glycosyl compounds (GO:0004553);; Cellular Component: cell wall (GO:0005618);; Biological Process: xyloglucan metabolic process (GO:0010411);; Molecular Function: xyloglucan:xyloglucosyl transferase activity (GO:0016762);; Biological Process: cell wall biogenesis (GO:0042546);; Cellular Component: apoplast (GO:0048046);; Biological Process: ce…	K08235|1.1e-177|ath:AT3G44990|K08235 xyloglucan:xyloglucosyl transferase [EC:2.4.1.207] | (RefSeq) XTH31; xyloglucan endo-transglycosylase-related 8	--	--	--	Glycosyl hydrolases family 16	Xyloglucan endotransglucosylase/hydrolase protein 31 OS=Arabidopsis thaliana OX=3702 GN=XTH31 PE=1 SV=2	G	Carbohydrate transport and metabolism	xyloglucan endo-transglycosylase-related 8 [Arabidopsis thaliana]	molecular function: catalytic activity (GO:0003824);; cellular component: cell (GO:0005623);; cellular component: cell part (GO:0044464);; biological process: metabolic process (GO:0008152);; biological process: cellular process (GO:0009987);; biological process: cellular component organization or biogenesis (GO:0071840);; cellular component: extracellular region (GO:0005576)
gene-AT5G46830	NIG1	0.072547	6	0.219156	17	0.026367	2	1.02786	80	0.633585	55	0.802807	69	4.80863e-06	-1.63947	down	--	--	Molecular Function: protein dimerization activity (GO:0046983);;	K13422|9.3e-175|csat:104771945|K13422 transcription factor MYC2 | (RefSeq) transcription factor bHLH28-like	MAPK signaling pathway - plant (ko04016);; Plant hormone signal transduction (ko04075)	--	--	bHLH-MYC and R2R3-MYB transcription factors N-terminal	Transcription factor bHLH28 OS=Arabidopsis thaliana OX=3702 GN=BHLH28 PE=2 SV=1	K	Transcription	calcium-binding transcription factor NIG1 [Arabidopsis thaliana]	molecular function: binding (GO:0005488)
gene-AT3G51895	SULTR3%3B1	4.45362	447	4.47978	437	4.22638	419	14.1201	1402	14.0154	1623	14.8586	1685	3.49461e-59	-1.63044	down	[P]	Inorganic ion transport and metabolism	Molecular Function: secondary active sulfate transmembrane transporter activity (GO:0008271);; Cellular Component: chloroplast (GO:0009507);; Cellular Component: integral component of membrane (GO:0016021);;	K17471|0.0e+00|ath:AT3G51895|K17471 sulfate transporter 3 | (RefSeq) SULTR3;1; sulfate transporter 3;1	--	[P]	Inorganic ion transport and metabolism	Sulfate permease family	Sulfate transporter 3.1 OS=Arabidopsis thaliana OX=3702 GN=SULTR3;1 PE=2 SV=1	P	Inorganic ion transport and metabolism	sulfate transporter 3;1 [Arabidopsis thaliana]	biological process: single-organism process (GO:0044699);; biological process: localization (GO:0051179);; molecular function: transporter activity (GO:0005215);; cellular component: cell (GO:0005623);; cellular component: organelle (GO:0043226);; cellular component: cell part (GO:0044464);; cellular component: membrane (GO:0016020);; cellular component: membrane part (GO:0044425)
gene-AT1G28230	PUP1	1.38275	83	1.1348	67	1.15775	69	4.14759	258	4.02346	279	4.63752	316	2.77683e-15	-1.60949	down	--	--	Molecular Function: purine nucleoside transmembrane transporter activity (GO:0015211);; Cellular Component: integral component of membrane (GO:0016021);;	K00850|4.5e-43|cpap:110822059|K00850 6-phosphofructokinase 1 [EC:2.7.1.11] | (RefSeq) ATP-dependent 6-phosphofructokinase 6-like	Glycolysis / Gluconeogenesis (ko00010);; Pentose phosphate pathway (ko00030);; Fructose and mannose metabolism (ko00051);; Galactose metabolism (ko00052);; Carbon metabolism (ko01200);; Biosynthesis of amino acids (ko01230);; RNA degradation (ko03018)	--	--	Purine nucleobase transmembrane transport	Purine permease 1 OS=Arabidopsis thaliana OX=3702 GN=PUP1 PE=1 SV=1	S	Function unknown	purine permease 1 [Arabidopsis thaliana]	biological process: single-organism process (GO:0044699);; biological process: localization (GO:0051179);; molecular function: transporter activity (GO:0005215);; cellular component: membrane (GO:0016020);; cellular component: membrane part (GO:0044425)
gene-AT3G03190	GSTF11	1.98748	77	1.37512	52	0.603834	23	5.74091	229	3.7189	166	7.16254	313	3.98878e-08	-1.60598	down	[O]	Posttranslational modification, protein turnover, chaperones	Cellular Component: plant-type vacuole (GO:0000325);; Molecular Function: molecular_function (GO:0003674);; Molecular Function: catalytic activity (GO:0003824);; Molecular Function: glutathione transferase activity (GO:0004364);; Molecular Function: binding (GO:0005488);; Molecular Function: protein binding (GO:0005515);; Cellular Component: cellular_component (GO:0005575);; Cellular Component: i…	K00799|2.7e-120|ath:AT3G03190|K00799 glutathione S-transferase [EC:2.5.1.18] | (RefSeq) GSTF11; glutathione S-transferase F11	Glutathione metabolism (ko00480)	[O]	Posttranslational modification, protein turnover, chaperones	Glutathione S-transferase, N-terminal domain	Glutathione S-transferase F11 OS=Arabidopsis thaliana OX=3702 GN=GSTF11 PE=2 SV=1	O	Posttranslational modification, protein turnover, chaperones	glutathione S-transferase F11 [Arabidopsis thaliana]	cellular component: cell (GO:0005623);; cellular component: organelle (GO:0043226);; cellular component: cell part (GO:0044464);; molecular function: catalytic activity (GO:0003824);; molecular function: binding (GO:0005488);; cellular component: membrane (GO:0016020);; cellular component: organelle part (GO:0044422);; biological process: metabolic process (GO:0008152);; biological process: cellu…
gene-AT3G63210	AT3G63210	3.58878	277	3.24904	244	3.24865	248	12.3918	990	9.20928	821	11.0924	970	9.80965e-30	-1.60327	down	--	--	Biological Process: reproduction (GO:0000003);; Cellular Component: P-body (GO:0000932);; Biological Process: response to acid chemical (GO:0001101);; Biological Process: developmental process involved in reproduction (GO:0003006);; Cellular Component: cellular_component (GO:0005575);; Cellular Component: intracellular (GO:0005622);; Cellular Component: cell (GO:0005623);; Cellular Component: cyt…	--	--	--	--	zinc-finger of the FCS-type, C2-C2	Protein MARD1 OS=Arabidopsis thaliana OX=3702 GN=MARD1 PE=1 SV=2	S	Function unknown	mediator of aba-regulated dormancy protein (DUF581) [Arabidopsis thaliana]	biological process: reproduction (GO:0000003);; cellular component: cell (GO:0005623);; cellular component: macromolecular complex (GO:0032991);; cellular component: organelle (GO:0043226);; cellular component: cell part (GO:0044464);; biological process: response to stimulus (GO:0050896);; biological process: reproductive process (GO:0022414);; biological process: developmental process (GO:00325…
gene-AT2G47260	WRKY23	1.04302	82	1.42208	109	1.15207	90	3.60044	294	5.10269	465	3.71044	331	4.52634e-15	-1.59821	down	--	--	Molecular Function: transcription factor activity, sequence-specific DNA binding (GO:0003700);; Cellular Component: nucleus (GO:0005634);; Molecular Function: sequence-specific DNA binding (GO:0043565);;	K12835|1.3e-39|cmax:111493042|K12835 ATP-dependent RNA helicase DDX42 [EC:3.6.4.13] | (RefSeq) DEAD-box ATP-dependent RNA helicase 24 isoform X1	Spliceosome (ko03040)	--	--	WRKY DNA -binding domain	WRKY transcription factor 23 OS=Arabidopsis thaliana OX=3702 GN=WRKY23 PE=2 SV=1	K	Transcription	WRKY DNA-binding protein 23 [Arabidopsis thaliana]	biological process: biological regulation (GO:0065007);; molecular function: nucleic acid binding transcription factor activity (GO:0001071);; cellular component: cell (GO:0005623);; cellular component: organelle (GO:0043226);; cellular component: cell part (GO:0044464);; molecular function: binding (GO:0005488)
gene-AT4G37980	ELI3-1	18.8169	1244	19.4479	1252	18.0617	1179	61.7219	4218	55.6409	4256	57.448	4300	1.71656e-91	-1.59403	down	[G]	Carbohydrate transport and metabolism	Molecular Function: zinc ion binding (GO:0008270);; Molecular Function: oxidoreductase activity (GO:0016491);;	K00083|3.2e-206|ath:AT4G37980|K00083 cinnamyl-alcohol dehydrogenase [EC:1.1.1.195] | (RefSeq) ELI3-1; cinnamyl alcohol dehydrogenase 7	Phenylpropanoid biosynthesis (ko00940)	[Q]	Secondary metabolites biosynthesis, transport and catabolism	Alcohol dehydrogenase GroES-like domain	Cinnamyl alcohol dehydrogenase 7 OS=Arabidopsis thaliana OX=3702 GN=CAD7 PE=1 SV=2	Q	Secondary metabolites biosynthesis, transport and catabolism	cinnamyl alcohol dehydrogenase 7 [Arabidopsis thaliana]	molecular function: binding (GO:0005488);; molecular function: catalytic activity (GO:0003824)
gene-AT4G30650	AT4G30650	8.45843	292	7.25134	244	7.18089	245	24.9157	890	22.262	888	25.0091	978	1.08895e-33	-1.57564	down	--	--	Cellular Component: integral component of membrane (GO:0016021);;	K03260|6.0e-11|pda:103710480|K03260 translation initiation factor 4G | (RefSeq) eukaryotic translation initiation factor-like	RNA transport (ko03013)	[R]	General function prediction only	Proteolipid membrane potential modulator	UPF0057 membrane protein At4g30650 OS=Arabidopsis thaliana OX=3702 GN=At4g30650 PE=3 SV=1	S	Function unknown	Low temperature and salt responsive protein family [Arabidopsis thaliana]	cellular component: membrane (GO:0016020);; cellular component: membrane part (GO:0044425)
gene-AT4G36830	HOS3-1	0.317831	17	0.254629	13	0.523796	29	1.98172	108	1.20259	73	1.98202	118	1.03044e-06	-1.57216	down	--	--	Cellular Component: integral component of membrane (GO:0016021);;	--	--	[I]	Lipid transport and metabolism	GNS1/SUR4 family	Elongation of fatty acids protein 3-like OS=Arabidopsis thaliana OX=3702 GN=HOS3 PE=2 SV=1	I	Lipid transport and metabolism	GNS1/SUR4 membrane protein family [Arabidopsis thaliana]	cellular component: membrane (GO:0016020);; cellular component: membrane part (GO:0044425)
gene-AT1G51090	AT1G51090	0.466777	20	0.264482	11	0.451615	20	2.16983	96	1.73115	86	1.56862	76	1.10258e-06	-1.56799	down	--	--	Biological Process: metal ion transport (GO:0030001);; Molecular Function: metal ion binding (GO:0046872);; Biological Process: defense response to fungus (GO:0050832);; Biological Process: negative regulation of defense response to bacterium (GO:1900425);;	--	--	--	--	--	--	--	--	Heavy metal transport/detoxification superfamily protein [Arabidopsis thaliana]	biological process: localization (GO:0051179);; molecular function: binding (GO:0005488);; biological process: response to stimulus (GO:0050896);; biological process: multi-organism process (GO:0051704);; biological process: biological regulation (GO:0065007)
gene-AT2G42800	RLP29	0.568279	56	0.462114	44	0.502904	49	2.12928	215	1.83935	207	1.53134	169	1.09676e-10	-1.56419	down	--	--	Biological Process: cell morphogenesis (GO:0000902);; Biological Process: cell morphogenesis involved in differentiation (GO:0000904);; Biological Process: response to acid chemical (GO:0001101);; Biological Process: regulation of immune system process (GO:0002682);; Biological Process: regulation of response to biotic stimulus (GO:0002831);; Biological Process: regionalization (GO:0003002);; Mol…	--	--	[R]	General function prediction only	Leucine rich repeat	Receptor like protein 29 OS=Arabidopsis thaliana OX=3702 GN=RLP29 PE=2 SV=1	S	Function unknown	receptor like protein 29 [Arabidopsis thaliana]	biological process: cellular process (GO:0009987);; biological process: developmental process (GO:0032502);; biological process: single-organism process (GO:0044699);; biological process: cellular component organization or biogenesis (GO:0071840);; biological process: response to stimulus (GO:0050896);; biological process: biological regulation (GO:0065007);; biological process: multicellular org…
gene-AT4G37370	CYP81D8	1.14939	85	0.92289	67	0.891096	65	2.3593	181	3.45581	295	4.67094	391	1.14852e-10	-1.55712	down	[QV]	Secondary metabolites biosynthesis, transport and catabolism;; Defense mechanisms	Molecular Function: iron ion binding (GO:0005506);; Cellular Component: endoplasmic reticulum (GO:0005783);; Cellular Component: plasma membrane (GO:0005886);; Cellular Component: membrane (GO:0016020);; Cellular Component: integral component of membrane (GO:0016021);; Molecular Function: oxidoreductase activity, acting on paired donors, with incorporation or reduction of molecular oxygen, NAD(P)…	K13260|2.1e-195|bna:106371131|K13260 isoflavone/4'-methoxyisoflavone 2'-hydroxylase [EC:1.14.14.90 1.14.14.89] | (RefSeq) cytochrome P450 81D11	Isoflavonoid biosynthesis (ko00943)	[Q]	Secondary metabolites biosynthesis, transport and catabolism	Cytochrome P450	Cytochrome P450 81D11 OS=Arabidopsis thaliana OX=3702 GN=CYP81D11 PE=2 SV=1	Q	Secondary metabolites biosynthesis, transport and catabolism	cytochrome P450, family 81, subfamily D, polypeptide 8 [Arabidopsis thaliana]	molecular function: binding (GO:0005488);; cellular component: cell (GO:0005623);; cellular component: organelle (GO:0043226);; cellular component: cell part (GO:0044464);; cellular component: membrane (GO:0016020);; cellular component: membrane part (GO:0044425);; biological process: metabolic process (GO:0008152);; biological process: single-organism process (GO:0044699);; molecular function: c…
gene-AT2G15830	AT2G15830	3.04754	93	2.42962	72	3.12878	94	10.6148	334	9.27738	326	8.53845	294	9.32087e-15	-1.54962	down	--	--	--	--	--	--	--	--	--	--	--	hypothetical protein AT2G15830 [Arabidopsis thaliana]	--
gene-AT5G65320	AT5G65320	0.288689	14	0.082708	4	0.147213	8	1.4472	69	0.99545	55	0.899638	50	1.42045e-05	-1.54724	down	--	--	Molecular Function: protein dimerization activity (GO:0046983);;	K20558|5.8e-20|adu:107495120|K20558 transcription factor SPEECHLESS | (RefSeq) transcription factor SPEECHLESS	MAPK signaling pathway - plant (ko04016)	--	--	Helix-loop-helix DNA-binding domain	Transcription factor bHLH99 OS=Arabidopsis thaliana OX=3702 GN=BHLH99 PE=2 SV=1	K	Transcription	basic helix-loop-helix (bHLH) DNA-binding superfamily protein [Arabidopsis thaliana]	molecular function: binding (GO:0005488)
gene-AT3G28007	SWEET4	2.29577	120	1.72492	88	1.08022	56	5.5434	301	5.45425	331	6.29763	374	7.85489e-12	-1.54187	down	--	--	Cellular Component: plasma membrane (GO:0005886);; Biological Process: carbohydrate transport (GO:0008643);; Cellular Component: integral component of membrane (GO:0016021);;	K15382|8.1e-132|ath:AT3G28007|K15382 solute carrier family 50 (sugar transporter) | (RefSeq) SWEET4; Nodulin MtN3 family protein	--	[R]	General function prediction only	Sugar efflux transporter for intercellular exchange	Bidirectional sugar transporter SWEET4 OS=Arabidopsis thaliana OX=3702 GN=SWEET4 PE=1 SV=1	U	Intracellular trafficking, secretion, and vesicular transport	Nodulin MtN3 family protein [Arabidopsis thaliana]	cellular component: cell (GO:0005623);; cellular component: membrane (GO:0016020);; cellular component: cell part (GO:0044464);; biological process: single-organism process (GO:0044699);; biological process: localization (GO:0051179);; cellular component: membrane part (GO:0044425)
gene-AT5G57123	AT5G57123	0.317319	12	0.847132	29	0.873269	31	2.62003	96	2.61697	107	3.36228	134	6.84502e-07	-1.53968	down	--	--	--	--	--	--	--	--	--	--	--	hypothetical protein AT5G57123 [Arabidopsis thaliana]	--
gene-AT3G18530	AT3G18530	0.423195	26	0.117375	7	0.170799	10	1.24141	73	1.11561	75	1.4969	96	7.56889e-06	-1.53728	down	--	--	--	K11592|6.0e-31|smo:SELMODRAFT_444049|K11592 endoribonuclease Dicer [EC:3.1.26.-] | (RefSeq) hypothetical protein	--	[S]	Function unknown	CLASP N terminal	--	S	Function unknown	unnamed protein product [Arabidopsis thaliana]	--
gene-AT3G13700	AT3G13700	0.524803	48	0.761177	68	0.799837	73	2.00878	189	2.74467	289	2.3981	248	2.66053e-11	-1.53709	down	--	--	Molecular Function: nucleic acid binding (GO:0003676);;	--	--	[R]	General function prediction only	RNA recognition motif. (a.k.a. RRM, RBD, or RNP domain)	--	A	RNA processing and modification	RNA-binding (RRM/RBD/RNP motifs) family protein [Arabidopsis thaliana]	molecular function: binding (GO:0005488)
gene-AT3G52720	ACA1	24.1584	1284	22.0973	1391	27.0217	1443	81.4449	4449	80.116	4846	63.4676	4463	2.91739e-86	-1.53695	down	[P]	Inorganic ion transport and metabolism	Molecular Function: carbonate dehydratase activity (GO:0004089);; Molecular Function: zinc ion binding (GO:0008270);;	K01674|9.1e-164|ath:AT3G52720|K01674 carbonic anhydrase [EC:4.2.1.1] | (RefSeq) ACA1; alpha carbonic anhydrase 1	Nitrogen metabolism (ko00910)	[R]	General function prediction only	Eukaryotic-type carbonic anhydrase	Alpha carbonic anhydrase 1, chloroplastic OS=Arabidopsis thaliana OX=3702 GN=ACA1 PE=1 SV=2	P	Inorganic ion transport and metabolism	alpha carbonic anhydrase 1 [Arabidopsis thaliana]	molecular function: catalytic activity (GO:0003824);; molecular function: binding (GO:0005488)
gene-AT3G06868	AT3G06868	2.0825	128	3.75577	225	3.25244	198	9.50371	606	10.0238	713	9.21996	643	1.33564e-18	-1.53614	down	--	--	--	--	--	--	--	--	--	--	--	vitellogenin-like protein [Arabidopsis thaliana]	--
gene-AT3G62550	AT3G62550	13.5402	642	13.1063	606	14.2482	669	47.638	2342	37.6287	2066	38.2428	2058	4.71095e-44	-1.53579	down	[T]	Signal transduction mechanisms	Molecular Function: nucleotide binding (GO:0000166);; Molecular Function: molecular_function (GO:0003674);; Molecular Function: binding (GO:0005488);; Cellular Component: cellular_component (GO:0005575);; Cellular Component: cell (GO:0005623);; Cellular Component: plasma membrane (GO:0005886);; Molecular Function: drug binding (GO:0008144);; Cellular Component: membrane (GO:0016020);; Molecular F…	--	--	--	--	Universal stress protein family	Universal stress protein A-like protein OS=Arabidopsis thaliana OX=3702 GN=At3g01520 PE=1 SV=2	T	Signal transduction mechanisms	Adenine nucleotide alpha hydrolases-like superfamily protein [Arabidopsis thaliana]	molecular function: binding (GO:0005488);; cellular component: cell (GO:0005623);; cellular component: membrane (GO:0016020);; cellular component: cell part (GO:0044464)
gene-AT3G10150	PAP16	0.378499	20	0.629273	32	0.478583	25	2.29195	123	1.84683	111	1.73838	101	2.53111e-07	-1.52427	down	[T]	Signal transduction mechanisms	Molecular Function: hydrolase activity (GO:0016787);;	--	--	[R]	General function prediction only	Calcineurin-like phosphoesterase	Probable inactive purple acid phosphatase 16 OS=Arabidopsis thaliana OX=3702 GN=PAP16 PE=2 SV=1	S	Function unknown	purple acid phosphatase 16 [Arabidopsis thaliana]	molecular function: catalytic activity (GO:0003824)
gene-AT3G50440	MES10	12.6176	430	12.7273	423	14.6676	495	41.1992	1456	38.3821	1515	39.5924	1532	3.36841e-47	-1.52009	down	[I]	Lipid transport and metabolism	Molecular Function: molecular_function (GO:0003674);; Molecular Function: catalytic activity (GO:0003824);; Molecular Function: hydrolase activity (GO:0016787);; Molecular Function: hydrolase activity, acting on ester bonds (GO:0016788);; Molecular Function: carboxylic ester hydrolase activity (GO:0052689);; Molecular Function: methyl jasmonate esterase activity (GO:0080032);;	K20802|2.4e-52|ath:AT5G10300|K20802 (R)-mandelonitrile lyase [EC:4.1.2.10] | (RefSeq) MES5; methyl esterase 5	Cyanoamino acid metabolism (ko00460)	--	--	Alpha/beta hydrolase family	Methylesterase 10 OS=Arabidopsis thaliana OX=3702 GN=MES10 PE=2 SV=1	S	Function unknown	MES10 [Arabidopsis thaliana]	molecular function: catalytic activity (GO:0003824)
gene-AT1G65900	AT1G65900	4.28779	308	3.71394	262	4.76471	331	14.1949	1064	12.8018	1068	11.0821	916	7.56417e-29	-1.51559	down	[P]	Inorganic ion transport and metabolism	--	--	--	--	--	--	--	--	--	plant/protein [Arabidopsis thaliana]	--
gene-AT1G19960	AT1G19960	3.9681	151	5.47959	203	2.79457	105	15.6344	615	11.4927	505	12.2014	525	9.03444e-14	-1.51241	down	--	--	--	--	--	--	--	--	--	--	--	transcription factor [Arabidopsis thaliana]	--
gene-AT1G68870	SOFL2	2.664	73	2.44711	65	3.29294	89	7.57759	214	9.57293	302	10.2259	316	2.10764e-12	-1.50803	down	--	--	--	--	--	--	--	--	Protein SOB FIVE-LIKE 2 OS=Arabidopsis thaliana OX=3702 GN=SOFL2 PE=1 SV=1	--	--	SOB five-like 2 [Arabidopsis thaliana]	--
gene-AT3G56080	AT3G56080	2.69589	242	3.45494	302	3.45594	308	9.65888	900	9.3343	972	9.67342	988	3.86986e-32	-1.50757	down	[H]	Coenzyme transport and metabolism	Molecular Function: methyltransferase activity (GO:0008168);; Cellular Component: integral component of membrane (GO:0016021);; Biological Process: methylation (GO:0032259);;	K15449|9.5e-117|cic:CICLE_v10003946mg|K15449 tRNA wybutosine-synthesizing protein 1 [EC:4.1.3.44] | (RefSeq) hypothetical protein	--	--	--	Putative S-adenosyl-L-methionine-dependent methyltransferase	Probable methyltransferase PMT22 OS=Arabidopsis thaliana OX=3702 GN=At3g56080 PE=3 SV=1	S	Function unknown	S-adenosyl-L-methionine-dependent methyltransferases superfamily protein [Arabidopsis thaliana]	molecular function: catalytic activity (GO:0003824);; cellular component: membrane (GO:0016020);; cellular component: membrane part (GO:0044425);; biological process: metabolic process (GO:0008152)
gene-AT5G57780	P1R1	1.10257	49	2.11185	91	1.79651	78	5.99725	273	5.1853	263	5.3089	264	5.85728e-11	-1.49527	down	--	--	Molecular Function: molecular_function (GO:0003674);; Molecular Function: transcription factor activity, sequence-specific DNA binding (GO:0003700);; Biological Process: regulation of transcription, DNA-templated (GO:0006355);; Biological Process: cell communication (GO:0007154);; Biological Process: signal transduction (GO:0007165);; Biological Process: biological_process (GO:0008150);; Biologic…	--	--	--	--	--	Transcription factor IBH1-like 1 OS=Arabidopsis thaliana OX=3702 GN=IBL1 PE=1 SV=1	S	Function unknown	transcription factor [Arabidopsis thaliana]	biological process: biological regulation (GO:0065007);; molecular function: nucleic acid binding transcription factor activity (GO:0001071);; biological process: cellular process (GO:0009987);; biological process: response to stimulus (GO:0050896);; biological process: signaling (GO:0023052);; biological process: single-organism process (GO:0044699)
gene-AT4G24010	CSLG1	0.264651	29	0.34696	37	0.292097	32	0.879099	100	1.06853	135	1.31221	162	9.9966e-08	-1.48649	down	[N]	Cell motility	Cellular Component: integral component of membrane (GO:0016021);; Molecular Function: cellulose synthase (UDP-forming) activity (GO:0016760);; Biological Process: cellulose biosynthetic process (GO:0030244);;	K10999|1.5e-112|ini:109166296|K10999 cellulose synthase A [EC:2.4.1.12] | (RefSeq) cellulose synthase A catalytic subunit 7 [UDP-forming]-like	--	--	--	Cellulose synthase	Cellulose synthase-like protein G1 OS=Arabidopsis thaliana OX=3702 GN=CSLG1 PE=2 SV=1	G	Carbohydrate transport and metabolism	cellulose synthase like G1 [Arabidopsis thaliana]	cellular component: membrane (GO:0016020);; cellular component: membrane part (GO:0044425);; molecular function: catalytic activity (GO:0003824);; biological process: metabolic process (GO:0008152);; biological process: cellular process (GO:0009987);; biological process: single-organism process (GO:0044699)
gene-AT3G02020	AK3	10.3629	2177	10.3212	2114	7.17615	1492	24.8899	5422	28.7648	6998	32.4725	7745	7.04791e-15	-1.48111	down	[E]	Amino acid transport and metabolism	Molecular Function: aspartate kinase activity (GO:0004072);; Biological Process: threonine biosynthetic process (GO:0009088);; Biological Process: lysine biosynthetic process via diaminopimelate (GO:0009089);;	K00928|0.0e+00|ath:AT3G02020|K00928 aspartate kinase [EC:2.7.2.4] | (RefSeq) AK3; aspartate kinase 3	Glycine, serine and threonine metabolism (ko00260);; Monobactam biosynthesis (ko00261);; Cysteine and methionine metabolism (ko00270);; Lysine biosynthesis (ko00300);; 2-Oxocarboxylic acid metabolism (ko01210);; Biosynthesis of amino acids (ko01230)	[E]	Amino acid transport and metabolism	Amino acid kinase family	Aspartokinase 3, chloroplastic OS=Arabidopsis thaliana OX=3702 GN=AK3 PE=1 SV=1	E	Amino acid transport and metabolism	aspartate kinase 3 [Arabidopsis thaliana]	biological process: metabolic process (GO:0008152);; biological process: cellular process (GO:0009987);; molecular function: catalytic activity (GO:0003824);; biological process: single-organism process (GO:0044699)
gene-AT4G36380	ROT3	0.435693	43	0.75929	71	0.569006	55	1.93176	192	1.79662	200	2.12721	232	6.59949e-10	-1.47773	down	[QV]	Secondary metabolites biosynthesis, transport and catabolism;; Defense mechanisms	Molecular Function: iron ion binding (GO:0005506);; Cellular Component: integral component of membrane (GO:0016021);; Molecular Function: oxidoreductase activity, acting on paired donors, with incorporation or reduction of molecular oxygen (GO:0016705);; Molecular Function: heme binding (GO:0020037);;	K12637|4.6e-228|ath:AT4G36380|K12637 3-epi-6-deoxocathasterone 23-monooxygenase [EC:1.14.14.147] | (RefSeq) ROT3; Cytochrome P450 superfamily protein	Brassinosteroid biosynthesis (ko00905)	[QI]	Secondary metabolites biosynthesis, transport and catabolism;; Lipid transport and metabolism	Cytochrome P450	3-epi-6-deoxocathasterone 23-monooxygenase CYP90C1 OS=Arabidopsis thaliana OX=3702 GN=CYP90C1 PE=1 SV=3	Q	Secondary metabolites biosynthesis, transport and catabolism	Cytochrome P450 superfamily protein [Arabidopsis thaliana]	molecular function: binding (GO:0005488);; cellular component: membrane (GO:0016020);; cellular component: membrane part (GO:0044425);; biological process: metabolic process (GO:0008152);; biological process: single-organism process (GO:0044699);; molecular function: catalytic activity (GO:0003824)
gene-AT2G45600	AT2G45600	2.25982	142	1.8118	111	1.60997	101	5.9297	387	5.79317	422	5.61918	401	3.36253e-16	-1.47485	down	[I]	Lipid transport and metabolism	Molecular Function: hydrolase activity (GO:0016787);;	K22097|1.8e-70|psom:113323289|K22097 3-O-acetylpapaveroxine carboxylesterase [EC:3.1.1.105] | (RefSeq) carboxylesterase 1-like	Isoquinoline alkaloid biosynthesis (ko00950)	[V]	Defense mechanisms	alpha/beta hydrolase fold	Probable carboxylesterase 8 OS=Arabidopsis thaliana OX=3702 GN=CXE8 PE=2 SV=1	V	Defense mechanisms	alpha/beta-Hydrolases superfamily protein [Arabidopsis thaliana]	molecular function: catalytic activity (GO:0003824)
gene-AT3G05030	NHX2	2.02757	219	2.84699	301	2.76681	292	7.43737	840	7.30469	929	7.27949	903	8.36712e-27	-1.47126	down	[P]	Inorganic ion transport and metabolism	Biological Process: regulation of pH (GO:0006885);; Molecular Function: sodium:proton antiporter activity (GO:0015385);; Cellular Component: integral component of membrane (GO:0016021);;	K14724|1.7e-188|ghi:107926372|K14724 solute carrier family 9 (sodium/hydrogen exchanger), member 8 | (RefSeq) sodium/hydrogen exchanger 2-like	--	[P]	Inorganic ion transport and metabolism	Sodium/hydrogen exchanger family	Sodium/hydrogen exchanger 2 OS=Arabidopsis thaliana OX=3702 GN=NHX2 PE=2 SV=2	P	Inorganic ion transport and metabolism	sodium hydrogen exchanger 2 [Arabidopsis thaliana]	biological process: biological regulation (GO:0065007);; biological process: single-organism process (GO:0044699);; biological process: localization (GO:0051179);; molecular function: transporter activity (GO:0005215);; cellular component: membrane (GO:0016020);; cellular component: membrane part (GO:0044425)
gene-AT5G57785	AT5G57785	0.406026	23	0.222602	12	0.279886	15	1.3739	77	1.20789	76	1.42024	80	7.91593e-06	-1.46235	down	--	--	--	--	--	--	--	--	--	--	--	hypothetical protein AT5G57785 [Arabidopsis thaliana]	--
gene-AT4G29905	AT4G29905	38.6367	1131	36.4439	1040	40.7434	1179	120.474	3655	100.842	3416	106.337	3532	3.86049e-57	-1.45649	down	--	--	--	--	--	--	--	--	--	--	--	hypothetical protein AT4G29905 [Arabidopsis thaliana]	--
gene-AT3G51860	CAX3	1.22435	98	0.655848	51	1.37133	108	3.14764	259	3.64486	335	3.61626	326	2.91059e-10	-1.45398	down	[P]	Inorganic ion transport and metabolism	Cellular Component: vacuolar membrane (GO:0005774);; Molecular Function: calcium:proton antiporter activity (GO:0015369);; Cellular Component: integral component of membrane (GO:0016021);;	K07300|3.0e-249|ath:AT3G51860|K07300 Ca2+:H+ antiporter | (RefSeq) CAX3; cation exchanger 3	--	[P]	Inorganic ion transport and metabolism	Sodium/calcium exchanger protein	Vacuolar cation/proton exchanger 3 OS=Arabidopsis thaliana OX=3702 GN=CAX3 PE=1 SV=1	P	Inorganic ion transport and metabolism	cation exchanger 3 [Arabidopsis thaliana]	cellular component: cell (GO:0005623);; cellular component: membrane (GO:0016020);; cellular component: organelle (GO:0043226);; cellular component: organelle part (GO:0044422);; cellular component: cell part (GO:0044464);; biological process: single-organism process (GO:0044699);; biological process: localization (GO:0051179);; molecular function: transporter activity (GO:0005215);; cellular com…
gene-AT1G60190	PUB19	0.248241	25	0.353807	35	0.285126	29	0.672614	70	1.41229	163	1.26768	144	2.03196e-06	-1.44756	down	--	--	Molecular Function: ubiquitin-protein transferase activity (GO:0004842);;	K10260|2.5e-13|mpp:MICPUCDRAFT_56233|K10260 F-box and WD-40 domain protein 7 | (RefSeq) WD40 repeat protein	Ubiquitin mediated proteolysis (ko04120)	[S]	Function unknown	U-box domain	U-box domain-containing protein 19 OS=Arabidopsis thaliana OX=3702 GN=PUB19 PE=2 SV=1	O	Posttranslational modification, protein turnover, chaperones	ARM repeat superfamily protein [Arabidopsis thaliana]	molecular function: catalytic activity (GO:0003824)
gene-AT4G22510	AT4G22510	0.093611	4	0.41335	13	1.43506	36	4.39724	128	2.23762	73	3.04965	97	5.90634e-05	-1.43736	down	--	--	Cellular Component: integral component of membrane (GO:0016021);;	--	--	--	--	--	--	--	--	transmembrane protein [Arabidopsis thaliana]	cellular component: membrane (GO:0016020);; cellular component: membrane part (GO:0044425)
gene-AT1G16850	AT1G16850	1.04265	39	1.27828	46	0.653449	24	3.47881	133	3.33601	143	3.36054	141	2.4956e-07	-1.43262	down	--	--	--	--	--	--	--	--	--	--	--	transmembrane protein [Arabidopsis thaliana]	--
gene-AT5G24470	PRR5	3.34153	231	1.47609	100	1.69648	116	5.48935	393	7.50818	600	7.48566	587	5.41841e-10	-1.43234	down	[T]	Signal transduction mechanisms	Biological Process: phosphorelay signal transduction system (GO:0000160);;	K12130|0.0e+00|ath:AT5G24470|K12130 pseudo-response regulator 5 | (RefSeq) PRR5; two-component response regulator-like protein	Circadian rhythm - plant (ko04712)	[K]	Transcription	Response regulator receiver domain	Two-component response regulator-like APRR5 OS=Arabidopsis thaliana OX=3702 GN=APRR5 PE=1 SV=2	K	Transcription	two-component response regulator-like protein [Arabidopsis thaliana]	biological process: cellular process (GO:0009987);; biological process: signaling (GO:0023052);; biological process: single-organism process (GO:0044699);; biological process: response to stimulus (GO:0050896);; biological process: biological regulation (GO:0065007)
gene-AT4G28250	EXPB3	5.88939	435	6.81217	491	7.26452	531	18.1561	1387	19.551	1656	18.2513	1518	5.36646e-41	-1.42497	down	--	--	Cellular Component: extracellular region (GO:0005576);; Biological Process: sexual reproduction (GO:0019953);;	K20628|3.6e-154|ath:AT4G28250|K20628 expansin | (RefSeq) EXPB3; expansin B3	--	--	--	Expansin C-terminal domain	Expansin-B3 OS=Arabidopsis thaliana OX=3702 GN=EXPB3 PE=2 SV=2	S	Function unknown	expansin B3 [Arabidopsis thaliana]	cellular component: extracellular region (GO:0005576);; biological process: reproduction (GO:0000003);; biological process: reproductive process (GO:0022414);; biological process: multi-organism process (GO:0051704)
gene-AT3G26740	CCL	125.196	5501	114.989	4926	112.168	4876	336.599	15337	304.164	15477	320.623	15994	6.81305e-89	-1.41564	down	--	--	Cellular Component: chloroplast (GO:0009507);;	K12198|1.3e-14|sita:101765827|K12198 charged multivesicular body protein 5 | (RefSeq) vacuolar protein sorting-associated protein 60.1	Endocytosis (ko04144)	--	--	Light regulated protein Lir1	Light-regulated protein 1, chloroplastic OS=Arabidopsis thaliana OX=3702 GN=LIR1 PE=1 SV=1	S	Function unknown	CCR-like protein [Arabidopsis thaliana]	cellular component: cell (GO:0005623);; cellular component: organelle (GO:0043226);; cellular component: cell part (GO:0044464)
gene-AT1G12845	AT1G12845	0.87583	28	1.32529	42	2.99771	95	7.15634	237	5.13552	190	5.82471	212	1.70841e-06	-1.41033	down	--	--	Cellular Component: integral component of membrane (GO:0016021);;	--	--	--	--	--	--	--	--	transmembrane protein [Arabidopsis thaliana]	cellular component: membrane (GO:0016020);; cellular component: membrane part (GO:0044425)
gene-AT2G29090	CYP707A2	0.374987	31	0.472759	35	0.371311	27	1.39532	105	1.82265	133	1.5866	114	6.08512e-07	-1.40705	down	[QV]	Secondary metabolites biosynthesis, transport and catabolism;; Defense mechanisms	Molecular Function: iron ion binding (GO:0005506);; Cellular Component: integral component of membrane (GO:0016021);; Molecular Function: oxidoreductase activity, acting on paired donors, with incorporation or reduction of molecular oxygen (GO:0016705);; Molecular Function: heme binding (GO:0020037);;	K09843|3.2e-262|ath:AT2G29090|K09843 (+)-abscisic acid 8'-hydroxylase [EC:1.14.14.137] | (RefSeq) CYP707A2; cytochrome P450, family 707, subfamily A, polypeptide 2	Carotenoid biosynthesis (ko00906)	[QI]	Secondary metabolites biosynthesis, transport and catabolism;; Lipid transport and metabolism	Cytochrome P450	Abscisic acid 8'-hydroxylase 2 OS=Arabidopsis thaliana OX=3702 GN=CYP707A2 PE=2 SV=1	Q	Secondary metabolites biosynthesis, transport and catabolism	cytochrome P450, family 707, subfamily A, polypeptide 2 [Arabidopsis thaliana]	molecular function: binding (GO:0005488);; cellular component: membrane (GO:0016020);; cellular component: membrane part (GO:0044425);; biological process: metabolic process (GO:0008152);; biological process: single-organism process (GO:0044699);; molecular function: catalytic activity (GO:0003824)
gene-AT5G61820	AT5G61820	9.93215	795	10.6963	836	9.94634	790	25.7644	2151	28.9845	2696	28.0415	2558	5.52716e-58	-1.40141	down	--	--	Cellular Component: vacuole (GO:0005773);; Cellular Component: integral component of membrane (GO:0016021);;	--	--	--	--	Stress up-regulated Nod 19	--	S	Function unknown	stress up-regulated Nod 19 protein [Arabidopsis thaliana]	cellular component: cell (GO:0005623);; cellular component: organelle (GO:0043226);; cellular component: cell part (GO:0044464);; cellular component: membrane (GO:0016020);; cellular component: membrane part (GO:0044425)
gene-AT3G23170	AT3G23170	4.5649	196	6.37263	267	5.76473	245	14.6527	652	15.4266	766	16.621	809	3.97611e-22	-1.39941	down	--	--	Cellular Component: nucleus (GO:0005634);; Cellular Component: cytoplasm (GO:0005737);; Biological Process: defense response, incompatible interaction (GO:0009814);; Biological Process: cellular response to hypoxia (GO:0071456);;	--	--	--	--	--	Uncharacterized protein At4g14450, chloroplastic OS=Arabidopsis thaliana OX=3702 GN=At4g14450 PE=2 SV=1	--	--	hypothetical protein AT3G23170 [Arabidopsis thaliana]	cellular component: cell (GO:0005623);; cellular component: organelle (GO:0043226);; cellular component: cell part (GO:0044464);; biological process: immune system process (GO:0002376);; biological process: response to stimulus (GO:0050896);; biological process: multi-organism process (GO:0051704);; biological process: cellular process (GO:0009987)
gene-AT1G76960	AT1G76960	1.08261	25	1.8171	40	0.60876	14	3.65064	86	4.18967	110	5.23553	135	1.09174e-05	-1.39734	down	--	--	Cellular Component: integral component of membrane (GO:0016021);;	--	--	--	--	--	--	--	--	transmembrane protein [Arabidopsis thaliana]	cellular component: membrane (GO:0016020);; cellular component: membrane part (GO:0044425)
Arabidopsis_thaliana_newGene_237	--	4.98987	356	5.73408	401	3.75549	265	13.1282	989	11.8413	997	14.9252	1223	4.95497e-21	-1.3954	down	--	--	Molecular Function: metal ion binding (GO:0046872);; Molecular Function: dioxygenase activity (GO:0051213);;	K24028|5.3e-09|crb:17882673|K24028 salicylic acid 3-hydroxylase [EC:1.14.11.-] | (RefSeq) LOW QUALITY PROTEIN: protein DMR6-LIKE OXYGENASE 2	--	[QR]	Secondary metabolites biosynthesis, transport and catabolism;; General function prediction only	2OG-Fe(II) oxygenase superfamily	2-oxoglutarate-dependent dioxygenase AOP2 OS=Arabidopsis thaliana OX=3702 GN=AOP2 PE=2 SV=1	Q	Secondary metabolites biosynthesis, transport and catabolism	2-oxoglutarate-dependent dioxygenase, partial [Arabidopsis thaliana]	molecular function: binding (GO:0005488);; biological process: metabolic process (GO:0008152);; biological process: single-organism process (GO:0044699);; molecular function: catalytic activity (GO:0003824)
gene-AT3G18080	BGLU44	49.412	4050	42.1064	3364	42.3167	3431	118.262	10051	120.287	11416	121.98	11349	1.26721e-74	-1.3942	down	[G]	Carbohydrate transport and metabolism	Molecular Function: hydrolase activity, hydrolyzing O-glycosyl compounds (GO:0004553);; Biological Process: carbohydrate metabolic process (GO:0005975);;	K05350|1.4e-311|ath:AT3G18080|K05350 beta-glucosidase [EC:3.2.1.21] | (RefSeq) BGLU44; B-S glucosidase 44	Cyanoamino acid metabolism (ko00460);; Starch and sucrose metabolism (ko00500);; Phenylpropanoid biosynthesis (ko00940)	[G]	Carbohydrate transport and metabolism	Glycosyl hydrolase family 1	Beta-glucosidase 44 OS=Arabidopsis thaliana OX=3702 GN=BGLU44 PE=2 SV=1	G	Carbohydrate transport and metabolism	B-S glucosidase 44 [Arabidopsis thaliana]	molecular function: catalytic activity (GO:0003824);; biological process: metabolic process (GO:0008152)
gene-AT4G29190	OZF2	3.85108	243	3.25084	200	3.87274	242	10.9174	715	9.41506	688	10.0835	722	1.34471e-22	-1.38927	down	--	--	Molecular Function: metal ion binding (GO:0046872);;	K23047|1.5e-59|rcu:8269145|K23047 E3 ubiquitin-protein ligase UNKL [EC:2.3.2.27] | (RefSeq) zinc finger CCCH domain-containing protein 2	--	[R]	General function prediction only	Zinc finger C-x8-C-x5-C-x3-H type (and similar)	Zinc finger CCCH domain-containing protein 49 OS=Arabidopsis thaliana OX=3702 GN=At4g29190 PE=2 SV=1	S	Function unknown	Zinc finger C-x8-C-x5-C-x3-H type family protein [Arabidopsis thaliana]	molecular function: binding (GO:0005488)
gene-AT5G45310	AT5G45310	1.44564	82	0.663783	37	0.794972	46	3.01508	179	3.28522	218	2.97808	193	1.59256e-07	-1.38648	down	--	--	Cellular Component: integral component of membrane (GO:0016021);;	--	--	--	--	--	--	--	--	coiled-coil protein [Arabidopsis thaliana]	cellular component: membrane (GO:0016020);; cellular component: membrane part (GO:0044425)
gene-AT3G45600	TET3	8.12825	392	8.72494	410	8.70304	413	25.7582	1285	21.9433	1224	21.6056	1181	1.94641e-32	-1.38176	down	--	--	Cellular Component: integral component of membrane (GO:0016021);;	--	--	--	--	Tetraspanin family	Tetraspanin-3 OS=Arabidopsis thaliana OX=3702 GN=TET3 PE=1 SV=1	S	Function unknown	tetraspanin3 [Arabidopsis thaliana]	cellular component: membrane (GO:0016020);; cellular component: membrane part (GO:0044425)
gene-AT1G62560	FMO GS-OX3	9.63829	785	9.78533	773	6.96206	562	22.264	1869	22.8877	2156	26.5301	2444	6.19658e-29	-1.37435	down	[P]	Inorganic ion transport and metabolism	Molecular Function: N,N-dimethylaniline monooxygenase activity (GO:0004499);; Cellular Component: integral component of membrane (GO:0016021);; Molecular Function: flavin adenine dinucleotide binding (GO:0050660);; Molecular Function: NADP binding (GO:0050661);;	K22324|3.9e-229|ath:AT1G62560|K22324 aliphatic glucosinolate S-oxygenase [EC:1.14.13.237] | (RefSeq) FMO_GS-OX3; flavin-monooxygenase glucosinolate S-oxygenase 3	--	[Q]	Secondary metabolites biosynthesis, transport and catabolism	Flavin-binding monooxygenase-like	Flavin-containing monooxygenase FMO GS-OX3 OS=Arabidopsis thaliana OX=3702 GN=FMOGS-OX3 PE=1 SV=1	Q	Secondary metabolites biosynthesis, transport and catabolism	flavin-monooxygenase glucosinolate S-oxygenase 3 [Arabidopsis thaliana]	biological process: metabolic process (GO:0008152);; biological process: single-organism process (GO:0044699);; molecular function: catalytic activity (GO:0003824);; cellular component: membrane (GO:0016020);; cellular component: membrane part (GO:0044425);; molecular function: binding (GO:0005488)
gene-AT2G42530	COR15B	3.15086	206	3.42003	218	2.72762	176	9.8396	665	7.07511	534	9.00546	667	7.53809e-17	-1.37332	down	--	--	--	K08917|1.0e-06|aly:9326188|K08917 light-harvesting complex II chlorophyll a/b binding protein 6 | (RefSeq) chlorophyll a-b binding protein CP24, chloroplastic	Photosynthesis - antenna proteins (ko00196)	--	--	--	Protein COLD-REGULATED 15B, chloroplastic OS=Arabidopsis thaliana OX=3702 GN=COR15B PE=1 SV=1	--	--	cold regulated 15b [Arabidopsis thaliana]	--
gene-AT1G04310	ERS2	1.97314	206	1.94838	196	1.94637	203	4.80271	519	4.97618	600	6.45993	764	1.71569e-18	-1.37209	down	[T]	Signal transduction mechanisms	Molecular Function: phosphorelay sensor kinase activity (GO:0000155);; Cellular Component: integral component of membrane (GO:0016021);;	K14509|0.0e+00|ath:AT1G04310|K14509 ethylene receptor [EC:2.7.13.-] | (RefSeq) ERS2; ethylene response sensor 2	MAPK signaling pathway - plant (ko04016);; Plant hormone signal transduction (ko04075)	[T]	Signal transduction mechanisms	GAF domain	Ethylene response sensor 2 OS=Arabidopsis thaliana OX=3702 GN=ERS2 PE=1 SV=2	T	Signal transduction mechanisms	ethylene response sensor 2 [Arabidopsis thaliana]	biological process: metabolic process (GO:0008152);; biological process: cellular process (GO:0009987);; biological process: signaling (GO:0023052);; biological process: single-organism process (GO:0044699);; biological process: response to stimulus (GO:0050896);; biological process: biological regulation (GO:0065007);; molecular function: catalytic activity (GO:0003824);; molecular function: sig…
gene-AT3G11110	AT3G11110	1.94176	77	3.02432	117	1.68052	66	6.52899	267	6.35695	290	6.74464	302	5.773e-10	-1.37142	down	--	--	Cellular Component: integral component of membrane (GO:0016021);;	K19038|4.6e-16|peq:110035903|K19038 E3 ubiquitin-protein ligase ATL41 [EC:2.3.2.27] | (RefSeq) RING-H2 finger protein ATL66-like	--	[O]	Posttranslational modification, protein turnover, chaperones	Ring finger domain	RING-H2 finger protein ATL66 OS=Arabidopsis thaliana OX=3702 GN=ATL66 PE=2 SV=1	O	Posttranslational modification, protein turnover, chaperones	RING/U-box superfamily protein [Arabidopsis thaliana]	cellular component: membrane (GO:0016020);; cellular component: membrane part (GO:0044425)
gene-AT4G33980	AT4G33980	2.63985	149	2.50835	138	2.05022	115	6.79775	398	6.27189	411	7.02262	450	2.50952e-15	-1.36774	down	--	--	Cellular Component: nucleus (GO:0005634);; Biological Process: response to cold (GO:0009409);; Biological Process: regulation of circadian rhythm (GO:0042752);; Biological Process: photoperiodism, flowering (GO:0048573);; Biological Process: response to karrikin (GO:0080167);;	--	--	--	--	--	Cold-regulated protein 28 OS=Arabidopsis thaliana OX=3702 GN=COR28 PE=1 SV=1	--	--	hypothetical protein AT4G33980 [Arabidopsis thaliana]	cellular component: cell (GO:0005623);; cellular component: organelle (GO:0043226);; cellular component: cell part (GO:0044464);; biological process: response to stimulus (GO:0050896);; biological process: biological regulation (GO:0065007);; biological process: reproduction (GO:0000003);; biological process: reproductive process (GO:0022414)
gene-AT1G16410	CYP79F1	18.4635	2061	16.5113	1787	10.3637	1154	40.0526	4680	42.6187	5509	58.1748	7349	1.94691e-07	-1.36521	down	[QV]	Secondary metabolites biosynthesis, transport and catabolism;; Defense mechanisms	Molecular Function: monooxygenase activity (GO:0004497);; Molecular Function: iron ion binding (GO:0005506);; Cellular Component: integral component of membrane (GO:0016021);; Molecular Function: oxidoreductase activity, acting on paired donors, with incorporation or reduction of molecular oxygen (GO:0016705);; Molecular Function: heme binding (GO:0020037);;	K12154|0.0e+00|ath:AT1G16410|K12154 homomethionine N-monooxygenase [EC:1.14.14.42] | (RefSeq) CYP79F1; cytochrome p450 79f1	Glucosinolate biosynthesis (ko00966);; 2-Oxocarboxylic acid metabolism (ko01210)	[Q]	Secondary metabolites biosynthesis, transport and catabolism	Cytochrome P450	Dihomomethionine N-hydroxylase OS=Arabidopsis thaliana OX=3702 GN=CYP79F1 PE=1 SV=1	Q	Secondary metabolites biosynthesis, transport and catabolism	cytochrome p450 79f1 [Arabidopsis thaliana]	biological process: metabolic process (GO:0008152);; biological process: single-organism process (GO:0044699);; molecular function: catalytic activity (GO:0003824);; molecular function: binding (GO:0005488);; cellular component: membrane (GO:0016020);; cellular component: membrane part (GO:0044425)
gene-AT2G32990	GH9B8	5.02449	421	5.0257	410	4.3475	360	12.4434	1079	12.7352	1233	13.3585	1268	7.89669e-34	-1.3632	down	[Q]	Secondary metabolites biosynthesis, transport and catabolism	Molecular Function: cellulase activity (GO:0008810);; Biological Process: cellulose catabolic process (GO:0030245);;	K01179|1.9e-183|pvu:PHAVU_002G297600g|K01179 endoglucanase [EC:3.2.1.4] | (RefSeq) hypothetical protein	Starch and sucrose metabolism (ko00500)	--	--	Glycosyl hydrolase family 9	Endoglucanase 11 OS=Arabidopsis thaliana OX=3702 GN=At2g32990 PE=2 SV=1	G	Carbohydrate transport and metabolism	glycosyl hydrolase 9B8 [Arabidopsis thaliana]	molecular function: catalytic activity (GO:0003824);; biological process: metabolic process (GO:0008152);; biological process: cellular process (GO:0009987)
gene-AT4G37970	CAD6	0.332627	20	0.427975	24	0.619224	36	1.644	96	1.89819	123	1.39963	89	8.96298e-06	-1.35891	down	[G]	Carbohydrate transport and metabolism	Molecular Function: zinc ion binding (GO:0008270);; Molecular Function: oxidoreductase activity (GO:0016491);;	K00083|4.4e-141|ath:AT4G37970|K00083 cinnamyl-alcohol dehydrogenase [EC:1.1.1.195] | (RefSeq) CAD6; cinnamyl alcohol dehydrogenase 6	Phenylpropanoid biosynthesis (ko00940)	[Q]	Secondary metabolites biosynthesis, transport and catabolism	Alcohol dehydrogenase GroES-like domain	Probable cinnamyl alcohol dehydrogenase 6 OS=Arabidopsis thaliana OX=3702 GN=CAD6 PE=2 SV=1	Q	Secondary metabolites biosynthesis, transport and catabolism	cinnamyl alcohol dehydrogenase 6 [Arabidopsis thaliana]	molecular function: binding (GO:0005488);; molecular function: catalytic activity (GO:0003824)
gene-AT2G46530	ARF11	2.2107	238	2.63861	277	2.51127	266	5.86616	656	7.66166	941	6.37214	779	1.01235e-21	-1.35348	down	--	--	Molecular Function: DNA binding (GO:0003677);; Cellular Component: nucleus (GO:0005634);; Biological Process: regulation of transcription, DNA-templated (GO:0006355);; Biological Process: auxin-activated signaling pathway (GO:0009734);;	K14486|1.4e-291|eus:EUTSA_v10001365mg|K14486 auxin response factor | (RefSeq) hypothetical protein	Plant hormone signal transduction (ko04075)	--	--	Auxin response factor	Auxin response factor 11 OS=Arabidopsis thaliana OX=3702 GN=ARF11 PE=2 SV=3	K	Transcription	auxin response factor 11 [Arabidopsis thaliana]	molecular function: binding (GO:0005488);; cellular component: cell (GO:0005623);; cellular component: organelle (GO:0043226);; cellular component: cell part (GO:0044464);; biological process: biological regulation (GO:0065007);; biological process: cellular process (GO:0009987);; biological process: signaling (GO:0023052);; biological process: single-organism process (GO:0044699);; biological pr…
gene-AT3G30180	BR6OX2	3.57755	282	3.04413	234	2.89843	226	9.01635	736	8.74829	798	7.83661	701	1.74812e-21	-1.34723	down	[QV]	Secondary metabolites biosynthesis, transport and catabolism;; Defense mechanisms	Molecular Function: iron ion binding (GO:0005506);; Molecular Function: oxidoreductase activity, acting on paired donors, with incorporation or reduction of molecular oxygen (GO:0016705);; Molecular Function: heme binding (GO:0020037);;	K12640|6.1e-274|ath:AT3G30180|K12640 brassinosteroid-6-oxidase 2 [EC:1.14.-.-] | (RefSeq) BR6OX2; brassinosteroid-6-oxidase 2	Brassinosteroid biosynthesis (ko00905)	[QI]	Secondary metabolites biosynthesis, transport and catabolism;; Lipid transport and metabolism	Cytochrome P450	Cytochrome P450 85A2 OS=Arabidopsis thaliana OX=3702 GN=CYP85A2 PE=2 SV=1	Q	Secondary metabolites biosynthesis, transport and catabolism	brassinosteroid-6-oxidase 2 [Arabidopsis thaliana]	molecular function: binding (GO:0005488);; biological process: metabolic process (GO:0008152);; biological process: single-organism process (GO:0044699);; molecular function: catalytic activity (GO:0003824)
gene-AT2G14610	PR1	2.89995	108	4.58904	167	2.51069	93	13.8161	532	7.40267	319	8.37384	353	2.50468e-08	-1.34429	down	[S]	Function unknown	Cellular Component: extracellular region (GO:0005576);;	K13449|1.6e-93|ath:AT2G14610|K13449 pathogenesis-related protein 1 | (RefSeq) PR1; pathogenesis-related protein 1	MAPK signaling pathway - plant (ko04016);; Plant hormone signal transduction (ko04075);; Plant-pathogen interaction (ko04626)	[S]	Function unknown	Cysteine-rich secretory protein family	Pathogenesis-related protein 1 OS=Arabidopsis thaliana OX=3702 GN=At2g14610 PE=1 SV=1	--	--	pathogenesis-related protein 1 [Arabidopsis thaliana]	cellular component: extracellular region (GO:0005576)
gene-AT5G38970	BR6OX1	0.151165	13	0.214053	18	0.112706	10	0.672043	59	0.684169	66	0.608549	59	9.73156e-05	-1.34292	down	[QV]	Secondary metabolites biosynthesis, transport and catabolism;; Defense mechanisms	Molecular Function: monooxygenase activity (GO:0004497);; Molecular Function: iron ion binding (GO:0005506);; Molecular Function: oxidoreductase activity, acting on paired donors, with incorporation or reduction of molecular oxygen (GO:0016705);; Molecular Function: heme binding (GO:0020037);;	K09590|1.1e-225|ath:AT5G38970|K09590 brassinosteroid-6-oxidase 1 [EC:1.14.-.-] | (RefSeq) BR6OX1; brassinosteroid-6-oxidase 1	Brassinosteroid biosynthesis (ko00905)	[QI]	Secondary metabolites biosynthesis, transport and catabolism;; Lipid transport and metabolism	Cytochrome P450	Cytochrome P450 85A1 OS=Arabidopsis thaliana OX=3702 GN=CYP85A1 PE=2 SV=1	Q	Secondary metabolites biosynthesis, transport and catabolism	brassinosteroid-6-oxidase 1 [Arabidopsis thaliana]	biological process: metabolic process (GO:0008152);; biological process: single-organism process (GO:0044699);; molecular function: catalytic activity (GO:0003824);; molecular function: binding (GO:0005488)
gene-AT1G21520	AT1G21520	4.25987	160	3.27088	120	2.21812	83	7.90259	307	9.59562	416	10.4451	444	4.00272e-10	-1.34119	down	--	--	Cellular Component: endoplasmic reticulum (GO:0005783);; Biological Process: response to oxidative stress (GO:0006979);;	--	--	--	--	--	--	--	--	hypothetical protein AT1G21520 [Arabidopsis thaliana]	cellular component: cell (GO:0005623);; cellular component: organelle (GO:0043226);; cellular component: cell part (GO:0044464);; biological process: response to stimulus (GO:0050896)
gene-AT4G34650	SQS2	1.94863	133	3.00486	196	1.30102	87	6.36715	445	5.71053	439	5.96872	445	1.07841e-09	-1.33544	down	[I]	Lipid transport and metabolism	Molecular Function: farnesyl-diphosphate farnesyltransferase activity (GO:0004310);; Biological Process: lipid biosynthetic process (GO:0008610);; Cellular Component: integral component of membrane (GO:0016021);; Molecular Function: squalene synthase activity (GO:0051996);;	K00801|9.6e-239|ath:AT4G34650|K00801 farnesyl-diphosphate farnesyltransferase [EC:2.5.1.21] | (RefSeq) SQS2; squalene synthase 2	Steroid biosynthesis (ko00100);; Sesquiterpenoid and triterpenoid biosynthesis (ko00909)	[I]	Lipid transport and metabolism	Squalene/phytoene synthase	Inactive squalene synthase 2 OS=Arabidopsis thaliana OX=3702 GN=SQS2 PE=1 SV=2	I	Lipid transport and metabolism	squalene synthase 2 [Arabidopsis thaliana]	molecular function: catalytic activity (GO:0003824);; biological process: metabolic process (GO:0008152);; biological process: single-organism process (GO:0044699);; cellular component: membrane (GO:0016020);; cellular component: membrane part (GO:0044425)
gene-AT1G23080	PIN7	31.2494	3443	28.5749	3107	23.3874	2551	73.62	8529	72.8238	9382	67.9937	8613	3.67031e-45	-1.3332	down	--	--	Biological Process: auxin-activated signaling pathway (GO:0009734);; Cellular Component: integral component of membrane (GO:0016021);; Biological Process: transmembrane transport (GO:0055085);;	K13947|2.4e-274|ath:AT1G23080|K13947 auxin efflux carrier family protein | (RefSeq) PIN7; Auxin efflux carrier family protein	--	--	--	Membrane transport protein	Auxin efflux carrier component 7 OS=Arabidopsis thaliana OX=3702 GN=PIN7 PE=1 SV=2	P	Inorganic ion transport and metabolism	Auxin efflux carrier family protein [Arabidopsis thaliana]	biological process: cellular process (GO:0009987);; biological process: signaling (GO:0023052);; biological process: single-organism process (GO:0044699);; biological process: response to stimulus (GO:0050896);; biological process: biological regulation (GO:0065007);; cellular component: membrane (GO:0016020);; cellular component: membrane part (GO:0044425);; biological process: localization (GO:…
gene-AT5G24155	AT5G24155	0.502192	26	0.486433	24	0.474557	25	1.57987	79	1.67381	96	2.22559	101	1.34298e-05	-1.3187	down	[HC]	Coenzyme transport and metabolism;; Energy production and conversion	Molecular Function: squalene monooxygenase activity (GO:0004506);; Biological Process: sterol biosynthetic process (GO:0016126);;	K00511|1.5e-45|csat:104736427|K00511 squalene monooxygenase [EC:1.14.14.17] | (RefSeq) squalene epoxidase 5-like	Steroid biosynthesis (ko00100);; Sesquiterpenoid and triterpenoid biosynthesis (ko00909)	[I]	Lipid transport and metabolism	FAD dependent oxidoreductase	Squalene epoxidase 6 OS=Arabidopsis thaliana OX=3702 GN=SQE6 PE=2 SV=1	I	Lipid transport and metabolism	FAD/NAD(P)-binding oxidoreductase family protein [Arabidopsis thaliana]	biological process: metabolic process (GO:0008152);; biological process: single-organism process (GO:0044699);; molecular function: catalytic activity (GO:0003824)
gene-AT1G26210	SOFL1	6.94081	307	5.27106	227	4.65349	204	16.0288	734	13.9942	716	14.7712	741	1.03738e-16	-1.3135	down	--	--	--	--	--	--	--	--	Protein SOB FIVE-LIKE 1 OS=Arabidopsis thaliana OX=3702 GN=SOFL1 PE=1 SV=1	--	--	SOB five-like 1 [Arabidopsis thaliana]	--
gene-AT1G67750	AT1G67750	5.3433	397	7.43036	538	8.55757	628	18.1254	1395	18.521	1591	18.8024	1584	9.08854e-23	-1.31081	down	[G]	Carbohydrate transport and metabolism	Molecular Function: pectate lyase activity (GO:0030570);; Biological Process: pectin catabolic process (GO:0045490);; Molecular Function: metal ion binding (GO:0046872);;	K01728|3.9e-240|ath:AT1G67750|K01728 pectate lyase [EC:4.2.2.2] | (RefSeq) Pectate lyase family protein	Pentose and glucuronate interconversions (ko00040)	--	--	Pectate lyase	Probable pectate lyase 5 OS=Arabidopsis thaliana OX=3702 GN=At1g67750 PE=2 SV=2	G	Carbohydrate transport and metabolism	Pectate lyase family protein [Arabidopsis thaliana]	molecular function: catalytic activity (GO:0003824);; biological process: metabolic process (GO:0008152);; molecular function: binding (GO:0005488)
gene-AT4G35810	AT4G35810	0.610819	34	0.810646	44	1.2	66	2.43583	139	2.13136	136	3.62606	223	3.43737e-06	-1.30905	down	[JO]	Translation, ribosomal structure and biogenesis;; Posttranslational modification, protein turnover, chaperones	Molecular Function: iron ion binding (GO:0005506);; Cellular Component: integral component of membrane (GO:0016021);; Molecular Function: oxidoreductase activity, acting on paired donors, with incorporation or reduction of molecular oxygen (GO:0016705);; Molecular Function: L-ascorbic acid binding (GO:0031418);;	K00472|5.7e-161|ath:AT4G35810|K00472 prolyl 4-hydroxylase [EC:1.14.11.2] | (RefSeq) 2-oxoglutarate (2OG) and Fe(II)-dependent oxygenase superfamily protein	Arginine and proline metabolism (ko00330)	[E]	Amino acid transport and metabolism	2OG-Fe(II) oxygenase superfamily	Probable prolyl 4-hydroxylase 8 OS=Arabidopsis thaliana OX=3702 GN=P4H8 PE=3 SV=1	E	Amino acid transport and metabolism	2-oxoglutarate (2OG) and Fe(II)-dependent oxygenase superfamily protein [Arabidopsis thaliana]	molecular function: binding (GO:0005488);; cellular component: membrane (GO:0016020);; cellular component: membrane part (GO:0044425);; biological process: metabolic process (GO:0008152);; biological process: single-organism process (GO:0044699);; molecular function: catalytic activity (GO:0003824)
gene-AT4G01670	AT4G01670	0.881314	42	0.612029	29	0.409867	20	2.96468	146	1.76491	98	1.74106	94	3.40054e-05	-1.30596	down	--	--	--	--	--	--	--	--	--	--	--	hypothetical protein AT4G01670 [Arabidopsis thaliana]	--
gene-AT4G17770	TPS5	3.09057	416	3.25813	425	3.62692	481	7.9723	1108	9.19339	1429	8.41061	1278	2.83986e-31	-1.3049	down	[G]	Carbohydrate transport and metabolism	Molecular Function: catalytic activity (GO:0003824);; Biological Process: trehalose biosynthetic process (GO:0005992);;	K16055|0.0e+00|ath:AT4G17770|K16055 trehalose 6-phosphate synthase/phosphatase [EC:2.4.1.15 3.1.3.12] | (RefSeq) TPS5; trehalose phosphatase/synthase 5	Starch and sucrose metabolism (ko00500)	[G]	Carbohydrate transport and metabolism	Glycosyltransferase family 20	Alpha,alpha-trehalose-phosphate synthase [UDP-forming] 5 OS=Arabidopsis thaliana OX=3702 GN=TPS5 PE=1 SV=2	G	Carbohydrate transport and metabolism	trehalose phosphatase/synthase 5 [Arabidopsis thaliana]	molecular function: catalytic activity (GO:0003824);; biological process: metabolic process (GO:0008152);; biological process: cellular process (GO:0009987);; biological process: single-organism process (GO:0044699)
gene-AT4G18630	AT4G18630	0.502666	43	0.631631	53	0.443565	38	1.28931	114	1.57771	156	1.84705	179	1.14338e-06	-1.2999	down	--	--	--	--	--	--	--	Protein of unknown function (DUF688)	--	S	Function unknown	hypothetical protein (DUF688) [Arabidopsis thaliana]	--
gene-AT2G34850	MEE25	0.652164	46	0.362971	28	0.134257	11	1.45744	108	1.22334	104	1.44655	122	8.17472e-05	-1.29847	down	[M]	Cell wall/membrane/envelope biogenesis	Biological Process: reproduction (GO:0000003);; Biological Process: developmental process involved in reproduction (GO:0003006);; Molecular Function: molecular_function (GO:0003674);; Molecular Function: catalytic activity (GO:0003824);; Cellular Component: cellular_component (GO:0005575);; Cellular Component: intracellular (GO:0005622);; Cellular Component: cell (GO:0005623);; Cellular Component…	K12448|1.1e-133|ath:AT2G34850|K12448 UDP-arabinose 4-epimerase [EC:5.1.3.5] | (RefSeq) MEE25; NAD(P)-binding Rossmann-fold superfamily protein	Amino sugar and nucleotide sugar metabolism (ko00520)	[M]	Cell wall/membrane/envelope biogenesis	GDP-mannose 4,6 dehydratase	Putative UDP-arabinose 4-epimerase 2 OS=Arabidopsis thaliana OX=3702 GN=At2g34850 PE=2 SV=3	G	Carbohydrate transport and metabolism	RecName: Full=Putative UDP-arabinose 4-epimerase 2; AltName: Full=UDP-D-xylose 4-epimerase 2 [Arabidopsis thaliana]	biological process: reproduction (GO:0000003);; biological process: reproductive process (GO:0022414);; biological process: developmental process (GO:0032502);; molecular function: catalytic activity (GO:0003824);; cellular component: cell (GO:0005623);; cellular component: cell part (GO:0044464);; cellular component: organelle (GO:0043226);; biological process: metabolic process (GO:0008152);; b…
gene-AT5G11610	AT5G11610	1.48879	116	1.20414	90	1.39741	101	3.38353	271	4.33972	376	3.27519	289	9.238e-11	-1.29612	down	--	--	Biological Process: protein glycosylation (GO:0006486);; Cellular Component: integral component of membrane (GO:0016021);; Molecular Function: transferase activity, transferring glycosyl groups (GO:0016757);;	K18789|2.1e-76|psom:113275449|K18789 xylogalacturonan beta-1,3-xylosyltransferase [EC:2.4.2.41] | (RefSeq) probable glycosyltransferase At5g20260	--	[GMW]	Carbohydrate transport and metabolism;; Cell wall/membrane/envelope biogenesis;; Extracellular structures	Exostosin family	Probable glycosyltransferase At5g03795 OS=Arabidopsis thaliana OX=3702 GN=At5g03795 PE=3 SV=2	--	--	Exostosin family protein [Arabidopsis thaliana]	biological process: metabolic process (GO:0008152);; biological process: cellular process (GO:0009987);; biological process: single-organism process (GO:0044699);; cellular component: membrane (GO:0016020);; cellular component: membrane part (GO:0044425);; molecular function: catalytic activity (GO:0003824)
gene-AT5G43440	AT5G43440	4.50104	244	4.25901	224	3.75436	199	12.2853	683	11.9879	740	8.85922	537	2.69722e-15	-1.29517	down	[Q]	Secondary metabolites biosynthesis, transport and catabolism	Molecular Function: oxidoreductase activity (GO:0016491);; Molecular Function: metal ion binding (GO:0046872);;	K13229|1.8e-66|sbi:8070754|K13229 2,4-dihydroxy-1,4-benzoxazin-3-one-glucoside dioxygenase [EC:1.14.11.59] | (RefSeq) DIBOA-glucoside dioxygenase BX6	Benzoxazinoid biosynthesis (ko00402)	[QR]	Secondary metabolites biosynthesis, transport and catabolism;; General function prediction only	non-haem dioxygenase in morphine synthesis N-terminal	1-aminocyclopropane-1-carboxylate oxidase homolog 9 OS=Arabidopsis thaliana OX=3702 GN=At5g43440 PE=2 SV=1	Q	Secondary metabolites biosynthesis, transport and catabolism	2-oxoglutarate (2OG) and Fe(II)-dependent oxygenase superfamily protein [Arabidopsis thaliana]	molecular function: catalytic activity (GO:0003824);; molecular function: binding (GO:0005488)
gene-AT1G31690	AT1G31690	24.4191	2349	18.8043	1764	17.8289	1697	50.8847	5076	49.6332	5529	54.633	5966	5.72042e-35	-1.29516	down	[Q]	Secondary metabolites biosynthesis, transport and catabolism	Molecular Function: copper ion binding (GO:0005507);; Cellular Component: nucleus (GO:0005634);; Molecular Function: primary amine oxidase activity (GO:0008131);; Biological Process: amine metabolic process (GO:0009308);; Molecular Function: quinone binding (GO:0048038);;	K00276|0.0e+00|ath:AT1G31690|K00276 primary-amine oxidase [EC:1.4.3.21] | (RefSeq) Copper amine oxidase family protein	Glycine, serine and threonine metabolism (ko00260);; Tyrosine metabolism (ko00350);; Phenylalanine metabolism (ko00360);; beta-Alanine metabolism (ko00410);; Isoquinoline alkaloid biosynthesis (ko00950);; Tropane, piperidine and pyridine alkaloid biosynthesis (ko00960)	[Q]	Secondary metabolites biosynthesis, transport and catabolism	Copper amine oxidase, enzyme domain	Primary amine oxidase 2 OS=Arabidopsis thaliana OX=3702 GN=At1g31672 PE=3 SV=1	Q	Secondary metabolites biosynthesis, transport and catabolism	Copper amine oxidase family protein [Arabidopsis thaliana]	molecular function: binding (GO:0005488);; cellular component: cell (GO:0005623);; cellular component: organelle (GO:0043226);; cellular component: cell part (GO:0044464);; biological process: metabolic process (GO:0008152);; biological process: single-organism process (GO:0044699);; molecular function: catalytic activity (GO:0003824)
gene-AT3G01960	AT3G01960	0.546245	32	0.418218	24	1.32296	76	2.13358	128	2.50392	168	2.79304	183	2.43062e-05	-1.29491	down	--	--	--	--	--	--	--	--	--	--	--	hypothetical protein AT3G01960 [Arabidopsis thaliana]	--
gene-AT5G50335	AT5G50335	2.00937	58	3.18694	89	3.80512	108	8.75667	260	6.93083	230	9.54591	310	3.8173e-08	-1.29041	down	--	--	--	--	--	--	--	--	--	--	--	hypothetical protein AT5G50335 [Arabidopsis thaliana]	--
gene-AT5G57050	ABI2	1.95875	180	2.12044	187	2.21128	200	5.84529	548	5.49699	576	5.02714	516	1.65299e-17	-1.28471	down	--	--	Molecular Function: protein serine/threonine phosphatase activity (GO:0004722);; Molecular Function: metal ion binding (GO:0046872);;	K14497|8.7e-176|ath:AT5G57050|K14497 protein phosphatase 2C [EC:3.1.3.16] | (RefSeq) ABI2; Protein phosphatase 2C family protein	MAPK signaling pathway - plant (ko04016);; Plant hormone signal transduction (ko04075)	[T]	Signal transduction mechanisms	Protein phosphatase 2C	Protein phosphatase 2C 77 OS=Arabidopsis thaliana OX=3702 GN=ABI2 PE=1 SV=1	T	Signal transduction mechanisms	Protein phosphatase 2C family protein [Arabidopsis thaliana]	biological process: metabolic process (GO:0008152);; biological process: cellular process (GO:0009987);; molecular function: catalytic activity (GO:0003824);; molecular function: binding (GO:0005488)
gene-AT5G03190	CPUORF47	6.48585	518	6.91078	537	6.49558	527	15.2499	1300	16.9497	1596	16.3551	1524	1.93003e-37	-1.26769	down	--	--	Molecular Function: methyltransferase activity (GO:0008168);;	--	--	--	--	Methyltransferase domain	--	S	Function unknown	peptide upstream protein [Arabidopsis thaliana]	molecular function: catalytic activity (GO:0003824)
gene-AT2G25450	AT2G25450	56.5565	3733	55.457	3568	49.1061	3206	131.822	9021	122.115	9332	143.507	10752	3.69349e-56	-1.26755	down	[Q]	Secondary metabolites biosynthesis, transport and catabolism	Molecular Function: oxidoreductase activity (GO:0016491);; Molecular Function: metal ion binding (GO:0046872);;	K13229|4.2e-89|sbi:8070754|K13229 2,4-dihydroxy-1,4-benzoxazin-3-one-glucoside dioxygenase [EC:1.14.11.59] | (RefSeq) DIBOA-glucoside dioxygenase BX6	Benzoxazinoid biosynthesis (ko00402)	[QR]	Secondary metabolites biosynthesis, transport and catabolism;; General function prediction only	2OG-Fe(II) oxygenase superfamily	Probable 2-oxoacid dependent dioxygenase OS=Arabidopsis thaliana OX=3702 GN=GSL-OH PE=1 SV=1	Q	Secondary metabolites biosynthesis, transport and catabolism	2-oxoglutarate (2OG) and Fe(II)-dependent oxygenase superfamily protein [Arabidopsis thaliana]	molecular function: catalytic activity (GO:0003824);; molecular function: binding (GO:0005488)
gene-AT1G01250	AT1G01250	1.15182	43	0.768059	28	1.49063	55	4.85485	185	2.76113	118	2.96848	124	1.98045e-05	-1.26659	down	--	--	Molecular Function: DNA binding (GO:0003677);; Molecular Function: transcription factor activity, sequence-specific DNA binding (GO:0003700);; Cellular Component: nucleus (GO:0005634);;	K09286|2.0e-101|ath:AT1G01250|K09286 EREBP-like factor | (RefSeq) Integrase-type DNA-binding superfamily protein	--	--	--	AP2 domain	Ethylene-responsive transcription factor ERF023 OS=Arabidopsis thaliana OX=3702 GN=ERF023 PE=2 SV=1	K	Transcription	Integrase-type DNA-binding superfamily protein [Arabidopsis thaliana]	molecular function: binding (GO:0005488);; biological process: biological regulation (GO:0065007);; molecular function: nucleic acid binding transcription factor activity (GO:0001071);; cellular component: cell (GO:0005623);; cellular component: organelle (GO:0043226);; cellular component: cell part (GO:0044464)
gene-AT2G15620	NIR1	101.139	9125	98.0041	8620	97.8928	8738	245.74	22991	243.105	25400	236.429	24217	6.01464e-109	-1.26254	down	[C]	Energy production and conversion	Molecular Function: oxidoreductase activity (GO:0016491);; Molecular Function: heme binding (GO:0020037);; Molecular Function: iron-sulfur cluster binding (GO:0051536);;	K00366|0.0e+00|ath:AT2G15620|K00366 ferredoxin-nitrite reductase [EC:1.7.7.1] | (RefSeq) NIR1; nitrite reductase 1	Nitrogen metabolism (ko00910)	[P]	Inorganic ion transport and metabolism	Nitrite and sulphite reductase 4Fe-4S domain	Ferredoxin--nitrite reductase, chloroplastic OS=Arabidopsis thaliana OX=3702 GN=NIR1 PE=1 SV=1	P	Inorganic ion transport and metabolism	nitrite reductase 1 [Arabidopsis thaliana]	molecular function: catalytic activity (GO:0003824);; molecular function: binding (GO:0005488)
gene-AT4G38775	AT4G38775	2.3389	40	1.69623	29	1.39097	24	4.80115	86	7.37157	146	4.81146	94	4.20629e-05	-1.25512	down	--	--	--	--	--	--	--	--	--	--	--	hypothetical protein AT4G38775 [Arabidopsis thaliana]	--
gene-AT5G03140	AT5G03140	3.86753	454	3.41637	391	3.46671	403	9.06238	1103	9.19371	1250	8.30201	1106	1.34862e-27	-1.25046	down	[T]	Signal transduction mechanisms	Molecular Function: protein kinase activity (GO:0004672);; Molecular Function: ATP binding (GO:0005524);; Cellular Component: integral component of membrane (GO:0016021);; Molecular Function: carbohydrate binding (GO:0030246);;	K22133|3.7e-65|egr:104443802|K22133 oxalate---CoA ligase [EC:6.2.1.8] | (RefSeq) oxalate--CoA ligase	Glyoxylate and dicarboxylate metabolism (ko00630)	--	--	Legume lectin domain	L-type lectin-domain containing receptor kinase VIII.2 OS=Arabidopsis thaliana OX=3702 GN=LECRK82 PE=2 SV=1	T	Signal transduction mechanisms	Concanavalin A-like lectin protein kinase family protein [Arabidopsis thaliana]	biological process: metabolic process (GO:0008152);; biological process: cellular process (GO:0009987);; molecular function: catalytic activity (GO:0003824);; molecular function: binding (GO:0005488);; cellular component: membrane (GO:0016020);; cellular component: membrane part (GO:0044425)
gene-AT4G30450	AT4G30450	0.875891	28	1.65532	51	1.23115	38	3.30432	107	3.0693	111	4.9971	177	2.37922e-05	-1.24804	down	--	--	--	--	--	--	--	--	--	S	Function unknown	glycine-rich protein [Arabidopsis thaliana]	--
gene-AT2G22200	AT2G22200	1.24838	70	1.58789	87	1.37642	76	2.99054	174	3.40595	221	5.06705	321	2.0556e-07	-1.24595	down	--	--	Molecular Function: DNA binding (GO:0003677);; Molecular Function: transcription factor activity, sequence-specific DNA binding (GO:0003700);; Cellular Component: nucleus (GO:0005634);;	K09286|1.6e-82|csat:104713663|K09286 EREBP-like factor | (RefSeq) ethylene-responsive transcription factor ERF056-like	--	--	--	AP2 domain	Ethylene-responsive transcription factor ERF056 OS=Arabidopsis thaliana OX=3702 GN=ERF056 PE=2 SV=1	K	Transcription	Integrase-type DNA-binding superfamily protein [Arabidopsis thaliana]	molecular function: binding (GO:0005488);; biological process: biological regulation (GO:0065007);; molecular function: nucleic acid binding transcription factor activity (GO:0001071);; cellular component: cell (GO:0005623);; cellular component: organelle (GO:0043226);; cellular component: cell part (GO:0044464)
gene-AT2G18050	HIS1-3	1.80179	72	2.09067	81	3.24819	128	6.15432	253	5.35518	246	7.85602	353	1.19304e-07	-1.24494	down	--	--	Cellular Component: nucleosome (GO:0000786);; Molecular Function: double-stranded DNA binding (GO:0003690);; Cellular Component: nucleus (GO:0005634);; Biological Process: nucleosome assembly (GO:0006334);; Biological Process: regulation of transcription, DNA-templated (GO:0006355);; Biological Process: response to water deprivation (GO:0009414);; Biological Process: nucleosome positioning (GO:00…	K11275|4.4e-73|ath:AT2G18050|K11275 histone H1/5 | (RefSeq) HIS1-3; histone H1-3	--	--	--	linker histone H1 and H5 family	Histone H1 OS=Solanum pennellii OX=28526 PE=2 SV=1	B	Chromatin structure and dynamics	histone H1-3 [Arabidopsis thaliana]	cellular component: cell (GO:0005623);; cellular component: macromolecular complex (GO:0032991);; cellular component: organelle (GO:0043226);; cellular component: organelle part (GO:0044422);; cellular component: cell part (GO:0044464);; molecular function: binding (GO:0005488);; biological process: cellular process (GO:0009987);; biological process: cellular component organization or biogenesis …
gene-AT4G23150	CRK7	0.363529	34	0.310062	28	0.270349	25	0.771839	74	0.941367	101	1.20491	126	4.62317e-05	-1.24426	down	[T]	Signal transduction mechanisms	Molecular Function: protein kinase activity (GO:0004672);; Molecular Function: ATP binding (GO:0005524);; Cellular Component: integral component of membrane (GO:0016021);;	K24104|2.6e-97|thj:104799061|K24104 GPN-loop GTPase | (RefSeq) LOW QUALITY PROTEIN: uncharacterized protein LOC104799061	--	--	--	Protein tyrosine and serine/threonine kinase	Cysteine-rich receptor-like protein kinase 7 OS=Arabidopsis thaliana OX=3702 GN=CRK7 PE=2 SV=1	T	Signal transduction mechanisms	cysteine-rich RLK (RECEPTOR-like protein kinase) 7 [Arabidopsis thaliana]	biological process: metabolic process (GO:0008152);; biological process: cellular process (GO:0009987);; molecular function: catalytic activity (GO:0003824);; molecular function: binding (GO:0005488);; cellular component: membrane (GO:0016020);; cellular component: membrane part (GO:0044425)
gene-AT2G29500	AT2G29500	0.894367	39	1.09579	47	0.621257	27	2.69194	122	2.21336	112	2.7662	137	1.41711e-05	-1.2436	down	[O]	Posttranslational modification, protein turnover, chaperones	Biological Process: response to reactive oxygen species (GO:0000302);; Molecular Function: molecular_function (GO:0003674);; Molecular Function: binding (GO:0005488);; Molecular Function: protein binding (GO:0005515);; Cellular Component: cellular_component (GO:0005575);; Cellular Component: intracellular (GO:0005622);; Cellular Component: cell (GO:0005623);; Cellular Component: cytoplasm (GO:000…	K13993|4.4e-80|ath:AT2G29500|K13993 HSP20 family protein | (RefSeq) HSP20-like chaperones superfamily protein	Protein processing in endoplasmic reticulum (ko04141)	[O]	Posttranslational modification, protein turnover, chaperones	Hsp20/alpha crystallin family	17.6 kDa class I heat shock protein 2 OS=Arabidopsis thaliana OX=3702 GN=HSP17.6B PE=2 SV=1	O	Posttranslational modification, protein turnover, chaperones	HSP20-like chaperones superfamily protein [Arabidopsis thaliana]	biological process: response to stimulus (GO:0050896);; molecular function: binding (GO:0005488);; cellular component: cell (GO:0005623);; cellular component: cell part (GO:0044464)
gene-AT2G18480	AT2G18480	0.698598	59	0.291072	24	0.328176	28	1.8704	163	1.49568	146	0.886828	85	0.00012638	-1.23653	down	[G]	Carbohydrate transport and metabolism	Cellular Component: integral component of membrane (GO:0016021);; Molecular Function: transmembrane transporter activity (GO:0022857);;	K08150|2.1e-65|sly:101248490|K08150 MFS transporter, SP family, solute carrier family 2 (myo-inositol transporter), member 13 | (RefSeq) inositol transporter 1	--	[R]	General function prediction only	Sugar (and other) transporter	Probable polyol transporter 3 OS=Arabidopsis thaliana OX=3702 GN=PLT3 PE=3 SV=1	U	Intracellular trafficking, secretion, and vesicular transport	Major facilitator superfamily protein [Arabidopsis thaliana]	cellular component: membrane (GO:0016020);; cellular component: membrane part (GO:0044425);; biological process: localization (GO:0051179);; molecular function: transporter activity (GO:0005215)
gene-AT4G18530	AT4G18530	2.01701	154	2.29534	166	1.65632	131	4.8335	383	5.00604	445	5.04964	439	3.18502e-13	-1.22484	down	--	--	--	K09122|1.7e-67|sbi:8057957|K09122 uncharacterized protein | (RefSeq) uncharacterized protein LOC8057957	--	--	--	Protein of unknown function (DUF707)	--	S	Function unknown	lysine ketoglutarate reductase trans-splicing-like protein, putative (DUF707) [Arabidopsis thaliana]	--
gene-AT5G12950	AT5G12950	7.93064	1122	7.46673	1030	7.43558	1041	19.0909	2800	18.754	3071	16.8586	2707	6.72637e-44	-1.2225	down	[S]	Function unknown	Cellular Component: vacuole (GO:0005773);; Molecular Function: ligase activity (GO:0016874);;	K09955|0.0e+00|ath:AT5G12950|K09955 uncharacterized protein | (RefSeq) proline-tRNA ligase (DUF1680)	--	--	--	Beta-L-arabinofuranosidase, GH127	--	S	Function unknown	proline-tRNA ligase (DUF1680) [Arabidopsis thaliana]	cellular component: cell (GO:0005623);; cellular component: organelle (GO:0043226);; cellular component: cell part (GO:0044464);; molecular function: catalytic activity (GO:0003824)
gene-AT1G58270	ZW9	16.694	1279	12.3996	926	14.5365	1102	37.2224	2957	31.6367	2807	36.6323	3186	3.56149e-28	-1.22237	down	--	--	Cellular Component: nucleus (GO:0005634);; Cellular Component: plasmodesma (GO:0009506);; Cellular Component: integral component of membrane (GO:0016021);;	K11838|7.8e-12|cpap:110810640|K11838 ubiquitin carboxyl-terminal hydrolase 7 [EC:3.4.19.12] | (RefSeq) ubiquitin carboxyl-terminal hydrolase 12-like isoform X1	--	[DR]	Cell cycle control, cell division, chromosome partitioning;; General function prediction only	MATH domain	--	D	Cell cycle control, cell division, chromosome partitioning	TRAF-like family protein [Arabidopsis thaliana]	cellular component: cell (GO:0005623);; cellular component: organelle (GO:0043226);; cellular component: cell part (GO:0044464);; cellular component: cell junction (GO:0030054);; cellular component: membrane (GO:0016020);; cellular component: membrane part (GO:0044425)
gene-AT2G16990	AT2G16990	1.59095	135	0.811145	69	1.4952	126	2.90728	239	3.86317	366	4.08582	379	1.75905e-07	-1.21865	down	--	--	Cellular Component: integral component of membrane (GO:0016021);; Molecular Function: transmembrane transporter activity (GO:0022857);;	--	--	[R]	General function prediction only	Major Facilitator Superfamily	--	S	Function unknown	Major facilitator superfamily protein [Arabidopsis thaliana]	cellular component: membrane (GO:0016020);; cellular component: membrane part (GO:0044425);; biological process: localization (GO:0051179);; molecular function: transporter activity (GO:0005215)
gene-AT4G05150	AT4G05150	26.7536	2037	26.7773	1987	28.8468	2172	66.3393	5236	65.9863	5816	62.5449	5405	2.68338e-66	-1.21286	down	--	--	Molecular Function: protein serine/threonine kinase activity (GO:0004674);; Cellular Component: cytosol (GO:0005829);; Biological Process: protein autophosphorylation (GO:0046777);;	K03122|2.0e-09|mdm:114825099|K03122 transcription initiation factor TFIIA large subunit | (RefSeq) uncharacterized protein LOC114825099	Basal transcription factors (ko03022)	--	--	PB1 domain	--	S	Function unknown	Octicosapeptide/Phox/Bem1p family protein [Arabidopsis thaliana]	biological process: metabolic process (GO:0008152);; biological process: cellular process (GO:0009987);; molecular function: catalytic activity (GO:0003824);; cellular component: cell (GO:0005623);; cellular component: cell part (GO:0044464)
gene-AT5G60800	AT5G60800	4.37252	249	6.49836	360	5.27435	297	10.6994	630	14.0537	924	14.9297	963	4.79508e-14	-1.2096	down	--	--	Biological Process: metal ion transport (GO:0030001);; Molecular Function: metal ion binding (GO:0046872);;	--	--	[P]	Inorganic ion transport and metabolism	Heavy-metal-associated domain	Heavy metal-associated isoprenylated plant protein 3 OS=Arabidopsis thaliana OX=3702 GN=HIPP03 PE=1 SV=1	P	Inorganic ion transport and metabolism	Heavy metal transport/detoxification superfamily protein [Arabidopsis thaliana]	biological process: localization (GO:0051179);; molecular function: binding (GO:0005488)
gene-AT5G27220	AT5G27220	0.107454	18	0.187507	30	0.191033	31	0.503239	85	0.593707	113	0.445583	74	0.000151709	-1.20765	down	--	--	Cellular Component: cytosol (GO:0005829);;	--	--	--	--	Frigida-like protein	--	S	Function unknown	Frigida-like protein [Arabidopsis thaliana]	cellular component: cell (GO:0005623);; cellular component: cell part (GO:0044464)
gene-AT5G47640	NF-YB2	25.6573	1105	26.6221	1117	25.3478	1080	62.8263	2804	59.2408	2953	61.1746	2989	1.17499e-52	-1.20585	down	--	--	Cellular Component: nucleus (GO:0005634);; Biological Process: regulation of transcription, DNA-templated (GO:0006355);; Molecular Function: sequence-specific DNA binding (GO:0043565);; Molecular Function: protein heterodimerization activity (GO:0046982);;	K08065|9.7e-77|ath:AT5G47640|K08065 nuclear transcription Y subunit beta | (RefSeq) NF-YB2; nuclear factor Y, subunit B2	--	[K]	Transcription	Histone-like transcription factor (CBF/NF-Y) and archaeal histone	Nuclear transcription factor Y subunit B-2 OS=Arabidopsis thaliana OX=3702 GN=NFYB2 PE=1 SV=1	B	Chromatin structure and dynamics	nuclear factor Y, subunit B2 [Arabidopsis thaliana]	cellular component: cell (GO:0005623);; cellular component: organelle (GO:0043226);; cellular component: cell part (GO:0044464);; biological process: biological regulation (GO:0065007);; molecular function: binding (GO:0005488)
gene-AT5G10760	AT5G10760	4.36559	354	4.05076	320	3.88068	311	8.60264	723	11.1316	1044	9.83695	905	4.20527e-19	-1.20028	down	--	--	Molecular Function: aspartic-type endopeptidase activity (GO:0004190);;	K22683|3.8e-74|dcr:108205940|K22683 aspartyl protease family protein [EC:3.4.23.-] | (RefSeq) aspartyl protease family protein 2-like	--	[O]	Posttranslational modification, protein turnover, chaperones	Xylanase inhibitor N-terminal	Aspartyl protease AED1 OS=Arabidopsis thaliana OX=3702 GN=AED1 PE=2 SV=1	O	Posttranslational modification, protein turnover, chaperones	Eukaryotic aspartyl protease family protein [Arabidopsis thaliana]	biological process: metabolic process (GO:0008152);; molecular function: catalytic activity (GO:0003824)
gene-AT1G13609	AT1G13609	1.64386	32	0.987666	19	2.48829	47	5.59499	109	4.37892	97	5.48004	119	0.000124932	-1.19545	down	--	--	--	--	--	--	--	--	Defensin-like protein 287 OS=Arabidopsis thaliana OX=3702 GN=At1g13609 PE=3 SV=1	--	--	Defensin-like (DEFL) family protein [Arabidopsis thaliana]	--
gene-AT3G20440	EMB2729	1.77929	235	2.04567	264	2.03938	267	4.58231	627	4.621	707	4.84758	727	3.15478e-19	-1.19538	down	[G]	Carbohydrate transport and metabolism	Molecular Function: 1,4-alpha-glucan branching enzyme activity (GO:0003844);; Biological Process: glycogen biosynthetic process (GO:0005978);; Molecular Function: cation binding (GO:0043169);;	K00700|0.0e+00|ath:AT3G20440|K00700 1,4-alpha-glucan branching enzyme [EC:2.4.1.18] | (RefSeq) EMB2729; Alpha amylase family protein	Starch and sucrose metabolism (ko00500)	[G]	Carbohydrate transport and metabolism	Alpha amylase, C-terminal all-beta domain	1,4-alpha-glucan-branching enzyme 3, chloroplastic/amyloplastic OS=Arabidopsis thaliana OX=3702 GN=SBE3 PE=1 SV=1	G	Carbohydrate transport and metabolism	Alpha amylase family protein [Arabidopsis thaliana]	molecular function: catalytic activity (GO:0003824);; biological process: metabolic process (GO:0008152);; biological process: cellular process (GO:0009987);; biological process: single-organism process (GO:0044699);; molecular function: binding (GO:0005488)
gene-AT5G03240	UBQ3	141.014	8591	135.322	8035	131.825	7944	325.685	20565	316.926	22351	306.715	21216	8.30463e-84	-1.19131	down	[O]	Posttranslational modification, protein turnover, chaperones	Molecular Function: protein binding (GO:0005515);;	K08770|6.6e-168|aly:9307090|K08770 ubiquitin C | (RefSeq) polyubiquitin 4	Ubiquitin mediated proteolysis (ko04120)	[OR]	Posttranslational modification, protein turnover, chaperones;; General function prediction only	Ubiquitin family	Polyubiquitin 3 OS=Arabidopsis thaliana OX=3702 GN=UBQ3 PE=2 SV=1	O	Posttranslational modification, protein turnover, chaperones	PREDICTED: polyubiquitin 4-like [Camelina sativa]	molecular function: binding (GO:0005488)
gene-AT4G09020	ISA3	8.30485	939	8.46606	933	7.84776	878	20.0625	2351	18.9288	2477	18.6568	2393	2.82485e-43	-1.19086	down	[G]	Carbohydrate transport and metabolism	Molecular Function: hydrolase activity, hydrolyzing O-glycosyl compounds (GO:0004553);; Biological Process: carbohydrate metabolic process (GO:0005975);;	K01214|0.0e+00|ath:AT4G09020|K01214 isoamylase [EC:3.2.1.68] | (RefSeq) ISA3; isoamylase 3	Starch and sucrose metabolism (ko00500)	[G]	Carbohydrate transport and metabolism	Alpha amylase, catalytic domain	Isoamylase 3, chloroplastic OS=Arabidopsis thaliana OX=3702 GN=ISA3 PE=1 SV=2	G	Carbohydrate transport and metabolism	isoamylase 3 [Arabidopsis thaliana]	molecular function: catalytic activity (GO:0003824);; biological process: metabolic process (GO:0008152)
gene-AT2G25510	AT2G25510	378.093	11748	333.789	10071	303.956	9402	752.114	24109	800.185	28601	836.396	29346	4.50437e-50	-1.18997	down	--	--	Cellular Component: integral component of membrane (GO:0016021);;	--	--	--	--	--	--	--	--	transmembrane protein [Arabidopsis thaliana]	cellular component: membrane (GO:0016020);; cellular component: membrane part (GO:0044425)
gene-AT3G08860	PYD4	0.380011	37	0.354097	34	0.198618	19	0.763766	77	0.95361	80	1.4693	157	0.000292866	-1.188	down	[E]	Amino acid transport and metabolism	Molecular Function: transaminase activity (GO:0008483);; Molecular Function: pyridoxal phosphate binding (GO:0030170);;	K00827|1.3e-282|ath:AT3G08860|K00827 alanine-glyoxylate transaminase / (R)-3-amino-2-methylpropionate-pyruvate transaminase [EC:2.6.1.44 2.6.1.40] | (RefSeq) PYD4; PYRIMIDINE 4	Alanine, aspartate and glutamate metabolism (ko00250);; Glycine, serine and threonine metabolism (ko00260);; Cysteine and methionine metabolism (ko00270);; Valine, leucine and isoleucine degradation (ko00280)	[E]	Amino acid transport and metabolism	Aminotransferase class-III	Alanine--glyoxylate aminotransferase 2 homolog 3, mitochondrial OS=Arabidopsis thaliana OX=3702 GN=At3g08860 PE=2 SV=1	E	Amino acid transport and metabolism	PYRIMIDINE 4 [Arabidopsis thaliana]	molecular function: catalytic activity (GO:0003824);; molecular function: binding (GO:0005488)
gene-AT4G09500	AT4G09500	0.813858	58	1.66711	117	1.13114	80	2.75968	204	3.42418	284	3.19406	260	9.79187e-07	-1.1872	down	--	--	Molecular Function: UDP-glycosyltransferase activity (GO:0008194);;	K17193|5.6e-152|dzi:111302334|K17193 anthocyanidin 3-O-glucoside 2'''-O-xylosyltransferase [EC:2.4.2.51] | (RefSeq) UDP-glycosyltransferase 79B6-like	Anthocyanin biosynthesis (ko00942)	[GC]	Carbohydrate transport and metabolism;; Energy production and conversion	UDP-glucoronosyl and UDP-glucosyl transferase	UDP-glycosyltransferase 79B7 OS=Arabidopsis thaliana OX=3702 GN=UGT79B7 PE=2 SV=1	--	--	UDP-Glycosyltransferase superfamily protein [Arabidopsis thaliana]	molecular function: catalytic activity (GO:0003824)
gene-AT1G48370	YSL8	1.47728	153	1.59045	158	1.58127	162	3.60755	382	3.19147	381	4.65435	540	5.0604e-11	-1.18703	down	[S]	Function unknown	Cellular Component: integral component of membrane (GO:0016021);; Biological Process: transmembrane transport (GO:0055085);;	K15363|9.9e-106|bna:111210893|K15363 fanconi-associated nuclease 1 [EC:3.1.21.- 3.1.4.1] | (RefSeq) fanconi-associated nuclease 1 homolog	--	--	--	OPT oligopeptide transporter protein	Probable metal-nicotianamine transporter YSL8 OS=Arabidopsis thaliana OX=3702 GN=YSL8 PE=1 SV=2	S	Function unknown	YELLOW STRIPE like 8 [Arabidopsis thaliana]	cellular component: membrane (GO:0016020);; cellular component: membrane part (GO:0044425);; biological process: localization (GO:0051179)
gene-AT1G21410	SKP2A	4.13695	270	3.2472	207	4.31085	279	9.32323	630	9.67551	733	9.02742	670	5.05244e-16	-1.18605	down	--	--	Cellular Component: ubiquitin ligase complex (GO:0000151);; Molecular Function: molecular_function (GO:0003674);; Molecular Function: catalytic activity (GO:0003824);; Molecular Function: ubiquitin-protein transferase activity (GO:0004842);; Molecular Function: protein binding (GO:0005515);; Cellular Component: cellular_component (GO:0005575);; Cellular Component: intracellular (GO:0005622);; Cel…	K03875|8.9e-132|ath:AT1G21410|K03875 F-box and leucine-rich repeat protein 1 (S-phase kinase-associated protein 2) | (RefSeq) SKP2A; F-box/RNI-like superfamily protein	Ubiquitin mediated proteolysis (ko04120)	[R]	General function prediction only	Leucine Rich repeat	F-box protein SKP2A OS=Arabidopsis thaliana OX=3702 GN=SKP2A PE=1 SV=1	S	Function unknown	F-box/RNI-like superfamily protein [Arabidopsis thaliana]	cellular component: cell (GO:0005623);; cellular component: macromolecular complex (GO:0032991);; cellular component: cell part (GO:0044464);; molecular function: catalytic activity (GO:0003824);; molecular function: binding (GO:0005488);; cellular component: organelle (GO:0043226);; biological process: metabolic process (GO:0008152);; biological process: cellular process (GO:0009987);; biologica…
gene-AT3G45140	LOX2	232.504	28730	104.781	12617	150.997	18461	425.804	54536	451.097	64560	821.355	115252	0.000873141	-1.18424	down	--	--	Molecular Function: oxidoreductase activity, acting on single donors with incorporation of molecular oxygen, incorporation of two atoms of oxygen (GO:0016702);; Biological Process: oxylipin biosynthetic process (GO:0031408);; Molecular Function: metal ion binding (GO:0046872);;	K00454|0.0e+00|ath:AT3G45140|K00454 lipoxygenase [EC:1.13.11.12] | (RefSeq) LOX2; lipoxygenase 2	Linoleic acid metabolism (ko00591);; alpha-Linolenic acid metabolism (ko00592)	--	--	Lipoxygenase	Lipoxygenase 2, chloroplastic OS=Arabidopsis thaliana OX=3702 GN=LOX2 PE=1 SV=1	E	Amino acid transport and metabolism	lipoxygenase 2 [Arabidopsis thaliana]	biological process: metabolic process (GO:0008152);; biological process: single-organism process (GO:0044699);; molecular function: catalytic activity (GO:0003824);; biological process: cellular process (GO:0009987);; molecular function: binding (GO:0005488)
gene-AT1G02850	BGLU11	1.75025	152	1.16144	96	1.17111	97	2.54396	226	3.72822	369	4.19075	402	2.4722e-07	-1.18249	down	[G]	Carbohydrate transport and metabolism	Molecular Function: hydrolase activity, hydrolyzing O-glycosyl compounds (GO:0004553);; Biological Process: carbohydrate metabolic process (GO:0005975);;	K01188|1.0e-251|ath:AT1G02850|K01188 beta-glucosidase [EC:3.2.1.21] | (RefSeq) BGLU11; beta glucosidase 11	Cyanoamino acid metabolism (ko00460);; Starch and sucrose metabolism (ko00500);; Phenylpropanoid biosynthesis (ko00940)	[G]	Carbohydrate transport and metabolism	Glycosyl hydrolase family 1	Beta-glucosidase 11 OS=Arabidopsis thaliana OX=3702 GN=BGLU11 PE=2 SV=2	G	Carbohydrate transport and metabolism	beta glucosidase 11 [Arabidopsis thaliana]	molecular function: catalytic activity (GO:0003824);; biological process: metabolic process (GO:0008152)
gene-AT4G25434	NUDT10	0.152714	12	0.410461	31	0.235787	16	0.885015	61	1.01467	80	1.10838	77	0.000597891	-1.18243	down	[F]	Nucleotide transport and metabolism	Molecular Function: hydrolase activity (GO:0016787);;	K22763|2.8e-41|lja:Lj2g3v1989220.3|K22763 deubiquitinase DESI2 [EC:3.4.19.12] | (RefSeq) Lj2g3v1989220.3; -	--	[T]	Signal transduction mechanisms	NUDIX domain	Nudix hydrolase 10 OS=Arabidopsis thaliana OX=3702 GN=NUDT10 PE=1 SV=1	T	Signal transduction mechanisms	nudix hydrolase homolog 10 [Arabidopsis thaliana]	molecular function: catalytic activity (GO:0003824)
gene-AT1G25425	CLE43	0.662029	40	0.548319	33	0.805035	48	2.32726	146	1.48486	104	1.79733	123	4.20235e-05	-1.17923	down	--	--	Cellular Component: integral component of membrane (GO:0016021);;	--	--	--	--	--	CLAVATA3/ESR (CLE)-related protein 43 OS=Arabidopsis thaliana OX=3702 GN=CLE43 PE=2 SV=1	--	--	unknown, partial [Arabidopsis thaliana]	cellular component: membrane (GO:0016020);; cellular component: membrane part (GO:0044425)
gene-AT5G08130	BIM1	7.61858	854	7.87505	862	7.73551	857	15.8013	1818	18.6607	2413	20.0761	2527	5.74098e-32	-1.17657	down	--	--	Molecular Function: DNA binding (GO:0003677);; Molecular Function: transcription factor activity, sequence-specific DNA binding (GO:0003700);; Cellular Component: nucleus (GO:0005634);; Biological Process: transcription, DNA-templated (GO:0006351);; Biological Process: regulation of transcription, DNA-templated (GO:0006355);; Biological Process: brassinosteroid mediated signaling pathway (GO:0009…	--	--	--	--	Helix-loop-helix DNA-binding domain	Transcription factor BIM1 OS=Arabidopsis thaliana OX=3702 GN=BIM1 PE=1 SV=2	K	Transcription	basic helix-loop-helix (bHLH) DNA-binding superfamily protein [Arabidopsis thaliana]	molecular function: binding (GO:0005488);; biological process: biological regulation (GO:0065007);; molecular function: nucleic acid binding transcription factor activity (GO:0001071);; cellular component: cell (GO:0005623);; cellular component: organelle (GO:0043226);; cellular component: cell part (GO:0044464);; biological process: metabolic process (GO:0008152);; biological process: cellular p…
gene-AT4G22200	KT2/3	6.15172	808	7.52987	964	6.29415	818	14.5605	1983	15.883	2416	15.9224	2376	9.28913e-34	-1.17538	down	[T]	Signal transduction mechanisms	Molecular Function: voltage-gated potassium channel activity (GO:0005249);; Cellular Component: integral component of membrane (GO:0016021);;	K21867|0.0e+00|ath:AT4G22200|K21867 potassium channel | (RefSeq) KT2/3; potassium transport 2/3	--	[PT]	Inorganic ion transport and metabolism;; Signal transduction mechanisms	Ion transport protein	Potassium channel AKT2/3 OS=Arabidopsis thaliana OX=3702 GN=AKT2 PE=1 SV=1	--	--	potassium transport 2/3 [Arabidopsis thaliana]	biological process: cellular process (GO:0009987);; biological process: single-organism process (GO:0044699);; biological process: localization (GO:0051179);; biological process: biological regulation (GO:0065007);; molecular function: transporter activity (GO:0005215);; cellular component: membrane (GO:0016020);; cellular component: membrane part (GO:0044425)
gene-AT3G50120	AT3G50120	0.777569	60	0.883245	66	0.665538	51	2.12674	169	2.17224	193	1.74294	152	1.92767e-06	-1.17487	down	--	--	Cellular Component: integral component of membrane (GO:0016021);;	K01193|5.7e-26|ats:109747879|K01193 beta-fructofuranosidase [EC:3.2.1.26] | (RefSeq) LOC109747879; beta-fructofuranosidase, insoluble isoenzyme 3-like	Galactose metabolism (ko00052);; Starch and sucrose metabolism (ko00500)	--	--	Plant protein of unknown function	UPF0481 protein At3g47200 OS=Arabidopsis thaliana OX=3702 GN=At3g47200 PE=2 SV=1	S	Function unknown	transmembrane protein, putative (DUF247) [Arabidopsis thaliana]	cellular component: membrane (GO:0016020);; cellular component: membrane part (GO:0044425)
gene-AT1G13130	AT1G13130	0.149632	12	0.099567	8	0.376501	29	0.920033	75	0.607437	55	0.746339	66	0.00118946	-1.17386	down	[G]	Carbohydrate transport and metabolism	Molecular Function: hydrolase activity, hydrolyzing O-glycosyl compounds (GO:0004553);; Biological Process: carbohydrate metabolic process (GO:0005975);;	K01179|2.8e-124|oeu:111398562|K01179 endoglucanase [EC:3.2.1.4] | (RefSeq) uncharacterized protein LOC111398562	Starch and sucrose metabolism (ko00500)	--	--	Cellulase (glycosyl hydrolase family 5)	Glycosyl hydrolase 5 family protein OS=Chamaecyparis obtusa OX=13415 PE=1 SV=1	G	Carbohydrate transport and metabolism	Cellulase (glycosyl hydrolase family 5) protein [Arabidopsis thaliana]	molecular function: catalytic activity (GO:0003824);; biological process: metabolic process (GO:0008152)
gene-AT4G12900	AT4G12900	2.18556	103	1.42034	65	2.26329	105	4.79064	233	4.72314	257	5.19397	277	1.32346e-07	-1.16831	down	--	--	--	--	--	[O]	Posttranslational modification, protein turnover, chaperones	Gamma interferon inducible lysosomal thiol reductase (GILT)	Gamma-interferon-responsive lysosomal thiol protein OS=Arabidopsis thaliana OX=3702 GN=GILT PE=2 SV=1	O	Posttranslational modification, protein turnover, chaperones	Gamma interferon responsive lysosomal thiol (GILT) reductase family protein [Arabidopsis thaliana]	--
gene-AT3G02885	GASA5	0.393393	14	0.452886	16	0.506999	18	1.19209	44	1.6953	70	1.57684	64	0.000803056	-1.16747	down	--	--	Biological Process: response to acid chemical (GO:0001101);; Cellular Component: cellular_component (GO:0005575);; Cellular Component: cell-cell junction (GO:0005911);; Biological Process: response to stress (GO:0006950);; Biological Process: biological_process (GO:0008150);; Biological Process: response to temperature stimulus (GO:0009266);; Biological Process: response to heat (GO:0009408);; Ce…	K03860|1.0e-26|nnu:104608881|K03860 phosphatidylinositol N-acetylglucosaminyltransferase subunit Q | (RefSeq) N-acetylglucosaminyl-phosphatidylinositol biosynthetic protein gpi1-like	Glycosylphosphatidylinositol (GPI)-anchor biosynthesis (ko00563)	--	--	Gibberellin regulated protein	Gibberellin-regulated protein 5 OS=Arabidopsis thaliana OX=3702 GN=GASA5 PE=2 SV=1	S	Function unknown	GAST1 protein homolog 5 [Arabidopsis thaliana]	biological process: response to stimulus (GO:0050896);; cellular component: cell junction (GO:0030054);; cellular component: symplast (GO:0055044)
gene-AT5G50010	AT5G50010	0.328281	26	0.868166	65	0.647416	49	1.72047	137	1.34534	120	2.09089	182	9.00092e-05	-1.16739	down	--	--	Molecular Function: protein dimerization activity (GO:0046983);;	--	--	--	--	--	Transcription factor bHLH145 OS=Arabidopsis thaliana OX=3702 GN=BHLH145 PE=1 SV=1	K	Transcription	transcription factor bHLH145 [Arabidopsis thaliana]	molecular function: binding (GO:0005488)
gene-AT5G15500	AT5G15500	0.413993	30	0.994209	66	0.740754	50	1.75287	127	2.0069	161	1.99452	156	3.37195e-05	-1.16533	down	--	--	Cellular Component: integral component of membrane (GO:0016021);;	K00889|8.4e-10|dcr:108218789|K00889 1-phosphatidylinositol-4-phosphate 5-kinase [EC:2.7.1.68] | (RefSeq) phosphatidylinositol 4-phosphate 5-kinase 6-like	Inositol phosphate metabolism (ko00562);; Phosphatidylinositol signaling system (ko04070);; Endocytosis (ko04144)	[R]	General function prediction only	Ankyrin repeats (many copies)	Ankyrin repeat-containing protein BDA1 OS=Arabidopsis thaliana OX=3702 GN=BAD1 PE=1 SV=1	S	Function unknown	Ankyrin repeat family protein [Arabidopsis thaliana]	cellular component: membrane (GO:0016020);; cellular component: membrane part (GO:0044425)
gene-AT5G50240	PIMT2	5.48283	241	4.53246	192	4.36048	189	12.0149	541	10.353	521	12.0787	593	2.09317e-13	-1.16408	down	[O]	Posttranslational modification, protein turnover, chaperones	Molecular Function: protein-L-isoaspartate (D-aspartate) O-methyltransferase activity (GO:0004719);;	K00573|9.0e-173|ath:AT5G50240|K00573 protein-L-isoaspartate(D-aspartate) O-methyltransferase [EC:2.1.1.77] | (RefSeq) PIMT2; protein-l-isoaspartate methyltransferase 2	--	[O]	Posttranslational modification, protein turnover, chaperones	Protein-L-isoaspartate(D-aspartate) O-methyltransferase (PCMT)	Protein-L-isoaspartate O-methyltransferase 2 OS=Arabidopsis thaliana OX=3702 GN=PIMT2 PE=1 SV=1	O	Posttranslational modification, protein turnover, chaperones	protein-l-isoaspartate methyltransferase 2 [Arabidopsis thaliana]	biological process: metabolic process (GO:0008152);; biological process: cellular process (GO:0009987);; molecular function: catalytic activity (GO:0003824)
gene-AT5G05960	AT5G05960	3.12069	156	1.10987	54	1.27926	63	4.38313	226	5.53662	319	5.05858	286	3.57782e-05	-1.16358	down	--	--	Molecular Function: fatty acid binding (GO:0005504);; Biological Process: systemic acquired resistance (GO:0009627);;	--	--	--	--	Probable lipid transfer	--	S	Function unknown	Bifunctional inhibitor/lipid-transfer protein/seed storage 2S albumin superfamily protein [Arabidopsis thaliana]	molecular function: binding (GO:0005488);; biological process: immune system process (GO:0002376);; biological process: response to stimulus (GO:0050896);; biological process: multi-organism process (GO:0051704)
gene-AT5G43400	AT5G43400	1.00675	100	0.599595	58	0.833764	82	2.07398	213	1.93975	222	2.16641	243	5.87505e-07	-1.16161	down	[R]	General function prediction only	--	K07456|1.1e-34|pavi:110766748|K07456 DNA mismatch repair protein MutS2 | (RefSeq) uncharacterized protein LOC110766748	Mismatch repair (ko03430)	--	--	Domain of unknown function (DUF2828)	--	S	Function unknown	plant/protein [Arabidopsis thaliana]	--
gene-AT3G26230	CYP71B24	3.94427	301	3.45424	257	3.96424	299	9.76486	772	7.62282	673	9.32488	807	7.82117e-16	-1.16123	down	[QV]	Secondary metabolites biosynthesis, transport and catabolism;; Defense mechanisms	Molecular Function: iron ion binding (GO:0005506);; Molecular Function: oxidoreductase activity, acting on paired donors, with incorporation or reduction of molecular oxygen (GO:0016705);; Molecular Function: heme binding (GO:0020037);;	K20617|3.1e-143|boe:106298990|K20617 cytochrome P450 family 71 subfamily A | (RefSeq) cytochrome P450 71B5	--	[Q]	Secondary metabolites biosynthesis, transport and catabolism	Cytochrome P450	Cytochrome P450 71B24 OS=Arabidopsis thaliana OX=3702 GN=CYP71B24 PE=2 SV=1	Q	Secondary metabolites biosynthesis, transport and catabolism	cytochrome P450, family 71, subfamily B, polypeptide 24 [Arabidopsis thaliana]	molecular function: binding (GO:0005488);; biological process: metabolic process (GO:0008152);; biological process: single-organism process (GO:0044699);; molecular function: catalytic activity (GO:0003824)
gene-AT2G43100	IPMI2	17.9619	886	15.6382	752	14.3218	699	32.6563	1670	34.8822	1991	44.0056	2463	3.11233e-21	-1.16114	down	[E]	Amino acid transport and metabolism	Molecular Function: molecular_function (GO:0003674);; Molecular Function: catalytic activity (GO:0003824);; Molecular Function: 3-isopropylmalate dehydratase activity (GO:0003861);; Cellular Component: cellular_component (GO:0005575);; Cellular Component: intracellular (GO:0005622);; Cellular Component: cell (GO:0005623);; Cellular Component: cytoplasm (GO:0005737);; Biological Process: organic a…	K21359|2.4e-139|ath:AT2G43100|K21359 3-isopropylmalate/methylthioalkylmalate dehydratase small subunit [EC:4.2.1.33 4.2.1.170] | (RefSeq) IPMI2; isopropylmalate isomerase 2	Valine, leucine and isoleucine biosynthesis (ko00290);; Glucosinolate biosynthesis (ko00966);; 2-Oxocarboxylic acid metabolism (ko01210)	[E]	Amino acid transport and metabolism	Aconitase C-terminal domain	3-isopropylmalate dehydratase small subunit 2 OS=Arabidopsis thaliana OX=3702 GN=SSU2 PE=1 SV=1	E	Amino acid transport and metabolism	isopropylmalate isomerase 2 [Arabidopsis thaliana]	molecular function: catalytic activity (GO:0003824);; cellular component: cell (GO:0005623);; cellular component: cell part (GO:0044464);; biological process: metabolic process (GO:0008152);; biological process: cellular process (GO:0009987);; biological process: single-organism process (GO:0044699);; biological process: response to stimulus (GO:0050896);; biological process: cellular component o…
gene-AT3G11020	DREB2B	0.467728	31	0.396254	25	0.179831	12	1.06437	71	0.996061	75	1.23638	91	0.000571384	-1.16089	down	--	--	Molecular Function: DNA binding (GO:0003677);; Molecular Function: transcription factor activity, sequence-specific DNA binding (GO:0003700);; Cellular Component: nucleus (GO:0005634);;	K09286|4.3e-181|ath:AT3G11020|K09286 EREBP-like factor | (RefSeq) DREB2B; DRE/CRT-binding protein 2B	--	--	--	AP2 domain	Dehydration-responsive element-binding protein 2B OS=Arabidopsis thaliana OX=3702 GN=DREB2B PE=2 SV=1	K	Transcription	DRE/CRT-binding protein 2B [Arabidopsis thaliana]	molecular function: binding (GO:0005488);; biological process: biological regulation (GO:0065007);; molecular function: nucleic acid binding transcription factor activity (GO:0001071);; cellular component: cell (GO:0005623);; cellular component: organelle (GO:0043226);; cellular component: cell part (GO:0044464)
gene-AT3G48290	CYP71A24	0.261753	23	0.234297	20	0.293433	25	0.970496	83	0.757642	74	0.71677	69	0.000360439	-1.16017	down	[QV]	Secondary metabolites biosynthesis, transport and catabolism;; Defense mechanisms	Molecular Function: monooxygenase activity (GO:0004497);; Molecular Function: iron ion binding (GO:0005506);; Molecular Function: oxidoreductase activity, acting on paired donors, with incorporation or reduction of molecular oxygen (GO:0016705);; Molecular Function: heme binding (GO:0020037);;	K20617|5.4e-207|aly:9311961|K20617 cytochrome P450 family 71 subfamily A | (RefSeq) cytochrome P450 71A22	--	[Q]	Secondary metabolites biosynthesis, transport and catabolism	Cytochrome P450	Cytochrome P450 71A24 OS=Arabidopsis thaliana OX=3702 GN=CYP71A24 PE=2 SV=3	Q	Secondary metabolites biosynthesis, transport and catabolism	cytochrome P450, family 71, subfamily A, polypeptide 24 [Arabidopsis thaliana]	biological process: metabolic process (GO:0008152);; biological process: single-organism process (GO:0044699);; molecular function: catalytic activity (GO:0003824);; molecular function: binding (GO:0005488)
gene-AT5G52050	AT5G52050	0.997904	90	2.05228	179	1.56598	139	2.65053	246	3.96899	412	5.00362	509	2.12084e-06	-1.14956	down	[V]	Defense mechanisms	Molecular Function: antiporter activity (GO:0015297);; Cellular Component: integral component of membrane (GO:0016021);; Molecular Function: xenobiotic transporter activity (GO:0042910);;	K03327|8.6e-282|ath:AT5G52050|K03327 multidrug resistance protein, MATE family | (RefSeq) MATE efflux family protein	--	[R]	General function prediction only	MatE	Protein DETOXIFICATION 50 OS=Arabidopsis thaliana OX=3702 GN=DTX50 PE=2 SV=1	V	Defense mechanisms	MATE efflux family protein [Arabidopsis thaliana]	biological process: localization (GO:0051179);; molecular function: transporter activity (GO:0005215);; cellular component: membrane (GO:0016020);; cellular component: membrane part (GO:0044425)
gene-AT1G53070	AT1G53070	3.04591	165	2.92161	155	3.32746	179	7.58076	426	6.64774	417	7.71355	474	2.37243e-12	-1.14867	down	--	--	Molecular Function: carbohydrate binding (GO:0030246);;	K11303|9.4e-09|bna:111214374|K11303 histone acetyltransferase 1 [EC:2.3.1.48] | (RefSeq) histone acetyltransferase type B catalytic subunit-like	--	--	--	Legume lectin domain	Lectin-like protein At1g53070 OS=Arabidopsis thaliana OX=3702 GN=At1g53070 PE=2 SV=1	T	Signal transduction mechanisms	Legume lectin family protein [Arabidopsis thaliana]	molecular function: binding (GO:0005488)
gene-AT3G16030	CES101	0.899185	109	0.997397	121	0.938113	113	2.05393	260	2.39581	334	2.39973	331	1.06837e-09	-1.14864	down	--	--	Molecular Function: protein kinase activity (GO:0004672);; Molecular Function: ATP binding (GO:0005524);; Cellular Component: integral component of membrane (GO:0016021);;	K24104|2.1e-27|thj:104799061|K24104 GPN-loop GTPase | (RefSeq) LOW QUALITY PROTEIN: uncharacterized protein LOC104799061	--	--	--	D-mannose binding lectin	G-type lectin S-receptor-like serine/threonine-protein kinase CES101 OS=Arabidopsis thaliana OX=3702 GN=CES101 PE=2 SV=2	T	Signal transduction mechanisms	lectin protein kinase family protein [Arabidopsis thaliana]	biological process: metabolic process (GO:0008152);; biological process: cellular process (GO:0009987);; molecular function: catalytic activity (GO:0003824);; molecular function: binding (GO:0005488);; cellular component: membrane (GO:0016020);; cellular component: membrane part (GO:0044425)
gene-AT5G57760	AT5G57760	6.45472	147	6.12326	136	7.60144	172	18.7574	443	16.589	438	12.971	336	1.45041e-09	-1.14757	down	--	--	--	--	--	--	--	--	--	--	--	hypothetical protein AT5G57760 [Arabidopsis thaliana]	--
gene-AT1G53160	SPL4	1.20567	68	0.779117	43	0.878394	47	2.69835	155	2.62683	161	2.32816	142	1.41777e-05	-1.14676	down	--	--	Molecular Function: DNA binding (GO:0003677);; Molecular Function: transcription factor activity, sequence-specific DNA binding (GO:0003700);; Cellular Component: nucleus (GO:0005634);; Biological Process: flower development (GO:0009908);; Cellular Component: host cell nucleus (GO:0042025);; Molecular Function: metal ion binding (GO:0046872);;	K13415|7.6e-20|mdm:103413440|K13415 protein brassinosteroid insensitive 1 [EC:2.7.10.1 2.7.11.1] | (RefSeq) uncharacterized protein LOC103413440 isoform X1	Plant hormone signal transduction (ko04075)	--	--	SBP domain	Squamosa promoter-binding-like protein 4 OS=Arabidopsis thaliana OX=3702 GN=SPL4 PE=1 SV=1	K	Transcription	squamosa promoter binding protein-like 4 [Arabidopsis thaliana]	molecular function: binding (GO:0005488);; biological process: biological regulation (GO:0065007);; molecular function: nucleic acid binding transcription factor activity (GO:0001071);; cellular component: cell (GO:0005623);; cellular component: organelle (GO:0043226);; cellular component: cell part (GO:0044464);; biological process: reproduction (GO:0000003);; biological process: reproductive pr…
gene-AT1G49500	AT1G49500	14.4786	740	19.4302	968	16.424	830	40.2404	2131	34.7348	2054	40.0187	2320	3.39755e-25	-1.14553	down	--	--	--	--	--	--	--	--	--	--	--	transcription initiation factor TFIID subunit 1b-like protein [Arabidopsis thaliana]	--
gene-AT3G61160	AT3G61160	3.45429	274	3.22923	247	3.07224	237	7.86235	644	7.87014	722	6.80298	607	1.08205e-15	-1.14524	down	[M]	Cell wall/membrane/envelope biogenesis	Molecular Function: protein serine/threonine kinase activity (GO:0004674);; Molecular Function: ATP binding (GO:0005524);;	K00924|1.9e-184|fve:101292051|K00924 kinase [EC:2.7.1.-] | (RefSeq) shaggy-related protein kinase theta-like	--	[G]	Carbohydrate transport and metabolism	Protein kinase domain	Shaggy-related protein kinase beta OS=Arabidopsis thaliana OX=3702 GN=ASK2 PE=2 SV=1	T	Signal transduction mechanisms	Protein kinase superfamily protein [Arabidopsis thaliana]	biological process: metabolic process (GO:0008152);; biological process: cellular process (GO:0009987);; molecular function: catalytic activity (GO:0003824);; molecular function: binding (GO:0005488)
gene-AT5G44400	AT5G44400	7.72547	641	5.99938	485	8.0896	664	16.2331	1395	17.8658	1715	16.0276	1508	2.50592e-21	-1.14494	down	[C]	Energy production and conversion	Molecular Function: oxidoreductase activity (GO:0016491);; Molecular Function: flavin adenine dinucleotide binding (GO:0050660);;	K22395|5.5e-218|eus:EUTSA_v10000844mg|K22395 cinnamyl-alcohol dehydrogenase [EC:1.1.1.195] | (RefSeq) hypothetical protein	Phenylpropanoid biosynthesis (ko00940)	--	--	FAD binding domain	Berberine bridge enzyme-like 26 OS=Arabidopsis thaliana OX=3702 GN=At5g44400 PE=2 SV=1	C	Energy production and conversion	FAD-binding Berberine family protein [Arabidopsis thaliana]	molecular function: catalytic activity (GO:0003824);; molecular function: binding (GO:0005488)
gene-AT5G64550	AT5G64550	4.14444	432	6.02036	612	5.19996	537	12.6424	1367	10.7589	1299	11.9149	1410	1.10127e-18	-1.14342	down	--	--	--	--	--	--	--	--	--	--	--	loricrin-like protein [Arabidopsis thaliana]	--
gene-AT1G08890	AT1G08890	2.9609	229	2.41826	182	1.64366	126	6.03708	483	5.21521	466	5.54428	486	5.13515e-09	-1.13716	down	[G]	Carbohydrate transport and metabolism	Cellular Component: integral component of membrane (GO:0016021);; Molecular Function: transmembrane transporter activity (GO:0022857);;	K03444|3.1e-262|ath:AT1G08890|K03444 MFS transporter, SP family, ERD6-like sugar transporter | (RefSeq) Major facilitator superfamily protein	--	[R]	General function prediction only	Sugar (and other) transporter	Sugar transporter ERD6-like 1 OS=Arabidopsis thaliana OX=3702 GN=SUGTL4 PE=2 SV=2	U	Intracellular trafficking, secretion, and vesicular transport	Major facilitator superfamily protein [Arabidopsis thaliana]	cellular component: membrane (GO:0016020);; cellular component: membrane part (GO:0044425);; biological process: localization (GO:0051179);; molecular function: transporter activity (GO:0005215)
gene-AT3G04010	AT3G04010	0.394111	41	0.413829	42	0.229618	24	0.828603	89	1.07793	129	0.950059	111	0.000154379	-1.13523	down	--	--	Molecular Function: hydrolase activity, hydrolyzing O-glycosyl compounds (GO:0004553);; Biological Process: carbohydrate metabolic process (GO:0005975);; Cellular Component: anchored component of membrane (GO:0031225);; Cellular Component: anchored component of plasma membrane (GO:0046658);;	K19893|9.0e-143|qsu:111998481|K19893 glucan endo-1,3-beta-glucosidase 5/6 [EC:3.2.1.39] | (RefSeq) glucan endo-1,3-beta-glucosidase 5	Starch and sucrose metabolism (ko00500)	--	--	Glycosyl hydrolases family 17	Glucan endo-1,3-beta-glucosidase 8 OS=Arabidopsis thaliana OX=3702 GN=At1g64760 PE=2 SV=2	G	Carbohydrate transport and metabolism	O-Glycosyl hydrolases family 17 protein [Arabidopsis thaliana]	molecular function: catalytic activity (GO:0003824);; biological process: metabolic process (GO:0008152);; cellular component: membrane (GO:0016020);; cellular component: membrane part (GO:0044425);; cellular component: cell (GO:0005623);; cellular component: cell part (GO:0044464)
gene-AT2G20340	AAS	9.83418	773	9.73609	745	9.69572	754	19.6545	1601	19.5952	1783	27.5957	2461	9.18634e-20	-1.13519	down	[E]	Amino acid transport and metabolism	Biological Process: cellular amino acid metabolic process (GO:0006520);; Molecular Function: carboxy-lyase activity (GO:0016831);; Molecular Function: pyridoxal phosphate binding (GO:0030170);;	K01593|8.6e-287|ath:AT2G20340|K01593 aromatic-L-amino-acid/L-tryptophan decarboxylase [EC:4.1.1.28 4.1.1.105] | (RefSeq) AAS; Pyridoxal phosphate (PLP)-dependent transferases superfamily protein	Tyrosine metabolism (ko00350);; Phenylalanine metabolism (ko00360);; Tryptophan metabolism (ko00380);; Indole alkaloid biosynthesis (ko00901);; Isoquinoline alkaloid biosynthesis (ko00950);; Betalain biosynthesis (ko00965)	[E]	Amino acid transport and metabolism	Pyridoxal-dependent decarboxylase conserved domain	Phenylacetaldehyde synthase OS=Arabidopsis thaliana OX=3702 GN=ELI5 PE=1 SV=1	E	Amino acid transport and metabolism	Pyridoxal phosphate (PLP)-dependent transferases superfamily protein [Arabidopsis thaliana]	biological process: metabolic process (GO:0008152);; biological process: cellular process (GO:0009987);; biological process: single-organism process (GO:0044699);; molecular function: catalytic activity (GO:0003824);; molecular function: binding (GO:0005488)
gene-AT2G29310	AT2G29310	10.8752	536	8.63204	422	7.73229	384	23.7931	1222	18.5782	1076	20.6325	1153	8.45019e-16	-1.13462	down	[IQR]	Lipid transport and metabolism;; Secondary metabolites biosynthesis, transport and catabolism;; General function prediction only	--	K08081|5.0e-108|ath:AT2G29310|K08081 tropinone reductase I [EC:1.1.1.206] | (RefSeq) NAD(P)-binding Rossmann-fold superfamily protein	Tropane, piperidine and pyridine alkaloid biosynthesis (ko00960)	[R]	General function prediction only	short chain dehydrogenase	Tropinone reductase homolog At2g29310 OS=Arabidopsis thaliana OX=3702 GN=At2g29310 PE=2 SV=1	Q	Secondary metabolites biosynthesis, transport and catabolism	NAD(P)-binding Rossmann-fold superfamily protein [Arabidopsis thaliana]	--
gene-AT4G02630	AT4G02630	6.66204	494	7.4453	538	7.14732	524	17.3539	1332	16.9244	1451	14.0541	1181	2.53364e-22	-1.1339	down	[M]	Cell wall/membrane/envelope biogenesis	Molecular Function: protein serine/threonine kinase activity (GO:0004674);; Molecular Function: ATP binding (GO:0005524);; Cellular Component: integral component of membrane (GO:0016021);;	K01180|1.4e-71|cmax:111487562|K01180 endo-1,3(4)-beta-glucanase [EC:3.2.1.6] | (RefSeq) uncharacterized protein LOC111487562	--	[T]	Signal transduction mechanisms	Protein kinase domain	Probable serine/threonine-protein kinase At1g01540 OS=Arabidopsis thaliana OX=3702 GN=At1g01540 PE=1 SV=2	T	Signal transduction mechanisms	Protein kinase superfamily protein [Arabidopsis thaliana]	biological process: metabolic process (GO:0008152);; biological process: cellular process (GO:0009987);; molecular function: catalytic activity (GO:0003824);; molecular function: binding (GO:0005488);; cellular component: membrane (GO:0016020);; cellular component: membrane part (GO:0044425)
gene-AT5G65640	bHLH093	4.17671	266	3.61675	224	4.29798	268	8.54247	563	8.43235	621	10.7567	776	1.15828e-13	-1.12591	down	--	--	Molecular Function: protein dimerization activity (GO:0046983);;	K13422|2.8e-13|thj:104827760|K13422 transcription factor MYC2 | (RefSeq) transcription factor MYC4-like	MAPK signaling pathway - plant (ko04016);; Plant hormone signal transduction (ko04075)	--	--	Helix-loop-helix DNA-binding domain	Transcription factor bHLH93 OS=Arabidopsis thaliana OX=3702 GN=BHLH93 PE=1 SV=1	K	Transcription	beta HLH protein 93 [Arabidopsis thaliana]	molecular function: binding (GO:0005488)
gene-AT4G22990	AT4G22990	7.43998	770	6.7372	670	6.5569	667	16.3811	1725	15.6193	1844	15.0223	1731	2.89453e-29	-1.12367	down	--	--	Cellular Component: plant-type vacuole membrane (GO:0009705);; Cellular Component: integral component of membrane (GO:0016021);; Molecular Function: transmembrane transporter activity (GO:0022857);; Biological Process: transmembrane phosphate ion transport from cytosol to vacuole (GO:1905011);;	--	--	[R]	General function prediction only	Major Facilitator Superfamily	SPX domain-containing membrane protein At4g22990 OS=Arabidopsis thaliana OX=3702 GN=At4g22990 PE=2 SV=2	P	Inorganic ion transport and metabolism	Major Facilitator Superfamily with SPX (SYG1/Pho81/XPR1) domain-containing protein [Arabidopsis thaliana]	cellular component: cell (GO:0005623);; cellular component: membrane (GO:0016020);; cellular component: organelle (GO:0043226);; cellular component: organelle part (GO:0044422);; cellular component: cell part (GO:0044464);; cellular component: membrane part (GO:0044425);; biological process: localization (GO:0051179);; molecular function: transporter activity (GO:0005215)
gene-AT1G51170	UCN	1.25945	83	1.41696	91	1.91488	125	4.66789	318	2.93825	224	3.62127	270	1.33174e-06	-1.12362	down	[M]	Cell wall/membrane/envelope biogenesis	Molecular Function: protein serine/threonine kinase activity (GO:0004674);; Molecular Function: ATP binding (GO:0005524);;	K08286|3.8e-139|qsu:112019086|K08286 protein-serine/threonine kinase [EC:2.7.11.-] | (RefSeq) serine/threonine-protein kinase UCN-like	--	[R]	General function prediction only	Protein kinase domain	Serine/threonine-protein kinase UCN OS=Arabidopsis thaliana OX=3702 GN=UNC PE=1 SV=1	T	Signal transduction mechanisms	Protein kinase superfamily protein [Arabidopsis thaliana]	biological process: metabolic process (GO:0008152);; biological process: cellular process (GO:0009987);; molecular function: catalytic activity (GO:0003824);; molecular function: binding (GO:0005488)
gene-AT1G73620	AT1G73620	1.40306	63	2.04433	90	2.02349	90	4.73288	220	4.10979	214	4.43084	226	7.11355e-07	-1.1227	down	--	--	--	K12173|3.2e-38|gmx:100794341|K12173 BRCA1-A complex subunit BRE | (RefSeq) BRISC and BRCA1-A complex member 2	Homologous recombination (ko03440)	--	--	Thaumatin family	Thaumatin-like protein OS=Arabidopsis thaliana OX=3702 GN=At1g18250 PE=2 SV=2	T	Signal transduction mechanisms	Pathogenesis-related thaumatin superfamily protein [Arabidopsis thaliana]	--
gene-AT4G10310	HKT1	0.79632	64	1.04635	81	0.922666	73	2.30881	191	2.25365	208	2.14971	194	7.97311e-07	-1.12153	down	[P]	Inorganic ion transport and metabolism	Molecular Function: potassium ion transmembrane transporter activity (GO:0015079);; Cellular Component: integral component of membrane (GO:0016021);;	--	--	[P]	Inorganic ion transport and metabolism	Cation transport protein	Sodium transporter HKT1 OS=Arabidopsis thaliana OX=3702 GN=HKT1 PE=1 SV=1	P	Inorganic ion transport and metabolism	high-affinity K+ transporter 1 [Arabidopsis thaliana]	biological process: localization (GO:0051179);; molecular function: transporter activity (GO:0005215);; cellular component: membrane (GO:0016020);; cellular component: membrane part (GO:0044425)
gene-AT1G63720	AT1G63720	0.576602	40	0.531277	36	0.352823	25	1.21609	88	1.50442	121	1.2185	96	0.000227512	-1.11371	down	--	--	--	--	--	--	--	--	Uncharacterized protein At1g76660 OS=Arabidopsis thaliana OX=3702 GN=At1g76660 PE=2 SV=1	S	Function unknown	hydroxyproline-rich glycoprotein family protein [Arabidopsis thaliana]	--
gene-AT2G44230	AT2G44230	5.05416	453	8.06174	703	6.34665	562	16.0183	1486	13.3507	1383	14.5342	1476	2.50945e-15	-1.11059	down	--	--	--	K19525|1.3e-06|ota:OT_ostta03g05090|K19525 vacuolar protein sorting-associated protein 13A/C | (RefSeq) Vacuolar protein sorting-associated protein 13A N-terminal domain	--	--	--	Vacuolar protein sorting-associated protein 62	--	S	Function unknown	hypothetical protein (DUF946) [Arabidopsis thaliana]	--
gene-AT3G23020	AT3G23020	0.858634	111	0.847519	107	0.456331	58	1.79126	239	1.61899	241	1.87964	274	3.62083e-06	-1.10982	down	--	--	Molecular Function: molecular_function (GO:0003674);; Molecular Function: nucleic acid binding (GO:0003676);; Molecular Function: RNA binding (GO:0003723);; Molecular Function: catalytic activity (GO:0003824);; Molecular Function: nuclease activity (GO:0004518);; Molecular Function: endonuclease activity (GO:0004519);; Molecular Function: binding (GO:0005488);; Cellular Component: cellular_compon…	K17710|9.1e-10|csat:104767261|K17710 pentatricopeptide repeat domain-containing protein 1 | (RefSeq) pentatricopeptide repeat-containing protein At2g18940, chloroplastic	--	[R]	General function prediction only	PPR repeat family	Pentatricopeptide repeat-containing protein At3g23020 OS=Arabidopsis thaliana OX=3702 GN=At3g23020 PE=2 SV=1	S	Function unknown	Tetratricopeptide repeat (TPR)-like superfamily protein [Arabidopsis thaliana]	molecular function: binding (GO:0005488);; molecular function: catalytic activity (GO:0003824);; biological process: metabolic process (GO:0008152);; biological process: cellular process (GO:0009987);; cellular component: cell (GO:0005623);; cellular component: cell part (GO:0044464);; cellular component: organelle (GO:0043226)
gene-AT1G76530	AT1G76530	0.550187	29	0.425117	25	0.495295	29	1.59112	98	0.826732	58	1.58062	105	0.000727986	-1.10519	down	--	--	Cellular Component: integral component of membrane (GO:0016021);; Biological Process: transmembrane transport (GO:0055085);;	K24139|4.1e-229|ath:AT1G76530|K24139 auxin efflux carrier family protein | (RefSeq) Auxin efflux carrier family protein	--	[S]	Function unknown	Membrane transport protein	Protein PIN-LIKES 4 OS=Arabidopsis thaliana OX=3702 GN=PILS4 PE=2 SV=1	L	Replication, recombination and repair	Auxin efflux carrier family protein [Arabidopsis thaliana]	cellular component: membrane (GO:0016020);; cellular component: membrane part (GO:0044425);; biological process: localization (GO:0051179)
gene-AT3G60160	ABCC9	1.87964	409	1.61606	344	1.96079	422	3.56499	805	4.14868	1045	4.4821	1108	3.16236e-17	-1.10107	down	[V]	Defense mechanisms	Molecular Function: ATP binding (GO:0005524);; Cellular Component: integral component of membrane (GO:0016021);; Molecular Function: ATPase activity (GO:0016887);; Molecular Function: ATPase activity, coupled to transmembrane movement of substances (GO:0042626);;	K05665|0.0e+00|cqi:110721599|K05665 ATP-binding cassette, subfamily C (CFTR/MRP), member 1 [EC:7.6.2.3] | (RefSeq) putative ABC transporter C family member 15	ABC transporters (ko02010)	[Q]	Secondary metabolites biosynthesis, transport and catabolism	ABC transporter transmembrane region	ABC transporter C family member 9 OS=Arabidopsis thaliana OX=3702 GN=ABCC9 PE=2 SV=2	Q	Secondary metabolites biosynthesis, transport and catabolism	multidrug resistance-associated protein 9 [Arabidopsis thaliana]	molecular function: binding (GO:0005488);; cellular component: membrane (GO:0016020);; cellular component: membrane part (GO:0044425);; molecular function: catalytic activity (GO:0003824);; biological process: localization (GO:0051179);; molecular function: transporter activity (GO:0005215)
Arabidopsis_thaliana_newGene_491	--	0.581305	33	0.996465	60	0.763855	43	1.96451	117	2.32121	162	1.76225	115	0.00013236	-1.09905	down	--	--	--	--	--	--	--	--	--	--	--	--	--
gene-AT1G67260	TCP1	0.541842	35	0.632314	42	0.451509	27	1.92222	140	0.976425	81	1.18348	94	0.000547052	-1.09811	down	--	--	Molecular Function: transcription factor activity, sequence-specific DNA binding (GO:0003700);;	--	--	--	--	TCP family transcription factor	Transcription factor TCP1 OS=Arabidopsis thaliana OX=3702 GN=TCP1 PE=1 SV=1	K	Transcription	TCP family transcription factor [Arabidopsis thaliana]	biological process: biological regulation (GO:0065007);; molecular function: nucleic acid binding transcription factor activity (GO:0001071)
gene-AT3G61280	AT3G61280	3.17324	266	3.51547	283	2.89225	236	6.88789	591	7.74753	733	6.91796	652	5.10961e-15	-1.09719	down	--	--	Cellular Component: integral component of membrane (GO:0016021);; Molecular Function: transferase activity (GO:0016740);;	--	--	[R]	General function prediction only	Glycosyl transferase family 90	--	S	Function unknown	O-glucosyltransferase rumi-like protein (DUF821) [Arabidopsis thaliana]	cellular component: membrane (GO:0016020);; cellular component: membrane part (GO:0044425);; molecular function: catalytic activity (GO:0003824)
gene-AT1G52770	AT1G52770	1.92134	142	1.78801	129	2.4625	180	5.01394	384	4.36862	373	4.75763	399	1.66827e-09	-1.09558	down	--	--	--	--	--	--	--	NPH3 family	Coleoptile phototropism protein 1 OS=Oryza sativa subsp. japonica OX=39947 GN=CPT1 PE=2 SV=1	S	Function unknown	Phototropic-responsive NPH3 family protein [Arabidopsis thaliana]	--
gene-AT1G18710	MYB47	0.503069	27	0.8194	42	1.3626	71	1.62354	89	2.53315	155	3.08102	184	0.000480432	-1.09515	down	--	--	Molecular Function: transcription regulatory region sequence-specific DNA binding (GO:0000976);; Molecular Function: transcription factor activity, sequence-specific DNA binding (GO:0003700);; Cellular Component: nucleus (GO:0005634);; Cellular Component: cytoplasm (GO:0005737);; Biological Process: cell differentiation (GO:0030154);; Molecular Function: sequence-specific DNA binding (GO:0043565)…	K09422|2.9e-143|ath:AT1G18710|K09422 transcription factor MYB, plant | (RefSeq) MYB47; myb domain protein 47	--	[K]	Transcription	Myb-like DNA-binding domain	Transcription factor MYB106 OS=Arabidopsis thaliana OX=3702 GN=MYB106 PE=2 SV=1	--	--	myb domain protein 47 [Arabidopsis thaliana]	molecular function: binding (GO:0005488);; biological process: biological regulation (GO:0065007);; molecular function: nucleic acid binding transcription factor activity (GO:0001071);; cellular component: cell (GO:0005623);; cellular component: organelle (GO:0043226);; cellular component: cell part (GO:0044464);; biological process: cellular process (GO:0009987);; biological process: development…
gene-AT2G40475	ASG8	5.97889	309	8.17528	412	7.47646	382	17.2979	926	14.9751	895	15.8683	930	6.35832e-16	-1.09395	down	--	--	--	--	--	--	--	--	--	--	--	hypothetical protein AT2G40475 [Arabidopsis thaliana]	--
gene-AT5G54190	PORA	0.207849	14	0.582097	37	0.172942	12	1.23836	84	0.786571	60	1.01304	77	0.00230977	-1.09262	down	[IQR]	Lipid transport and metabolism;; Secondary metabolites biosynthesis, transport and catabolism;; General function prediction only	Cellular Component: chloroplast (GO:0009507);; Biological Process: photosynthesis (GO:0015979);; Biological Process: chlorophyll biosynthetic process (GO:0015995);; Molecular Function: protochlorophyllide reductase activity (GO:0016630);;	K00218|5.5e-161|ath:AT5G54190|K00218 protochlorophyllide reductase [EC:1.3.1.33] | (RefSeq) PORA; protochlorophyllide oxidoreductase A	Porphyrin and chlorophyll metabolism (ko00860)	[Q]	Secondary metabolites biosynthesis, transport and catabolism	short chain dehydrogenase	Protochlorophyllide reductase A, chloroplastic OS=Arabidopsis thaliana OX=3702 GN=PORA PE=1 SV=2	Q	Secondary metabolites biosynthesis, transport and catabolism	protochlorophyllide oxidoreductase A [Arabidopsis thaliana]	cellular component: cell (GO:0005623);; cellular component: organelle (GO:0043226);; cellular component: cell part (GO:0044464);; biological process: metabolic process (GO:0008152);; biological process: cellular process (GO:0009987);; biological process: single-organism process (GO:0044699);; molecular function: catalytic activity (GO:0003824)
gene-AT4G23670	AT4G23670	202.71	9349	178.306	8017	169.222	7721	404.874	19363	380.259	20309	412.162	21580	1.18982e-45	-1.09025	down	--	--	Biological Process: defense response (GO:0006952);;	--	--	--	--	Pathogenesis-related protein Bet v 1 family	MLP-like protein 328 OS=Arabidopsis thaliana OX=3702 GN=MLP328 PE=2 SV=1	S	Function unknown	Polyketide cyclase/dehydrase and lipid transport superfamily protein [Arabidopsis thaliana]	biological process: response to stimulus (GO:0050896)
gene-AT2G23910	AT2G23910	3.01573	167	2.94136	159	1.76899	99	6.07632	350	5.15396	330	6.86243	430	2.33006e-07	-1.08868	down	[M]	Cell wall/membrane/envelope biogenesis	--	K09753|5.3e-44|ppp:112288176|K09753 cinnamoyl-CoA reductase [EC:1.2.1.44] | (RefSeq) cinnamoyl-CoA reductase 1-like isoform X1	Phenylpropanoid biosynthesis (ko00940)	[V]	Defense mechanisms	NAD(P)H-binding	Cinnamoyl-CoA reductase 2 OS=Arabidopsis thaliana OX=3702 GN=CCR2 PE=1 SV=1	V	Defense mechanisms	NAD(P)-binding Rossmann-fold superfamily protein [Arabidopsis thaliana]	--
gene-AT1G20160	ATSBT5.2	1.46333	160	0.930313	100	1.55633	169	3.12036	354	2.60037	329	3.49868	434	1.94267e-07	-1.08841	down	[O]	Posttranslational modification, protein turnover, chaperones	Molecular Function: serine-type endopeptidase activity (GO:0004252);;	K15333|1.4e-70|nsy:104224633|K15333 tRNA guanosine-2'-O-methyltransferase [EC:2.1.1.34] | (RefSeq) uncharacterized protein LOC104224633	--	--	--	Subtilase family	CO(2)-response secreted protease OS=Arabidopsis thaliana OX=3702 GN=CRSP PE=2 SV=1	O	Posttranslational modification, protein turnover, chaperones	Subtilisin-like serine endopeptidase family protein [Arabidopsis thaliana]	biological process: metabolic process (GO:0008152);; molecular function: catalytic activity (GO:0003824)
gene-AT4G30460	AT4G30460	0.902584	35	0.897929	34	1.0034	38	2.18675	87	1.97843	88	3.2403	140	0.000322726	-1.08739	down	--	--	--	--	--	--	--	--	--	S	Function unknown	glycine-rich protein [Arabidopsis thaliana]	--
gene-AT4G30410	AT4G30410	1.98072	92	2.12824	94	1.79698	82	4.5977	214	4.29507	223	5.09667	262	3.53746e-07	-1.08363	down	--	--	Molecular Function: protein dimerization activity (GO:0046983);;	--	--	--	--	--	Transcription factor IBH1-like 1 OS=Arabidopsis thaliana OX=3702 GN=IBL1 PE=1 SV=1	K	Transcription	sequence-specific DNA binding transcription factor [Arabidopsis thaliana]	molecular function: binding (GO:0005488)
gene-AT4G25780	AT4G25780	1.25813	64	1.27619	63	1.18965	60	2.77592	145	2.92333	170	3.26433	186	7.27073e-06	-1.08141	down	[S]	Function unknown	Cellular Component: extracellular space (GO:0005615);;	K13449|3.1e-43|egu:105061190|K13449 pathogenesis-related protein 1 | (RefSeq) pathogenesis-related protein PRB1-3-like	MAPK signaling pathway - plant (ko04016);; Plant hormone signal transduction (ko04075);; Plant-pathogen interaction (ko04626)	[S]	Function unknown	Cysteine-rich secretory protein family	Pathogenesis-related protein PR-1 OS=Medicago truncatula OX=3880 GN=PR-1 PE=2 SV=1	S	Function unknown	CAP (Cysteine-rich secretory proteins, Antigen 5, and Pathogenesis-related 1 protein) superfamily protein [Arabidopsis thaliana]	cellular component: extracellular region (GO:0005576);; cellular component: extracellular region part (GO:0044421)
gene-AT2G26695	AT2G26695	1.0089	37	1.15173	41	1.21657	44	3.73467	142	2.41358	100	2.611	105	0.000231139	-1.08125	down	--	--	Molecular Function: metal ion binding (GO:0046872);;	--	--	[R]	General function prediction only	Zn-finger in Ran binding protein and others	--	S	Function unknown	Ran BP2/NZF zinc finger-like superfamily protein [Arabidopsis thaliana]	molecular function: binding (GO:0005488)
gene-AT4G04630	AT4G04630	3.14041	146	2.68545	122	3.71408	170	8.53639	410	6.66925	358	6.59675	347	2.0787e-08	-1.08091	down	--	--	--	K20855|1.3e-21|pavi:110763119|K20855 beta-1,3-galactosyltransferase 1/2/3/4/5/7/8 [EC:2.4.1.-] | (RefSeq) probable beta-1,3-galactosyltransferase 2	--	--	--	Senescence regulator	--	S	Function unknown	senescence regulator (Protein of unknown function, DUF584) [Arabidopsis thaliana]	--
gene-AT3G17860	JAZ3	5.53188	383	5.71774	390	3.98236	273	11.4936	823	9.3107	745	13.4542	1061	5.83517e-11	-1.08016	down	--	--	Biological Process: response to acid chemical (GO:0001101);; Molecular Function: molecular_function (GO:0003674);; Molecular Function: transcription cofactor activity (GO:0003712);; Molecular Function: transcription corepressor activity (GO:0003714);; Molecular Function: binding (GO:0005488);; Molecular Function: protein binding (GO:0005515);; Cellular Component: cellular_component (GO:0005575);;…	K13464|6.8e-182|ath:AT3G17860|K13464 jasmonate ZIM domain-containing protein | (RefSeq) JAZ3; jasmonate-zim-domain protein 3	Plant hormone signal transduction (ko04075)	--	--	tify domain	Protein TIFY 6B OS=Arabidopsis thaliana OX=3702 GN=TIFY6B PE=1 SV=1	K	Transcription	jasmonate-zim-domain protein 3 [Arabidopsis thaliana]	biological process: response to stimulus (GO:0050896);; biological process: biological regulation (GO:0065007);; molecular function: transcription factor activity, protein binding (GO:0000988);; molecular function: binding (GO:0005488);; cellular component: cell (GO:0005623);; cellular component: cell part (GO:0044464);; cellular component: organelle (GO:0043226);; biological process: cellular pr…
gene-AT1G19340	AT1G19340	0.823042	65	1.53094	117	1.32529	103	2.66507	216	3.37142	305	2.68522	238	4.42204e-06	-1.08008	down	[J]	Translation, ribosomal structure and biogenesis	--	--	--	[KT]	Transcription;; Signal transduction mechanisms	MT-A70	Methyltransferase-like protein 2 OS=Arabidopsis thaliana OX=3702 GN=At1g19340 PE=2 SV=2	--	--	Methyltransferase MT-A70 family protein [Arabidopsis thaliana]	--
gene-AT4G01680	MYB55	0.607442	37	0.666267	39	0.789973	47	1.31218	82	2.08627	145	1.86768	127	0.000207415	-1.07964	down	--	--	Molecular Function: DNA binding (GO:0003677);; Cellular Component: nucleus (GO:0005634);;	K09422|8.7e-198|ath:AT4G01680|K09422 transcription factor MYB, plant | (RefSeq) MYB55; myb domain protein 55	--	[K]	Transcription	Myb-like DNA-binding domain	Transcription factor MYB61 OS=Arabidopsis thaliana OX=3702 GN=MYB61 PE=2 SV=1	K	Transcription	myb domain protein 55 [Arabidopsis thaliana]	molecular function: binding (GO:0005488);; cellular component: cell (GO:0005623);; cellular component: organelle (GO:0043226);; cellular component: cell part (GO:0044464)
gene-AT4G26080	ABI1	13.4811	1203	13.8663	1207	13.7588	1215	25.0742	2321	30.5792	3160	33.7406	3419	2.60425e-26	-1.07946	down	[T]	Signal transduction mechanisms	Molecular Function: protein serine/threonine phosphatase activity (GO:0004722);; Molecular Function: metal ion binding (GO:0046872);;	K14497|1.6e-247|ath:AT4G26080|K14497 protein phosphatase 2C [EC:3.1.3.16] | (RefSeq) ABI1; Protein phosphatase 2C family protein	MAPK signaling pathway - plant (ko04016);; Plant hormone signal transduction (ko04075)	[T]	Signal transduction mechanisms	Protein phosphatase 2C	Protein phosphatase 2C 56 OS=Arabidopsis thaliana OX=3702 GN=ABI1 PE=1 SV=2	T	Signal transduction mechanisms	Protein phosphatase 2C family protein [Arabidopsis thaliana]	biological process: metabolic process (GO:0008152);; biological process: cellular process (GO:0009987);; molecular function: catalytic activity (GO:0003824);; molecular function: binding (GO:0005488)
gene-AT1G03820	AT1G03820	2.00213	93	2.93066	133	2.85434	131	5.33061	257	6.23877	335	6.25294	330	8.95676e-08	-1.07883	down	--	--	--	--	--	--	--	--	--	--	--	E6-like protein [Arabidopsis thaliana]	--
gene-AT2G34240	AT2G34240	0	0	0.210192	20	0.108497	11	0.520558	52	0.482577	54	0.46143	50	0.00547726	-1.07498	down	--	--	--	--	--	--	--	Protein of unknown function (DUF629)	--	O	Posttranslational modification, protein turnover, chaperones	unnamed protein product [Arabidopsis thaliana]	--
gene-AT3G58990	IPMI1	14.7004	754	15.6543	783	10.8783	552	28.6201	1522	27.2612	1619	34.5286	2010	1.06606e-15	-1.07283	down	[E]	Amino acid transport and metabolism	Molecular Function: molecular_function (GO:0003674);; Molecular Function: catalytic activity (GO:0003824);; Molecular Function: 3-isopropylmalate dehydratase activity (GO:0003861);; Cellular Component: cellular_component (GO:0005575);; Cellular Component: intracellular (GO:0005622);; Cellular Component: cell (GO:0005623);; Cellular Component: cytoplasm (GO:0005737);; Biological Process: organic a…	K21359|1.1e-139|ath:AT3G58990|K21359 3-isopropylmalate/methylthioalkylmalate dehydratase small subunit [EC:4.2.1.33 4.2.1.170] | (RefSeq) IPMI1; isopropylmalate isomerase 1	Valine, leucine and isoleucine biosynthesis (ko00290);; Glucosinolate biosynthesis (ko00966);; 2-Oxocarboxylic acid metabolism (ko01210)	[E]	Amino acid transport and metabolism	Aconitase C-terminal domain	3-isopropylmalate dehydratase small subunit 3 OS=Arabidopsis thaliana OX=3702 GN=SSU3 PE=1 SV=1	E	Amino acid transport and metabolism	isopropylmalate isomerase 1 [Arabidopsis thaliana]	molecular function: catalytic activity (GO:0003824);; cellular component: cell (GO:0005623);; cellular component: cell part (GO:0044464);; biological process: metabolic process (GO:0008152);; biological process: cellular process (GO:0009987);; biological process: single-organism process (GO:0044699);; biological process: response to stimulus (GO:0050896);; biological process: cellular component o…
gene-AT1G76620	AT1G76620	5.25463	450	5.66599	472	5.03878	424	10.0269	889	12.7079	1251	12.0943	1172	2.19308e-18	-1.07244	down	--	--	--	--	--	--	--	Protein of unknown function, DUF547	--	S	Function unknown	Serine/Threonine-kinase, putative (Protein of unknown function, DUF547) [Arabidopsis thaliana]	--
gene-AT3G06160	AT3G06160	1.70092	102	1.84063	107	1.9521	117	4.89326	300	4.0936	281	3.7199	251	1.46331e-07	-1.07175	down	--	--	Molecular Function: DNA binding (GO:0003677);; Cellular Component: nucleus (GO:0005634);;	--	--	--	--	B3 DNA binding domain	B3 domain-containing protein REM21 OS=Arabidopsis thaliana OX=3702 GN=REM21 PE=3 SV=1	K	Transcription	AP2/B3-like transcriptional factor family protein [Arabidopsis thaliana]	molecular function: binding (GO:0005488);; cellular component: cell (GO:0005623);; cellular component: organelle (GO:0043226);; cellular component: cell part (GO:0044464)
gene-AT4G39940	AKN2	24.0859	1387	25.3692	1424	22.5001	1282	49.1679	2935	46.314	3087	60.1266	3929	2.25054e-26	-1.07159	down	[P]	Inorganic ion transport and metabolism	Biological Process: sulfate assimilation (GO:0000103);; Molecular Function: adenylylsulfate kinase activity (GO:0004020);; Molecular Function: ATP binding (GO:0005524);; Biological Process: hydrogen sulfide biosynthetic process (GO:0070814);;	K00860|9.7e-169|ath:AT4G39940|K00860 adenylylsulfate kinase [EC:2.7.1.25] | (RefSeq) AKN2; APS-kinase 2	Purine metabolism (ko00230);; Sulfur metabolism (ko00920)	[P]	Inorganic ion transport and metabolism	Adenylylsulphate kinase	Adenylyl-sulfate kinase 2, chloroplastic OS=Arabidopsis thaliana OX=3702 GN=APK2 PE=1 SV=1	F	Nucleotide transport and metabolism	APS-kinase 2 [Arabidopsis thaliana]	biological process: metabolic process (GO:0008152);; biological process: cellular process (GO:0009987);; molecular function: catalytic activity (GO:0003824);; molecular function: binding (GO:0005488)
gene-AT5G05410	DREB2A	0.470307	32	0.43649	29	0.387196	27	0.638217	45	1.69261	134	1.3241	103	0.0015006	-1.07143	down	--	--	Molecular Function: DNA binding (GO:0003677);; Molecular Function: transcription factor activity, sequence-specific DNA binding (GO:0003700);; Cellular Component: nucleus (GO:0005634);;	K09286|4.1e-195|ath:AT5G05410|K09286 EREBP-like factor | (RefSeq) DREB2A; DRE-binding protein 2A	--	--	--	AP2 domain	Dehydration-responsive element-binding protein 2A OS=Arabidopsis thaliana OX=3702 GN=DREB2A PE=1 SV=1	K	Transcription	DRE-binding protein 2A [Arabidopsis thaliana]	molecular function: binding (GO:0005488);; biological process: biological regulation (GO:0065007);; molecular function: nucleic acid binding transcription factor activity (GO:0001071);; cellular component: cell (GO:0005623);; cellular component: organelle (GO:0043226);; cellular component: cell part (GO:0044464)
gene-AT2G01610	AT2G01610	1.78023	82	1.46675	66	2.13526	97	5.99759	284	2.51009	133	4.83695	251	0.000120883	-1.0674	down	--	--	Molecular Function: enzyme inhibitor activity (GO:0004857);;	K01051|7.7e-09|mesc:110619560|K01051 pectinesterase [EC:3.1.1.11] | (RefSeq) pectinesterase-like	Pentose and glucuronate interconversions (ko00040)	--	--	Plant invertase/pectin methylesterase inhibitor	Pectinesterase inhibitor 11 OS=Arabidopsis thaliana OX=3702 GN=PMEI11 PE=2 SV=1	S	Function unknown	Plant invertase/pectin methylesterase inhibitor superfamily protein [Arabidopsis thaliana]	biological process: biological regulation (GO:0065007);; molecular function: molecular function regulator (GO:0098772)
gene-AT1G72180	AT1G72180	8.87218	1312	7.95965	1148	5.42707	794	15.9623	2447	16.3493	2799	16.3331	2741	1.53916e-15	-1.06713	down	[O]	Posttranslational modification, protein turnover, chaperones	Molecular Function: protein kinase activity (GO:0004672);; Molecular Function: ATP binding (GO:0005524);; Cellular Component: integral component of membrane (GO:0016021);;	K00924|8.8e-73|lang:109334483|K00924 kinase [EC:2.7.1.-] | (RefSeq) receptor-like protein kinase HSL1	--	--	--	Protein kinase domain	Receptor protein-tyrosine kinase CEPR2 OS=Arabidopsis thaliana OX=3702 GN=CEPR2 PE=1 SV=1	T	Signal transduction mechanisms	Leucine-rich receptor-like protein kinase family protein [Arabidopsis thaliana]	biological process: metabolic process (GO:0008152);; biological process: cellular process (GO:0009987);; molecular function: catalytic activity (GO:0003824);; molecular function: binding (GO:0005488);; cellular component: membrane (GO:0016020);; cellular component: membrane part (GO:0044425)
gene-AT5G12960	AT5G12960	0.530411	65	0.653658	78	0.431571	52	1.37183	173	1.22246	172	1.2571	173	1.61868e-05	-1.0671	down	[S]	Function unknown	Molecular Function: ligase activity (GO:0016874);; Biological Process: L-arabinose metabolic process (GO:0046373);; Molecular Function: alpha-L-arabinofuranosidase activity (GO:0046556);;	K09955|0.0e+00|ath:AT5G12960|K09955 uncharacterized protein | (RefSeq) proline-tRNA ligase (DUF1680)	--	--	--	Beta-L-arabinofuranosidase, GH127	--	S	Function unknown	proline-tRNA ligase (DUF1680) [Arabidopsis thaliana]	molecular function: catalytic activity (GO:0003824);; biological process: metabolic process (GO:0008152);; biological process: single-organism process (GO:0044699)
gene-AT4G34530	CIB1	3.82899	207	4.75372	250	5.74992	307	8.92604	500	11.2545	703	11.5364	707	1.51471e-10	-1.06514	down	--	--	Biological Process: regulation of transcription, DNA-templated (GO:0006355);; Molecular Function: protein dimerization activity (GO:0046983);;	K18878|2.8e-31|cann:107866053|K18878 BHLH transcription factor Upa20 | (RefSeq) Upa20; transcription factor bHLH137-like	Plant-pathogen interaction (ko04626)	--	--	Helix-loop-helix DNA-binding domain	Transcription factor bHLH63 OS=Arabidopsis thaliana OX=3702 GN=BHLH63 PE=1 SV=1	K	Transcription	cryptochrome-interacting basic-helix-loop-helix 1 [Arabidopsis thaliana]	biological process: biological regulation (GO:0065007);; molecular function: binding (GO:0005488)
gene-AT4G39950	CYP79B2	12.1298	992	10.5635	842	10.6153	858	20.739	1758	21.898	2072	29.8108	2766	4.36509e-17	-1.06498	down	[QV]	Secondary metabolites biosynthesis, transport and catabolism;; Defense mechanisms	Molecular Function: monooxygenase activity (GO:0004497);; Molecular Function: iron ion binding (GO:0005506);; Molecular Function: oxidoreductase activity, acting on paired donors, with incorporation or reduction of molecular oxygen (GO:0016705);; Molecular Function: heme binding (GO:0020037);;	K11812|0.0e+00|ath:AT4G39950|K11812 tryptophan N-monooxygenase [EC:1.14.14.156] | (RefSeq) CYP79B2; cytochrome P450, family 79, subfamily B, polypeptide 2	Tryptophan metabolism (ko00380);; Glucosinolate biosynthesis (ko00966);; 2-Oxocarboxylic acid metabolism (ko01210)	[Q]	Secondary metabolites biosynthesis, transport and catabolism	Cytochrome P450	Tryptophan N-monooxygenase 1 OS=Arabidopsis thaliana OX=3702 GN=CYP79B2 PE=1 SV=2	Q	Secondary metabolites biosynthesis, transport and catabolism	cytochrome P450, family 79, subfamily B, polypeptide 2 [Arabidopsis thaliana]	biological process: metabolic process (GO:0008152);; biological process: single-organism process (GO:0044699);; molecular function: catalytic activity (GO:0003824);; molecular function: binding (GO:0005488)
gene-AT4G24972	TPD1	5.56057	307	4.78566	258	4.57732	251	10.589	607	11.1498	713	10.7127	672	3.26157e-14	-1.0568	down	--	--	Biological Process: reproduction (GO:0000003);; Biological Process: cell fate determination (GO:0001709);; Biological Process: developmental process involved in reproduction (GO:0003006);; Biological Process: multicellular organism development (GO:0007275);; Biological Process: biological_process (GO:0008150);; Biological Process: post-embryonic development (GO:0009791);; Biological Process: flow…	--	--	--	--	--	Protein TAPETUM DETERMINANT 1 OS=Arabidopsis thaliana OX=3702 GN=TPD1 PE=1 SV=1	S	Function unknown	tapetum determinant 1 [Arabidopsis thaliana]	biological process: reproduction (GO:0000003);; biological process: cellular process (GO:0009987);; biological process: developmental process (GO:0032502);; biological process: single-organism process (GO:0044699);; biological process: reproductive process (GO:0022414);; biological process: multicellular organismal process (GO:0032501)
gene-AT4G12030	BAT5	8.00219	690	11.1552	945	7.05048	602	16.6865	1490	18.9108	1896	21.5201	2106	1.73927e-13	-1.05652	down	[R]	General function prediction only	Cellular Component: integral component of membrane (GO:0016021);;	K03453|1.9e-49|ppp:112273229|K03453 bile acid:Na+ symporter, BASS family | (RefSeq) probable sodium/metabolite cotransporter BASS3, chloroplastic	--	[P]	Inorganic ion transport and metabolism	Sodium Bile acid symporter family	Probable sodium/metabolite cotransporter BASS5, chloroplastic OS=Arabidopsis thaliana OX=3702 GN=BASS5 PE=2 SV=1	P	Inorganic ion transport and metabolism	bile acid transporter 5 [Arabidopsis thaliana]	cellular component: membrane (GO:0016020);; cellular component: membrane part (GO:0044425)
gene-AT1G58360	AAP1	17.6352	1378	17.8363	1359	19.417	1501	36.4811	2956	38.2018	3457	42.0511	3730	3.86263e-37	-1.05638	down	--	--	Cellular Component: integral component of membrane (GO:0016021);;	--	--	[E]	Amino acid transport and metabolism	Transmembrane amino acid transporter protein	Amino acid permease 1 OS=Arabidopsis thaliana OX=3702 GN=AAP1 PE=1 SV=1	E	Amino acid transport and metabolism	amino acid permease 1 [Arabidopsis thaliana]	cellular component: membrane (GO:0016020);; cellular component: membrane part (GO:0044425)
gene-AT5G50950	FUM2	26.194	2203	20.1057	1660	17.3686	1449	42.139	3663	43.8019	4284	51.7607	4956	1.96858e-17	-1.05584	down	[C]	Energy production and conversion	Molecular Function: fumarate hydratase activity (GO:0004333);; Biological Process: tricarboxylic acid cycle (GO:0006099);; Biological Process: fumarate metabolic process (GO:0006106);; Cellular Component: tricarboxylic acid cycle enzyme complex (GO:0045239);;	K01679|2.8e-285|ath:AT5G50950|K01679 fumarate hydratase, class II [EC:4.2.1.2] | (RefSeq) FUM2; FUMARASE 2	Citrate cycle (TCA cycle) (ko00020);; Pyruvate metabolism (ko00620);; Carbon metabolism (ko01200)	[C]	Energy production and conversion	Lyase	Fumarate hydratase 2 OS=Arabidopsis thaliana OX=3702 GN=FUM2 PE=1 SV=1	C	Energy production and conversion	FUMARASE 2 [Arabidopsis thaliana]	molecular function: catalytic activity (GO:0003824);; biological process: metabolic process (GO:0008152);; biological process: cellular process (GO:0009987);; biological process: single-organism process (GO:0044699);; cellular component: cell (GO:0005623);; cellular component: macromolecular complex (GO:0032991);; cellular component: cell part (GO:0044464)
gene-AT1G23205	AT1G23205	5.75308	253	6.13517	263	5.14518	224	13.3603	609	10.4018	529	13.3761	667	2.11598e-11	-1.0493	down	--	--	Molecular Function: enzyme inhibitor activity (GO:0004857);;	K01051|2.1e-13|dzi:111274750|K01051 pectinesterase [EC:3.1.1.11] | (RefSeq) pectinesterase-like	Pentose and glucuronate interconversions (ko00040)	--	--	Plant invertase/pectin methylesterase inhibitor	21 kDa protein OS=Daucus carota OX=4039 PE=2 SV=1	S	Function unknown	Plant invertase/pectin methylesterase inhibitor superfamily protein [Arabidopsis thaliana]	biological process: biological regulation (GO:0065007);; molecular function: molecular function regulator (GO:0098772)
gene-AT4G14270	AT4G14270	7.62433	327	8.42779	357	7.52092	323	16.8542	757	15.7391	789	17.8916	880	1.19153e-16	-1.0478	down	--	--	--	--	--	--	--	--	Polyadenylate-binding protein-interacting protein 2 OS=Arabidopsis thaliana OX=3702 GN=CID2 PE=2 SV=1	--	--	polyadenylate-binding protein interacting protein [Arabidopsis thaliana]	--
gene-AT1G68862	AT1G68862	1.97412	50	1.99216	40	2.24069	62	3.89298	114	5.94615	170	3.60792	129	0.000141935	-1.04716	down	--	--	Cellular Component: integral component of membrane (GO:0016021);;	--	--	--	--	--	--	--	--	transmembrane protein [Arabidopsis thaliana]	cellular component: membrane (GO:0016020);; cellular component: membrane part (GO:0044425)
gene-AT1G62770	AT1G62770	0.854801	35	0.955976	38	0.923383	37	2.15446	90	2.25406	106	2.36612	109	0.00031563	-1.04639	down	--	--	Molecular Function: enzyme inhibitor activity (GO:0004857);;	K01051|1.9e-17|pmum:103327551|K01051 pectinesterase [EC:3.1.1.11] | (RefSeq) pectinesterase	Pentose and glucuronate interconversions (ko00040)	--	--	Plant invertase/pectin methylesterase inhibitor	Pectinesterase inhibitor 9 OS=Arabidopsis thaliana OX=3702 GN=PMEI9 PE=2 SV=1	S	Function unknown	Plant invertase/pectin methylesterase inhibitor superfamily protein [Arabidopsis thaliana]	biological process: biological regulation (GO:0065007);; molecular function: molecular function regulator (GO:0098772)
gene-AT1G15080	LPP2	1.85156	103	1.96117	107	1.8002	100	5.00899	289	3.9725	256	3.6642	232	8.81296e-07	-1.04159	down	[I]	Lipid transport and metabolism	Biological Process: phospholipid metabolic process (GO:0006644);; Molecular Function: phosphatidate phosphatase activity (GO:0008195);; Cellular Component: integral component of membrane (GO:0016021);;	K18693|3.2e-172|ath:AT1G15080|K18693 diacylglycerol diphosphate phosphatase / phosphatidate phosphatase [EC:3.1.3.81 3.1.3.4] | (RefSeq) LPP2; lipid phosphate phosphatase 2	Glycerolipid metabolism (ko00561);; Glycerophospholipid metabolism (ko00564)	[I]	Lipid transport and metabolism	PAP2 superfamily	Lipid phosphate phosphatase 2 OS=Arabidopsis thaliana OX=3702 GN=LPP2 PE=2 SV=1	I	Lipid transport and metabolism	lipid phosphate phosphatase 2 [Arabidopsis thaliana]	biological process: metabolic process (GO:0008152);; biological process: cellular process (GO:0009987);; biological process: single-organism process (GO:0044699);; molecular function: catalytic activity (GO:0003824);; cellular component: membrane (GO:0016020);; cellular component: membrane part (GO:0044425)
gene-AT4G33960	AT4G33960	2.9222	74	5.13407	127	4.49974	113	9.59744	252	9.2397	271	9.53197	274	2.50055e-06	-1.04126	down	--	--	--	--	--	--	--	--	--	--	--	hypothetical protein AT4G33960 [Arabidopsis thaliana]	--
gene-AT2G14520	AT2G14520	1.2677	100	0.963826	76	1.6637	133	2.90225	240	3.2516	303	2.67238	244	4.35952e-06	-1.03904	down	[R]	General function prediction only	Cellular Component: integral component of membrane (GO:0016021);;	K16302|5.2e-232|ath:AT2G14520|K16302 metal transporter CNNM | (RefSeq) CBS domain protein (DUF21)	--	[S]	Function unknown	Cyclin M transmembrane N-terminal domain	DUF21 domain-containing protein At2g14520 OS=Arabidopsis thaliana OX=3702 GN=CBSDUF3 PE=2 SV=2	S	Function unknown	CBS domain protein (DUF21) [Arabidopsis thaliana]	cellular component: membrane (GO:0016020);; cellular component: membrane part (GO:0044425)
gene-AT1G22160	AT1G22160	3.04015	102	3.34106	109	2.80219	93	7.33939	255	6.8064	264	6.31297	240	4.11967e-07	-1.03844	down	--	--	--	--	--	--	--	zinc-finger of the FCS-type, C2-C2	FCS-Like Zinc finger 5 OS=Arabidopsis thaliana OX=3702 GN=FLZ5 PE=1 SV=1	S	Function unknown	senescence-associated family protein (DUF581) [Arabidopsis thaliana]	--
gene-AT1G70210	CYCD1%3B1	2.7935	288	3.92799	395	3.58631	366	6.98519	747	7.83028	935	7.19338	842	1.02193e-13	-1.03571	down	--	--	Cellular Component: host cell nucleus (GO:0042025);;	K18810|4.7e-191|ath:AT1G70210|K18810 cyclin D1/2/4, plant | (RefSeq) CYCD1;1; CYCLIN D1;1	--	[D]	Cell cycle control, cell division, chromosome partitioning	Cyclin, N-terminal domain	Cyclin-D1-1 OS=Arabidopsis thaliana OX=3702 GN=CYCD1-1 PE=1 SV=3	D	Cell cycle control, cell division, chromosome partitioning	CYCLIN D1;1 [Arabidopsis thaliana]	cellular component: other organism (GO:0044215);; cellular component: other organism part (GO:0044217)
gene-AT5G49100	AT5G49100	7.32545	583	9.58415	743	9.19865	724	18.027	1486	18.6881	1721	18.0637	1630	3.36409e-21	-1.02711	down	--	--	--	--	--	--	--	--	--	--	--	vitellogenin-like protein [Arabidopsis thaliana]	--
gene-AT5G18700	AT5G18700	3.86717	725	4.19184	766	4.04134	750	8.1624	1587	8.61471	1870	8.46578	1802	6.96024e-30	-1.02657	down	[R]	General function prediction only	Molecular Function: protein kinase activity (GO:0004672);; Molecular Function: ATP binding (GO:0005524);;	K17545|0.0e+00|ath:AT5G18700|K17545 serine/threonine-protein kinase ULK4 [EC:2.7.11.1] | (RefSeq) kinase family with ARM repeat domain-containing protein	--	[R]	General function prediction only	Protein kinase domain	Serine/threonine-protein kinase RUNKEL OS=Arabidopsis thaliana OX=3702 GN=RUK PE=1 SV=1	T	Signal transduction mechanisms	kinase family with ARM repeat domain-containing protein [Arabidopsis thaliana]	biological process: metabolic process (GO:0008152);; biological process: cellular process (GO:0009987);; molecular function: catalytic activity (GO:0003824);; molecular function: binding (GO:0005488)
gene-AT4G34900	XDH2	6.79258	1188	7.56976	1290	6.89222	1191	14.2255	2578	15.0319	3033	15.0612	2976	2.74464e-37	-1.02616	down	[F]	Nucleotide transport and metabolism	Molecular Function: iron ion binding (GO:0005506);; Molecular Function: electron carrier activity (GO:0009055);; Molecular Function: 2 iron, 2 sulfur cluster binding (GO:0051537);; Molecular Function: FAD binding (GO:0071949);;	K00106|0.0e+00|ath:AT4G34900|K00106 xanthine dehydrogenase/oxidase [EC:1.17.1.4 1.17.3.2] | (RefSeq) XDH2; xanthine dehydrogenase 2	Purine metabolism (ko00230);; Caffeine metabolism (ko00232);; Peroxisome (ko04146)	[F]	Nucleotide transport and metabolism	Molybdopterin-binding domain of aldehyde dehydrogenase	Xanthine dehydrogenase 2 OS=Arabidopsis thaliana OX=3702 GN=XDH2 PE=2 SV=1	F	Nucleotide transport and metabolism	xanthine dehydrogenase 2 [Arabidopsis thaliana]	molecular function: binding (GO:0005488);; molecular function: electron carrier activity (GO:0009055)
gene-AT3G22460	OASA2	1.92549	63	1.63487	55	2.62338	87	4.51084	169	4.50434	178	4.95016	179	3.57071e-05	-1.02463	down	[E]	Amino acid transport and metabolism	Biological Process: reproduction (GO:0000003);; Biological Process: sulfur amino acid metabolic process (GO:0000096);; Biological Process: sulfur amino acid biosynthetic process (GO:0000097);; Biological Process: cell morphogenesis (GO:0000902);; Biological Process: cell morphogenesis involved in differentiation (GO:0000904);; Biological Process: developmental process involved in reproduction (GO…	K01738|6.9e-131|aly:9319436|K01738 cysteine synthase [EC:2.5.1.47] | (RefSeq) putative inactive cysteine synthase 2	Cysteine and methionine metabolism (ko00270);; Sulfur metabolism (ko00920);; Carbon metabolism (ko01200);; Biosynthesis of amino acids (ko01230)	[E]	Amino acid transport and metabolism	Pyridoxal-phosphate dependent enzyme	Cysteine synthase OS=Brassica juncea OX=3707 PE=2 SV=1	E	Amino acid transport and metabolism	cysteine synthase; O-acetylserine(thiol) lyase [Arabidopsis thaliana]	biological process: reproduction (GO:0000003);; biological process: metabolic process (GO:0008152);; biological process: cellular process (GO:0009987);; biological process: single-organism process (GO:0044699);; biological process: developmental process (GO:0032502);; biological process: cellular component organization or biogenesis (GO:0071840);; biological process: reproductive process (GO:0022…
gene-AT4G30020	AT4G30020	22.249	2842	25.2622	3148	24.7019	3123	51.4362	6823	50.0122	7393	48.0774	6964	1.39332e-47	-1.02296	down	[O]	Posttranslational modification, protein turnover, chaperones	Molecular Function: serine-type endopeptidase activity (GO:0004252);;	K15333|1.7e-186|nsy:104224633|K15333 tRNA guanosine-2'-O-methyltransferase [EC:2.1.1.34] | (RefSeq) uncharacterized protein LOC104224633	--	--	--	Subtilase family	Subtilisin-like protease SBT2.6 OS=Arabidopsis thaliana OX=3702 GN=SBT2.6 PE=2 SV=1	O	Posttranslational modification, protein turnover, chaperones	PA-domain containing subtilase family protein [Arabidopsis thaliana]	biological process: metabolic process (GO:0008152);; molecular function: catalytic activity (GO:0003824)
gene-AT3G57260	BGL2	4.13394	213	5.81796	325	2.63553	134	8.49769	453	13.6914	816	27.3552	1607	0.00850579	-1.02098	down	--	--	Molecular Function: hydrolase activity, hydrolyzing O-glycosyl compounds (GO:0004553);; Biological Process: carbohydrate metabolic process (GO:0005975);;	K19891|3.1e-52|eus:EUTSA_v10004013mg|K19891 glucan endo-1,3-beta-glucosidase 1/2/3 [EC:3.2.1.39] | (RefSeq) hypothetical protein	Starch and sucrose metabolism (ko00500)	--	--	Glycosyl hydrolases family 17	Glucan endo-1,3-beta-glucosidase, acidic isoform OS=Arabidopsis thaliana OX=3702 GN=BG2 PE=1 SV=2	G	Carbohydrate transport and metabolism	beta-1,3-glucanase 2 [Arabidopsis thaliana]	molecular function: catalytic activity (GO:0003824);; biological process: metabolic process (GO:0008152)
gene-AT5G63790	NAC102	8.1925	438	9.58372	505	8.37791	444	14.3699	806	18.4206	1151	22.399	1373	5.3612e-12	-1.01988	down	--	--	Molecular Function: DNA binding (GO:0003677);; Cellular Component: nucleus (GO:0005634);; Biological Process: regulation of transcription, DNA-templated (GO:0006355);;	K00521|7.4e-42|cmos:111447866|K00521 ferric-chelate reductase [EC:1.16.1.7] | (RefSeq) ferric reduction oxidase 7, chloroplastic-like	--	--	--	No apical meristem (NAM) protein	NAC domain-containing protein 102 OS=Arabidopsis thaliana OX=3702 GN=NAC102 PE=1 SV=1	K	Transcription	NAC domain containing protein 102 [Arabidopsis thaliana]	molecular function: binding (GO:0005488);; cellular component: cell (GO:0005623);; cellular component: organelle (GO:0043226);; cellular component: cell part (GO:0044464);; biological process: biological regulation (GO:0065007)
gene-AT4G28390	AAC3	1.28485	80	1.40218	86	1.32615	82	2.70821	175	2.83862	205	3.5135	241	5.60041e-06	-1.0171	down	--	--	Molecular Function: ATP transmembrane transporter activity (GO:0005347);; Cellular Component: mitochondrial inner membrane (GO:0005743);; Cellular Component: integral component of membrane (GO:0016021);;	K05863|5.8e-214|ath:AT4G28390|K05863 solute carrier family 25 (mitochondrial adenine nucleotide translocator), member 4/5/6/31 | (RefSeq) AAC3; ADP/ATP carrier 3	--	[C]	Energy production and conversion	Mitochondrial carrier protein	ADP,ATP carrier protein 3, mitochondrial OS=Arabidopsis thaliana OX=3702 GN=AAC3 PE=1 SV=1	C	Energy production and conversion	ADP/ATP carrier 3 [Arabidopsis thaliana]	biological process: single-organism process (GO:0044699);; biological process: localization (GO:0051179);; molecular function: transporter activity (GO:0005215);; cellular component: cell (GO:0005623);; cellular component: membrane (GO:0016020);; cellular component: organelle (GO:0043226);; cellular component: organelle part (GO:0044422);; cellular component: cell part (GO:0044464);; cellular com…
gene-AT1G35210	AT1G35210	1.60081	73	1.32659	59	1.15908	52	1.22979	58	4.97595	260	4.48716	230	0.00215777	-1.01513	down	--	--	--	--	--	--	--	Protein of unknown function (DUF740)	--	--	--	At1g35210 [Arabidopsis thaliana]	--
gene-AT4G00200	AT4G00200	0.748938	55	1.06333	74	0.906654	67	2.84019	199	2.12709	170	1.70586	135	0.000116956	-1.0143	down	--	--	Molecular Function: AT DNA binding (GO:0003680);; Cellular Component: nucleus (GO:0005634);;	--	--	--	--	Plants and Prokaryotes Conserved (PCC) domain	AT-hook motif nuclear-localized protein 7 OS=Arabidopsis thaliana OX=3702 GN=AHL7 PE=2 SV=1	K	Transcription	AT hook motif DNA-binding family protein [Arabidopsis thaliana]	molecular function: binding (GO:0005488);; cellular component: cell (GO:0005623);; cellular component: organelle (GO:0043226);; cellular component: cell part (GO:0044464)
gene-AT4G16008	AT4G16008	1.55535	97	2.33944	142	2.24769	139	4.17209	270	5.026	363	4.17893	296	8.06189e-07	-1.0124	down	--	--	--	--	--	--	--	--	--	--	--	hypothetical protein AT4G16008 [Arabidopsis thaliana]	--
gene-AT1G70890	MLP43	34.2587	1454	26.553	1098	21.7939	915	61.1332	2689	51.2154	2516	61.2233	2949	5.35789e-14	-1.01227	down	--	--	Biological Process: defense response (GO:0006952);;	--	--	--	--	Pathogenesis-related protein Bet v 1 family	MLP-like protein 43 OS=Arabidopsis thaliana OX=3702 GN=MLP43 PE=1 SV=1	S	Function unknown	MLP-like protein 43 [Arabidopsis thaliana]	biological process: response to stimulus (GO:0050896)
gene-AT5G08490	SLG1	0.313153	37	0.276484	32	0.607188	107	0.786404	140	0.91484	184	1.01898	174	0.00169474	-1.00885	down	--	--	Biological Process: mitochondrial RNA metabolic process (GO:0000959);; Biological Process: response to acid chemical (GO:0001101);; Molecular Function: molecular_function (GO:0003674);; Molecular Function: nucleic acid binding (GO:0003676);; Molecular Function: RNA binding (GO:0003723);; Molecular Function: catalytic activity (GO:0003824);; Molecular Function: nuclease activity (GO:0004518);; Mol…	K22262|4.3e-116|qsu:112034235|K22262 WD repeat and FYVE domain-containing protein 3 | (RefSeq) protein SPIRRIG	--	[R]	General function prediction only	PPR repeat family	Putative pentatricopeptide repeat-containing protein At5g08490 OS=Arabidopsis thaliana OX=3702 GN=PCMP-E32 PE=3 SV=1	S	Function unknown	Tetratricopeptide repeat (TPR)-like superfamily protein [Arabidopsis thaliana]	biological process: metabolic process (GO:0008152);; biological process: cellular process (GO:0009987);; biological process: response to stimulus (GO:0050896);; molecular function: binding (GO:0005488);; molecular function: catalytic activity (GO:0003824);; cellular component: cell (GO:0005623);; cellular component: cell part (GO:0044464);; cellular component: organelle (GO:0043226)
gene-AT3G18170	AT3G18170	1.79223	154	2.16277	185	1.65764	141	3.91143	358	3.6411	370	4.22023	424	1.86436e-08	-1.00672	down	--	--	Cellular Component: integral component of membrane (GO:0016021);; Molecular Function: transferase activity, transferring glycosyl groups (GO:0016757);;	K18207|5.0e-70|psom:113287996|K18207 protein O-mannose beta-1,4-N-acetylglucosaminyltransferase [EC:2.4.1.312] | (RefSeq) uncharacterized protein LOC113287996	Mannose type O-glycan biosynthesis (ko00515)	[S]	Function unknown	Protein of unknown function (DUF563)	Alpha-1,3-arabinosyltransferase XAT3 OS=Oryza sativa subsp. japonica OX=39947 GN=XAT3 PE=1 SV=1	S	Function unknown	Glycosyltransferase family 61 protein [Arabidopsis thaliana]	cellular component: membrane (GO:0016020);; cellular component: membrane part (GO:0044425);; molecular function: catalytic activity (GO:0003824)
gene-AT3G05980	AT3G05980	0.554959	31	0.548112	30	0.952971	53	1.89623	110	1.34509	87	1.83611	116	0.00121214	-1.00595	down	--	--	--	--	--	--	--	--	--	--	--	hypothetical protein AT3G05980 [Arabidopsis thaliana]	--
gene-AT3G55500	EXPA16	7.63262	393	8.63124	434	8.21995	419	14.9107	796	15.7327	938	20.5726	1203	3.97192e-13	-1.00531	down	--	--	Cellular Component: extracellular region (GO:0005576);; Cellular Component: cell wall (GO:0005618);; Biological Process: plant-type cell wall organization (GO:0009664);; Cellular Component: membrane (GO:0016020);;	K20628|9.7e-104|gra:105770513|K20628 expansin | (RefSeq) expansin-A8-like	--	--	--	Expansin C-terminal domain	Expansin-A16 OS=Arabidopsis thaliana OX=3702 GN=EXPA16 PE=2 SV=1	S	Function unknown	expansin A16 [Arabidopsis thaliana]	cellular component: extracellular region (GO:0005576);; cellular component: cell (GO:0005623);; cellular component: cell part (GO:0044464);; biological process: cellular process (GO:0009987);; biological process: cellular component organization or biogenesis (GO:0071840);; cellular component: membrane (GO:0016020)
gene-AT5G20960	AO1	7.03795	1403	7.51684	1461	7.42152	1464	3.81512	790	3.71284	854	3.43483	778	9.21493e-26	1.00015	up	[F]	Nucleotide transport and metabolism	Molecular Function: iron ion binding (GO:0005506);; Molecular Function: electron carrier activity (GO:0009055);; Molecular Function: flavin adenine dinucleotide binding (GO:0050660);; Molecular Function: iron-sulfur cluster binding (GO:0051536);;	K11817|0.0e+00|ath:AT5G20960|K11817 indole-3-acetaldehyde oxidase [EC:1.2.3.7] | (RefSeq) AO1; aldehyde oxidase 1	Tryptophan metabolism (ko00380)	[F]	Nucleotide transport and metabolism	Molybdopterin-binding domain of aldehyde dehydrogenase	Indole-3-acetaldehyde oxidase OS=Arabidopsis thaliana OX=3702 GN=AAO1 PE=1 SV=2	F	Nucleotide transport and metabolism	aldehyde oxidase 1 [Arabidopsis thaliana]	molecular function: binding (GO:0005488);; molecular function: electron carrier activity (GO:0009055)
gene-AT3G47090	AT3G47090	1.67438	236	1.90207	262	1.77576	248	0.534892	79	1.01309	166	0.925664	149	1.0721e-05	1.00018	up	[T]	Signal transduction mechanisms	Molecular Function: protein serine/threonine kinase activity (GO:0004674);; Molecular Function: ATP binding (GO:0005524);; Cellular Component: chloroplast (GO:0009507);; Cellular Component: integral component of membrane (GO:0016021);;	K13428|3.1e-158|ath:AT5G20480|K13428 LRR receptor-like serine/threonine-protein kinase EFR [EC:2.7.11.1] | (RefSeq) EFR; EF-TU receptor	Plant-pathogen interaction (ko04626)	--	--	Protein kinase domain	Probable LRR receptor-like serine/threonine-protein kinase At3g47570 OS=Arabidopsis thaliana OX=3702 GN=At3g47570 PE=2 SV=1	T	Signal transduction mechanisms	Leucine-rich repeat protein kinase family protein [Arabidopsis thaliana]	biological process: metabolic process (GO:0008152);; biological process: cellular process (GO:0009987);; molecular function: catalytic activity (GO:0003824);; molecular function: binding (GO:0005488);; cellular component: cell (GO:0005623);; cellular component: organelle (GO:0043226);; cellular component: cell part (GO:0044464);; cellular component: membrane (GO:0016020);; cellular component: mem…
gene-AT1G53440	AT1G53440	40.8448	5374	39.7315	5097	36.1889	4711	16.8078	2294	20.7909	3168	20.7386	3098	6.48968e-29	1.00046	up	--		Molecular Function: protein kinase activity (GO:0004672);; Molecular Function: ATP binding (GO:0005524);; Cellular Component: integral component of membrane (GO:0016021);;	K13418|7.6e-67|ppp:112280412|K13418 somatic embryogenesis receptor kinase 1 [EC:2.7.10.1 2.7.11.1] | (RefSeq) LRR receptor kinase BAK1-like isoform X1	--	--	--	Protein tyrosine and serine/threonine kinase	Probable LRR receptor-like serine/threonine-protein kinase At1g53440 OS=Arabidopsis thaliana OX=3702 GN=At1g53440 PE=2 SV=2	T	Signal transduction mechanisms	Leucine-rich repeat transmembrane protein kinase [Arabidopsis thaliana]	biological process: metabolic process (GO:0008152);; biological process: cellular process (GO:0009987);; molecular function: catalytic activity (GO:0003824);; molecular function: binding (GO:0005488);; cellular component: membrane (GO:0016020);; cellular component: membrane part (GO:0044425)
gene-AT1G30250	AT1G30250	40.1905	1338	54.5487	1770	49.5594	1632	16.5202	571	25.0064	964	28.6901	1085	1.17849e-10	1.00054	up	--	--	--	--	--	--	--	--	--	--	--	hypothetical protein AT1G30250 [Arabidopsis thaliana]	--
gene-AT3G15630	AT3G15630	66.8105	2779	50.6479	2054	47.4781	1954	26.4066	1139	27.1638	1309	28.0873	1327	5.20455e-17	1.00122	up	--	--	--	--	--	--	--	--	--	S	Function unknown	plant/protein [Arabidopsis thaliana]	--
gene-AT5G28630	AT5G28630	8.36401	266	7.88861	245	5.58512	176	0.685116	23	2.9835	110	2.62891	95	0.00985526	1.00135	up	--	--	--	--	--	--	--	--	--	--	--	glycine-rich protein [Arabidopsis thaliana]	--
gene-AT1G09460	AT1G09460	3.89547	235	3.15199	186	5.12731	306	1.7877	112	2.0447	143	1.84092	127	5.42904e-06	1.00166	up	--	--	Molecular Function: pattern binding (GO:0001871);; Molecular Function: molecular_function (GO:0003674);; Molecular Function: catalytic activity (GO:0003824);; Molecular Function: hydrolase activity, hydrolyzing O-glycosyl compounds (GO:0004553);; Molecular Function: binding (GO:0005488);; Cellular Component: cellular_component (GO:0005575);; Cellular Component: cell (GO:0005623);; Cellular Compon…	K19891|1.9e-19|smo:SELMODRAFT_443280|K19891 glucan endo-1,3-beta-glucosidase 1/2/3 [EC:3.2.1.39] | (RefSeq) hypothetical protein	Starch and sucrose metabolism (ko00500)	--	--	X8 domain	Glucan endo-1,3-beta-glucosidase OS=Triticum aestivum OX=4565 GN=GLC1 PE=2 SV=1	S	Function unknown	Carbohydrate-binding X8 domain superfamily protein [Arabidopsis thaliana]	molecular function: binding (GO:0005488);; molecular function: catalytic activity (GO:0003824);; cellular component: cell (GO:0005623);; cellular component: membrane (GO:0016020);; cellular component: cell part (GO:0044464);; cellular component: membrane part (GO:0044425)
gene-AT3G04220	AT3G04220	0.715592	102	0.511057	70	0.554083	77	0.168508	25	0.125846	22	0.381964	62	0.00350361	1.00174	up	--	--	Biological Process: signal transduction (GO:0007165);; Cellular Component: integral component of membrane (GO:0016021);; Molecular Function: ADP binding (GO:0043531);;	K09338|6.7e-147|brp:103838097|K09338 homeobox-leucine zipper protein | (RefSeq) LOW QUALITY PROTEIN: homeobox-leucine zipper protein HAT7	--	--	--	TIR domain	Disease resistance protein TAO1 OS=Arabidopsis thaliana OX=3702 GN=TAO1 PE=3 SV=1	T	Signal transduction mechanisms	Disease resistance protein (TIR-NBS-LRR class) family [Arabidopsis thaliana]	biological process: cellular process (GO:0009987);; biological process: biological regulation (GO:0065007);; cellular component: membrane (GO:0016020);; cellular component: membrane part (GO:0044425);; molecular function: binding (GO:0005488)
gene-AT4G14130	XTH15	2.09849	105	1.97904	96	1.38267	68	1.19525	62	0.528819	31	0.35966	21	0.00359736	1.00332	up	[G]	Carbohydrate transport and metabolism	Molecular Function: hydrolase activity, hydrolyzing O-glycosyl compounds (GO:0004553);; Cellular Component: cell wall (GO:0005618);; Biological Process: xyloglucan metabolic process (GO:0010411);; Molecular Function: xyloglucan:xyloglucosyl transferase activity (GO:0016762);; Biological Process: cell wall biogenesis (GO:0042546);; Cellular Component: apoplast (GO:0048046);; Biological Process: ce…	K08235|5.4e-172|ath:AT4G14130|K08235 xyloglucan:xyloglucosyl transferase [EC:2.4.1.207] | (RefSeq) XTH15; xyloglucan endotransglucosylase/hydrolase 15	--	--	--	Glycosyl hydrolases family 16	Xyloglucan endotransglucosylase/hydrolase protein 15 OS=Arabidopsis thaliana OX=3702 GN=XTH15 PE=1 SV=1	G	Carbohydrate transport and metabolism	xyloglucan endotransglucosylase/hydrolase 15 [Arabidopsis thaliana]	molecular function: catalytic activity (GO:0003824);; cellular component: cell (GO:0005623);; cellular component: cell part (GO:0044464);; biological process: metabolic process (GO:0008152);; biological process: cellular process (GO:0009987);; biological process: cellular component organization or biogenesis (GO:0071840);; cellular component: extracellular region (GO:0005576)
gene-AT1G78240	TSD2	50.8315	6169	49.9988	5906	44.7047	5363	23.0919	2907	26.0061	3655	23.5493	3245	3.44648e-37	1.00396	up	[I]	Lipid transport and metabolism	Molecular Function: methyltransferase activity (GO:0008168);; Cellular Component: integral component of membrane (GO:0016021);; Biological Process: methylation (GO:0032259);;	K23870|0.0e+00|ath:AT1G78240|K23870 putative pectin methyltransferase [EC:2.1.1.-] | (RefSeq) TSD2; S-adenosyl-L-methionine-dependent methyltransferases superfamily protein	--	--	--	Putative S-adenosyl-L-methionine-dependent methyltransferase	Probable pectin methyltransferase QUA2 OS=Arabidopsis thaliana OX=3702 GN=QUA2 PE=1 SV=2	S	Function unknown	S-adenosyl-L-methionine-dependent methyltransferases superfamily protein [Arabidopsis thaliana]	molecular function: catalytic activity (GO:0003824);; cellular component: membrane (GO:0016020);; cellular component: membrane part (GO:0044425);; biological process: metabolic process (GO:0008152)
gene-AT3G54150	AT3G54150	2.79081	147	2.19628	117	1.52979	84	0.606333	35	0.840322	55	1.2888	77	0.000916176	1.00415	up	[H]	Coenzyme transport and metabolism	Molecular Function: methyltransferase activity (GO:0008168);;	--	--	[R]	General function prediction only	Methyltransferase domain	--	Q	Secondary metabolites biosynthesis, transport and catabolism	S-adenosyl-L-methionine-dependent methyltransferases superfamily protein [Arabidopsis thaliana]	molecular function: catalytic activity (GO:0003824)
gene-AT3G03820	SAUR29	7.32408	229	8.36386	255	8.81411	273	3.80553	124	3.40551	124	4.35141	155	3.45885e-07	1.00505	up	--	--	Biological Process: response to auxin (GO:0009733);;	K14488|4.8e-48|ath:AT3G03820|K14488 SAUR family protein | (RefSeq) SAUR29; SAUR-like auxin-responsive protein family	Plant hormone signal transduction (ko04075)	--	--	Auxin responsive protein	Auxin-responsive protein SAUR28 OS=Arabidopsis thaliana OX=3702 GN=SAUR28 PE=2 SV=1	--	--	SAUR-like auxin-responsive protein family [Arabidopsis thaliana]	biological process: response to stimulus (GO:0050896)
gene-AT1G75380	BBD1	288.191	17915	263.688	16142	240.593	15036	139.726	9115	127.212	9368	126.254	8986	6.14925e-39	1.00596	up	[R]	General function prediction only	Molecular Function: nuclease activity (GO:0004518);;	K08999|4.0e-30|ppp:112285264|K08999 uncharacterized protein | (RefSeq) bifunctional nuclease 2-like	--	--	--	Domain of unknown function (DUF151)	Bifunctional nuclease 1 OS=Arabidopsis thaliana OX=3702 GN=BBD1 PE=2 SV=1	S	Function unknown	bifunctional nuclease in basal defense response 1 [Arabidopsis thaliana]	molecular function: catalytic activity (GO:0003824)
gene-AT4G09750	AT4G09750	2.7796	141	2.42833	120	2.96934	149	1.34574	71	0.804925	48	1.44787	84	0.000196963	1.00617	up	[C]	Energy production and conversion	Cellular Component: cytosol (GO:0005829);;	K11168|8.4e-182|ath:AT4G09750|K11168 dehydrogenase/reductase SDR family member 12 [EC:1.1.-.-] | (RefSeq) NAD(P)-binding Rossmann-fold superfamily protein	--	[Q]	Secondary metabolites biosynthesis, transport and catabolism	short chain dehydrogenase	Short-chain dehydrogenase TIC 32 B, chloroplastic OS=Brassica napus OX=3708 GN=TIC32B PE=3 SV=1	Q	Secondary metabolites biosynthesis, transport and catabolism	NAD(P)-binding Rossmann-fold superfamily protein [Arabidopsis thaliana]	cellular component: cell (GO:0005623);; cellular component: cell part (GO:0044464)
gene-AT1G76520	AT1G76520	21.6633	2133	23.1966	2230	22.2676	2168	10.3244	1054	11.6502	1327	11.4439	1279	7.21348e-33	1.00742	up	--	--	Cellular Component: integral component of membrane (GO:0016021);; Biological Process: transmembrane transport (GO:0055085);;	K24139|2.3e-213|ath:AT1G76520|K24139 auxin efflux carrier family protein | (RefSeq) Auxin efflux carrier family protein	--	[S]	Function unknown	Membrane transport protein	Protein PIN-LIKES 3 OS=Arabidopsis thaliana OX=3702 GN=PILS3 PE=2 SV=1	S	Function unknown	Auxin efflux carrier family protein [Arabidopsis thaliana]	cellular component: membrane (GO:0016020);; cellular component: membrane part (GO:0044425);; biological process: localization (GO:0051179)
gene-AT5G14760	AO	15.4482	1649	14.5305	1512	15.358	1622	6.38506	707	8.27523	1023	7.74477	939	3.54742e-21	1.00761	up	[H]	Coenzyme transport and metabolism	Molecular Function: L-aspartate oxidase activity (GO:0008734);; Biological Process: NAD biosynthetic process (GO:0009435);; Cellular Component: chloroplast (GO:0009507);; Molecular Function: L-aspartate:fumarate oxidoreductase activity (GO:0044318);;	K00278|0.0e+00|ath:AT5G14760|K00278 L-aspartate oxidase [EC:1.4.3.16] | (RefSeq) AO; L-aspartate oxidase	Alanine, aspartate and glutamate metabolism (ko00250);; Nicotinate and nicotinamide metabolism (ko00760)	[C]	Energy production and conversion	FAD binding domain	L-aspartate oxidase, chloroplastic OS=Arabidopsis thaliana OX=3702 GN=AO PE=1 SV=1	C	Energy production and conversion	L-aspartate oxidase [Arabidopsis thaliana]	biological process: metabolic process (GO:0008152);; biological process: single-organism process (GO:0044699);; molecular function: catalytic activity (GO:0003824);; biological process: cellular process (GO:0009987);; cellular component: cell (GO:0005623);; cellular component: organelle (GO:0043226);; cellular component: cell part (GO:0044464)
gene-AT5G26280	AT5G26280	2.84032	160	2.63165	145	2.57606	145	0.610529	37	1.07206	70	1.7267	113	0.000534941	1.00797	up	--	--	Biological Process: response to acid chemical (GO:0001101);; Molecular Function: molecular_function (GO:0003674);; Molecular Function: catalytic activity (GO:0003824);; Molecular Function: thiol-dependent ubiquitin-specific protease activity (GO:0004843);; Molecular Function: protein binding (GO:0005515);; Cellular Component: cellular_component (GO:0005575);; Cellular Component: intracellular (GO…	K11838|4.4e-09|mdm:103453747|K11838 ubiquitin carboxyl-terminal hydrolase 7 [EC:3.4.19.12] | (RefSeq) LOW QUALITY PROTEIN: ubiquitin carboxyl-terminal hydrolase 12	--	[DR]	Cell cycle control, cell division, chromosome partitioning;; General function prediction only	MATH domain	Ubiquitin carboxyl-terminal hydrolase 12 OS=Arabidopsis thaliana OX=3702 GN=UBP12 PE=1 SV=2	D	Cell cycle control, cell division, chromosome partitioning	TRAF-like family protein [Arabidopsis thaliana]	biological process: response to stimulus (GO:0050896);; molecular function: catalytic activity (GO:0003824);; biological process: metabolic process (GO:0008152);; molecular function: binding (GO:0005488);; cellular component: cell (GO:0005623);; cellular component: cell part (GO:0044464);; cellular component: organelle (GO:0043226);; cellular component: cell junction (GO:0030054);; biological pro…
gene-AT5G11260	HY5	15.1005	651	16.4565	685	14.8319	626	7.21084	322	7.60994	376	7.84212	383	1.41379e-15	1.01068	up	--	--	Molecular Function: DNA binding (GO:0003677);; Molecular Function: transcription factor activity, sequence-specific DNA binding (GO:0003700);; Cellular Component: nucleus (GO:0005634);;	K16241|2.3e-59|ath:AT5G11260|K16241 transcription factor HY5 | (RefSeq) HY5; Basic-leucine zipper (bZIP) transcription factor family protein	Circadian rhythm - plant (ko04712)	[K]	Transcription	bZIP transcription factor	Transcription factor HY5 OS=Arabidopsis thaliana OX=3702 GN=HY5 PE=1 SV=1	K	Transcription	Basic-leucine zipper (bZIP) transcription factor family protein [Arabidopsis thaliana]	molecular function: binding (GO:0005488);; biological process: biological regulation (GO:0065007);; molecular function: nucleic acid binding transcription factor activity (GO:0001071);; cellular component: cell (GO:0005623);; cellular component: organelle (GO:0043226);; cellular component: cell part (GO:0044464)
gene-AT2G36800	DOGT1	7.05198	569	5.99668	471	7.18978	573	2.02926	170	3.40979	319	4.08081	374	3.11926e-07	1.0126	up	--	--	Molecular Function: UDP-glycosyltransferase activity (GO:0008194);;	K13496|5.3e-292|ath:AT2G36800|K13496 UDP-glucosyltransferase 73C [EC:2.4.1.-] | (RefSeq) DOGT1; don-glucosyltransferase 1	Zeatin biosynthesis (ko00908)	[GC]	Carbohydrate transport and metabolism;; Energy production and conversion	UDP-glucoronosyl and UDP-glucosyl transferase	UDP-glycosyltransferase 73C5 OS=Arabidopsis thaliana OX=3702 GN=UGT73C5 PE=2 SV=1	--	--	don-glucosyltransferase 1 [Arabidopsis thaliana]	molecular function: catalytic activity (GO:0003824)
gene-AT2G23770	LYK4	5.70879	589	7.40075	745	6.01189	614	2.18658	234	3.29787	394	3.64752	428	5.21816e-09	1.01299	up	[T]	Signal transduction mechanisms	Molecular Function: protein kinase activity (GO:0004672);; Cellular Component: integral component of membrane (GO:0016021);;	K13429|3.8e-50|eus:EUTSA_v10020310mg|K13429 chitin elicitor receptor kinase 1 | (RefSeq) hypothetical protein	Plant-pathogen interaction (ko04626)	--	--	Protein tyrosine and serine/threonine kinase	LysM domain receptor-like kinase 4 OS=Arabidopsis thaliana OX=3702 GN=LYK4 PE=1 SV=1	T	Signal transduction mechanisms	protein kinase family protein / peptidoglycan-binding LysM domain-containing protein [Arabidopsis thaliana]	biological process: metabolic process (GO:0008152);; biological process: cellular process (GO:0009987);; molecular function: catalytic activity (GO:0003824);; cellular component: membrane (GO:0016020);; cellular component: membrane part (GO:0044425)
gene-AT1G15830	AT1G15830	3.50188	279	4.0158	352	4.30394	355	1.48435	121	2.27372	211	2.12049	193	3.66989e-07	1.01332	up	--	--	--	--	--	--	--	--	--	--	--	hypothetical protein AT1G15830 [Arabidopsis thaliana]	--
gene-AT1G07620	ATOBGM	2.61951	226	2.59032	218	2.06444	178	0.863232	77	0.957536	98	1.46847	145	2.02962e-05	1.01475	up	--	--	--	--	--	--	--	Domain of unknown function (DUF4378)	Protein TRM32 OS=Arabidopsis thaliana OX=3702 GN=TRM32 PE=2 SV=1	S	Function unknown	GTP-binding protein Obg/CgtA [Arabidopsis thaliana]	--
gene-AT4G28190	ULT1	8.14076	748	5.64392	506	6.25204	568	3.76431	359	2.93246	312	2.90178	302	2.66909e-09	1.01555	up	--	--	Molecular Function: DNA binding (GO:0003677);;	--	--	--	--	SAND domain	Protein ULTRAPETALA 1 OS=Arabidopsis thaliana OX=3702 GN=ULT1 PE=1 SV=1	K	Transcription	Developmental regulator, ULTRAPETALA [Arabidopsis thaliana]	molecular function: binding (GO:0005488)
gene-AT3G15450	AT3G15450	152.145	6011	111.929	4292	130.938	5108	60.3571	2463	65.3179	3004	68.1214	3072	6.00799e-23	1.01583	up	--	--	--	--	--	--	--	Aluminium induced protein	Stem-specific protein TSJT1 OS=Nicotiana tabacum OX=4097 GN=TSJT1 PE=2 SV=1	S	Function unknown	aluminum induced protein with YGL and LRDR motifs [Arabidopsis thaliana]	--
gene-AT2G17720	P4H5	32.9165	1932	30.3799	1738	30.0666	1745	15.1057	919	13.6577	928	17.169	1144	5.64795e-23	1.01698	up	[JO]	Translation, ribosomal structure and biogenesis;; Posttranslational modification, protein turnover, chaperones	Molecular Function: iron ion binding (GO:0005506);; Cellular Component: integral component of membrane (GO:0016021);; Molecular Function: oxidoreductase activity, acting on paired donors, with incorporation or reduction of molecular oxygen (GO:0016705);; Molecular Function: L-ascorbic acid binding (GO:0031418);;	K00472|6.9e-159|ath:AT2G17720|K00472 prolyl 4-hydroxylase [EC:1.14.11.2] | (RefSeq) P4H5; 2-oxoglutarate (2OG) and Fe(II)-dependent oxygenase superfamily protein	Arginine and proline metabolism (ko00330)	[E]	Amino acid transport and metabolism	2OG-Fe(II) oxygenase superfamily	Prolyl 4-hydroxylase 5 OS=Arabidopsis thaliana OX=3702 GN=P4H5 PE=2 SV=1	E	Amino acid transport and metabolism	2-oxoglutarate (2OG) and Fe(II)-dependent oxygenase superfamily protein [Arabidopsis thaliana]	molecular function: binding (GO:0005488);; cellular component: membrane (GO:0016020);; cellular component: membrane part (GO:0044425);; biological process: metabolic process (GO:0008152);; biological process: single-organism process (GO:0044699);; molecular function: catalytic activity (GO:0003824)
gene-AT4G12290	AT4G12290	23.3759	2725	22.9484	2655	22.278	2605	10.6634	1328	10.7998	1494	12.0708	1618	3.56025e-37	1.01827	up	[Q]	Secondary metabolites biosynthesis, transport and catabolism	Molecular Function: copper ion binding (GO:0005507);; Cellular Component: endosome (GO:0005768);; Cellular Component: vacuole (GO:0005773);; Cellular Component: Golgi apparatus (GO:0005794);; Cellular Component: trans-Golgi network (GO:0005802);; Molecular Function: primary amine oxidase activity (GO:0008131);; Biological Process: amine metabolic process (GO:0009308);; Biological Process: stomata…	K00276|0.0e+00|aly:9308719|K00276 primary-amine oxidase [EC:1.4.3.21] | (RefSeq) primary amine oxidase isoform X1	Glycine, serine and threonine metabolism (ko00260);; Tyrosine metabolism (ko00350);; Phenylalanine metabolism (ko00360);; beta-Alanine metabolism (ko00410);; Isoquinoline alkaloid biosynthesis (ko00950);; Tropane, piperidine and pyridine alkaloid biosynthesis (ko00960)	[Q]	Secondary metabolites biosynthesis, transport and catabolism	Copper amine oxidase, enzyme domain	Primary amine oxidase OS=Arabidopsis thaliana OX=3702 GN=At1g62810 PE=2 SV=1	Q	Secondary metabolites biosynthesis, transport and catabolism	Copper amine oxidase family protein [Arabidopsis thaliana]	molecular function: binding (GO:0005488);; cellular component: cell (GO:0005623);; cellular component: organelle (GO:0043226);; cellular component: cell part (GO:0044464);; cellular component: organelle part (GO:0044422);; biological process: metabolic process (GO:0008152);; biological process: single-organism process (GO:0044699);; molecular function: catalytic activity (GO:0003824);; biological…
gene-AT1G21540	AT1G21540	5.28832	475	5.19173	455	5.46091	485	2.33459	218	3.1322	326	2.13734	218	1.00569e-09	1.01879	up	[IQ]	Lipid transport and metabolism;; Secondary metabolites biosynthesis, transport and catabolism	Molecular Function: catalytic activity (GO:0003824);;	K23618|1.4e-157|dosa:Os09t0555800-00|K23618 acyl-activating enzyme 11/12 [EC:6.2.1.2 6.2.1.-] | (RefSeq) Os09g0555800; Similar to AMP-binding protein (Adenosine monophosphate binding protein 6 AMPBP6).	--	[I]	Lipid transport and metabolism	AMP-binding enzyme	Probable acyl-activating enzyme 9 OS=Arabidopsis thaliana OX=3702 GN=AEE9 PE=2 SV=1	I	Lipid transport and metabolism	AMP-dependent synthetase and ligase family protein [Arabidopsis thaliana]	molecular function: catalytic activity (GO:0003824)
gene-AT5G14210	AT5G14210	27.7372	4479	28.8819	4543	29.7634	4752	13.8952	2326	14.8971	2785	13.9578	2560	7.34247e-50	1.01942	up	--	--	Molecular Function: protein kinase activity (GO:0004672);; Molecular Function: ATP binding (GO:0005524);; Cellular Component: mitochondrion (GO:0005739);; Cellular Component: integral component of membrane (GO:0016021);;	K00924|5.4e-25|qsu:112032229|K00924 kinase [EC:2.7.1.-] | (RefSeq) probable serine/threonine-protein kinase PBL19	--	--	--	Protein kinase domain	Probable inactive leucine-rich repeat receptor-like protein kinase At3g03770 OS=Arabidopsis thaliana OX=3702 GN=At3g03770 PE=1 SV=1	T	Signal transduction mechanisms	Leucine-rich repeat protein kinase family protein [Arabidopsis thaliana]	biological process: metabolic process (GO:0008152);; biological process: cellular process (GO:0009987);; molecular function: catalytic activity (GO:0003824);; molecular function: binding (GO:0005488);; cellular component: cell (GO:0005623);; cellular component: organelle (GO:0043226);; cellular component: cell part (GO:0044464);; cellular component: membrane (GO:0016020);; cellular component: mem…
gene-AT2G38280	FAC1	36.0691	4590	31.5275	3911	30.9001	3892	14.8163	1956	16.3876	2416	17.3468	2507	7.92256e-31	1.0202	up	[F]	Nucleotide transport and metabolism	Molecular Function: AMP deaminase activity (GO:0003876);; Biological Process: IMP salvage (GO:0032264);;	K01490|0.0e+00|ath:AT2G38280|K01490 AMP deaminase [EC:3.5.4.6] | (RefSeq) FAC1; AMP deaminase, putative / myoadenylate deaminase	Purine metabolism (ko00230)	[F]	Nucleotide transport and metabolism	Adenosine/AMP deaminase	AMP deaminase OS=Arabidopsis thaliana OX=3702 GN=AMPD PE=1 SV=2	F	Nucleotide transport and metabolism	AMP deaminase, putative / myoadenylate deaminase [Arabidopsis thaliana]	molecular function: catalytic activity (GO:0003824);; biological process: metabolic process (GO:0008152);; biological process: cellular process (GO:0009987);; biological process: single-organism process (GO:0044699)
gene-AT1G63860	AT1G63860	5.16249	793	5.2423	786	4.58333	698	1.51184	241	2.54895	453	3.18018	527	2.47512e-08	1.02301	up	[R]	General function prediction only	Biological Process: signal transduction (GO:0007165);; Molecular Function: ADP binding (GO:0043531);;	K09338|1.4e-176|brp:103838097|K09338 homeobox-leucine zipper protein | (RefSeq) LOW QUALITY PROTEIN: homeobox-leucine zipper protein HAT7	--	--	--	TIR domain	Disease resistance protein RML1B OS=Arabidopsis thaliana OX=3702 GN=RLM1B PE=2 SV=1	--	--	Disease resistance protein (TIR-NBS-LRR class) family [Arabidopsis thaliana]	biological process: cellular process (GO:0009987);; biological process: biological regulation (GO:0065007);; molecular function: binding (GO:0005488)
gene-AT1G21120	IGMT2	6.95796	405	8.73164	495	8.70156	501	0.977052	60	2.67226	181	3.94219	261	0.00700495	1.02305	up	[H]	Coenzyme transport and metabolism	Molecular Function: O-methyltransferase activity (GO:0008171);; Biological Process: methylation (GO:0032259);; Molecular Function: protein dimerization activity (GO:0046983);;	K22703|3.1e-216|ath:AT1G21120|K22703 hydroxy-3-indolylmethylglucosinolate O-methyltransferase [EC:2.1.1.-] | (RefSeq) IGMT2; O-methyltransferase family protein	--	[R]	General function prediction only	O-methyltransferase domain	Indole glucosinolate O-methyltransferase 2 OS=Arabidopsis thaliana OX=3702 GN=IGMT2 PE=2 SV=1	L	Replication, recombination and repair	O-methyltransferase family protein [Arabidopsis thaliana]	biological process: metabolic process (GO:0008152);; molecular function: catalytic activity (GO:0003824);; molecular function: binding (GO:0005488)
gene-AT1G02890	AT1G02890	50.4819	8792	46.2823	7795	40.6613	6925	20.5632	3714	23.4986	4739	23.1304	4574	1.00093e-30	1.02323	up	[MDT]	Cell wall/membrane/envelope biogenesis;; Cell cycle control, cell division, chromosome partitioning;; Signal transduction mechanisms	Molecular Function: ATP binding (GO:0005524);;	K22530|2.3e-118|nto:104116771|K22530 ATPase family AAA domain-containing protein 1 [EC:3.6.1.-] | (RefSeq) protein MSP1-like	--	--	--	ATPase family associated with various cellular activities (AAA)	ATPase family AAA domain-containing protein FIGL1 OS=Arabidopsis thaliana OX=3702 GN=FIGL1 PE=2 SV=2	O	Posttranslational modification, protein turnover, chaperones	AAA-type ATPase family protein [Arabidopsis thaliana]	molecular function: binding (GO:0005488)
gene-AT1G69850	NRT1:2	25.306	2541	22.9644	2248	25.9119	2574	11.9854	1248	12.4442	1447	12.0578	1375	6.76461e-34	1.02405	up	[E]	Amino acid transport and metabolism	Cellular Component: integral component of membrane (GO:0016021);; Molecular Function: transmembrane transporter activity (GO:0022857);;	K14638|5.0e-233|ccaj:109801166|K14638 solute carrier family 15 (peptide/histidine transporter), member 3/4 | (RefSeq) protein NRT1/ PTR FAMILY 4.6-like	--	[E]	Amino acid transport and metabolism	POT family	Protein NRT1/ PTR FAMILY 4.6 OS=Arabidopsis thaliana OX=3702 GN=NPF4.6 PE=1 SV=1	E	Amino acid transport and metabolism	nitrate transporter 1:2 [Arabidopsis thaliana]	cellular component: membrane (GO:0016020);; cellular component: membrane part (GO:0044425);; biological process: localization (GO:0051179);; molecular function: transporter activity (GO:0005215)
gene-AT5G15350	ENODL17	111.122	4604	89.5399	3617	100.042	4101	50.3887	2165	48.0943	2308	49.2677	2318	2.06579e-30	1.02451	up	--	--	Molecular Function: electron carrier activity (GO:0009055);; Cellular Component: integral component of membrane (GO:0016021);;	--	--	--	--	Plastocyanin-like domain	Lamin-like protein OS=Arabidopsis thaliana OX=3702 GN=At5g15350 PE=2 SV=1	S	Function unknown	early nodulin-like protein 17 [Arabidopsis thaliana]	molecular function: electron carrier activity (GO:0009055);; cellular component: membrane (GO:0016020);; cellular component: membrane part (GO:0044425)
gene-AT3G50740	UGT72E1	22.5184	1851	22.5668	1809	22.6818	1845	10.7166	914	11.5043	1096	11.0737	1034	1.0941e-33	1.02455	up	[G]	Carbohydrate transport and metabolism	Molecular Function: UDP-glycosyltransferase activity (GO:0008194);;	K12356|1.7e-282|ath:AT3G50740|K12356 coniferyl-alcohol glucosyltransferase [EC:2.4.1.111] | (RefSeq) UGT72E1; UDP-glucosyl transferase 72E1	Phenylpropanoid biosynthesis (ko00940)	[GC]	Carbohydrate transport and metabolism;; Energy production and conversion	UDP-glucoronosyl and UDP-glucosyl transferase	UDP-glycosyltransferase 72E1 OS=Arabidopsis thaliana OX=3702 GN=UGT72E1 PE=1 SV=1	--	--	UDP-glucosyl transferase 72E1 [Arabidopsis thaliana]	molecular function: catalytic activity (GO:0003824)
gene-AT2G48020	AT2G48020	40.0496	3560	38.0854	3303	38.5742	3405	18.1252	1648	20.1612	2078	19.4089	1962	1.59971e-40	1.02634	up	[G]	Carbohydrate transport and metabolism	Cellular Component: integral component of membrane (GO:0016021);; Molecular Function: transmembrane transporter activity (GO:0022857);;	K03444|1.0e-180|ath:AT2G48020|K03444 MFS transporter, SP family, ERD6-like sugar transporter | (RefSeq) Major facilitator superfamily protein	--	[R]	General function prediction only	Sugar (and other) transporter	Sugar transporter ERD6-like 7 OS=Arabidopsis thaliana OX=3702 GN=At2g48020 PE=2 SV=2	U	Intracellular trafficking, secretion, and vesicular transport	Major facilitator superfamily protein [Arabidopsis thaliana]	cellular component: membrane (GO:0016020);; cellular component: membrane part (GO:0044425);; biological process: localization (GO:0051179);; molecular function: transporter activity (GO:0005215)
gene-AT5G11950	LOG8	36.0515	1850	41.8397	2048	42.9243	2171	21.083	1109	18.899	1103	18.7263	1117	1.67398e-27	1.02709	up	[R]	General function prediction only	Biological Process: cytokinin biosynthetic process (GO:0009691);; Molecular Function: hydrolase activity (GO:0016787);;	K22522|3.6e-88|ath:AT5G11950|K22522 cytokinin riboside 5'-monophosphate phosphoribohydrolase [EC:3.2.2.-] | (RefSeq) LOG8; Putative lysine decarboxylase family protein	--	--	--	Possible lysine decarboxylase	Cytokinin riboside 5'-monophosphate phosphoribohydrolase LOG8 OS=Arabidopsis thaliana OX=3702 GN=LOG8 PE=1 SV=1	G	Carbohydrate transport and metabolism	Putative lysine decarboxylase family protein [Arabidopsis thaliana]	biological process: metabolic process (GO:0008152);; biological process: cellular process (GO:0009987);; biological process: biological regulation (GO:0065007);; molecular function: catalytic activity (GO:0003824)
gene-AT5G52830	WRKY27	2.42436	158	2.22219	141	2.41202	156	0.973667	66	0.944595	72	1.23639	92	2.0124e-05	1.0273	up	--	--	Molecular Function: transcription factor activity, sequence-specific DNA binding (GO:0003700);; Cellular Component: nucleus (GO:0005634);; Molecular Function: sequence-specific DNA binding (GO:0043565);;	K13425|6.2e-146|aly:9300273|K13425 WRKY transcription factor 22 | (RefSeq) probable WRKY transcription factor 27	MAPK signaling pathway - plant (ko04016);; Plant-pathogen interaction (ko04626)	--	--	WRKY DNA -binding domain	Probable WRKY transcription factor 27 OS=Arabidopsis thaliana OX=3702 GN=WRKY27 PE=2 SV=1	K	Transcription	WRKY DNA-binding protein 27 [Arabidopsis thaliana]	biological process: biological regulation (GO:0065007);; molecular function: nucleic acid binding transcription factor activity (GO:0001071);; cellular component: cell (GO:0005623);; cellular component: organelle (GO:0043226);; cellular component: cell part (GO:0044464);; molecular function: binding (GO:0005488)
gene-AT5G40380	CRK42	12.6372	1375	13.9955	1472	13.4206	1433	7.27873	808	6.64458	816	5.81495	706	7.69204e-22	1.03099	up	[T]	Signal transduction mechanisms	Molecular Function: protein kinase activity (GO:0004672);; Molecular Function: ATP binding (GO:0005524);; Cellular Component: integral component of membrane (GO:0016021);;	K24104|1.2e-57|thj:104799061|K24104 GPN-loop GTPase | (RefSeq) LOW QUALITY PROTEIN: uncharacterized protein LOC104799061	--	--	--	Protein kinase domain	Cysteine-rich receptor-like protein kinase 42 OS=Arabidopsis thaliana OX=3702 GN=CRK42 PE=2 SV=1	T	Signal transduction mechanisms	cysteine-rich RLK (RECEPTOR-like protein kinase) 42 [Arabidopsis thaliana]	biological process: metabolic process (GO:0008152);; biological process: cellular process (GO:0009987);; molecular function: catalytic activity (GO:0003824);; molecular function: binding (GO:0005488);; cellular component: membrane (GO:0016020);; cellular component: membrane part (GO:0044425)
gene-AT1G66230	MYB20	9.74403	555	7.51211	417	8.53525	481	3.583	212	4.98143	329	3.5657	231	3.67371e-09	1.03209	up	--	--	Molecular Function: DNA binding (GO:0003677);; Cellular Component: nucleus (GO:0005634);;	K09422|4.2e-153|ath:AT1G66230|K09422 transcription factor MYB, plant | (RefSeq) MYB20; myb domain protein 20	--	[K]	Transcription	Myb-like DNA-binding domain	Transcription factor MYB20 OS=Arabidopsis thaliana OX=3702 GN=MYB20 PE=2 SV=1	K	Transcription	myb domain protein 20 [Arabidopsis thaliana]	molecular function: binding (GO:0005488);; cellular component: cell (GO:0005623);; cellular component: organelle (GO:0043226);; cellular component: cell part (GO:0044464)
gene-AT4G13340	LRX3	69.4427	8822	52.3197	6480	51.6734	6495	27.49	3622	30.394	4472	26.4329	3813	2.14364e-22	1.03306	up	--	--	Molecular Function: molecular_function (GO:0003674);; Molecular Function: structural molecule activity (GO:0005198);; Molecular Function: structural constituent of cell wall (GO:0005199);; Cellular Component: cellular_component (GO:0005575);; Cellular Component: cell wall (GO:0005618);; Cellular Component: cell (GO:0005623);; Cellular Component: cell-cell junction (GO:0005911);; Cellular Componen…	--	--	--	--	Leucine rich repeat	Leucine-rich repeat extensin-like protein 3 OS=Arabidopsis thaliana OX=3702 GN=LRX3 PE=1 SV=1	S	Function unknown	Leucine-rich repeat (LRR) family protein [Arabidopsis thaliana]	molecular function: structural molecule activity (GO:0005198);; cellular component: cell (GO:0005623);; cellular component: cell part (GO:0044464);; cellular component: cell junction (GO:0030054);; cellular component: symplast (GO:0055044)
gene-AT1G57630	AT1G57630	1.49276	44	1.34028	39	2.7158	79	0.480422	15	0.671047	23	0.771768	26	0.00404992	1.03404	up	--	--	Biological Process: signal transduction (GO:0007165);; Biological Process: cellular response to hypoxia (GO:0071456);;	K09338|2.1e-38|brp:103838097|K09338 homeobox-leucine zipper protein | (RefSeq) LOW QUALITY PROTEIN: homeobox-leucine zipper protein HAT7	--	--	--	TIR domain	Probable disease resistance protein RPP1 OS=Arabidopsis thaliana OX=3702 GN=RPP1 PE=1 SV=1	--	--	Toll-Interleukin-Resistance (TIR) domain family protein [Arabidopsis thaliana]	biological process: cellular process (GO:0009987);; biological process: biological regulation (GO:0065007);; biological process: response to stimulus (GO:0050896)
gene-AT4G36105	AT4G36105	1.13392	52	1.36726	61	1.02111	46	0.289418	14	0.40881	22	0.559737	29	0.00330258	1.03487	up	--	--	Biological Process: response to red or far red light (GO:0009639);; Biological Process: negative gravitropism (GO:0009959);;	--	--	--	--	--	--	S	Function unknown	hypothetical protein [Arabidopsis thaliana]	biological process: response to stimulus (GO:0050896)
gene-AT4G15430	AT4G15430	14.9384	1775	15.9101	1814	15.4185	1783	7.51741	906	7.29728	990	7.94775	1049	2.70978e-33	1.03498	up	--	--	Cellular Component: integral component of membrane (GO:0016021);;	K21989|0.0e+00|ath:AT4G15430|K21989 calcium permeable stress-gated cation channel | (RefSeq) ERD (early-responsive to dehydration stress) family protein	--	[R]	General function prediction only	Calcium-dependent channel, 7TM region, putative phosphate	CSC1-like protein At4g15430 OS=Arabidopsis thaliana OX=3702 GN=At4g15430 PE=2 SV=1	S	Function unknown	ERD (early-responsive to dehydration stress) family protein [Arabidopsis thaliana]	cellular component: membrane (GO:0016020);; cellular component: membrane part (GO:0044425)
gene-AT5G03355	AT5G03355	4.06419	364	2.87954	252	2.7264	242	1.39305	130	1.9818	206	0.89332	91	3.4342e-05	1.03639	up	--	--	--	K15042|3.8e-14|gra:105761158|K15042 importin subunit alpha-6/7 | (RefSeq) uncharacterized LOC105761158	--	--	--	C1 domain	--	--	--	cysteine/histidine-rich C1 domain protein [Arabidopsis thaliana]	--
gene-AT4G24510	CER2	48.912	3274	51.5949	3367	47.7875	3165	26.1915	1818	22.4155	1738	23.6335	1796	1.66365e-35	1.03785	up	--	--	Molecular Function: transferase activity, transferring acyl groups other than amino-acyl groups (GO:0016747);;	K13065|1.5e-13|mesc:110616780|K13065 shikimate O-hydroxycinnamoyltransferase [EC:2.3.1.133] | (RefSeq) shikimate O-hydroxycinnamoyltransferase-like	Phenylpropanoid biosynthesis (ko00940);; Flavonoid biosynthesis (ko00941);; Stilbenoid, diarylheptanoid and gingerol biosynthesis (ko00945)	--	--	Transferase family	Protein ECERIFERUM 2 OS=Arabidopsis thaliana OX=3702 GN=CER2 PE=1 SV=1	S	Function unknown	HXXXD-type acyl-transferase family protein [Arabidopsis thaliana]	molecular function: catalytic activity (GO:0003824)
gene-AT5G59780	MYB59	8.38423	523	9.67694	585	10.0315	619	4.37828	281	4.05702	295	4.88805	349	2.46597e-13	1.03909	up	--	--	Molecular Function: DNA binding (GO:0003677);;	K09422|1.1e-84|ath:AT5G59780|K09422 transcription factor MYB, plant | (RefSeq) MYB59; myb domain protein 59	--	[K]	Transcription	Myb-like DNA-binding domain	Transcription factor MYB59 OS=Arabidopsis thaliana OX=3702 GN=MYB59 PE=2 SV=2	--	--	myb domain protein 59 [Arabidopsis thaliana]	molecular function: binding (GO:0005488)
gene-AT5G53550	YSL3	34.117	3733	36.8969	3972	38.9115	4210	15.8042	1780	19.6281	2491	18.1021	2257	6.24699e-32	1.04041	up	[S]	Function unknown	Cellular Component: integral component of membrane (GO:0016021);; Biological Process: transmembrane transport (GO:0055085);;	K15363|1.8e-53|bna:111210893|K15363 fanconi-associated nuclease 1 [EC:3.1.21.- 3.1.4.1] | (RefSeq) fanconi-associated nuclease 1 homolog	--	--	--	OPT oligopeptide transporter protein	Metal-nicotianamine transporter YSL3 OS=Arabidopsis thaliana OX=3702 GN=YSL3 PE=2 SV=1	S	Function unknown	YELLOW STRIPE like 3 [Arabidopsis thaliana]	cellular component: membrane (GO:0016020);; cellular component: membrane part (GO:0044425);; biological process: localization (GO:0051179)
gene-AT5G48560	AT5G48560	1.84156	166	1.37588	122	1.84491	164	0.785865	75	0.688874	74	0.728938	75	2.35206e-05	1.04046	up	--	--	Molecular Function: DNA binding (GO:0003677);; Biological Process: regulation of transcription, DNA-templated (GO:0006355);; Molecular Function: protein dimerization activity (GO:0046983);;	K18878|1.6e-32|cann:107866053|K18878 BHLH transcription factor Upa20 | (RefSeq) Upa20; transcription factor bHLH137-like	Plant-pathogen interaction (ko04626)	--	--	Helix-loop-helix DNA-binding domain	Transcription factor bHLH78 OS=Arabidopsis thaliana OX=3702 GN=BHLH78 PE=1 SV=1	K	Transcription	basic helix-loop-helix (bHLH) DNA-binding superfamily protein [Arabidopsis thaliana]	molecular function: binding (GO:0005488);; biological process: biological regulation (GO:0065007)
gene-AT5G01820	SR1	26.4875	2415	30.812	2739	28.9178	2609	10.119	957	15.3991	1626	15.6886	1624	3.81006e-16	1.0436	up	[T]	Signal transduction mechanisms	Molecular Function: protein serine/threonine kinase activity (GO:0004674);; Molecular Function: ATP binding (GO:0005524);; Biological Process: signal transduction (GO:0007165);;	K12761|5.0e-161|fve:101291255|K12761 carbon catabolite-derepressing protein kinase [EC:2.7.11.1] | (RefSeq) CBL-interacting serine/threonine-protein kinase 14-like	--	[T]	Signal transduction mechanisms	Protein kinase domain	CBL-interacting serine/threonine-protein kinase 14 OS=Arabidopsis thaliana OX=3702 GN=CIPK14 PE=1 SV=1	T	Signal transduction mechanisms	serine/threonine protein kinase 1 [Arabidopsis thaliana]	biological process: metabolic process (GO:0008152);; biological process: cellular process (GO:0009987);; molecular function: catalytic activity (GO:0003824);; molecular function: binding (GO:0005488);; biological process: biological regulation (GO:0065007)
gene-AT5G49520	WRKY48	4.74963	376	3.63458	281	3.29282	258	0.345483	29	1.46686	135	1.37461	124	0.00674571	1.04469	up	--	--	Molecular Function: transcription factor activity, sequence-specific DNA binding (GO:0003700);; Cellular Component: nucleus (GO:0005634);; Molecular Function: sequence-specific DNA binding (GO:0043565);;	K12835|1.6e-33|cmax:111493042|K12835 ATP-dependent RNA helicase DDX42 [EC:3.6.4.13] | (RefSeq) DEAD-box ATP-dependent RNA helicase 24 isoform X1	Spliceosome (ko03040)	--	--	WRKY DNA -binding domain	Probable WRKY transcription factor 48 OS=Arabidopsis thaliana OX=3702 GN=WRKY48 PE=2 SV=1	K	Transcription	WRKY DNA-binding protein 48 [Arabidopsis thaliana]	biological process: biological regulation (GO:0065007);; molecular function: nucleic acid binding transcription factor activity (GO:0001071);; cellular component: cell (GO:0005623);; cellular component: organelle (GO:0043226);; cellular component: cell part (GO:0044464);; molecular function: binding (GO:0005488)
gene-AT5G54940	AT5G54940	169.252	6707	148.151	5699	153.303	5935	62.842	2586	77.3859	3611	83.7873	3805	2.00083e-26	1.04512	up	--	--	Molecular Function: translation initiation factor activity (GO:0003743);;	K03113|2.9e-57|ath:AT5G54940|K03113 translation initiation factor 1 | (RefSeq) Translation initiation factor SUI1 family protein	RNA transport (ko03013)	[J]	Translation, ribosomal structure and biogenesis	Translation initiation factor SUI1	Protein translation factor SUI1 homolog OS=Zea mays OX=4577 GN=TIF PE=3 SV=1	J	Translation, ribosomal structure and biogenesis	Translation initiation factor SUI1 family protein [Arabidopsis thaliana]	biological process: metabolic process (GO:0008152);; biological process: cellular process (GO:0009987);; molecular function: binding (GO:0005488)
gene-AT3G14870	AT3G14870	11.5737	1121	12.569	1209	12.564	1227	4.31977	425	6.5027	745	6.84813	741	6.01509e-13	1.04514	up	--	--	Biological Process: response to red or far red light (GO:0009639);; Biological Process: negative gravitropism (GO:0009959);;	K06636|1.8e-15|ppp:112291699|K06636 structural maintenance of chromosome 1 | (RefSeq) structural maintenance of chromosomes protein 2-2-like	--	--	--	Plant protein of unknown function (DUF641)	IRK-interacting protein OS=Arabidopsis thaliana OX=3702 GN=IRKI PE=1 SV=1	S	Function unknown	hypothetical protein (DUF641) [Arabidopsis thaliana]	biological process: response to stimulus (GO:0050896)
gene-AT3G13672	AT3G13672	2.29062	144	1.92787	124	1.35352	93	0.930238	66	0.481816	39	0.790459	62	0.000335838	1.04545	up	--	--	Biological Process: ubiquitin-dependent protein catabolic process (GO:0006511);; Biological Process: multicellular organism development (GO:0007275);; Cellular Component: host cell nucleus (GO:0042025);;	K04506|4.7e-128|ath:AT3G13672|K04506 E3 ubiquitin-protein ligase SIAH1 [EC:2.3.2.27] | (RefSeq) TRAF-like superfamily protein	Ubiquitin mediated proteolysis (ko04120)	[R]	General function prediction only	Seven in absentia protein family	Probable inactive E3 ubiquitin-protein ligase SINAT6 OS=Arabidopsis thaliana OX=3702 GN=SINAT6 PE=1 SV=1	O	Posttranslational modification, protein turnover, chaperones	TRAF-like superfamily protein [Arabidopsis thaliana]	biological process: metabolic process (GO:0008152);; biological process: cellular process (GO:0009987);; biological process: multicellular organismal process (GO:0032501);; biological process: developmental process (GO:0032502);; biological process: single-organism process (GO:0044699);; cellular component: other organism (GO:0044215);; cellular component: other organism part (GO:0044217)
gene-AT3G17609	HYH	28.3531	850	28.6144	833	32.1476	937	13.6735	424	13.4442	470	15.058	517	2.25912e-19	1.04685	up	--	--	Molecular Function: transcription factor activity, sequence-specific DNA binding (GO:0003700);;	K16241|1.1e-57|ath:AT3G17609|K16241 transcription factor HY5 | (RefSeq) HYH; HY5-homolog	Circadian rhythm - plant (ko04712)	[K]	Transcription	bZIP transcription factor	Transcription factor HY5-like OS=Arabidopsis thaliana OX=3702 GN=HYH PE=1 SV=1	K	Transcription	HY5-homolog [Arabidopsis thaliana]	biological process: biological regulation (GO:0065007);; molecular function: nucleic acid binding transcription factor activity (GO:0001071)
gene-AT5G57560	TCH4	63.5731	4159	33.4124	2131	36.5065	2363	4.30643	293	17.475	1324	12.6131	937	0.00680897	1.04846	up	[G]	Carbohydrate transport and metabolism	Molecular Function: hydrolase activity, hydrolyzing O-glycosyl compounds (GO:0004553);; Cellular Component: cell wall (GO:0005618);; Biological Process: xyloglucan metabolic process (GO:0010411);; Molecular Function: xyloglucan:xyloglucosyl transferase activity (GO:0016762);; Biological Process: cell wall biogenesis (GO:0042546);; Cellular Component: apoplast (GO:0048046);; Biological Process: ce…	K14504|4.0e-167|ath:AT5G57560|K14504 xyloglucan:xyloglucosyl transferase TCH4 [EC:2.4.1.207] | (RefSeq) TCH4; Xyloglucan endotransglucosylase/hydrolase family protein	Plant hormone signal transduction (ko04075)	--	--	Glycosyl hydrolases family 16	Xyloglucan endotransglucosylase/hydrolase protein 22 OS=Arabidopsis thaliana OX=3702 GN=XTH22 PE=1 SV=1	G	Carbohydrate transport and metabolism	Xyloglucan endotransglucosylase/hydrolase family protein [Arabidopsis thaliana]	molecular function: catalytic activity (GO:0003824);; cellular component: cell (GO:0005623);; cellular component: cell part (GO:0044464);; biological process: metabolic process (GO:0008152);; biological process: cellular process (GO:0009987);; biological process: cellular component organization or biogenesis (GO:0071840);; cellular component: extracellular region (GO:0005576)
gene-AT5G05190	AT5G05190	7.34824	830	7.7411	853	6.99478	782	3.03527	356	4.05401	531	3.38781	435	1.11858e-15	1.05006	up	--	--	Biological Process: regulation of defense response to fungus (GO:1900150);;	--	--	--	--	Probable zinc-ribbon domain	Protein ENHANCED DISEASE RESISTANCE 4 OS=Arabidopsis thaliana OX=3702 GN=EDR4 PE=1 SV=1	S	Function unknown	hypothetical protein (DUF3133) [Arabidopsis thaliana]	biological process: biological regulation (GO:0065007)
gene-AT1G10990	AT1G10990	4.96048	184	5.53158	202	4.36523	160	2.20346	84	2.62468	111	1.85294	78	5.77436e-06	1.05166	up	--	--	Cellular Component: integral component of membrane (GO:0016021);;	--	--	--	--	--	--	--	--	transmembrane protein [Arabidopsis thaliana]	cellular component: membrane (GO:0016020);; cellular component: membrane part (GO:0044425)
gene-AT4G08950	EXO	75.8724	4286	29.4369	1621	40.9607	2289	14.4253	845	20.3893	1334	16.5931	1065	0.00298984	1.05367	up	--	--	Biological Process: response to hypoxia (GO:0001666);; Cellular Component: cellular_component (GO:0005575);; Cellular Component: cell wall (GO:0005618);; Cellular Component: intracellular (GO:0005622);; Cellular Component: cell (GO:0005623);; Cellular Component: cytoplasm (GO:0005737);; Cellular Component: Golgi apparatus (GO:0005794);; Biological Process: response to stress (GO:0006950);; Biolog…	K00020|1.6e-23|mtr:MTR_8g088900|K00020 3-hydroxyisobutyrate dehydrogenase [EC:1.1.1.31] | (RefSeq) 6-phosphogluconate dehydrogenase-like protein	Valine, leucine and isoleucine degradation (ko00280)	--	--	Phosphate-induced protein 1 conserved region	Protein EXORDIUM OS=Arabidopsis thaliana OX=3702 GN=EXO PE=2 SV=1	L	Replication, recombination and repair	Phosphate-responsive 1 family protein [Arabidopsis thaliana]	biological process: response to stimulus (GO:0050896);; cellular component: cell (GO:0005623);; cellular component: cell part (GO:0044464);; cellular component: organelle (GO:0043226);; biological process: growth (GO:0040007)
gene-AT5G07580	AT5G07580	134.756	3460	104.274	2610	101.57	2580	54.7058	1457	53.0981	1579	55.221	1610	2.08626e-22	1.05375	up	--	--	Molecular Function: DNA binding (GO:0003677);; Molecular Function: transcription factor activity, sequence-specific DNA binding (GO:0003700);; Cellular Component: nucleus (GO:0005634);;	K09286|2.5e-30|dzi:111289891|K09286 EREBP-like factor | (RefSeq) ethylene-responsive transcription factor ERF105-like	--	--	--	AP2 domain	Ethylene-responsive transcription factor ERF106 OS=Arabidopsis thaliana OX=3702 GN=ERF106 PE=2 SV=1	K	Transcription	ethylene-responsive transcription factor [Arabidopsis thaliana]	molecular function: binding (GO:0005488);; biological process: biological regulation (GO:0065007);; molecular function: nucleic acid binding transcription factor activity (GO:0001071);; cellular component: cell (GO:0005623);; cellular component: organelle (GO:0043226);; cellular component: cell part (GO:0044464)
gene-AT2G28930	PK1B	25.63	1678	26.6606	1699	25.4287	1644	13.0507	884	13.2453	1003	10.9241	812	9.10073e-26	1.05487	up	--		Molecular Function: protein serine/threonine kinase activity (GO:0004674);; Molecular Function: ATP binding (GO:0005524);;	K00924|1.0e-123|csat:104712177|K00924 kinase [EC:2.7.1.-] | (RefSeq) probable receptor-like protein kinase At3g55450 isoform X1	--	[T]	Signal transduction mechanisms	Protein tyrosine and serine/threonine kinase	Probable serine/threonine-protein kinase PBL10 OS=Arabidopsis thaliana OX=3702 GN=PBL10 PE=1 SV=2	T	Signal transduction mechanisms	protein kinase 1B [Arabidopsis thaliana]	biological process: metabolic process (GO:0008152);; biological process: cellular process (GO:0009987);; molecular function: catalytic activity (GO:0003824);; molecular function: binding (GO:0005488)
gene-AT1G04240	SHY2	38.4972	1979	33.1419	1592	30.4821	1499	18.1809	928	14.1946	812	16.7297	955	1.87394e-17	1.05519	up	--	--	Cellular Component: nucleus (GO:0005634);; Biological Process: regulation of transcription, DNA-templated (GO:0006355);; Biological Process: auxin-activated signaling pathway (GO:0009734);;	K14484|2.0e-121|csat:104738941|K14484 auxin-responsive protein IAA | (RefSeq) LOW QUALITY PROTEIN: auxin-responsive protein IAA3	Plant hormone signal transduction (ko04075)	--	--	AUX/IAA family	Auxin-responsive protein IAA3 OS=Arabidopsis thaliana OX=3702 GN=IAA3 PE=1 SV=1	K	Transcription	AUX/IAA transcriptional regulator family protein [Arabidopsis thaliana]	cellular component: cell (GO:0005623);; cellular component: organelle (GO:0043226);; cellular component: cell part (GO:0044464);; biological process: biological regulation (GO:0065007);; biological process: cellular process (GO:0009987);; biological process: signaling (GO:0023052);; biological process: single-organism process (GO:0044699);; biological process: response to stimulus (GO:0050896)
gene-AT4G14680	APS3	40.0989	3164	34.6049	2666	33.4834	2614	15.9046	1302	16.0902	1472	19.6873	1765	1.99204e-24	1.05811	up	[P]	Inorganic ion transport and metabolism	Biological Process: sulfate assimilation (GO:0000103);; Molecular Function: sulfate adenylyltransferase (ATP) activity (GO:0004781);;	K13811|1.0e-242|ath:AT4G14680|K13811 3'-phosphoadenosine 5'-phosphosulfate synthase [EC:2.7.7.4 2.7.1.25] | (RefSeq) APS3; Pseudouridine synthase/archaeosine transglycosylase-like family protein	Purine metabolism (ko00230);; Monobactam biosynthesis (ko00261);; Selenocompound metabolism (ko00450);; Sulfur metabolism (ko00920)	[P]	Inorganic ion transport and metabolism	ATP-sulfurylase	ATP-sulfurylase 3, chloroplastic OS=Arabidopsis thaliana OX=3702 GN=APS3 PE=1 SV=1	P	Inorganic ion transport and metabolism	Pseudouridine synthase/archaeosine transglycosylase-like family protein [Arabidopsis thaliana]	biological process: metabolic process (GO:0008152);; biological process: cellular process (GO:0009987);; molecular function: catalytic activity (GO:0003824)
gene-AT5G07000	ST2B	7.60267	516	6.65618	441	6.15146	413	2.85236	201	3.61632	285	3.009	232	8.99232e-11	1.05854	up	--	--	Molecular Function: sulfotransferase activity (GO:0008146);;	K22312|4.3e-200|ath:AT5G07000|K22312 hydroxyjasmonate sulfotransferase [EC:2.8.2.39] | (RefSeq) ST2B; sulfotransferase 2B	--	[R]	General function prediction only	Sulfotransferase domain	Cytosolic sulfotransferase 14 OS=Arabidopsis thaliana OX=3702 GN=SOT14 PE=2 SV=1	S	Function unknown	sulfotransferase 2B [Arabidopsis thaliana]	molecular function: catalytic activity (GO:0003824)
gene-AT1G21910	DREB26	13.4696	779	7.09293	400	6.97031	399	1.2948	78	3.68867	247	3.29554	217	0.00502408	1.05899	up	--	--	Molecular Function: DNA binding (GO:0003677);; Molecular Function: transcription factor activity, sequence-specific DNA binding (GO:0003700);; Cellular Component: nucleus (GO:0005634);;	K09286|1.4e-21|soe:110785057|K09286 EREBP-like factor | (RefSeq) ethylene-responsive transcription factor ERF023	--	--	--	AP2 domain	Ethylene-responsive transcription factor ERF012 OS=Arabidopsis thaliana OX=3702 GN=ERF012 PE=2 SV=1	K	Transcription	Integrase-type DNA-binding superfamily protein [Arabidopsis thaliana]	molecular function: binding (GO:0005488);; biological process: biological regulation (GO:0065007);; molecular function: nucleic acid binding transcription factor activity (GO:0001071);; cellular component: cell (GO:0005623);; cellular component: organelle (GO:0043226);; cellular component: cell part (GO:0044464)
gene-AT2G41830	AT2G41830	8.06452	1284	7.60705	1181	6.74951	1059	3.71856	579	3.96366	727	3.16795	573	1.02764e-18	1.05957	up	--	--	Cellular Component: plasma membrane (GO:0005886);;	K21842|0.0e+00|csat:104785201|K21842 protein EFR3 | (RefSeq) uncharacterized protein LOC104785201	--	[R]	General function prediction only	--	Protein SEMI-ROLLED LEAF 2 OS=Oryza sativa subsp. japonica OX=39947 GN=SRL2 PE=2 SV=1	J	Translation, ribosomal structure and biogenesis	Uncharacterized protein AT2G41830 [Arabidopsis thaliana]	cellular component: cell (GO:0005623);; cellular component: membrane (GO:0016020);; cellular component: cell part (GO:0044464)
gene-AT1G09240	NAS3	5.2124	301	5.75157	324	5.43034	311	2.15595	130	2.16621	145	3.13214	206	3.67549e-08	1.05972	up	[O]	Posttranslational modification, protein turnover, chaperones	Molecular Function: nicotianamine synthase activity (GO:0030410);; Biological Process: nicotianamine biosynthetic process (GO:0030418);;	K05953|3.1e-184|ath:AT1G09240|K05953 nicotianamine synthase [EC:2.5.1.43] | (RefSeq) NAS3; nicotianamine synthase 3	--	--	--	Nicotianamine synthase protein	Nicotianamine synthase 3 OS=Arabidopsis thaliana OX=3702 GN=NAS3 PE=2 SV=1	S	Function unknown	nicotianamine synthase 3 [Arabidopsis thaliana]	molecular function: catalytic activity (GO:0003824);; biological process: metabolic process (GO:0008152);; biological process: cellular process (GO:0009987);; biological process: single-organism process (GO:0044699)
gene-AT2G35750	AT2G35750	26.1026	497	27.9328	518	27.8419	524	13.3458	264	10.671	235	14.2196	307	2.73483e-12	1.06036	up	--	--	Cellular Component: integral component of membrane (GO:0016021);;	--	--	--	--	--	--	--	--	transmembrane protein [Arabidopsis thaliana]	cellular component: membrane (GO:0016020);; cellular component: membrane part (GO:0044425)
gene-AT3G05320	AT3G05320	5.66189	498	6.07046	495	5.12796	370	1.78266	166	2.93453	274	2.59851	267	1.01135e-08	1.06062	up	--	--	Biological Process: fucose metabolic process (GO:0006004);; Cellular Component: integral component of membrane (GO:0016021);; Molecular Function: transferase activity, transferring glycosyl groups (GO:0016757);;	--	--	--	--	GDP-fucose protein O-fucosyltransferase	O-fucosyltransferase 23 OS=Arabidopsis thaliana OX=3702 GN=OFUT23 PE=2 SV=1	G	Carbohydrate transport and metabolism	O-fucosyltransferase family protein [Arabidopsis thaliana]	biological process: metabolic process (GO:0008152);; biological process: single-organism process (GO:0044699);; cellular component: membrane (GO:0016020);; cellular component: membrane part (GO:0044425);; molecular function: catalytic activity (GO:0003824)
gene-AT2G29650	PHT4%3B1	20.8854	1636	24.9675	1883	23.179	1905	10.0032	838	9.68441	1000	10.5292	1076	8.68848e-27	1.06075	up	[G]	Carbohydrate transport and metabolism	Cellular Component: integral component of membrane (GO:0016021);; Molecular Function: transmembrane transporter activity (GO:0022857);;	K08193|6.9e-303|ath:AT2G29650|K08193 MFS transporter, ACS family, solute carrier family 17 (sodium-dependent inorganic phosphate cotransporter), other | (RefSeq) PHT4;1; phosphate transporter 4;1	--	[G]	Carbohydrate transport and metabolism	Major Facilitator Superfamily	Sodium-dependent phosphate transport protein 1, chloroplastic OS=Arabidopsis thaliana OX=3702 GN=ANTR1 PE=1 SV=1	G	Carbohydrate transport and metabolism	phosphate transporter 4;1 [Arabidopsis thaliana]	cellular component: membrane (GO:0016020);; cellular component: membrane part (GO:0044425);; biological process: localization (GO:0051179);; molecular function: transporter activity (GO:0005215)
gene-AT3G11900	ANT1	10.1772	689	11.2618	744	10.2991	690	3.69542	260	4.86421	382	6.15992	474	2.97749e-11	1.06222	up	--	--	Cellular Component: integral component of membrane (GO:0016021);;	K14209|1.3e-241|ath:AT3G11900|K14209 solute carrier family 36 (proton-coupled amino acid transporter) | (RefSeq) ANT1; aromatic and neutral transporter 1	--	[E]	Amino acid transport and metabolism	Transmembrane amino acid transporter protein	Amino acid transporter ANT1 OS=Arabidopsis thaliana OX=3702 GN=ANT1 PE=1 SV=1	E	Amino acid transport and metabolism	aromatic and neutral transporter 1 [Arabidopsis thaliana]	cellular component: membrane (GO:0016020);; cellular component: membrane part (GO:0044425)
gene-AT1G02460	AT1G02460	1.24103	107	1.19962	101	1.2702	108	0.548331	49	0.428348	43	0.570261	56	0.000114673	1.0642	up	[G]	Carbohydrate transport and metabolism	Molecular Function: polygalacturonase activity (GO:0004650);; Cellular Component: extracellular region (GO:0005576);; Biological Process: carbohydrate metabolic process (GO:0005975);; Biological Process: cell wall organization (GO:0071555);;	K01213|6.9e-159|adu:107492196|K01213 galacturan 1,4-alpha-galacturonidase [EC:3.2.1.67] | (RefSeq) polygalacturonase At1g48100-like	Pentose and glucuronate interconversions (ko00040)	--	--	Glycosyl hydrolases family 28	Polygalacturonase At1g48100 OS=Arabidopsis thaliana OX=3702 GN=At1g48100 PE=2 SV=1	G	Carbohydrate transport and metabolism	Pectin lyase-like superfamily protein [Arabidopsis thaliana]	molecular function: catalytic activity (GO:0003824);; cellular component: extracellular region (GO:0005576);; biological process: metabolic process (GO:0008152);; biological process: cellular process (GO:0009987);; biological process: cellular component organization or biogenesis (GO:0071840)
gene-AT3G18773	AT3G18773	8.51094	500	9.49241	544	8.86047	515	3.01802	184	5.04383	344	4.26871	285	7.6324e-10	1.06458	up	--	--	Cellular Component: integral component of membrane (GO:0016021);;	K19040|7.1e-124|ath:AT3G18773|K19040 E3 ubiquitin-protein ligase ATL10/75/76/77/78 [EC:2.3.2.27] | (RefSeq) RING/U-box superfamily protein	--	[O]	Posttranslational modification, protein turnover, chaperones	Ring finger domain	RING-H2 finger protein ATL77 OS=Arabidopsis thaliana OX=3702 GN=ATL77 PE=2 SV=1	O	Posttranslational modification, protein turnover, chaperones	RING/U-box superfamily protein [Arabidopsis thaliana]	cellular component: membrane (GO:0016020);; cellular component: membrane part (GO:0044425)
gene-AT5G15410	DND1	124.178	12947	101.18	10285	86.4206	8914	48.4021	5234	52.4345	6332	47.2184	5589	4.68803e-24	1.06633	up	[T]	Signal transduction mechanisms	Molecular Function: ion channel activity (GO:0005216);; Cellular Component: integral component of membrane (GO:0016021);;	K05391|0.0e+00|ath:AT5G15410|K05391 cyclic nucleotide gated channel, plant | (RefSeq) DND1; Cyclic nucleotide-regulated ion channel family protein	Plant-pathogen interaction (ko04626)	[PT]	Inorganic ion transport and metabolism;; Signal transduction mechanisms	Ion transport protein	Cyclic nucleotide-gated ion channel 2 OS=Arabidopsis thaliana OX=3702 GN=CNGC2 PE=1 SV=1	P	Inorganic ion transport and metabolism	Cyclic nucleotide-regulated ion channel family protein [Arabidopsis thaliana]	biological process: localization (GO:0051179);; molecular function: transporter activity (GO:0005215);; cellular component: membrane (GO:0016020);; cellular component: membrane part (GO:0044425)
gene-AT3G01990	ACR6	1.4053	143	1.82166	183	2.10909	215	0.631386	69	0.901384	109	0.738307	87	9.95139e-06	1.06855	up	[OT]	Posttranslational modification, protein turnover, chaperones;; Signal transduction mechanisms	Molecular Function: molecular_function (GO:0003674);; Molecular Function: binding (GO:0005488);; Cellular Component: cellular_component (GO:0005575);; Cellular Component: cell-cell junction (GO:0005911);; Biological Process: regulation of transcription, DNA-templated (GO:0006355);; Biological Process: cellular protein modification process (GO:0006464);; Biological Process: nitrogen compound metab…	--	--	--	--	ACT domain	ACT domain-containing protein ACR6 OS=Arabidopsis thaliana OX=3702 GN=ACR6 PE=1 SV=1	S	Function unknown	ACT domain repeat 6 [Arabidopsis thaliana]	molecular function: binding (GO:0005488);; cellular component: cell junction (GO:0030054);; biological process: biological regulation (GO:0065007);; biological process: metabolic process (GO:0008152);; biological process: cellular process (GO:0009987);; biological process: response to stimulus (GO:0050896);; cellular component: symplast (GO:0055044)
gene-AT1G05300	ZIP5	5.2309	339	6.30335	400	5.71987	367	2.23027	151	2.68615	210	2.84441	212	4.61694e-10	1.06868	up	--	--	Molecular Function: zinc ion transmembrane transporter activity (GO:0005385);; Cellular Component: integral component of membrane (GO:0016021);;	K14709|3.5e-125|ath:AT1G05300|K14709 solute carrier family 39 (zinc transporter), member 1/2/3 | (RefSeq) ZIP5; zinc transporter 5 precursor	--	[P]	Inorganic ion transport and metabolism	ZIP Zinc transporter	Zinc transporter 5 OS=Arabidopsis thaliana OX=3702 GN=ZIP5 PE=2 SV=1	P	Inorganic ion transport and metabolism	zinc transporter 5 precursor [Arabidopsis thaliana]	biological process: localization (GO:0051179);; molecular function: transporter activity (GO:0005215);; cellular component: membrane (GO:0016020);; cellular component: membrane part (GO:0044425)
gene-AT5G44130	FLA13	164.4	8286	129.904	6383	112.941	5631	68.0979	3559	61.2802	3577	54.5883	3124	4.03643e-08	1.07084	up	--	--	Cellular Component: cellular_component (GO:0005575);; Cellular Component: cell wall (GO:0005618);; Cellular Component: intracellular (GO:0005622);; Cellular Component: cell (GO:0005623);; Cellular Component: cytoplasm (GO:0005737);; Cellular Component: Golgi apparatus (GO:0005794);; Cellular Component: plasma membrane (GO:0005886);; Cellular Component: cell-cell junction (GO:0005911);; Cellular C…	--	--	--	--	Fasciclin domain	Fasciclin-like arabinogalactan protein 13 OS=Arabidopsis thaliana OX=3702 GN=FLA13 PE=1 SV=1	S	Function unknown	FASCICLIN-like arabinogalactan protein 13 precursor [Arabidopsis thaliana]	cellular component: cell (GO:0005623);; cellular component: cell part (GO:0044464);; cellular component: organelle (GO:0043226);; cellular component: membrane (GO:0016020);; cellular component: cell junction (GO:0030054);; cellular component: membrane part (GO:0044425);; cellular component: symplast (GO:0055044)
gene-AT1G62180	2022-04-02	271.872	22918	276.38	22713	295.728	24662	142.175	12429	133.821	13064	127.001	12155	6.3752e-61	1.0719	up	[EH]	Amino acid transport and metabolism;; Coenzyme transport and metabolism	Molecular Function: oxidoreductase activity, acting on a sulfur group of donors, disulfide as acceptor (GO:0016671);; Biological Process: sulfate reduction (GO:0019419);;	K05907|2.2e-260|ath:AT1G62180|K05907 adenylyl-sulfate reductase (glutathione) [EC:1.8.4.9] | (RefSeq) APR2; 5'adenylylphosphosulfate reductase 2	Sulfur metabolism (ko00920)	[E]	Amino acid transport and metabolism	Phosphoadenosine phosphosulfate reductase family	5'-adenylylsulfate reductase 2, chloroplastic OS=Arabidopsis thaliana OX=3702 GN=APR2 PE=1 SV=2	--	--	5'adenylylphosphosulfate reductase 2 [Arabidopsis thaliana]	biological process: metabolic process (GO:0008152);; biological process: single-organism process (GO:0044699);; molecular function: catalytic activity (GO:0003824);; biological process: cellular process (GO:0009987)
gene-AT2G18360	AT2G18360	1.47927	81	1.82976	96	1.36424	73	0.193541	12	0.7327	46	0.700268	45	0.00168705	1.07205	up	[I]	Lipid transport and metabolism	--	--	--	[R]	General function prediction only	alpha/beta hydrolase fold	--	S	Function unknown	alpha/beta-Hydrolases superfamily protein [Arabidopsis thaliana]	--
gene-AT1G01030	NGA3	2.68185	209	4.05084	310	2.92479	227	0.797568	65	1.42517	129	1.8682	167	2.87455e-05	1.07331	up	--	--	Molecular Function: DNA binding (GO:0003677);; Cellular Component: nucleus (GO:0005634);;	K09287|1.2e-43|smo:SELMODRAFT_110104|K09287 RAV-like factor | (RefSeq) hypothetical protein	--	--	--	B3 DNA binding domain	B3 domain-containing transcription factor NGA3 OS=Arabidopsis thaliana OX=3702 GN=NGA3 PE=1 SV=1	K	Transcription	AP2/B3-like transcriptional factor family protein [Arabidopsis thaliana]	molecular function: binding (GO:0005488);; cellular component: cell (GO:0005623);; cellular component: organelle (GO:0043226);; cellular component: cell part (GO:0044464)
gene-AT4G34260	FUC95A	46.3955	6097	43.5807	5583	43.0647	5598	21.6809	2955	20.9576	3190	20.7657	3098	4.08174e-54	1.07424	up	[G]	Carbohydrate transport and metabolism	Molecular Function: alpha-L-fucosidase activity (GO:0004560);;	K15923|0.0e+00|ath:AT4G34260|K15923 alpha-L-fucosidase 2 [EC:3.2.1.51] | (RefSeq) FUC95A; 1,2-alpha-L-fucosidase	Other glycan degradation (ko00511)	--	--	Glycosyl hydrolase family 65, N-terminal domain	Alpha-L-fucosidase 2 OS=Arabidopsis thaliana OX=3702 GN=FUC95A PE=1 SV=1	S	Function unknown	1,2-alpha-L-fucosidase [Arabidopsis thaliana]	molecular function: catalytic activity (GO:0003824)
gene-AT2G44500	AT2G44500	14.7342	1432	12.0337	1144	9.58901	925	4.50589	457	5.63323	637	6.61978	731	8.33603e-12	1.07447	up	--	--	Biological Process: fucose metabolic process (GO:0006004);; Cellular Component: integral component of membrane (GO:0016021);; Molecular Function: transferase activity, transferring glycosyl groups (GO:0016757);;	K23280|1.7e-63|obr:102703448|K23280 rhamnogalacturonan I rhamnosyltransferase [EC:2.4.1.351] | (RefSeq) uncharacterized protein At1g04910-like	--	--	--	GDP-fucose protein O-fucosyltransferase	O-fucosyltransferase 20 OS=Arabidopsis thaliana OX=3702 GN=OFUT20 PE=1 SV=1	G	Carbohydrate transport and metabolism	O-fucosyltransferase family protein [Arabidopsis thaliana]	biological process: metabolic process (GO:0008152);; biological process: single-organism process (GO:0044699);; cellular component: membrane (GO:0016020);; cellular component: membrane part (GO:0044425);; molecular function: catalytic activity (GO:0003824)
Arabidopsis_thaliana_newGene_971	--	5.96856	1088	6.15188	1093	6.70461	1209	2.7121	513	3.38995	716	2.71253	562	6.66267e-20	1.07581	up	--	--	Molecular Function: RNA-directed DNA polymerase activity (GO:0003964);; Cellular Component: integral component of membrane (GO:0016021);;	K22804|1.7e-48|bna:106442438|K22804 structural maintenance of chromosomes protein 6 | (RefSeq) structural maintenance of chromosomes protein 6B-like	--	[R]	General function prediction only	Reverse transcriptase (RNA-dependent DNA polymerase)	--	S	Function unknown	putative reverse transcriptase [Arabidopsis thaliana]	biological process: metabolic process (GO:0008152);; biological process: cellular process (GO:0009987);; molecular function: catalytic activity (GO:0003824);; cellular component: membrane (GO:0016020);; cellular component: membrane part (GO:0044425)
gene-AT3G50260	CEJ1	1.72788	69	1.79343	70	1.4212	57	0.330599	14	0.385788	18	0.959974	44	0.00231319	1.07622	up	--	--	Molecular Function: DNA binding (GO:0003677);; Molecular Function: transcription factor activity, sequence-specific DNA binding (GO:0003700);; Cellular Component: nucleus (GO:0005634);;	K09286|1.4e-81|ath:AT3G50260|K09286 EREBP-like factor | (RefSeq) CEJ1; cooperatively regulated by ethylene and jasmonate 1	--	--	--	AP2 domain	Ethylene-responsive transcription factor ERF011 OS=Arabidopsis thaliana OX=3702 GN=ERF011 PE=2 SV=1	K	Transcription	cooperatively regulated by ethylene and jasmonate 1 [Arabidopsis thaliana]	molecular function: binding (GO:0005488);; biological process: biological regulation (GO:0065007);; molecular function: nucleic acid binding transcription factor activity (GO:0001071);; cellular component: cell (GO:0005623);; cellular component: organelle (GO:0043226);; cellular component: cell part (GO:0044464)
gene-AT2G31010	AT2G31010	10.0059	1342	7.17151	940	7.82608	1044	3.68586	512	4.26138	661	3.71829	567	2.37329e-15	1.07784	up	[T]	Signal transduction mechanisms	Molecular Function: protein kinase activity (GO:0004672);; Molecular Function: ATP binding (GO:0005524);;	K04424|6.3e-82|nnu:104586609|K04424 sterile alpha motif and leucine zipper containing kinase AZK [EC:2.7.11.25] | (RefSeq) serine/threonine-protein kinase EDR1-like	--	[T]	Signal transduction mechanisms	Protein tyrosine and serine/threonine kinase	Serine/threonine-protein kinase EDR1 OS=Arabidopsis thaliana OX=3702 GN=EDR1 PE=1 SV=1	T	Signal transduction mechanisms	Protein kinase superfamily protein [Arabidopsis thaliana]	biological process: metabolic process (GO:0008152);; biological process: cellular process (GO:0009987);; molecular function: catalytic activity (GO:0003824);; molecular function: binding (GO:0005488)
gene-AT2G46150	AT2G46150	2.1641	102	1.41093	65	1.93941	91	0.377064	19	0.762582	42	0.903697	49	0.000898328	1.07914	up	--	--	Cellular Component: plasma membrane (GO:0005886);; Cellular Component: integral component of membrane (GO:0016021);;	--	--	--	--	Late embryogenesis abundant protein	--	S	Function unknown	Late embryogenesis abundant (LEA) hydroxyproline-rich glycoprotein family [Arabidopsis thaliana]	cellular component: cell (GO:0005623);; cellular component: membrane (GO:0016020);; cellular component: cell part (GO:0044464);; cellular component: membrane part (GO:0044425)
gene-AT1G58460	AT1G58460	2.1172	76	1.74471	64	1.41971	52	0.77973	31	0.629239	30	0.279252	14	0.00181786	1.07991	up	--	--	--	--	--	--	--	--	Protein SOB FIVE-LIKE 6 OS=Arabidopsis thaliana OX=3702 GN=SOFL6 PE=2 SV=1	--	--	hypothetical protein AT1G58460 [Arabidopsis thaliana]	--
gene-AT2G21320	BBX18	8.88219	400	10.1494	445	10.0938	450	3.3572	157	3.26917	171	6.23629	319	2.8705e-07	1.08134	up	--	--	Molecular Function: zinc ion binding (GO:0008270);;	--	--	--	--	B-box zinc finger	B-box zinc finger protein 18 OS=Arabidopsis thaliana OX=3702 GN=BBX18 PE=1 SV=2	S	Function unknown	B-box zinc finger family protein [Arabidopsis thaliana]	molecular function: binding (GO:0005488)
gene-AT2G31020	ORP1A	1.71996	203	1.72838	199	1.4089	165	0.269205	33	0.941903	129	0.718514	97	0.000239742	1.08319	up	--	--	--	K20456|0.0e+00|ath:AT2G31020|K20456 oxysterol-binding protein 1 | (RefSeq) ORP1A; OSBP(oxysterol binding protein)-related protein 1A	--	[I]	Lipid transport and metabolism	Oxysterol-binding protein	Oxysterol-binding protein-related protein 1A OS=Arabidopsis thaliana OX=3702 GN=ORP1A PE=2 SV=1	T	Signal transduction mechanisms	OSBP(oxysterol binding protein)-related protein 1A [Arabidopsis thaliana]	--
gene-AT3G17330	ECT6	15.5856	1601	15.8423	1588	14.183	1443	6.75496	721	7.26343	866	7.38494	862	1.20912e-29	1.08437	up	--	--	Molecular Function: mRNA binding (GO:0003729);; Cellular Component: cytoplasm (GO:0005737);; Biological Process: mRNA destabilization (GO:0061157);;	K20102|1.2e-277|ath:AT3G17330|K20102 YTH domain-containing family protein | (RefSeq) ECT6; evolutionarily conserved C-terminal region 6	--	[R]	General function prediction only	YT521-B-like domain	YTH domain-containing protein ECT2 OS=Arabidopsis thaliana OX=3702 GN=ECT2 PE=1 SV=1	S	Function unknown	evolutionarily conserved C-terminal region 6 [Arabidopsis thaliana]	molecular function: binding (GO:0005488);; cellular component: cell (GO:0005623);; cellular component: cell part (GO:0044464);; biological process: biological regulation (GO:0065007)
gene-AT2G31730	AT2G31730	7.25943	310	10.5064	430	9.59625	396	4.00002	178	4.0541	200	4.10068	200	5.7498e-10	1.08459	up	--	--	Molecular Function: protein dimerization activity (GO:0046983);;	K05765|2.5e-14|gra:105781290|K05765 cofilin | (RefSeq) uncharacterized LOC105781290	--	--	--	--	Transcription factor bHLH154 OS=Arabidopsis thaliana OX=3702 GN=BHLH154 PE=1 SV=1	K	Transcription	basic helix-loop-helix (bHLH) DNA-binding superfamily protein [Arabidopsis thaliana]	molecular function: binding (GO:0005488)
gene-AT3G61640	AGP20	28.6303	1016	24.1174	834	22.6037	793	11.6081	427	11.3049	465	12.0216	484	2.03414e-17	1.087	up	--	--	Cellular Component: integral component of membrane (GO:0016021);;	--	--	--	--	Arabinogalactan peptide	Arabinogalactan protein 20 OS=Arabidopsis thaliana OX=3702 GN=AGP20 PE=1 SV=1	S	Function unknown	arabinogalactan protein 20 [Arabidopsis thaliana]	cellular component: membrane (GO:0016020);; cellular component: membrane part (GO:0044425)
gene-AT2G34300	AT2G34300	32.6981	3824	31.3885	3598	27.4023	3162	14.0414	1706	14.1866	1922	14.8033	1966	1.68937e-36	1.0877	up	[H]	Coenzyme transport and metabolism	Molecular Function: methyltransferase activity (GO:0008168);;	K15449|2.1e-154|bdi:100846034|K15449 tRNA wybutosine-synthesizing protein 1 [EC:4.1.3.44] | (RefSeq) uncharacterized protein LOC100846034	--	--	--	Putative S-adenosyl-L-methionine-dependent methyltransferase	Probable methyltransferase PMT25 OS=Arabidopsis thaliana OX=3702 GN=At2g34300 PE=2 SV=2	S	Function unknown	S-adenosyl-L-methionine-dependent methyltransferases superfamily protein [Arabidopsis thaliana]	molecular function: catalytic activity (GO:0003824)
gene-AT4G12470	AZI1	8.70788	310	8.74526	304	7.88547	278	4.09677	152	2.8588	118	4.28871	174	3.59228e-08	1.08834	up	--	--	Biological Process: response to acid chemical (GO:0001101);; Biological Process: immune system process (GO:0002376);; Molecular Function: molecular_function (GO:0003674);; Molecular Function: binding (GO:0005488);; Molecular Function: protein binding (GO:0005515);; Cellular Component: cellular_component (GO:0005575);; Cellular Component: extracellular region (GO:0005576);; Cellular Component: cel…	K11855|7.3e-17|bvg:104906049|K11855 ubiquitin carboxyl-terminal hydrolase 36/42 [EC:3.4.19.12] | (RefSeq) ubiquitin carboxyl-terminal hydrolase 36	--	--	--	Hydrophobic seed protein	pEARLI1-like lipid transfer protein 1 OS=Arabidopsis thaliana OX=3702 GN=AZI1 PE=1 SV=1	S	Function unknown	azelaic acid induced 1 [Arabidopsis thaliana]	biological process: response to stimulus (GO:0050896);; biological process: immune system process (GO:0002376);; molecular function: binding (GO:0005488);; cellular component: extracellular region (GO:0005576);; cellular component: cell (GO:0005623);; cellular component: cell part (GO:0044464);; cellular component: organelle (GO:0043226);; cellular component: cell junction (GO:0030054);; cellular…
Arabidopsis_thaliana_newGene_3	--	10.5706	653	13.7398	770	11.1109	647	4.9059	309	5.41393	378	5.75887	389	4.10555e-16	1.08859	up	--	--	--	--	--	--	--	--	--	--	--	--	--
gene-AT2G23170	GH3.3	5.38277	470	3.53579	301	2.73483	236	1.67026	151	1.92671	195	1.44842	144	2.13208e-06	1.08869	up	[H]	Coenzyme transport and metabolism	Molecular Function: molecular_function (GO:0003674);; Molecular Function: catalytic activity (GO:0003824);; Biological Process: biological_process (GO:0008150);; Biological Process: response to endogenous stimulus (GO:0009719);; Biological Process: response to hormone (GO:0009725);; Biological Process: response to auxin (GO:0009733);; Biological Process: response to organic substance (GO:0010033)…	K14487|0.0e+00|ath:AT2G23170|K14487 auxin responsive GH3 gene family | (RefSeq) GH3.3; Auxin-responsive GH3 family protein	Plant hormone signal transduction (ko04075)	--	--	GH3 auxin-responsive promoter	Indole-3-acetic acid-amido synthetase GH3.3 OS=Arabidopsis thaliana OX=3702 GN=GH3.3 PE=1 SV=1	S	Function unknown	Auxin-responsive GH3 family protein [Arabidopsis thaliana]	molecular function: catalytic activity (GO:0003824);; biological process: response to stimulus (GO:0050896);; biological process: biological regulation (GO:0065007)
Arabidopsis_thaliana_newGene_621	--	1.44092	53	2.2425	80	1.90556	69	0.861698	33	0.691279	29	0.443741	19	0.00114906	1.09039	up	--	--	Molecular Function: structural constituent of ribosome (GO:0003735);; Cellular Component: ribosome (GO:0005840);; Biological Process: translation (GO:0006412);;	K02889|1.6e-24|aly:9324325|K02889 large subunit ribosomal protein L21e | (RefSeq) 60S ribosomal protein L21-2	Ribosome (ko03010)	[J]	Translation, ribosomal structure and biogenesis	--	60S ribosomal protein L21-2 OS=Arabidopsis thaliana OX=3702 GN=RPL21E PE=2 SV=1	J	Translation, ribosomal structure and biogenesis	hypothetical protein AXX17_AT2G12190 [Arabidopsis thaliana]	molecular function: structural molecule activity (GO:0005198);; cellular component: cell (GO:0005623);; cellular component: macromolecular complex (GO:0032991);; cellular component: organelle (GO:0043226);; cellular component: cell part (GO:0044464);; biological process: metabolic process (GO:0008152);; biological process: cellular process (GO:0009987)
gene-AT5G62865	AT5G62865	7.51539	311	6.79462	274	6.10132	250	3.02203	130	2.45915	118	3.55705	167	5.4527e-08	1.09076	up	--	--	--	--	--	--	--	--	--	--	--	hypothetical protein AT5G62865 [Arabidopsis thaliana]	--
gene-AT1G78830	AT1G78830	175.016	14084	159.034	12477	148.407	11815	68.5235	5719	76.6358	7142	81.265	7425	1.44218e-41	1.09304	up	--	--	Cellular Component: cellular_component (GO:0005575);; Cellular Component: extracellular region (GO:0005576);; Cellular Component: cell wall (GO:0005618);; Cellular Component: intracellular (GO:0005622);; Cellular Component: cell (GO:0005623);; Cellular Component: cytoplasm (GO:0005737);; Cellular Component: Golgi apparatus (GO:0005794);; Cellular Component: plasma membrane (GO:0005886);; Cellular…	--	--	--	--	D-mannose binding lectin	EP1-like glycoprotein 2 OS=Arabidopsis thaliana OX=3702 GN=At1g78830 PE=1 SV=1	S	Function unknown	Curculin-like (mannose-binding) lectin family protein [Arabidopsis thaliana]	cellular component: extracellular region (GO:0005576);; cellular component: cell (GO:0005623);; cellular component: cell part (GO:0044464);; cellular component: organelle (GO:0043226);; cellular component: membrane (GO:0016020);; cellular component: cell junction (GO:0030054);; biological process: response to stimulus (GO:0050896);; cellular component: symplast (GO:0055044)
gene-AT5G48450	sks3	9.99227	921	8.62408	775	8.15143	743	3.55726	340	4.1445	443	4.58887	480	1.03776e-15	1.09441	up	[DPM]	Cell cycle control, cell division, chromosome partitioning;; Inorganic ion transport and metabolism;; Cell wall/membrane/envelope biogenesis	Molecular Function: copper ion binding (GO:0005507);; Molecular Function: oxidoreductase activity (GO:0016491);;	K19791|8.5e-156|ccaj:109800213|K19791 iron transport multicopper oxidase | (RefSeq) L-ascorbate oxidase homolog	--	[Q]	Secondary metabolites biosynthesis, transport and catabolism	Multicopper oxidase	Monocopper oxidase-like protein SKU5 OS=Arabidopsis thaliana OX=3702 GN=SKU5 PE=1 SV=1	Q	Secondary metabolites biosynthesis, transport and catabolism	SKU5 similar 3 [Arabidopsis thaliana]	molecular function: binding (GO:0005488);; molecular function: catalytic activity (GO:0003824)
gene-AT2G40200	AT2G40200	1.45438	72	1.34695	65	1.17452	58	0.4738	25	0.378527	22	0.583545	33	0.000859147	1.09473	up	--	--	Molecular Function: protein dimerization activity (GO:0046983);;	K22484|2.7e-26|gab:108472703|K22484 transcriptional regulator CBF1 | (RefSeq) transcription factor bHLH106	--	--	--	Helix-loop-helix DNA-binding domain	Transcription factor bHLH51 OS=Arabidopsis thaliana OX=3702 GN=BHLH51 PE=2 SV=1	K	Transcription	basic helix-loop-helix (bHLH) DNA-binding superfamily protein [Arabidopsis thaliana]	molecular function: binding (GO:0005488)
gene-AT4G33220	PME44	60.479	5270	57.1096	4887	47.8637	4144	27.4683	2499	26.5525	2698	22.7492	2272	3.65818e-28	1.09499	up	[GI]	Carbohydrate transport and metabolism;; Lipid transport and metabolism	Molecular Function: pectinesterase activity (GO:0030599);; Biological Process: cell wall modification (GO:0042545);; Molecular Function: aspartyl esterase activity (GO:0045330);; Biological Process: pectin catabolic process (GO:0045490);;	K01051|3.6e-238|ath:AT4G33220|K01051 pectinesterase [EC:3.1.1.11] | (RefSeq) PME44; pectin methylesterase 44	Pentose and glucuronate interconversions (ko00040)	--	--	Pectinesterase	Probable pectinesterase/pectinesterase inhibitor 44 OS=Arabidopsis thaliana OX=3702 GN=PME44 PE=2 SV=2	G	Carbohydrate transport and metabolism	pectin methylesterase 44 [Arabidopsis thaliana]	molecular function: catalytic activity (GO:0003824);; biological process: cellular process (GO:0009987);; biological process: cellular component organization or biogenesis (GO:0071840);; biological process: metabolic process (GO:0008152)
gene-AT5G18310	AT5G18310	17.9103	1093	17.9346	1049	19.5929	1170	6.85518	452	8.92728	622	9.60506	654	3.81388e-20	1.09501	up	--	--	Cellular Component: plasma membrane (GO:0005886);; Molecular Function: hydrolase activity (GO:0016787);;	--	--	--	--	--	--	--	--	ubiquitin hydrolase [Arabidopsis thaliana]	cellular component: cell (GO:0005623);; cellular component: membrane (GO:0016020);; cellular component: cell part (GO:0044464);; molecular function: catalytic activity (GO:0003824)
gene-AT1G77670	AT1G77670	37.3657	2615	37.4692	2557	38.2849	2651	16.992	1234	18.2377	1478	17.7659	1412	1.90983e-46	1.09549	up	[E]	Amino acid transport and metabolism	Cellular Component: cytoplasm (GO:0005737);; Biological Process: biosynthetic process (GO:0009058);; Cellular Component: chloroplast (GO:0009507);; Molecular Function: kynurenine-oxoglutarate transaminase activity (GO:0016212);; Molecular Function: pyridoxal phosphate binding (GO:0030170);;	K23977|2.8e-252|ath:AT1G77670|K23977 L-glutamine---4-(methylsulfanyl)-2-oxobutanoate aminotransferase [EC:2.6.1.117] | (RefSeq) Pyridoxal phosphate (PLP)-dependent transferases superfamily protein	Cysteine and methionine metabolism (ko00270)	[E]	Amino acid transport and metabolism	Aminotransferase class I and II	Bifunctional aspartate aminotransferase and glutamate/aspartate-prephenate aminotransferase OS=Petunia hybrida OX=4102 PE=1 SV=1	E	Amino acid transport and metabolism	Pyridoxal phosphate (PLP)-dependent transferases superfamily protein [Arabidopsis thaliana]	cellular component: cell (GO:0005623);; cellular component: cell part (GO:0044464);; biological process: metabolic process (GO:0008152);; cellular component: organelle (GO:0043226);; biological process: cellular process (GO:0009987);; biological process: single-organism process (GO:0044699);; molecular function: catalytic activity (GO:0003824);; molecular function: binding (GO:0005488)
gene-AT1G29720	AT1G29720	27.3116	3817	28.3186	3859	27.9639	3867	12.9179	1873	14.4146	2333	11.6044	1842	1.07304e-37	1.09991	up	--		Molecular Function: protein kinase activity (GO:0004672);; Molecular Function: ATP binding (GO:0005524);; Cellular Component: integral component of membrane (GO:0016021);;	K13416|2.4e-65|sot:102593858|K13416 brassinosteroid insensitive 1-associated receptor kinase 1 [EC:2.7.10.1 2.7.11.1] | (RefSeq) SERK3, SERK3A; BRASSINOSTEROID INSENSITIVE 1-associated receptor kinase 1-like	MAPK signaling pathway - plant (ko04016);; Plant hormone signal transduction (ko04075);; Plant-pathogen interaction (ko04626)	[T]	Signal transduction mechanisms	Protein tyrosine and serine/threonine kinase	Probable LRR receptor-like serine/threonine-protein kinase At1g29720 OS=Arabidopsis thaliana OX=3702 GN=RFK1 PE=2 SV=3	--	--	Leucine-rich repeat transmembrane protein kinase [Arabidopsis thaliana]	biological process: metabolic process (GO:0008152);; biological process: cellular process (GO:0009987);; molecular function: catalytic activity (GO:0003824);; molecular function: binding (GO:0005488);; cellular component: membrane (GO:0016020);; cellular component: membrane part (GO:0044425)
gene-AT5G52900	MAKR6	13.769	820	14.636	850	16.9647	1000	8.0899	500	6.8402	472	5.7374	388	7.22766e-15	1.10063	up	--	--	--	K07052|4.3e-18|ini:109194101|K07052 uncharacterized protein | (RefSeq) uncharacterized LOC109194101	--	--	--	--	Probable membrane-associated kinase regulator 6 OS=Arabidopsis thaliana OX=3702 GN=MAKR6 PE=2 SV=1	S	Function unknown	membrane-associated kinase regulator [Arabidopsis thaliana]	--
gene-AT2G22770	NAI1	3.37487	216	3.44475	215	3.38948	214	1.5378	102	0.897649	67	1.87601	136	5.84162e-06	1.10068	up	--	--	Molecular Function: protein dimerization activity (GO:0046983);;	K13422|5.7e-13|ppp:112288376|K13422 transcription factor MYC2 | (RefSeq) transcription factor MYC3-like isoform X1	MAPK signaling pathway - plant (ko04016);; Plant hormone signal transduction (ko04075)	--	--	Helix-loop-helix DNA-binding domain	Transcription factor NAI1 OS=Arabidopsis thaliana OX=3702 GN=NAI1 PE=2 SV=1	K	Transcription	basic helix-loop-helix (bHLH) DNA-binding superfamily protein [Arabidopsis thaliana]	molecular function: binding (GO:0005488)
gene-AT2G06850	XTH4	508.239	27509	472.96	24946	415.064	22202	245.57	13778	209.12	13105	192.061	11796	1.18382e-31	1.10471	up	[G]	Carbohydrate transport and metabolism	Molecular Function: hydrolase activity, hydrolyzing O-glycosyl compounds (GO:0004553);; Cellular Component: cell wall (GO:0005618);; Biological Process: xyloglucan metabolic process (GO:0010411);; Molecular Function: xyloglucan:xyloglucosyl transferase activity (GO:0016762);; Biological Process: cell wall biogenesis (GO:0042546);; Cellular Component: apoplast (GO:0048046);; Biological Process: ce…	K08235|6.9e-141|ath:AT2G06850|K08235 xyloglucan:xyloglucosyl transferase [EC:2.4.1.207] | (RefSeq) XTH4; xyloglucan endotransglucosylase/hydrolase 4	--	--	--	Glycosyl hydrolases family 16	Xyloglucan endotransglucosylase/hydrolase protein 4 OS=Arabidopsis thaliana OX=3702 GN=XTH4 PE=1 SV=1	G	Carbohydrate transport and metabolism	xyloglucan endotransglucosylase/hydrolase 4 [Arabidopsis thaliana]	molecular function: catalytic activity (GO:0003824);; cellular component: cell (GO:0005623);; cellular component: cell part (GO:0044464);; biological process: metabolic process (GO:0008152);; biological process: cellular process (GO:0009987);; biological process: cellular component organization or biogenesis (GO:0071840);; cellular component: extracellular region (GO:0005576)
gene-AT2G02020	PTR4	11.7691	804	11.9535	796	13.4966	912	6.10518	433	5.59734	439	5.42036	417	8.4584e-20	1.10722	up	[E]	Amino acid transport and metabolism	Cellular Component: integral component of membrane (GO:0016021);; Molecular Function: transmembrane transporter activity (GO:0022857);;	K14638|0.0e+00|ath:AT2G02020|K14638 solute carrier family 15 (peptide/histidine transporter), member 3/4 | (RefSeq) PTR4; Major facilitator superfamily protein	--	[E]	Amino acid transport and metabolism	POT family	Protein NRT1/ PTR FAMILY 8.4 OS=Arabidopsis thaliana OX=3702 GN=NPF8.4 PE=2 SV=2	E	Amino acid transport and metabolism	Major facilitator superfamily protein [Arabidopsis thaliana]	cellular component: membrane (GO:0016020);; cellular component: membrane part (GO:0044425);; biological process: localization (GO:0051179);; molecular function: transporter activity (GO:0005215)
gene-AT1G15125	AT1G15125	49.6307	2882	42.0179	2383	46.0826	2651	10.5791	640	16.2388	1084	25.2475	1665	0.000394487	1.1075	up	--	--	Molecular Function: methyltransferase activity (GO:0008168);;	K08241|5.2e-52|nnu:104603862|K08241 jasmonate O-methyltransferase [EC:2.1.1.141] | (RefSeq) jasmonate O-methyltransferase-like	alpha-Linolenic acid metabolism (ko00592)	--	--	SAM dependent carboxyl methyltransferase	Loganic acid O-methyltransferase OS=Catharanthus roseus OX=4058 GN=LAMT PE=1 SV=1	S	Function unknown	S-adenosyl-L-methionine-dependent methyltransferases superfamily protein [Arabidopsis thaliana]	molecular function: catalytic activity (GO:0003824)
gene-AT4G38960	BBX19	6.0428	376	6.75977	429	7.6298	484	2.92366	189	3.03208	228	3.22382	234	5.70476e-12	1.10762	up	--	--	Molecular Function: zinc ion binding (GO:0008270);;	--	--	--	--	B-box zinc finger	B-box zinc finger protein 19 OS=Arabidopsis thaliana OX=3702 GN=BBX19 PE=1 SV=1	S	Function unknown	B-box type zinc finger family protein [Arabidopsis thaliana]	molecular function: binding (GO:0005488)
gene-AT3G05630	PLDP2	0.729307	106	1.03283	146	0.875716	126	0.385891	58	0.299223	51	0.384927	64	2.95615e-05	1.10789	up	[I]	Lipid transport and metabolism	Molecular Function: phospholipase D activity (GO:0004630);; Biological Process: phosphatidic acid biosynthetic process (GO:0006654);; Biological Process: lipid catabolic process (GO:0016042);; Biological Process: inositol lipid-mediated signaling (GO:0048017);; Molecular Function: N-acylphosphatidylethanolamine-specific phospholipase D activity (GO:0070290);;	K01115|0.0e+00|ath:AT3G05630|K01115 phospholipase D1/2 [EC:3.1.4.4] | (RefSeq) PLDP2; phospholipase D P2	Glycerophospholipid metabolism (ko00564);; Ether lipid metabolism (ko00565);; Endocytosis (ko04144)	[I]	Lipid transport and metabolism	Phospholipase D Active site motif	Phospholipase D zeta 2 OS=Arabidopsis thaliana OX=3702 GN=PLPZETA2 PE=1 SV=2	I	Lipid transport and metabolism	phospholipase D P2 [Arabidopsis thaliana]	molecular function: catalytic activity (GO:0003824);; biological process: metabolic process (GO:0008152);; biological process: cellular process (GO:0009987);; biological process: single-organism process (GO:0044699);; biological process: signaling (GO:0023052);; biological process: response to stimulus (GO:0050896);; biological process: biological regulation (GO:0065007)
gene-AT1G16640	AT1G16640	3.56059	123	4.52784	152	4.14067	142	1.51813	55	1.44517	58	2.06671	81	1.48486e-05	1.10797	up	--	--	Molecular Function: DNA binding (GO:0003677);; Cellular Component: nucleus (GO:0005634);;	--	--	--	--	B3 DNA binding domain	B3 domain-containing protein At1g16640 OS=Arabidopsis thaliana OX=3702 GN=At1g16640 PE=1 SV=1	K	Transcription	AP2/B3-like transcriptional factor family protein [Arabidopsis thaliana]	molecular function: binding (GO:0005488);; cellular component: cell (GO:0005623);; cellular component: organelle (GO:0043226);; cellular component: cell part (GO:0044464)
gene-AT1G20900	ESC	1.071	67	1.03213	63	0.976887	61	0.158935	11	0.170454	13	0.600419	43	0.00215519	1.11349	up	--	--	Molecular Function: AT DNA binding (GO:0003680);; Molecular Function: transcription factor activity, sequence-specific DNA binding (GO:0003700);; Cellular Component: nucleus (GO:0005634);;	--	--	--	--	Plants and Prokaryotes Conserved (PCC) domain	AT-hook motif nuclear-localized protein 27 OS=Arabidopsis thaliana OX=3702 GN=AHL27 PE=1 SV=1	K	Transcription	Putative AT-hook DNA-binding family protein [Arabidopsis thaliana]	molecular function: binding (GO:0005488);; biological process: biological regulation (GO:0065007);; molecular function: nucleic acid binding transcription factor activity (GO:0001071);; cellular component: cell (GO:0005623);; cellular component: organelle (GO:0043226);; cellular component: cell part (GO:0044464)
gene-AT4G23700	CHX17	0.560901	65	0.830846	94	1.0311	117	0.175677	20	0.25786	35	0.437506	57	0.000691458	1.11526	up	[T]	Signal transduction mechanisms	Molecular Function: solute:proton antiporter activity (GO:0015299);; Cellular Component: integral component of membrane (GO:0016021);;	--	--	[P]	Inorganic ion transport and metabolism	Sodium/hydrogen exchanger family	Cation/H(+) antiporter 17 OS=Arabidopsis thaliana OX=3702 GN=CHX17 PE=1 SV=1	P	Inorganic ion transport and metabolism	cation/H+ exchanger 17 [Arabidopsis thaliana]	biological process: single-organism process (GO:0044699);; biological process: localization (GO:0051179);; molecular function: transporter activity (GO:0005215);; cellular component: membrane (GO:0016020);; cellular component: membrane part (GO:0044425)
gene-AT3G47500	CDF3	6.91415	541	7.76723	592	7.52564	582	1.89135	154	3.58016	325	4.11353	366	2.80848e-08	1.11869	up	--	--	Molecular Function: DNA binding (GO:0003677);; Cellular Component: nucleus (GO:0005634);; Biological Process: regulation of transcription, DNA-templated (GO:0006355);;	K16222|9.5e-83|ath:AT5G62430|K16222 Dof zinc finger protein DOF5.5 | (RefSeq) CDF1; cycling DOF factor 1	Circadian rhythm - plant (ko04712)	--	--	Dof domain, zinc finger	Cyclic dof factor 3 OS=Arabidopsis thaliana OX=3702 GN=CDF3 PE=1 SV=2	K	Transcription	cycling DOF factor 3 [Arabidopsis thaliana]	molecular function: binding (GO:0005488);; cellular component: cell (GO:0005623);; cellular component: organelle (GO:0043226);; cellular component: cell part (GO:0044464);; biological process: biological regulation (GO:0065007)
gene-AT4G23270	CRK19	15.6471	1683	18.5639	1924	15.0887	1592	6.10733	677	8.07737	999	8.16418	995	6.25822e-21	1.119	up	[T]	Signal transduction mechanisms	Molecular Function: protein kinase activity (GO:0004672);; Molecular Function: ATP binding (GO:0005524);; Cellular Component: integral component of membrane (GO:0016021);;	K24104|7.3e-92|thj:104799061|K24104 GPN-loop GTPase | (RefSeq) LOW QUALITY PROTEIN: uncharacterized protein LOC104799061	--	--	--	Protein tyrosine and serine/threonine kinase	Cysteine-rich receptor-like protein kinase 19 OS=Arabidopsis thaliana OX=3702 GN=CRK19 PE=1 SV=2	T	Signal transduction mechanisms	cysteine-rich RLK (RECEPTOR-like protein kinase) 19 [Arabidopsis thaliana]	biological process: metabolic process (GO:0008152);; biological process: cellular process (GO:0009987);; molecular function: catalytic activity (GO:0003824);; molecular function: binding (GO:0005488);; cellular component: membrane (GO:0016020);; cellular component: membrane part (GO:0044425)
gene-AT1G07180	NDA1	14.6827	1311	14.762	1285	15.1973	1342	6.46923	599	6.21765	643	7.69384	780	1.03794e-25	1.11915	up	[C]	Energy production and conversion	Molecular Function: oxidoreductase activity (GO:0016491);;	K17871|3.9e-298|ath:AT1G07180|K17871 NADH:ubiquinone reductase (non-electrogenic) [EC:1.6.5.9] | (RefSeq) NDA1; alternative NAD(P)H dehydrogenase 1	--	[C]	Energy production and conversion	Pyridine nucleotide-disulphide oxidoreductase	Internal alternative NAD(P)H-ubiquinone oxidoreductase A1, mitochondrial OS=Arabidopsis thaliana OX=3702 GN=NDA1 PE=2 SV=1	C	Energy production and conversion	alternative NAD(P)H dehydrogenase 1 [Arabidopsis thaliana]	molecular function: catalytic activity (GO:0003824)
gene-AT1G72130	AT1G72130	26.5332	2038	22.6261	1694	21.1602	1611	11.1127	884	10.9174	966	10.3157	885	1.67462e-25	1.12073	up	[E]	Amino acid transport and metabolism	Biological Process: oligopeptide transport (GO:0006857);; Cellular Component: integral component of membrane (GO:0016021);; Molecular Function: transmembrane transporter activity (GO:0022857);;	K14638|4.9e-238|ath:AT1G72130|K14638 solute carrier family 15 (peptide/histidine transporter), member 3/4 | (RefSeq) Major facilitator superfamily protein	--	[E]	Amino acid transport and metabolism	POT family	Protein NRT1/ PTR FAMILY 5.11 OS=Arabidopsis thaliana OX=3702 GN=NPF5.11 PE=2 SV=1	E	Amino acid transport and metabolism	Major facilitator superfamily protein [Arabidopsis thaliana]	biological process: localization (GO:0051179);; cellular component: membrane (GO:0016020);; cellular component: membrane part (GO:0044425);; molecular function: transporter activity (GO:0005215)
gene-AT2G39350	ABCG1	3.59801	367	3.13688	312	3.61183	364	1.64603	174	1.51211	179	1.40661	163	6.48749e-11	1.12147	up	[V]	Defense mechanisms	Molecular Function: ATP binding (GO:0005524);; Cellular Component: integral component of membrane (GO:0016021);; Molecular Function: ATPase activity (GO:0016887);;	K05681|1.2e-93|cam:101489758|K05681 ATP-binding cassette, subfamily G (WHITE), member 2 | (RefSeq) ABC transporter G family member 5	ABC transporters (ko02010)	[Q]	Secondary metabolites biosynthesis, transport and catabolism	ABC-2 type transporter	ABC transporter G family member 1 OS=Arabidopsis thaliana OX=3702 GN=ABCG1 PE=2 SV=1	Q	Secondary metabolites biosynthesis, transport and catabolism	ABC-2 type transporter family protein [Arabidopsis thaliana]	molecular function: binding (GO:0005488);; cellular component: membrane (GO:0016020);; cellular component: membrane part (GO:0044425);; molecular function: catalytic activity (GO:0003824)
gene-AT3G17390	MTO3	586.661	40957	512.32	34870	510.444	35254	269.574	19517	242.851	19635	226.308	17938	2.52381e-43	1.12349	up	[H]	Coenzyme transport and metabolism	Molecular Function: methionine adenosyltransferase activity (GO:0004478);; Molecular Function: ATP binding (GO:0005524);; Biological Process: S-adenosylmethionine biosynthetic process (GO:0006556);; Biological Process: one-carbon metabolic process (GO:0006730);; Molecular Function: metal ion binding (GO:0046872);;	K00789|8.0e-227|aly:9319125|K00789 S-adenosylmethionine synthetase [EC:2.5.1.6] | (RefSeq) S-adenosylmethionine synthase 4	Cysteine and methionine metabolism (ko00270);; Biosynthesis of amino acids (ko01230)	[H]	Coenzyme transport and metabolism	S-adenosylmethionine synthetase, C-terminal domain	S-adenosylmethionine synthase 4 OS=Arabidopsis thaliana OX=3702 GN=METK4 PE=1 SV=1	H	Coenzyme transport and metabolism	S-adenosylmethionine synthetase family protein [Arabidopsis thaliana]	molecular function: catalytic activity (GO:0003824);; molecular function: binding (GO:0005488);; biological process: metabolic process (GO:0008152);; biological process: cellular process (GO:0009987);; biological process: single-organism process (GO:0044699)
gene-AT4G23570	SGT1A	36.2958	2597	34.9803	2455	34.7439	2435	13.4655	1002	16.9081	1397	17.841	1448	1.81295e-29	1.1275	up	--	--	Cellular Component: ubiquitin ligase complex (GO:0000151);; Biological Process: response to acid chemical (GO:0001101);; Biological Process: regulation of immune system process (GO:0002682);; Biological Process: regulation of response to biotic stimulus (GO:0002831);; Molecular Function: protein binding (GO:0005515);; Cellular Component: cellular_component (GO:0005575);; Cellular Component: intra…	K12795|2.8e-154|ath:AT4G23570|K12795 suppressor of G2 allele of SKP1 | (RefSeq) SGT1A; phosphatase-like protein	Plant-pathogen interaction (ko04626)	[T]	Signal transduction mechanisms	SGS domain	Protein SGT1 homolog A OS=Arabidopsis thaliana OX=3702 GN=SGT1A PE=1 SV=1	T	Signal transduction mechanisms	phosphatase-like protein [Arabidopsis thaliana]	cellular component: cell (GO:0005623);; cellular component: macromolecular complex (GO:0032991);; cellular component: cell part (GO:0044464);; biological process: response to stimulus (GO:0050896);; biological process: biological regulation (GO:0065007);; molecular function: binding (GO:0005488);; cellular component: organelle (GO:0043226);; biological process: metabolic process (GO:0008152);; bi…
gene-AT2G45170	ATG8E	53.9595	1681	40.9526	1244	44.7652	1380	23.5285	761	18.7568	677	20.5496	727	5.93726e-19	1.12941	up	--	--	Cellular Component: cytoplasm (GO:0005737);; Biological Process: autophagy (GO:0006914);;	K08341|7.4e-62|ath:AT2G45170|K08341 GABA(A) receptor-associated protein | (RefSeq) ATG8E; AUTOPHAGY 8E	Autophagy - other (ko04136)	[Z]	Cytoskeleton	Autophagy protein Atg8 ubiquitin like	Autophagy-related protein 8e OS=Arabidopsis thaliana OX=3702 GN=ATG8E PE=1 SV=2	Z	Cytoskeleton	AUTOPHAGY 8E [Arabidopsis thaliana]	cellular component: cell (GO:0005623);; cellular component: cell part (GO:0044464);; biological process: metabolic process (GO:0008152);; biological process: cellular process (GO:0009987)
gene-AT1G02900	RALF1	2.61218	92	4.83176	166	3.12173	109	1.46754	54	1.36673	56	1.23349	50	6.82292e-05	1.13155	up	--	--	Biological Process: regulation of cell growth (GO:0001558);; Molecular Function: molecular_function (GO:0003674);; Molecular Function: receptor binding (GO:0005102);; Molecular Function: hormone activity (GO:0005179);; Molecular Function: binding (GO:0005488);; Molecular Function: protein binding (GO:0005515);; Cellular Component: cellular_component (GO:0005575);; Cellular Component: extracellula…	--	--	--	--	Rapid ALkalinization Factor (RALF)	Protein RALF-like 1 OS=Arabidopsis thaliana OX=3702 GN=RALF1 PE=1 SV=1	S	Function unknown	rapid alkalinization factor 1 [Arabidopsis thaliana]	biological process: biological regulation (GO:0065007);; molecular function: binding (GO:0005488);; cellular component: extracellular region (GO:0005576);; cellular component: cell (GO:0005623);; cellular component: cell part (GO:0044464);; cellular component: cell junction (GO:0030054);; biological process: cellular process (GO:0009987);; biological process: signaling (GO:0023052);; biological p…
gene-AT4G18253	AT4G18253	5.37196	231	4.40651	185	4.9161	209	1.16573	52	2.3457	117	2.44748	120	6.44521e-06	1.13446	up	--	--	Cellular Component: extracellular region (GO:0005576);; Biological Process: defense response (GO:0006952);; Molecular Function: kinase activity (GO:0016301);;	--	--	--	--	Thaumatin family	PR5-like receptor kinase OS=Arabidopsis thaliana OX=3702 GN=PR5K PE=1 SV=1	T	Signal transduction mechanisms	receptor Serine/Threonine kinase-like protein [Arabidopsis thaliana]	cellular component: extracellular region (GO:0005576);; biological process: response to stimulus (GO:0050896);; molecular function: catalytic activity (GO:0003824)
gene-AT4G31000	AT4G31000	15.1776	1341	14.9477	1288	13.8098	1205	5.6364	516	7.77364	793	6.28953	620	7.79567e-21	1.14462	up	--	--	Molecular Function: calmodulin binding (GO:0005516);;	--	--	--	--	Calmodulin binding protein-like	Calmodulin-binding protein 60 F OS=Arabidopsis thaliana OX=3702 GN=CBP60F PE=2 SV=1	K	Transcription	Calmodulin-binding protein [Arabidopsis thaliana]	molecular function: binding (GO:0005488)
gene-AT5G24120	SIGE	5.77104	497	7.37023	619	7.05577	605	1.72433	154	3.4861	348	3.36432	329	1.31144e-08	1.14499	up	[K]	Transcription	Molecular Function: transcription factor activity, sequence-specific DNA binding (GO:0003700);; Biological Process: DNA-templated transcription, initiation (GO:0006352);;	K03093|2.5e-268|ath:AT5G24120|K03093 RNA polymerase sigma factor | (RefSeq) SIGE; sigma factor E	--	--	--	Sigma-70 region 3	RNA polymerase sigma factor sigE, chloroplastic/mitochondrial OS=Arabidopsis thaliana OX=3702 GN=SIGE PE=1 SV=1	K	Transcription	sigma factor E [Arabidopsis thaliana]	biological process: biological regulation (GO:0065007);; molecular function: nucleic acid binding transcription factor activity (GO:0001071);; biological process: metabolic process (GO:0008152);; biological process: cellular process (GO:0009987)
gene-AT4G18340	AT4G18340	4.78677	315	3.21197	204	4.4572	287	2.02793	137	1.62928	123	1.50068	118	9.03613e-08	1.1451	up	--	--	Molecular Function: hydrolase activity, hydrolyzing O-glycosyl compounds (GO:0004553);; Biological Process: carbohydrate metabolic process (GO:0005975);;	K19892|3.7e-67|boe:106295886|K19892 glucan endo-1,3-beta-glucosidase 4 [EC:3.2.1.39] | (RefSeq) glucan endo-1,3-beta-glucosidase 4	Starch and sucrose metabolism (ko00500)	--	--	Glycosyl hydrolases family 17	Glucan endo-1,3-beta-glucosidase 14 OS=Arabidopsis thaliana OX=3702 GN=At2g27500 PE=2 SV=2	G	Carbohydrate transport and metabolism	Glycosyl hydrolase superfamily protein [Arabidopsis thaliana]	molecular function: catalytic activity (GO:0003824);; biological process: metabolic process (GO:0008152)
gene-AT3G09600	RVE8	44.2969	3468	50.4044	3839	46.4177	3606	18.1309	1479	22.2306	1991	23.5428	2076	1.73627e-35	1.14597	up	--	--	Molecular Function: DNA binding (GO:0003677);; Cellular Component: nucleus (GO:0005634);;	K12133|3.6e-12|zma:100192868|K12133 MYB-related transcription factor LHY | (RefSeq) LHY protein	Circadian rhythm - plant (ko04712)	[O]	Posttranslational modification, protein turnover, chaperones	--	Protein REVEILLE 8 OS=Arabidopsis thaliana OX=3702 GN=RVE8 PE=2 SV=1	K	Transcription	Homeodomain-like superfamily protein [Arabidopsis thaliana]	molecular function: binding (GO:0005488);; cellular component: cell (GO:0005623);; cellular component: organelle (GO:0043226);; cellular component: cell part (GO:0044464)
gene-AT4G24120	YSL1	16.9389	1911	15.4019	1694	16.7436	1868	7.04937	825	7.30973	955	7.7226	989	2.67554e-36	1.14766	up	[S]	Function unknown	Cellular Component: integral component of membrane (GO:0016021);; Biological Process: transmembrane transport (GO:0055085);;	K15363|1.6e-49|bna:111210893|K15363 fanconi-associated nuclease 1 [EC:3.1.21.- 3.1.4.1] | (RefSeq) fanconi-associated nuclease 1 homolog	--	--	--	OPT oligopeptide transporter protein	Metal-nicotianamine transporter YSL1 OS=Arabidopsis thaliana OX=3702 GN=YSL1 PE=2 SV=2	S	Function unknown	YELLOW STRIPE like 1 [Arabidopsis thaliana]	cellular component: membrane (GO:0016020);; cellular component: membrane part (GO:0044425);; biological process: localization (GO:0051179)
gene-AT3G16690	SWEET16	1.82984	79	2.60292	109	3.06526	129	1.02974	45	1.09417	55	0.688537	33	0.000108074	1.14786	up	--	--	Biological Process: carbohydrate transport (GO:0008643);; Cellular Component: integral component of membrane (GO:0016021);;	K15382|4.5e-77|ath:AT3G16690|K15382 solute carrier family 50 (sugar transporter) | (RefSeq) SWEET16; Nodulin MtN3 family protein	--	[R]	General function prediction only	Sugar efflux transporter for intercellular exchange	Bidirectional sugar transporter SWEET16 OS=Arabidopsis thaliana OX=3702 GN=SWEET16 PE=1 SV=1	L	Replication, recombination and repair	Nodulin MtN3 family protein [Arabidopsis thaliana]	biological process: single-organism process (GO:0044699);; biological process: localization (GO:0051179);; cellular component: membrane (GO:0016020);; cellular component: membrane part (GO:0044425)
gene-AT1G19380	AT1G19380	32.6543	1203	31.3112	1124	28.7204	1047	3.25877	125	10.8541	463	11.5038	481	0.00183122	1.15348	up	--	--	Cellular Component: integral component of membrane (GO:0016021);;	--	--	--	--	Protein of unknown function (DUF1195)	--	S	Function unknown	sugar, putative (DUF1195) [Arabidopsis thaliana]	cellular component: membrane (GO:0016020);; cellular component: membrane part (GO:0044425)
gene-AT3G47470	LHCA4	1201.56	64014	1266.42	65776	1325.57	69864	505.871	27948	582.062	35911	616.483	37288	1.41089e-59	1.15768	up	--	--	Cellular Component: photosystem I (GO:0009522);; Cellular Component: photosystem II (GO:0009523);; Cellular Component: chloroplast thylakoid membrane (GO:0009535);; Biological Process: photosynthesis, light harvesting (GO:0009765);; Cellular Component: integral component of membrane (GO:0016021);; Molecular Function: chlorophyll binding (GO:0016168);; Biological Process: protein-chromophore linka…	K08910|3.4e-146|ath:AT3G47470|K08910 light-harvesting complex I chlorophyll a/b binding protein 4 | (RefSeq) LHCA4; light-harvesting chlorophyll-protein complex I subunit A4	Photosynthesis - antenna proteins (ko00196)	--	--	Chlorophyll A-B binding protein	Chlorophyll a-b binding protein 4, chloroplastic OS=Arabidopsis thaliana OX=3702 GN=LHCA4 PE=1 SV=1	C	Energy production and conversion	light-harvesting chlorophyll-protein complex I subunit A4 [Arabidopsis thaliana]	cellular component: cell (GO:0005623);; cellular component: membrane (GO:0016020);; cellular component: macromolecular complex (GO:0032991);; cellular component: membrane part (GO:0044425);; cellular component: cell part (GO:0044464);; cellular component: organelle (GO:0043226);; cellular component: organelle part (GO:0044422);; biological process: metabolic process (GO:0008152);; biological proc…
gene-AT1G72630	ELF4-L2	9.66441	396	9.96134	398	11.1578	452	4.16439	177	4.68636	222	4.49578	209	1.32529e-13	1.15788	up	--	--	Biological Process: positive regulation of circadian rhythm (GO:0042753);;	--	--	--	--	Early Flowering 4 domain	Protein ELF4-LIKE 2 OS=Arabidopsis thaliana OX=3702 GN=EFL2 PE=2 SV=1	S	Function unknown	ELF4-like 2 [Arabidopsis thaliana]	biological process: biological regulation (GO:0065007)
gene-AT5G53310	AT5G53310	36.1626	1677	38.0003	1717	36.192	1661	16.1435	777	16.2599	874	16.8706	889	6.47751e-40	1.15826	up	--	--	Molecular Function: motor activity (GO:0003774);; Cellular Component: myosin complex (GO:0016459);;	--	--	--	--	Unconventional myosin tail, actin- and lipid-binding	--	S	Function unknown	myosin heavy chain-like protein [Arabidopsis thaliana]	molecular function: catalytic activity (GO:0003824);; cellular component: cell (GO:0005623);; cellular component: macromolecular complex (GO:0032991);; cellular component: organelle (GO:0043226);; cellular component: organelle part (GO:0044422);; cellular component: cell part (GO:0044464)
gene-AT2G36630	AT2G36630	25.8849	2062	24.0165	1865	23.0225	1814	9.74763	806	10.9593	1011	11.7652	1064	3.42566e-32	1.15879	up	--	--	Cellular Component: integral component of membrane (GO:0016021);;	--	--	--	--	Sulfite exporter TauE/SafE	Sulfite exporter TauE/SafE family protein 4 OS=Arabidopsis thaliana OX=3702 GN=At2g36630 PE=2 SV=1	S	Function unknown	Sulfite exporter TauE/SafE family protein [Arabidopsis thaliana]	cellular component: membrane (GO:0016020);; cellular component: membrane part (GO:0044425)
gene-AT3G01860	AT3G01860	25.0824	1579	23.1132	1397	21.2203	1324	10.1776	664	10.2331	743	10.3009	739	1.4364e-29	1.16039	up	--	--	Biological Process: response to cadmium ion (GO:0046686);;	--	--	--	--	--	Uncharacterized protein At3g27210 OS=Arabidopsis thaliana OX=3702 GN=Y-2 PE=1 SV=1	S	Function unknown	hypothetical protein AT3G01860 [Arabidopsis thaliana]	biological process: response to stimulus (GO:0050896)
gene-AT1G16650	AT1G16650	6.06148	488	6.33277	497	7.26851	578	2.7517	230	2.90046	272	2.82677	263	6.67645e-16	1.16216	up	--	--	Molecular Function: methyltransferase activity (GO:0008168);; Biological Process: methylation (GO:0032259);;	K18213|1.7e-11|vvi:100242208|K18213 proteinaceous RNase P [EC:3.1.26.5] | (RefSeq) proteinaceous RNase P 1, chloroplastic/mitochondrial	RNA transport (ko03013)	[A]	RNA processing and modification	Methyltransferase domain	--	A	RNA processing and modification	S-adenosyl-L-methionine-dependent methyltransferases superfamily protein [Arabidopsis thaliana]	molecular function: catalytic activity (GO:0003824);; biological process: metabolic process (GO:0008152)
gene-AT1G48960	AT1G48960	13.5711	524	12.5927	474	12.8597	491	6.46745	259	5.45465	244	4.96949	218	4.02831e-14	1.1628	up	--	--	Molecular Function: hydrolase activity (GO:0016787);;	--	--	--	--	Universal stress protein family	--	S	Function unknown	Adenine nucleotide alpha hydrolases-like superfamily protein [Arabidopsis thaliana]	molecular function: catalytic activity (GO:0003824)
gene-AT5G14730	AT5G14730	2.99757	209	2.39211	162	3.25052	224	1.08046	78	1.14533	93	1.30125	103	1.90919e-07	1.16489	up	--	--	--	--	--	--	--	--	--	--	--	hypothetical protein AT5G14730 [Arabidopsis thaliana]	--
gene-AT1G69760	AT1G69760	16.7544	1092	10.607	674	10.1422	654	5.50362	372	5.69266	430	4.75762	352	2.97749e-11	1.16946	up	--	--	--	--	--	--	--	--	--	--	--	suppressor SRP40-like protein [Arabidopsis thaliana]	--
gene-AT5G18290	SIP1%3B2	8.50887	419	8.5399	410	9.11905	444	4.42247	226	3.0397	173	3.67347	206	6.01367e-12	1.1714	up	--	--	Molecular Function: channel activity (GO:0015267);; Cellular Component: integral component of membrane (GO:0016021);;	K09875|2.4e-128|ath:AT5G18290|K09875 aquaporin SIP | (RefSeq) SIP1;2; Aquaporin-like superfamily protein	--	[G]	Carbohydrate transport and metabolism	Major intrinsic protein	Probable aquaporin SIP1-2 OS=Arabidopsis thaliana OX=3702 GN=SIP1-2 PE=2 SV=1	G	Carbohydrate transport and metabolism	Aquaporin-like superfamily protein [Arabidopsis thaliana]	biological process: localization (GO:0051179);; molecular function: transporter activity (GO:0005215);; cellular component: membrane (GO:0016020);; cellular component: membrane part (GO:0044425)
gene-AT2G30250	WRKY25	11.9366	873	11.3805	811	10.6454	770	3.50346	266	4.66886	396	6.31024	524	1.46456e-12	1.17226	up	--	--	Molecular Function: transcription factor activity, sequence-specific DNA binding (GO:0003700);; Cellular Component: nucleus (GO:0005634);; Molecular Function: sequence-specific DNA binding (GO:0043565);;	K13423|3.1e-218|ath:AT2G30250|K13423 WRKY transcription factor 25 | (RefSeq) WRKY25; WRKY DNA-binding protein 25	MAPK signaling pathway - plant (ko04016);; Plant-pathogen interaction (ko04626)	--	--	WRKY DNA -binding domain	Probable WRKY transcription factor 25 OS=Arabidopsis thaliana OX=3702 GN=WRKY25 PE=1 SV=1	K	Transcription	WRKY DNA-binding protein 25 [Arabidopsis thaliana]	biological process: biological regulation (GO:0065007);; molecular function: nucleic acid binding transcription factor activity (GO:0001071);; cellular component: cell (GO:0005623);; cellular component: organelle (GO:0043226);; cellular component: cell part (GO:0044464);; molecular function: binding (GO:0005488)
gene-AT1G80130	AT1G80130	4.45175	271	5.67502	336	6.53514	393	1.98636	125	2.43131	171	2.55465	176	1.0257e-09	1.17234	up	--	--	Biological Process: response to oxidative stress (GO:0006979);;	--	--	--	--	Tetratricopeptide repeat	--	S	Function unknown	Tetratricopeptide repeat (TPR)-like superfamily protein [Arabidopsis thaliana]	biological process: response to stimulus (GO:0050896)
gene-AT1G14870	PCR2	2.79707	114	3.64036	141	2.46662	98	0.760415	31	0.966682	45	1.53692	71	6.70684e-05	1.17261	up	--	--	Cellular Component: integral component of membrane (GO:0016021);;	--	--	--	--	PLAC8 family	Protein PLANT CADMIUM RESISTANCE 2 OS=Arabidopsis thaliana OX=3702 GN=PCR2 PE=1 SV=1	S	Function unknown	PLANT CADMIUM RESISTANCE 2 [Arabidopsis thaliana]	cellular component: membrane (GO:0016020);; cellular component: membrane part (GO:0044425)
gene-AT3G50470	HR3	4.75474	233	3.57803	171	4.37868	212	1.02957	53	2.27041	129	1.64028	92	3.82035e-06	1.17569	up	--	--	Biological Process: defense response to fungus (GO:0050832);;	--	--	--	--	Arabidopsis broad-spectrum mildew resistance protein RPW8	RPW8-like protein 3 OS=Arabidopsis thaliana OX=3702 GN=HR3 PE=2 SV=1	S	Function unknown	homolog of RPW8 3 [Arabidopsis thaliana]	biological process: response to stimulus (GO:0050896);; biological process: multi-organism process (GO:0051704)
gene-AT2G25470	RLP21	0.633808	82	0.428263	54	0.446902	57	0.13898	19	0.186506	28	0.169798	25	0.000391107	1.17725	up	--	--	Cellular Component: integral component of membrane (GO:0016021);;	K17550|1.0e-20|hbr:110653050|K17550 protein phosphatase 1 regulatory subunit 7 | (RefSeq) leucine-rich repeat receptor-like serine/threonine-protein kinase BAM2	--	[R]	General function prediction only	Leucine rich repeat	Receptor like protein 21 OS=Arabidopsis thaliana OX=3702 GN=RLP21 PE=3 SV=2	A	RNA processing and modification	receptor like protein 21 [Arabidopsis thaliana]	cellular component: membrane (GO:0016020);; cellular component: membrane part (GO:0044425)
gene-AT1G11740	AT1G11740	0.842637	78	0.782936	70	0.911279	83	0.332321	32	0.20481	22	0.338428	36	0.000184374	1.1775	up	--	--	Molecular Function: molecular_function (GO:0003674);; Molecular Function: receptor binding (GO:0005102);; Molecular Function: binding (GO:0005488);; Molecular Function: protein binding (GO:0005515);; Cellular Component: cellular_component (GO:0005575);; Cellular Component: intracellular (GO:0005622);; Cellular Component: cell (GO:0005623);; Cellular Component: cytoplasm (GO:0005737);; Cellular Co…	K21437|0.0e+00|ath:AT1G11740|K21437 ankyrin repeat domain-containing protein 13 | (RefSeq) ankyrin repeat family protein	--	[R]	General function prediction only	GPCR-chaperone	--	S	Function unknown	ankyrin repeat family protein [Arabidopsis thaliana]	molecular function: binding (GO:0005488);; cellular component: cell (GO:0005623);; cellular component: cell part (GO:0044464);; cellular component: organelle (GO:0043226);; biological process: cellular process (GO:0009987);; biological process: single-organism process (GO:0044699);; biological process: localization (GO:0051179);; biological process: biological regulation (GO:0065007)
gene-AT3G28345	ABCB15	3.27436	569	3.29351	558	4.05187	697	1.25083	226	1.4731	297	1.80228	356	7.63493e-14	1.17753	up	[V]	Defense mechanisms	Molecular Function: ATP binding (GO:0005524);; Cellular Component: integral component of membrane (GO:0016021);; Molecular Function: ATPase activity (GO:0016887);; Molecular Function: ATPase activity, coupled to transmembrane movement of substances (GO:0042626);;	K05658|0.0e+00|ath:AT3G28345|K05658 ATP-binding cassette, subfamily B (MDR/TAP), member 1 [EC:7.6.2.2] | (RefSeq) ABCB15; ABC transporter family protein	ABC transporters (ko02010)	[Q]	Secondary metabolites biosynthesis, transport and catabolism	ABC transporter transmembrane region	ABC transporter B family member 15 OS=Arabidopsis thaliana OX=3702 GN=ABCB15 PE=3 SV=1	Q	Secondary metabolites biosynthesis, transport and catabolism	ABC transporter family protein [Arabidopsis thaliana]	molecular function: binding (GO:0005488);; cellular component: membrane (GO:0016020);; cellular component: membrane part (GO:0044425);; molecular function: catalytic activity (GO:0003824);; biological process: localization (GO:0051179);; molecular function: transporter activity (GO:0005215)
gene-AT1G50040	AT1G50040	3.96307	289	1.55389	111	1.78651	129	1.1339	86	0.775922	66	0.713773	59	9.18307e-05	1.18204	up	--	--	--	--	--	--	--	Protein of unknown function (DUF1005)	--	S	Function unknown	formin-like protein, putative (DUF1005) [Arabidopsis thaliana]	--
gene-AT1G09932	AT1G09932	5.07014	260	5.63933	287	5.70341	296	1.32012	73	2.43636	145	2.77898	167	1.89432e-07	1.18283	up	[G]	Carbohydrate transport and metabolism	Cellular Component: cellular_component (GO:0005575);; Cellular Component: intracellular (GO:0005622);; Cellular Component: cell (GO:0005623);; Cellular Component: cytoplasm (GO:0005737);; Cellular Component: cytosol (GO:0005829);; Cellular Component: chloroplast (GO:0009507);; Cellular Component: plastid (GO:0009536);; Cellular Component: organelle (GO:0043226);; Cellular Component: membrane-boun…	--	--	[G]	Carbohydrate transport and metabolism	Histidine phosphatase superfamily (branch 1)	Phosphoglycerate mutase-like protein OS=Arabidopsis thaliana OX=3702 GN=PGM PE=2 SV=1	G	Carbohydrate transport and metabolism	Phosphoglycerate mutase family protein [Arabidopsis thaliana]	cellular component: cell (GO:0005623);; cellular component: cell part (GO:0044464);; cellular component: organelle (GO:0043226)
gene-AT1G65840	PAO4	38.6965	3595	37.6729	3412	34.1086	3135	15.8269	1525	16.6825	1795	16.0992	1698	4.86781e-49	1.184	up	[E]	Amino acid transport and metabolism	Molecular Function: oxidoreductase activity (GO:0016491);;	K17839|2.0e-291|ath:AT1G65840|K17839 polyamine oxidase [EC:1.5.3.17 1.5.3.-] | (RefSeq) PAO4; polyamine oxidase 4	Arginine and proline metabolism (ko00330);; beta-Alanine metabolism (ko00410);; Pantothenate and CoA biosynthesis (ko00770)	[Q]	Secondary metabolites biosynthesis, transport and catabolism	Flavin containing amine oxidoreductase	Probable polyamine oxidase 4 OS=Arabidopsis thaliana OX=3702 GN=PAO4 PE=1 SV=1	Q	Secondary metabolites biosynthesis, transport and catabolism	polyamine oxidase 4 [Arabidopsis thaliana]	molecular function: catalytic activity (GO:0003824)
gene-AT1G76270	AT1G76270	10.8939	1038	9.4866	881	8.42627	794	4.28515	424	4.33408	478	3.79577	411	2.74087e-19	1.18457	up	--	--	Biological Process: fucose metabolic process (GO:0006004);; Molecular Function: transferase activity, transferring glycosyl groups (GO:0016757);;	K23280|7.9e-90|nau:109214571|K23280 rhamnogalacturonan I rhamnosyltransferase [EC:2.4.1.351] | (RefSeq) uncharacterized protein At1g04910	--	--	--	GDP-fucose protein O-fucosyltransferase	O-fucosyltransferase 16 OS=Arabidopsis thaliana OX=3702 GN=OFUT16 PE=2 SV=1	G	Carbohydrate transport and metabolism	O-fucosyltransferase family protein [Arabidopsis thaliana]	biological process: metabolic process (GO:0008152);; biological process: single-organism process (GO:0044699);; molecular function: catalytic activity (GO:0003824)
gene-AT3G52460	AT3G52460	2.95287	166	3.48496	191	3.48708	194	1.24376	73	1.12223	74	1.58139	101	2.05932e-07	1.18622	up	--	--	Cellular Component: integral component of membrane (GO:0016021);;	--	--	--	--	--	--	S	Function unknown	hydroxyproline-rich glycoprotein family protein [Arabidopsis thaliana]	cellular component: membrane (GO:0016020);; cellular component: membrane part (GO:0044425)
gene-AT3G21080	AT3G21080	1.40889	71	1.39246	69	1.46178	73	0.510948	27	0.257615	15	0.631786	36	0.000350886	1.18649	up	--	--	Cellular Component: plasma membrane (GO:0005886);; Cellular Component: integral component of membrane (GO:0016021);; Molecular Function: ATPase activity, coupled to transmembrane movement of substances (GO:0042626);; Biological Process: transmembrane transport (GO:0055085);;	--	--	--	--	--	ABC transporter G family member 15 OS=Arabidopsis thaliana OX=3702 GN=ABCG15 PE=2 SV=2	Q	Secondary metabolites biosynthesis, transport and catabolism	ABC transporter-like protein [Arabidopsis thaliana]	cellular component: cell (GO:0005623);; cellular component: membrane (GO:0016020);; cellular component: cell part (GO:0044464);; cellular component: membrane part (GO:0044425);; biological process: localization (GO:0051179);; molecular function: catalytic activity (GO:0003824);; molecular function: transporter activity (GO:0005215)
gene-AT4G19820	AT4G19820	1.75219	148	0.745197	62	1.73117	144	0.285089	25	0.638501	63	0.493884	48	0.000231145	1.18734	up	[G]	Carbohydrate transport and metabolism	Molecular Function: chitinase activity (GO:0004568);; Cellular Component: extracellular region (GO:0005576);; Biological Process: carbohydrate metabolic process (GO:0005975);; Biological Process: chitin catabolic process (GO:0006032);; Molecular Function: chitin binding (GO:0008061);;	K01183|2.1e-213|ath:AT4G19820|K01183 chitinase [EC:3.2.1.14] | (RefSeq) Glycosyl hydrolase family protein with chitinase insertion domain-containing protein	Amino sugar and nucleotide sugar metabolism (ko00520)	[G]	Carbohydrate transport and metabolism	Glycosyl hydrolases family 18	Class V chitinase OS=Arabidopsis thaliana OX=3702 GN=ChiC PE=1 SV=1	G	Carbohydrate transport and metabolism	Glycosyl hydrolase family protein with chitinase insertion domain-containing protein [Arabidopsis thaliana]	molecular function: catalytic activity (GO:0003824);; cellular component: extracellular region (GO:0005576);; biological process: metabolic process (GO:0008152);; molecular function: binding (GO:0005488)
gene-AT5G44050	AT5G44050	10.8038	841	7.51426	571	5.73316	442	1.09281	89	1.87261	169	3.37604	299	0.00129491	1.18821	up	[V]	Defense mechanisms	Molecular Function: antiporter activity (GO:0015297);; Cellular Component: integral component of membrane (GO:0016021);; Molecular Function: xenobiotic transporter activity (GO:0042910);;	K03327|2.4e-276|ath:AT5G44050|K03327 multidrug resistance protein, MATE family | (RefSeq) MATE efflux family protein	--	[R]	General function prediction only	MatE	Protein DETOXIFICATION 28 OS=Arabidopsis thaliana OX=3702 GN=DTX28 PE=3 SV=1	V	Defense mechanisms	MATE efflux family protein [Arabidopsis thaliana]	biological process: localization (GO:0051179);; molecular function: transporter activity (GO:0005215);; cellular component: membrane (GO:0016020);; cellular component: membrane part (GO:0044425)
gene-AT3G50140	AT3G50140	3.05466	246	2.65016	210	2.76142	223	1.21943	103	1.20029	115	0.997198	93	7.64759e-09	1.18959	up	--	--	Cellular Component: integral component of membrane (GO:0016021);;	--	--	--	--	Plant protein of unknown function	UPF0481 protein At3g47200 OS=Arabidopsis thaliana OX=3702 GN=At3g47200 PE=2 SV=1	S	Function unknown	transmembrane protein, putative (DUF247) [Arabidopsis thaliana]	cellular component: membrane (GO:0016020);; cellular component: membrane part (GO:0044425)
gene-AT5G43190	AT5G43190	17.2739	1240	14.2074	994	15.6104	1108	6.40012	477	7.14615	594	6.77133	552	7.82013e-25	1.19313	up	--	--	Molecular Function: molecular_function (GO:0003674);; Molecular Function: catalytic activity (GO:0003824);; Molecular Function: ubiquitin-protein transferase activity (GO:0004842);; Molecular Function: protein binding (GO:0005515);; Biological Process: cellular protein modification process (GO:0006464);; Biological Process: proteolysis (GO:0006508);; Biological Process: ubiquitin-dependent protei…	--	--	--	--	F-box domain	F-box/kelch-repeat protein At5g43190 OS=Arabidopsis thaliana OX=3702 GN=At5g43190 PE=2 SV=1	S	Function unknown	Galactose oxidase/kelch repeat superfamily protein [Arabidopsis thaliana]	molecular function: catalytic activity (GO:0003824);; molecular function: binding (GO:0005488);; biological process: metabolic process (GO:0008152);; biological process: cellular process (GO:0009987)
gene-AT5G20050	AT5G20050	20.3285	1534	16.5586	1218	16.415	1226	8.01896	628	6.82767	597	8.10734	695	7.61607e-23	1.19359	up	--		Molecular Function: protein kinase activity (GO:0004672);; Molecular Function: ATP binding (GO:0005524);; Cellular Component: integral component of membrane (GO:0016021);;	K13416|7.4e-51|cic:CICLE_v10001146mg|K13416 brassinosteroid insensitive 1-associated receptor kinase 1 [EC:2.7.10.1 2.7.11.1] | (RefSeq) hypothetical protein	MAPK signaling pathway - plant (ko04016);; Plant hormone signal transduction (ko04075);; Plant-pathogen interaction (ko04626)	[T]	Signal transduction mechanisms	Protein kinase domain	Probable receptor-like protein kinase At5g20050 OS=Arabidopsis thaliana OX=3702 GN=At5g20050 PE=2 SV=1	T	Signal transduction mechanisms	Protein kinase superfamily protein [Arabidopsis thaliana]	biological process: metabolic process (GO:0008152);; biological process: cellular process (GO:0009987);; molecular function: catalytic activity (GO:0003824);; molecular function: binding (GO:0005488);; cellular component: membrane (GO:0016020);; cellular component: membrane part (GO:0044425)
gene-AT3G59060	PIL6	24.488	2145	21.352	1775	21.4227	1876	5.59578	518	10.5326	993	10.4138	1031	2.02584e-06	1.19736	up	--	--	Molecular Function: protein dimerization activity (GO:0046983);;	K16189|1.2e-223|ath:AT3G59060|K16189 phytochrome-interacting factor 4 | (RefSeq) PIL6; phytochrome interacting factor 3-like 6	Plant hormone signal transduction (ko04075)	--	--	Helix-loop-helix DNA-binding domain	Transcription factor PIF5 OS=Arabidopsis thaliana OX=3702 GN=PIF5 PE=1 SV=1	K	Transcription	PIL6 [Arabidopsis thaliana]	molecular function: binding (GO:0005488)
gene-AT5G65040	AT5G65040	4.82954	159	2.95976	95	5.28904	173	2.37978	82	0.771908	30	1.29023	49	0.000130938	1.19901	up	--	--	--	--	--	--	--	zinc-finger of the FCS-type, C2-C2	Protein INCREASED RESISTANCE TO MYZUS PERSICAE 1 OS=Arabidopsis thaliana OX=3702 GN=IRM1 PE=1 SV=1	S	Function unknown	senescence-associated family protein (DUF581) [Arabidopsis thaliana]	--
gene-AT5G25440	AT5G25440	11.6867	686	12.9119	741	10.6399	618	3.69134	228	4.77572	329	6.09866	409	1.41483e-13	1.20399	up	[T]	Signal transduction mechanisms	Molecular Function: protein kinase activity (GO:0004672);; Molecular Function: ATP binding (GO:0005524);; Cellular Component: nucleus (GO:0005634);; Cellular Component: cytoplasm (GO:0005737);; Cellular Component: plasma membrane (GO:0005886);; Cellular Component: plasmodesma (GO:0009506);; Biological Process: protein autophosphorylation (GO:0046777);; Biological Process: positive regulation of d…	K00924|3.0e-51|csat:104729643|K00924 kinase [EC:2.7.1.-] | (RefSeq) probable serine/threonine-protein kinase Cx32, chloroplastic	--	[T]	Signal transduction mechanisms	Protein tyrosine and serine/threonine kinase	Probable serine/threonine-protein kinase PIX7 OS=Arabidopsis thaliana OX=3702 GN=PIX7 PE=1 SV=1	T	Signal transduction mechanisms	Protein kinase superfamily protein [Arabidopsis thaliana]	biological process: metabolic process (GO:0008152);; biological process: cellular process (GO:0009987);; molecular function: catalytic activity (GO:0003824);; molecular function: binding (GO:0005488);; cellular component: cell (GO:0005623);; cellular component: organelle (GO:0043226);; cellular component: cell part (GO:0044464);; cellular component: membrane (GO:0016020);; cellular component: cel…
gene-AT3G61630	CRF6	12.7481	707	13.8879	751	11.579	636	4.65746	268	4.80289	309	6.57807	415	1.43458e-15	1.20524	up	--	--	Molecular Function: DNA binding (GO:0003677);; Molecular Function: transcription factor activity, sequence-specific DNA binding (GO:0003700);; Cellular Component: nucleus (GO:0005634);;	K13434|2.5e-29|mesc:110607160|K13434 pathogenesis-related genes transcriptional activator PTI6 | (RefSeq) pathogenesis-related genes transcriptional activator PTI6-like	Plant-pathogen interaction (ko04626)	--	--	AP2 domain	Ethylene-responsive transcription factor CRF6 OS=Arabidopsis thaliana OX=3702 GN=CRF6 PE=1 SV=1	K	Transcription	cytokinin response factor 6 [Arabidopsis thaliana]	molecular function: binding (GO:0005488);; biological process: biological regulation (GO:0065007);; molecular function: nucleic acid binding transcription factor activity (GO:0001071);; cellular component: cell (GO:0005623);; cellular component: organelle (GO:0043226);; cellular component: cell part (GO:0044464)
gene-AT5G54270	LHCB3	728.485	37222	794.83	39593	813.19	41105	299.252	15857	360.622	21339	354.438	20561	1.987e-61	1.20571	up	--	--	Cellular Component: photosystem I (GO:0009522);; Cellular Component: photosystem II (GO:0009523);; Cellular Component: chloroplast thylakoid membrane (GO:0009535);; Biological Process: photosynthesis, light harvesting (GO:0009765);; Cellular Component: integral component of membrane (GO:0016021);; Molecular Function: chlorophyll binding (GO:0016168);; Biological Process: protein-chromophore linka…	K08914|9.4e-155|ath:AT5G54270|K08914 light-harvesting complex II chlorophyll a/b binding protein 3 | (RefSeq) LHCB3; light-harvesting chlorophyll B-binding protein 3	Photosynthesis - antenna proteins (ko00196)	--	--	Chlorophyll A-B binding protein	Chlorophyll a-b binding protein 3, chloroplastic OS=Arabidopsis thaliana OX=3702 GN=LHCB3 PE=1 SV=1	C	Energy production and conversion	light-harvesting chlorophyll B-binding protein 3 [Arabidopsis thaliana]	cellular component: cell (GO:0005623);; cellular component: membrane (GO:0016020);; cellular component: macromolecular complex (GO:0032991);; cellular component: membrane part (GO:0044425);; cellular component: cell part (GO:0044464);; cellular component: organelle (GO:0043226);; cellular component: organelle part (GO:0044422);; biological process: metabolic process (GO:0008152);; biological proc…
gene-AT3G54420	EP3	8.2546	708	9.09314	761	9.6387	818	3.77838	336	3.8452	382	3.87928	378	4.57129e-23	1.20589	up	[R]	General function prediction only	Molecular Function: chitinase activity (GO:0004568);; Biological Process: carbohydrate metabolic process (GO:0005975);; Biological Process: chitin catabolic process (GO:0006032);; Molecular Function: chitin binding (GO:0008061);; Biological Process: cell wall macromolecule catabolic process (GO:0016998);;	K01183|1.8e-161|ath:AT3G54420|K01183 chitinase [EC:3.2.1.14] | (RefSeq) EP3; homolog of carrot EP3-3 chitinase	Amino sugar and nucleotide sugar metabolism (ko00520)	[R]	General function prediction only	Chitinase class I	Endochitinase EP3 OS=Arabidopsis thaliana OX=3702 GN=EP3 PE=1 SV=1	S	Function unknown	homolog of carrot EP3-3 chitinase [Arabidopsis thaliana]	molecular function: catalytic activity (GO:0003824);; biological process: metabolic process (GO:0008152);; molecular function: binding (GO:0005488);; biological process: cellular process (GO:0009987)
gene-AT5G57940	CNGC5	55.0833	5964	51.4207	5423	50.2919	5302	22.8182	2504	23.8586	2944	22.5586	2696	1.26501e-60	1.20593	up	[T]	Signal transduction mechanisms	Molecular Function: ion channel activity (GO:0005216);; Cellular Component: membrane (GO:0016020);;	K05391|0.0e+00|ath:AT5G57940|K05391 cyclic nucleotide gated channel, plant | (RefSeq) CNGC5; cyclic nucleotide gated channel 5	Plant-pathogen interaction (ko04626)	[PT]	Inorganic ion transport and metabolism;; Signal transduction mechanisms	Ion transport protein	Probable cyclic nucleotide-gated ion channel 5 OS=Arabidopsis thaliana OX=3702 GN=CNGC5 PE=2 SV=1	P	Inorganic ion transport and metabolism	cyclic nucleotide gated channel 5 [Arabidopsis thaliana]	biological process: localization (GO:0051179);; molecular function: transporter activity (GO:0005215);; cellular component: membrane (GO:0016020)
gene-AT3G63010	GID1B	3.9529	332	5.13702	421	5.98711	497	1.36128	119	2.1793	212	2.50362	239	6.80761e-09	1.20633	up	[I]	Lipid transport and metabolism	Molecular Function: hydrolase activity (GO:0016787);;	K14493|1.9e-214|ath:AT3G63010|K14493 gibberellin receptor GID1 [EC:3.-.-.-] | (RefSeq) GID1B; alpha/beta-Hydrolases superfamily protein	Plant hormone signal transduction (ko04075)	[V]	Defense mechanisms	alpha/beta hydrolase fold	Gibberellin receptor GID1B OS=Arabidopsis thaliana OX=3702 GN=GID1B PE=1 SV=1	V	Defense mechanisms	alpha/beta-Hydrolases superfamily protein [Arabidopsis thaliana]	molecular function: catalytic activity (GO:0003824)
gene-AT3G21530	AT3G21530	4.60106	334	4.36518	306	3.93288	280	1.52173	111	2.13012	165	2.00614	149	9.87041e-11	1.20758	up	[R]	General function prediction only	Cellular Component: endoplasmic reticulum (GO:0005783);; Biological Process: GPI anchor biosynthetic process (GO:0006506);;	K13963|3.5e-133|vra:111242705|K13963 serpin B | (RefSeq) uncharacterized protein LOC111242705	--	--	--	Endonuclease/Exonuclease/phosphatase family	--	S	Function unknown	DNAse I-like superfamily protein [Arabidopsis thaliana]	cellular component: cell (GO:0005623);; cellular component: organelle (GO:0043226);; cellular component: cell part (GO:0044464);; biological process: metabolic process (GO:0008152);; biological process: cellular process (GO:0009987);; biological process: single-organism process (GO:0044699)
gene-AT5G14090	AT5G14090	13.8611	905	13.467	866	15.9547	1039	7.01244	476	6.21208	476	5.09847	377	7.81828e-19	1.20783	up	--	--	Biological Process: gravitropism (GO:0009630);; Biological Process: regulation of auxin polar transport (GO:2000012);;	--	--	--	--	--	Protein LAZY 1 OS=Arabidopsis thaliana OX=3702 GN=LAZY1 PE=1 SV=1	--	--	regulator of nonsense transcript protein [Arabidopsis thaliana]	biological process: response to stimulus (GO:0050896);; biological process: biological regulation (GO:0065007)
gene-AT1G78260	AT1G78260	12.6247	916	11.4062	875	11.6862	920	5.35546	412	5.14463	465	5.00422	424	2.72577e-27	1.20938	up	[J]	Translation, ribosomal structure and biogenesis	Molecular Function: mRNA binding (GO:0003729);; Cellular Component: integral component of membrane (GO:0016021);;	K12741|2.4e-20|smo:SELMODRAFT_169811|K12741 heterogeneous nuclear ribonucleoprotein A1/A3 | (RefSeq) hypothetical protein	Spliceosome (ko03040)	[R]	General function prediction only	RNA recognition motif. (a.k.a. RRM, RBD, or RNP domain)	Probable RNA-binding protein ARP1 OS=Arabidopsis thaliana OX=3702 GN=ARP1 PE=2 SV=1	A	RNA processing and modification	RNA-binding (RRM/RBD/RNP motifs) family protein [Arabidopsis thaliana]	molecular function: binding (GO:0005488);; cellular component: membrane (GO:0016020);; cellular component: membrane part (GO:0044425)
gene-AT2G05540	AT2G05540	14.0562	477	14.3371	474	12.8899	433	4.92872	174	6.28172	247	5.96931	230	6.34497e-15	1.212	up	--	--	Cellular Component: cellular_component (GO:0005575);; Cellular Component: cell wall (GO:0005618);; Cellular Component: cell (GO:0005623);; Cellular Component: external encapsulating structure (GO:0030312);; Cellular Component: cell part (GO:0044464);; Cellular Component: cell periphery (GO:0071944);;	--	--	--	--	Glycine rich protein family	--	S	Function unknown	Glycine-rich protein family [Arabidopsis thaliana]	cellular component: cell (GO:0005623);; cellular component: cell part (GO:0044464)
gene-AT4G00360	CYP86A2	165.818	15110	172.786	15350	162.563	14655	70.7456	6686	76.6408	8088	69.7363	7215	3.06662e-84	1.21225	up	[QV]	Secondary metabolites biosynthesis, transport and catabolism;; Defense mechanisms	Molecular Function: iron ion binding (GO:0005506);; Molecular Function: oxidoreductase activity, acting on paired donors, with incorporation or reduction of molecular oxygen (GO:0016705);; Molecular Function: heme binding (GO:0020037);;	K15398|0.0e+00|ath:AT4G00360|K15398 fatty acid omega-hydroxylase [EC:1.14.-.-] | (RefSeq) CYP86A2; cytochrome P450, family 86, subfamily A, polypeptide 2	Cutin, suberine and wax biosynthesis (ko00073)	[QI]	Secondary metabolites biosynthesis, transport and catabolism;; Lipid transport and metabolism	Cytochrome P450	Cytochrome P450 86A2 OS=Arabidopsis thaliana OX=3702 GN=CYP86A2 PE=1 SV=1	Q	Secondary metabolites biosynthesis, transport and catabolism	cytochrome P450, family 86, subfamily A, polypeptide 2 [Arabidopsis thaliana]	molecular function: binding (GO:0005488);; biological process: metabolic process (GO:0008152);; biological process: single-organism process (GO:0044699);; molecular function: catalytic activity (GO:0003824)
gene-AT1G30700	AT1G30700	1.12165	95	1.75019	144	1.04422	87	0.326462	29	0.504976	50	0.526835	51	4.41936e-05	1.21253	up	[C]	Energy production and conversion	Molecular Function: oxidoreductase activity (GO:0016491);; Molecular Function: FAD binding (GO:0071949);;	K22395|4.9e-155|hbr:110634568|K22395 cinnamyl-alcohol dehydrogenase [EC:1.1.1.195] | (RefSeq) berberine bridge enzyme-like 15	Phenylpropanoid biosynthesis (ko00940)	--	--	FAD binding domain	Berberine bridge enzyme-like 8 OS=Arabidopsis thaliana OX=3702 GN=At1g30700 PE=2 SV=1	C	Energy production and conversion	FAD-binding Berberine family protein [Arabidopsis thaliana]	molecular function: catalytic activity (GO:0003824);; molecular function: binding (GO:0005488)
gene-AT5G11160	APT5	6.53213	359	8.30874	446	9.20401	500	3.41766	195	3.65137	231	2.81894	175	4.00126e-12	1.21552	up	[F]	Nucleotide transport and metabolism	Molecular Function: adenine phosphoribosyltransferase activity (GO:0003999);; Cellular Component: cytoplasm (GO:0005737);; Biological Process: adenine salvage (GO:0006168);; Biological Process: nucleoside metabolic process (GO:0009116);; Cellular Component: integral component of membrane (GO:0016021);;	K00759|1.7e-77|aly:9309566|K00759 adenine phosphoribosyltransferase [EC:2.4.2.7] | (RefSeq) adenine phosphoribosyltransferase 5	Purine metabolism (ko00230)	[F]	Nucleotide transport and metabolism	Phosphoribosyl transferase domain	Adenine phosphoribosyltransferase 5 OS=Arabidopsis thaliana OX=3702 GN=APT5 PE=1 SV=1	F	Nucleotide transport and metabolism	adenine phosphoribosyltransferase 5 [Arabidopsis thaliana]	molecular function: catalytic activity (GO:0003824);; cellular component: cell (GO:0005623);; cellular component: cell part (GO:0044464);; biological process: metabolic process (GO:0008152);; biological process: cellular process (GO:0009987);; biological process: single-organism process (GO:0044699);; cellular component: membrane (GO:0016020);; cellular component: membrane part (GO:0044425)
gene-AT4G25070	AT4G25070	1.06275	116	0.68121	73	0.55638	61	0.030693	4	0.26195	34	0.301199	38	0.000840111	1.21638	up	--	--	Biological Process: cytokinesis by cell plate formation (GO:0000911);;	--	--	--	--	--	Coiled-coil domain-containing protein SCD2 OS=Arabidopsis thaliana OX=3702 GN=SCD2 PE=1 SV=1	--	--	caldesmon-like protein [Arabidopsis thaliana]	biological process: cellular process (GO:0009987);; biological process: single-organism process (GO:0044699)
gene-AT3G13750	BGAL1	323.358	46467	303.309	42492	287.95	40935	137.009	20417	132.961	22127	124.578	20325	4.31942e-72	1.217	up	[G]	Carbohydrate transport and metabolism	Molecular Function: beta-galactosidase activity (GO:0004565);; Biological Process: carbohydrate metabolic process (GO:0005975);; Molecular Function: carbohydrate binding (GO:0030246);;	K12309|8.6e-311|brp:103872148|K12309 beta-galactosidase [EC:3.2.1.23] | (RefSeq) beta-galactosidase 2	Galactose metabolism (ko00052);; Other glycan degradation (ko00511);; Glycosaminoglycan degradation (ko00531);; Sphingolipid metabolism (ko00600);; Glycosphingolipid biosynthesis - ganglio series (ko00604)	[G]	Carbohydrate transport and metabolism	Glycosyl hydrolases family 35	Beta-galactosidase 1 OS=Arabidopsis thaliana OX=3702 GN=BGAL1 PE=2 SV=1	G	Carbohydrate transport and metabolism	beta galactosidase 1 [Arabidopsis thaliana]	molecular function: catalytic activity (GO:0003824);; biological process: metabolic process (GO:0008152);; molecular function: binding (GO:0005488)
gene-AT3G23730	XTH16	42.781	2141	35.0136	1708	35.478	1756	17.3693	902	16.9691	984	13.6408	775	7.85761e-25	1.21777	up	[G]	Carbohydrate transport and metabolism	Molecular Function: hydrolase activity, hydrolyzing O-glycosyl compounds (GO:0004553);; Cellular Component: cell wall (GO:0005618);; Biological Process: xyloglucan metabolic process (GO:0010411);; Molecular Function: xyloglucan:xyloglucosyl transferase activity (GO:0016762);; Biological Process: cell wall biogenesis (GO:0042546);; Cellular Component: apoplast (GO:0048046);; Biological Process: ce…	K08235|4.9e-173|ath:AT3G23730|K08235 xyloglucan:xyloglucosyl transferase [EC:2.4.1.207] | (RefSeq) XTH16; xyloglucan endotransglucosylase/hydrolase 16	--	--	--	Glycosyl hydrolases family 16	Probable xyloglucan endotransglucosylase/hydrolase protein 16 OS=Arabidopsis thaliana OX=3702 GN=XTH16 PE=2 SV=2	G	Carbohydrate transport and metabolism	xyloglucan endotransglucosylase/hydrolase 16 [Arabidopsis thaliana]	molecular function: catalytic activity (GO:0003824);; cellular component: cell (GO:0005623);; cellular component: cell part (GO:0044464);; biological process: metabolic process (GO:0008152);; biological process: cellular process (GO:0009987);; biological process: cellular component organization or biogenesis (GO:0071840);; cellular component: extracellular region (GO:0005576)
gene-AT5G39080	AT5G39080	39.5918	2892	35.2504	2510	35.0462	2532	14.4693	1096	16.9394	1433	15.624	1296	4.53868e-40	1.21804	up	--	--	Cellular Component: plastid (GO:0009536);; Molecular Function: transferase activity, transferring acyl groups other than amino-acyl groups (GO:0016747);;	K14329|1.5e-86|ath:AT5G61160|K14329 agmatine coumaroyltransferase [EC:2.3.1.64 2.3.1.-] | (RefSeq) AACT1; anthocyanin 5-aromatic acyltransferase 1	Arginine and proline metabolism (ko00330)	--	--	Transferase family	Phenolic glucoside malonyltransferase 1 OS=Arabidopsis thaliana OX=3702 GN=PMAT1 PE=1 SV=1	S	Function unknown	HXXXD-type acyl-transferase family protein [Arabidopsis thaliana]	cellular component: cell (GO:0005623);; cellular component: organelle (GO:0043226);; cellular component: cell part (GO:0044464);; molecular function: catalytic activity (GO:0003824)
gene-AT1G78000	SULTR1%3B2	3.98132	477	4.88517	579	4.86921	580	1.90333	236	2.00612	281	1.76469	248	7.62301e-17	1.22222	up	[P]	Inorganic ion transport and metabolism	Molecular Function: secondary active sulfate transmembrane transporter activity (GO:0008271);; Cellular Component: integral component of membrane (GO:0016021);;	K17470|0.0e+00|ath:AT1G78000|K17470 sulfate transporter 1, high-affinity | (RefSeq) SULTR1;2; sulfate transporter 1;2	--	[P]	Inorganic ion transport and metabolism	Sulfate permease family	Sulfate transporter 1.2 OS=Arabidopsis thaliana OX=3702 GN=SULTR1;2 PE=1 SV=1	P	Inorganic ion transport and metabolism	sulfate transporter 1;2 [Arabidopsis thaliana]	biological process: single-organism process (GO:0044699);; biological process: localization (GO:0051179);; molecular function: transporter activity (GO:0005215);; cellular component: membrane (GO:0016020);; cellular component: membrane part (GO:0044425)
gene-AT5G57800	CER3	61.3511	6535	58.1475	6038	55.6939	5869	26.3153	2907	25.9839	3205	22.7453	2751	4.55527e-53	1.22222	up	--	--	Molecular Function: iron ion binding (GO:0005506);; Biological Process: lipid biosynthetic process (GO:0008610);; Cellular Component: integral component of membrane (GO:0016021);; Molecular Function: oxidoreductase activity (GO:0016491);;	K15404|2.6e-126|smo:SELMODRAFT_230422|K15404 aldehyde decarbonylase [EC:4.1.99.5] | (RefSeq) CER1-1; hypothetical protein	Cutin, suberine and wax biosynthesis (ko00073)	--	--	WAX2 C-terminal domain	Very-long-chain aldehyde decarbonylase CER3 OS=Arabidopsis thaliana OX=3702 GN=CER3 PE=1 SV=1	S	Function unknown	Fatty acid hydroxylase superfamily [Arabidopsis thaliana]	molecular function: binding (GO:0005488);; biological process: metabolic process (GO:0008152);; biological process: single-organism process (GO:0044699);; cellular component: membrane (GO:0016020);; cellular component: membrane part (GO:0044425);; molecular function: catalytic activity (GO:0003824)
gene-AT3G52940	FK	32.6134	2170	27.2744	1768	26.1616	1721	11.5897	800	13.2251	1020	11.6305	879	4.84026e-29	1.22279	up	[O]	Posttranslational modification, protein turnover, chaperones	Cellular Component: integral component of membrane (GO:0016021);; Biological Process: sterol biosynthetic process (GO:0016126);; Molecular Function: oxidoreductase activity, acting on the CH-CH group of donors, NAD or NADP as acceptor (GO:0016628);;	K00222|2.4e-212|ath:AT3G52940|K00222 Delta14-sterol reductase [EC:1.3.1.70] | (RefSeq) FK; Ergosterol biosynthesis ERG4/ERG24 family	Steroid biosynthesis (ko00100)	[IT]	Lipid transport and metabolism;; Signal transduction mechanisms	Ergosterol biosynthesis ERG4/ERG24 family	Delta(14)-sterol reductase OS=Arabidopsis thaliana OX=3702 GN=FK PE=1 SV=2	--	--	Ergosterol biosynthesis ERG4/ERG24 family [Arabidopsis thaliana]	cellular component: membrane (GO:0016020);; cellular component: membrane part (GO:0044425);; biological process: metabolic process (GO:0008152);; biological process: single-organism process (GO:0044699);; molecular function: catalytic activity (GO:0003824)
gene-AT1G05020	AT1G05020	1.51809	163	1.22371	129	1.32898	142	0.378064	43	0.612725	77	0.519685	64	1.9229e-06	1.22291	up	--	--	Molecular Function: 1-phosphatidylinositol binding (GO:0005545);; Cellular Component: clathrin-coated vesicle (GO:0030136);; Molecular Function: clathrin binding (GO:0030276);; Biological Process: clathrin coat assembly (GO:0048268);;	K20043|1.7e-136|sot:102588282|K20043 clathrin coat assembly protein AP180 | (RefSeq) clathrin coat assembly protein AP180	--	[TU]	Signal transduction mechanisms;; Intracellular trafficking, secretion, and vesicular transport	ANTH domain	Clathrin coat assembly protein AP180 OS=Arabidopsis thaliana OX=3702 GN=AP180 PE=1 SV=1	--	--	ENTH/ANTH/VHS superfamily protein [Arabidopsis thaliana]	molecular function: binding (GO:0005488);; cellular component: cell (GO:0005623);; cellular component: organelle (GO:0043226);; cellular component: cell part (GO:0044464);; biological process: cellular process (GO:0009987);; biological process: cellular component organization or biogenesis (GO:0071840)
gene-AT4G37530	AT4G37530	5.65206	326	5.42614	305	4.90425	280	1.94699	117	1.82744	122	2.64521	173	2.84511e-10	1.22378	up	--	--	Molecular Function: peroxidase activity (GO:0004601);; Cellular Component: extracellular region (GO:0005576);; Biological Process: response to oxidative stress (GO:0006979);; Molecular Function: heme binding (GO:0020037);; Biological Process: hydrogen peroxide catabolic process (GO:0042744);; Molecular Function: metal ion binding (GO:0046872);;	K00430|8.9e-187|ath:AT4G37530|K00430 peroxidase [EC:1.11.1.7] | (RefSeq) Peroxidase superfamily protein	Phenylpropanoid biosynthesis (ko00940)	--	--	Peroxidase	Peroxidase 51 OS=Arabidopsis thaliana OX=3702 GN=PER51 PE=2 SV=1	Q	Secondary metabolites biosynthesis, transport and catabolism	Peroxidase superfamily protein [Arabidopsis thaliana]	biological process: metabolic process (GO:0008152);; biological process: cellular process (GO:0009987);; biological process: single-organism process (GO:0044699);; biological process: response to stimulus (GO:0050896);; biological process: detoxification (GO:0098754);; molecular function: catalytic activity (GO:0003824);; molecular function: antioxidant activity (GO:0016209);; cellular component:…
gene-AT1G69160	AT1G69160	13.9702	1022	11.542	824	10.9311	791	5.20397	395	4.69614	398	5.36881	446	3.24648e-20	1.22445	up	--	--	Biological Process: auxin-activated signaling pathway (GO:0009734);;	--	--	--	--	--	Protein BIG GRAIN 1-like E OS=Arabidopsis thaliana OX=3702 GN=At1g69160 PE=2 SV=1	--	--	suppressor [Arabidopsis thaliana]	biological process: cellular process (GO:0009987);; biological process: signaling (GO:0023052);; biological process: single-organism process (GO:0044699);; biological process: response to stimulus (GO:0050896);; biological process: biological regulation (GO:0065007)
gene-AT2G26170	CYP711A1	21.5774	1510	20.7438	1418	20.9438	1450	7.86372	571	8.46628	687	10.3901	827	3.4186e-28	1.22533	up	[QV]	Secondary metabolites biosynthesis, transport and catabolism;; Defense mechanisms	Molecular Function: iron ion binding (GO:0005506);; Cellular Component: integral component of membrane (GO:0016021);; Molecular Function: oxidoreductase activity, acting on paired donors, with incorporation or reduction of molecular oxygen (GO:0016705);; Molecular Function: heme binding (GO:0020037);;	K20771|1.2e-252|ath:AT2G26170|K20771 carlactone C-19 oxidase [EC:1.14.-.-] | (RefSeq) CYP711A1; cytochrome P450, family 711, subfamily A, polypeptide 1	--	[Q]	Secondary metabolites biosynthesis, transport and catabolism	Cytochrome P450	Cytochrome P450 711A1 OS=Arabidopsis thaliana OX=3702 GN=CYP711A1 PE=2 SV=1	Q	Secondary metabolites biosynthesis, transport and catabolism	cytochrome P450, family 711, subfamily A, polypeptide 1 [Arabidopsis thaliana]	molecular function: binding (GO:0005488);; cellular component: membrane (GO:0016020);; cellular component: membrane part (GO:0044425);; biological process: metabolic process (GO:0008152);; biological process: single-organism process (GO:0044699);; molecular function: catalytic activity (GO:0003824)
gene-AT1G12500	AT1G12500	60.4079	4168	51.265	3449	52.0185	3551	24.691	1767	22.7984	1822	22.1743	1737	3.89006e-42	1.22748	up	--	--	Cellular Component: integral component of membrane (GO:0016021);;	K15285|3.2e-36|oeu:111377724|K15285 solute carrier family 35, member E3 | (RefSeq) UDP-galactose transporter 1 isoform X1	--	[GE]	Carbohydrate transport and metabolism;; Amino acid transport and metabolism	Triose-phosphate Transporter family	Probable sugar phosphate/phosphate translocator At1g12500 OS=Arabidopsis thaliana OX=3702 GN=At1g12500 PE=1 SV=1	--	--	Nucleotide-sugar transporter family protein [Arabidopsis thaliana]	cellular component: membrane (GO:0016020);; cellular component: membrane part (GO:0044425)
gene-AT5G65390	AGP7	26.007	1035	23.4117	908	24.4622	963	11.1785	462	11.4599	528	7.90694	358	1.94476e-18	1.23399	up	--	--	--	--	--	--	--	--	Classical arabinogalactan protein 7 OS=Arabidopsis thaliana OX=3702 GN=AGP7 PE=1 SV=2	--	--	arabinogalactan protein 7 [Arabidopsis thaliana]	--
gene-AT5G62280	AT5G62280	5.70257	305	3.64871	190	3.26895	173	2.01826	112	0.980614	61	1.62852	99	3.3292e-06	1.23504	up	--	--	--	--	--	--	--	Protein of unknown function (DUF1442)	--	S	Function unknown	DUF1442 family protein (DUF1442) [Arabidopsis thaliana]	--
gene-AT4G30340	DGK7	25.4406	2046	27.8517	2202	26.4517	2089	9.80527	825	12.2802	1153	11.2816	1039	1.06924e-37	1.23532	up	--	--	Molecular Function: NAD+ kinase activity (GO:0003951);; Molecular Function: diacylglycerol kinase activity (GO:0004143);; Molecular Function: ATP binding (GO:0005524);; Biological Process: defense response (GO:0006952);; Biological Process: protein kinase C-activating G-protein coupled receptor signaling pathway (GO:0007205);;	K00901|7.8e-296|ath:AT4G30340|K00901 diacylglycerol kinase (ATP) [EC:2.7.1.107] | (RefSeq) DGK7; diacylglycerol kinase 7	Glycerolipid metabolism (ko00561);; Glycerophospholipid metabolism (ko00564);; Phosphatidylinositol signaling system (ko04070)	[IT]	Lipid transport and metabolism;; Signal transduction mechanisms	Diacylglycerol kinase accessory domain	Diacylglycerol kinase 7 OS=Arabidopsis thaliana OX=3702 GN=DGK7 PE=1 SV=1	--	--	diacylglycerol kinase 7 [Arabidopsis thaliana]	biological process: metabolic process (GO:0008152);; biological process: cellular process (GO:0009987);; molecular function: catalytic activity (GO:0003824);; molecular function: binding (GO:0005488);; biological process: response to stimulus (GO:0050896);; biological process: signaling (GO:0023052);; biological process: single-organism process (GO:0044699);; biological process: biological regula…
gene-AT5G66580	AT5G66580	4.42699	212	4.0872	191	4.06839	193	1.96277	98	1.45738	81	1.39789	76	2.47719e-08	1.24746	up	--	--	--	--	--	--	--	Domain of unknown function (DUF4228)	--	S	Function unknown	hypothetical protein AT5G66580 [Arabidopsis thaliana]	--
gene-AT5G60400	AT5G60400	19.5341	985	18.0203	886	20.9859	1039	8.71894	455	7.93627	462	7.66005	435	2.81555e-26	1.24809	up	--	--	--	--	--	--	--	--	--	--	--	hypothetical protein AT5G60400 [Arabidopsis thaliana]	--
gene-AT1G58370	RXF12	5.09129	617	3.47673	419	5.01007	610	1.79912	233	1.76889	260	1.7854	252	4.58401e-14	1.24867	up	[G]	Carbohydrate transport and metabolism	Molecular Function: hydrolase activity, hydrolyzing O-glycosyl compounds (GO:0004553);; Biological Process: carbohydrate metabolic process (GO:0005975);;	K01181|5.4e-35|oeu:111411459|K01181 endo-1,4-beta-xylanase [EC:3.2.1.8] | (RefSeq) uncharacterized protein LOC111411459	--	--	--	Carbohydrate binding domain	Endo-1,4-beta-xylanase 1 OS=Arabidopsis thaliana OX=3702 GN=XYN1 PE=1 SV=1	G	Carbohydrate transport and metabolism	glycosyl hydrolase family 10 protein / carbohydrate-binding domain-containing protein [Arabidopsis thaliana]	molecular function: catalytic activity (GO:0003824);; biological process: metabolic process (GO:0008152)
gene-AT1G56140	AT1G56140	8.0171	1211	9.28654	1368	9.74543	1456	3.28973	516	4.09878	717	3.82433	656	2.97342e-28	1.24872	up	[M]	Cell wall/membrane/envelope biogenesis	Molecular Function: protein kinase activity (GO:0004672);; Molecular Function: ATP binding (GO:0005524);; Cellular Component: integral component of membrane (GO:0016021);;	K01180|5.3e-68|cmax:111487562|K01180 endo-1,3(4)-beta-glucanase [EC:3.2.1.6] | (RefSeq) uncharacterized protein LOC111487562	--	--	--	Protein tyrosine and serine/threonine kinase	Probable LRR receptor-like serine/threonine-protein kinase At1g56140 OS=Arabidopsis thaliana OX=3702 GN=At1g56140 PE=2 SV=2	T	Signal transduction mechanisms	Leucine-rich repeat transmembrane protein kinase [Arabidopsis thaliana]	biological process: metabolic process (GO:0008152);; biological process: cellular process (GO:0009987);; molecular function: catalytic activity (GO:0003824);; molecular function: binding (GO:0005488);; cellular component: membrane (GO:0016020);; cellular component: membrane part (GO:0044425)
gene-AT5G57887	AT5G57887	6.9573	152	9.39259	200	6.31172	136	3.38173	77	2.71808	69	2.18366	54	1.05176e-06	1.24999	up	--	--	--	--	--	--	--	--	--	--	--	transmembrane protein [Arabidopsis thaliana]	--
gene-AT5G43420	AT5G43420	1.53503	104	1.69777	112	2.05692	138	0.329911	24	0.723089	57	0.739407	57	1.94466e-05	1.25027	up	--	--	Cellular Component: integral component of membrane (GO:0016021);;	K19041|6.1e-75|vvi:100242856|K19041 E3 ubiquitin-protein ligase RNF38/44 [EC:2.3.2.27] | (RefSeq) RING-H2 finger protein ATL16	--	[O]	Posttranslational modification, protein turnover, chaperones	Ring finger domain	RING-H2 finger protein ATL16 OS=Arabidopsis thaliana OX=3702 GN=ATL16 PE=2 SV=1	O	Posttranslational modification, protein turnover, chaperones	RING/U-box superfamily protein [Arabidopsis thaliana]	cellular component: membrane (GO:0016020);; cellular component: membrane part (GO:0044425)
gene-AT2G27080	AT2G27080	3.80171	191	4.56063	223	3.61802	180	0.709052	37	2.06277	120	1.47489	84	5.10221e-06	1.25215	up	--	--	Cellular Component: integral component of membrane (GO:0016021);;	K04077|1.6e-13|cpep:111806851|K04077 chaperonin GroEL | (RefSeq) chaperonin CPN60-like 2, mitochondrial	RNA degradation (ko03018)	--	--	Late embryogenesis abundant protein	NDR1/HIN1-like protein 13 OS=Arabidopsis thaliana OX=3702 GN=NHL13 PE=2 SV=1	S	Function unknown	Late embryogenesis abundant (LEA) hydroxyproline-rich glycoprotein family [Arabidopsis thaliana]	cellular component: membrane (GO:0016020);; cellular component: membrane part (GO:0044425)
gene-AT3G19130	RBP47B	36.4829	2714	36.6866	2661	34.8424	2564	16.0324	1237	12.7635	1100	16.1066	1361	8.93624e-38	1.25584	up	[J]	Translation, ribosomal structure and biogenesis	Molecular Function: RNA binding (GO:0003723);;	K13201|6.5e-44|csl:COCSUDRAFT_20324|K13201 nucleolysin TIA-1/TIAR | (RefSeq) RNA-binding domain-containing protein	--	[R]	General function prediction only	RNA recognition motif. (a.k.a. RRM, RBD, or RNP domain)	Polyadenylate-binding protein RBP47B OS=Arabidopsis thaliana OX=3702 GN=RBP47B PE=1 SV=1	A	RNA processing and modification	RNA-binding protein 47B [Arabidopsis thaliana]	molecular function: binding (GO:0005488)
gene-AT2G47180	GolS1	5.803	333	2.82573	158	2.33528	133	0.78207	47	0.913488	61	1.91529	125	4.45144e-05	1.25639	up	[M]	Cell wall/membrane/envelope biogenesis	Biological Process: galactose metabolic process (GO:0006012);; Molecular Function: inositol 3-alpha-galactosyltransferase activity (GO:0047216);;	K18819|3.4e-205|ath:AT2G47180|K18819 inositol 3-alpha-galactosyltransferase [EC:2.4.1.123] | (RefSeq) GolS1; galactinol synthase 1	Galactose metabolism (ko00052)	[G]	Carbohydrate transport and metabolism	Glycosyl transferase family 8	Galactinol synthase 1 OS=Arabidopsis thaliana OX=3702 GN=GOLS1 PE=1 SV=1	G	Carbohydrate transport and metabolism	galactinol synthase 1 [Arabidopsis thaliana]	biological process: metabolic process (GO:0008152);; biological process: single-organism process (GO:0044699);; molecular function: catalytic activity (GO:0003824)
gene-AT3G26680	SNM1	7.94813	737	8.42604	747	6.78514	623	2.54349	252	3.05613	335	3.63507	378	5.02228e-18	1.25764	up	[J]	Translation, ribosomal structure and biogenesis	Cellular Component: nuclear chromosome (GO:0000228);; Biological Process: telomere maintenance (GO:0000723);; Biological Process: non-recombinational repair (GO:0000726);; Cellular Component: chromosome, telomeric region (GO:0000781);; Cellular Component: nuclear chromosome, telomeric region (GO:0000784);; Molecular Function: molecular_function (GO:0003674);; Molecular Function: nucleic acid bind…	K15340|3.1e-265|ath:AT3G26680|K15340 DNA cross-link repair 1A protein | (RefSeq) SNM1; DNA repair metallo-beta-lactamase family protein	--	[L]	Replication, recombination and repair	DNA repair metallo-beta-lactamase	DNA cross-link repair protein SNM1 OS=Arabidopsis thaliana OX=3702 GN=SNM1 PE=2 SV=1	L	Replication, recombination and repair	DNA repair metallo-beta-lactamase family protein [Arabidopsis thaliana]	cellular component: cell (GO:0005623);; cellular component: organelle (GO:0043226);; cellular component: organelle part (GO:0044422);; cellular component: cell part (GO:0044464);; biological process: metabolic process (GO:0008152);; biological process: cellular process (GO:0009987);; biological process: biological regulation (GO:0065007);; biological process: cellular component organization or bi…
gene-AT2G41880	GK-1	15.0305	1075	14.3579	993	12.7158	906	5.02494	375	6.33928	529	5.78796	472	3.12138e-24	1.25881	up	[F]	Nucleotide transport and metabolism	Molecular Function: guanylate kinase activity (GO:0004385);;	K00942|1.4e-179|ath:AT2G41880|K00942 guanylate kinase [EC:2.7.4.8] | (RefSeq) GK-1; guanylate kinase 1	Purine metabolism (ko00230)	[F]	Nucleotide transport and metabolism	Guanylate kinase	Guanylate kinase 1 OS=Arabidopsis thaliana OX=3702 GN=GK-1 PE=1 SV=3	F	Nucleotide transport and metabolism	guanylate kinase 1 [Arabidopsis thaliana]	biological process: metabolic process (GO:0008152);; biological process: cellular process (GO:0009987);; biological process: single-organism process (GO:0044699);; molecular function: catalytic activity (GO:0003824)
gene-AT4G36040	J11	24.9519	1496	19.0092	1111	21.8266	1295	3.95273	246	7.89697	549	9.36558	638	6.04447e-05	1.26078	up	[O]	Posttranslational modification, protein turnover, chaperones	Cellular Component: cellular_component (GO:0005575);; Cellular Component: intracellular (GO:0005622);; Cellular Component: cell (GO:0005623);; Cellular Component: nucleus (GO:0005634);; Cellular Component: cytoplasm (GO:0005737);; Cellular Component: chloroplast (GO:0009507);; Cellular Component: plastid (GO:0009536);; Cellular Component: organelle (GO:0043226);; Cellular Component: membrane-boun…	K09517|1.7e-10|mng:MNEG_6282|K09517 DnaJ homolog subfamily B member 11 | (RefSeq) putative DnaJ subfamily B member 11	Protein processing in endoplasmic reticulum (ko04141)	[O]	Posttranslational modification, protein turnover, chaperones	DnaJ domain	Chaperone protein dnaJ 11, chloroplastic OS=Arabidopsis thaliana OX=3702 GN=ATJ11 PE=1 SV=2	O	Posttranslational modification, protein turnover, chaperones	Chaperone DnaJ-domain superfamily protein [Arabidopsis thaliana]	cellular component: cell (GO:0005623);; cellular component: cell part (GO:0044464);; cellular component: organelle (GO:0043226)
gene-AT5G53110	AT5G53110	1.55093	88	1.55563	86	1.4944	84	0.362197	22	0.551982	37	0.582877	38	2.63769e-05	1.26351	up	--	--	Cellular Component: integral component of membrane (GO:0016021);; Molecular Function: polysaccharide binding (GO:0030247);;	K19041|1.1e-76|nau:109226804|K19041 E3 ubiquitin-protein ligase RNF38/44 [EC:2.3.2.27] | (RefSeq) RING-H2 finger protein ATL20-like	--	--	--	Wall-associated receptor kinase galacturonan-binding	Putative RING-H2 finger protein ATL21A OS=Arabidopsis thaliana OX=3702 GN=ATL21A PE=3 SV=1	O	Posttranslational modification, protein turnover, chaperones	RING/U-box superfamily protein [Arabidopsis thaliana]	cellular component: membrane (GO:0016020);; cellular component: membrane part (GO:0044425);; molecular function: binding (GO:0005488)
gene-AT3G02410	ICME-LIKE2	0.908201	66	1.00589	146	0.55158	86	0.329823	54	0.103319	19	0.084922	16	0.000315666	1.26452	up	[I]	Lipid transport and metabolism	Cellular Component: integral component of membrane (GO:0016021);; Molecular Function: hydrolase activity (GO:0016787);;	K15889|6.6e-243|ath:AT3G02410|K15889 prenylcysteine alpha-carboxyl methylesterase [EC:3.1.1.-] | (RefSeq) ICME-LIKE2; alpha/beta-Hydrolases superfamily protein	Terpenoid backbone biosynthesis (ko00900)	[R]	General function prediction only	Carboxylesterase family	Probable isoprenylcysteine alpha-carbonyl methylesterase ICMEL2 OS=Arabidopsis thaliana OX=3702 GN=ICMEL2 PE=2 SV=1	I	Lipid transport and metabolism	alpha/beta-Hydrolases superfamily protein [Arabidopsis thaliana]	cellular component: membrane (GO:0016020);; cellular component: membrane part (GO:0044425);; molecular function: catalytic activity (GO:0003824)
gene-AT1G74790	AT1G74790	19.153	2174	17.9429	1986	20.0592	2253	7.74849	913	8.11292	1067	7.83147	1010	2.51019e-48	1.26472	up	[G]	Carbohydrate transport and metabolism	Molecular Function: catalytic activity (GO:0003824);; Cellular Component: integral component of membrane (GO:0016021);;	--	--	--	--	Glucose / Sorbosone dehydrogenase	HIPL1 protein OS=Arabidopsis thaliana OX=3702 GN=HIPL1 PE=3 SV=2	G	Carbohydrate transport and metabolism	catalytics [Arabidopsis thaliana]	molecular function: catalytic activity (GO:0003824);; cellular component: membrane (GO:0016020);; cellular component: membrane part (GO:0044425)
gene-AT1G15410	AT1G15410	22.8144	2161	22.5917	2088	22.9694	2124	9.41545	896	10.6736	1170	8.32167	893	6.72626e-37	1.26516	up	[M]	Cell wall/membrane/envelope biogenesis	Biological Process: nitrogen compound metabolic process (GO:0006807);; Cellular Component: chloroplast (GO:0009507);; Molecular Function: amino-acid racemase activity (GO:0047661);;	--	--	--	--	Asp/Glu/Hydantoin racemase	--	M	Cell wall/membrane/envelope biogenesis	aspartate-glutamate racemase family [Arabidopsis thaliana]	biological process: metabolic process (GO:0008152);; cellular component: cell (GO:0005623);; cellular component: organelle (GO:0043226);; cellular component: cell part (GO:0044464);; molecular function: catalytic activity (GO:0003824)
gene-AT1G10340	AT1G10340	2.65814	224	2.35765	194	2.46255	205	0.522583	46	1.00913	99	1.18341	113	4.10508e-07	1.26813	up	--	--	Cellular Component: membrane (GO:0016020);; Cellular Component: integral component of membrane (GO:0016021);;	--	--	[R]	General function prediction only	Ankyrin repeats (3 copies)	Ankyrin repeat-containing protein ITN1 OS=Arabidopsis thaliana OX=3702 GN=ITN1 PE=1 SV=1	S	Function unknown	Ankyrin repeat family protein [Arabidopsis thaliana]	cellular component: membrane (GO:0016020);; cellular component: membrane part (GO:0044425)
gene-AT4G01720	WRKY47	10.4807	841	9.06223	709	9.8094	779	3.62439	302	4.37026	407	3.89789	356	1.21023e-22	1.26911	up	--	--	Molecular Function: transcription factor activity, sequence-specific DNA binding (GO:0003700);; Cellular Component: nucleus (GO:0005634);; Molecular Function: sequence-specific DNA binding (GO:0043565);;	K18834|5.1e-21|egr:104434780|K18834 WRKY transcription factor 1 | (RefSeq) probable WRKY transcription factor 58	Plant-pathogen interaction (ko04626)	--	--	WRKY DNA -binding domain	Probable WRKY transcription factor 47 OS=Arabidopsis thaliana OX=3702 GN=WRKY47 PE=1 SV=2	K	Transcription	WRKY family transcription factor [Arabidopsis thaliana]	biological process: biological regulation (GO:0065007);; molecular function: nucleic acid binding transcription factor activity (GO:0001071);; cellular component: cell (GO:0005623);; cellular component: organelle (GO:0043226);; cellular component: cell part (GO:0044464);; molecular function: binding (GO:0005488)
gene-AT2G43620	AT2G43620	8.19801	398	5.18058	246	9.80084	471	2.95039	149	2.75977	156	3.11996	172	1.83995e-09	1.27046	up	[R]	General function prediction only	Molecular Function: chitinase activity (GO:0004568);; Biological Process: carbohydrate metabolic process (GO:0005975);; Biological Process: chitin catabolic process (GO:0006032);; Molecular Function: chitin binding (GO:0008061);; Biological Process: cell wall macromolecule catabolic process (GO:0016998);;	K01183|1.8e-167|ath:AT2G43620|K01183 chitinase [EC:3.2.1.14] | (RefSeq) Chitinase family protein	Amino sugar and nucleotide sugar metabolism (ko00520)	[R]	General function prediction only	Chitinase class I	Endochitinase At2g43620 OS=Arabidopsis thaliana OX=3702 GN=At2g43620 PE=3 SV=1	L	Replication, recombination and repair	Chitinase family protein [Arabidopsis thaliana]	molecular function: catalytic activity (GO:0003824);; biological process: metabolic process (GO:0008152);; molecular function: binding (GO:0005488);; biological process: cellular process (GO:0009987)
gene-AT1G29670	AT1G29670	314.49	17278	311.737	16697	265.556	14429	119.349	6800	126.697	8059	123.626	7711	2.80691e-65	1.2715	up	[IR]	Lipid transport and metabolism;; General function prediction only	Molecular Function: hydrolase activity, acting on ester bonds (GO:0016788);;	K00679|3.9e-49|cic:CICLE_v10027727mg|K00679 phospholipid:diacylglycerol acyltransferase [EC:2.3.1.158] | (RefSeq) hypothetical protein	Glycerolipid metabolism (ko00561)	--	--	GDSL-like Lipase/Acylhydrolase	GDSL esterase/lipase At1g29670 OS=Arabidopsis thaliana OX=3702 GN=At1g29670 PE=2 SV=1	L	Replication, recombination and repair	GDSL-like Lipase/Acylhydrolase superfamily protein [Arabidopsis thaliana]	molecular function: catalytic activity (GO:0003824)
gene-AT1G02340	HFR1	1.8729	111	1.42251	81	1.48648	85	0.59227	37	0.415398	29	0.547517	37	1.90491e-05	1.27182	up	--	--	Molecular Function: DNA binding (GO:0003677);; Molecular Function: protein dimerization activity (GO:0046983);;	K16189|1.5e-12|sbi:8084151|K16189 phytochrome-interacting factor 4 | (RefSeq) transcription factor PIF5 isoform X2	Plant hormone signal transduction (ko04075)	--	--	Helix-loop-helix DNA-binding domain	Transcription factor HFR1 OS=Arabidopsis thaliana OX=3702 GN=HFR1 PE=1 SV=1	--	--	basic helix-loop-helix (bHLH) DNA-binding superfamily protein [Arabidopsis thaliana]	molecular function: binding (GO:0005488)
gene-AT5G04220	SYTC	9.18154	839	10.1879	910	8.84343	802	3.63461	346	3.97847	423	3.82415	399	1.13553e-26	1.27326	up	--	--	Biological Process: lipid transport (GO:0006869);; Molecular Function: lipid binding (GO:0008289);; Cellular Component: integral component of membrane (GO:0016021);;	K12486|1.2e-11|zma:100283383|K12486 stromal membrane-associated protein | (RefSeq) uncharacterized protein LOC100283383	Endocytosis (ko04144)	[R]	General function prediction only	C2 domain	Synaptotagmin-3 OS=Arabidopsis thaliana OX=3702 GN=SYT3 PE=2 SV=1	M	Cell wall/membrane/envelope biogenesis	Calcium-dependent lipid-binding (CaLB domain) family protein [Arabidopsis thaliana]	biological process: single-organism process (GO:0044699);; biological process: localization (GO:0051179);; molecular function: binding (GO:0005488);; cellular component: membrane (GO:0016020);; cellular component: membrane part (GO:0044425)
gene-AT1G79770	AT1G79770	1.27406	61	1.03703	49	0.989338	47	0.175802	9	0.245818	14	0.432271	24	0.000314359	1.27417	up	--	--	--	--	--	--	--	Protein of unknown function (DUF1677)	--	S	Function unknown	CASP-like protein (DUF1677) [Arabidopsis thaliana]	--
gene-AT3G50480	HR4	144.833	6292	130.036	5508	132.918	5713	28.1174	1267	41.5524	2091	64.8235	3198	2.02704e-05	1.27812	up	--	--	Biological Process: defense response to fungus (GO:0050832);;	--	--	--	--	Arabidopsis broad-spectrum mildew resistance protein RPW8	RPW8-like protein 4 OS=Arabidopsis thaliana OX=3702 GN=HR4 PE=2 SV=1	--	--	homolog of RPW8 4 [Arabidopsis thaliana]	biological process: response to stimulus (GO:0050896);; biological process: multi-organism process (GO:0051704)
gene-AT4G36110	SAUR9	4.87999	189	4.25205	161	4.9371	189	1.87039	76	1.78668	81	1.5432	68	1.62754e-08	1.27919	up	--	--	Biological Process: response to auxin (GO:0009733);;	K14488|1.7e-54|ath:AT4G36110|K14488 SAUR family protein | (RefSeq) SAUR9; SAUR-like auxin-responsive protein family	Plant hormone signal transduction (ko04075)	--	--	Auxin responsive protein	Protein SMALL AUXIN UP-REGULATED RNA 10 OS=Arabidopsis thaliana OX=3702 GN=SAUR10 PE=2 SV=1	S	Function unknown	SAUR-like auxin-responsive protein family [Arabidopsis thaliana]	biological process: response to stimulus (GO:0050896)
gene-AT4G17070	AT4G17070	22.1502	1307	22.4747	1293	21.2986	1244	8.88296	544	9.7484	666	8.24138	552	2.49538e-34	1.2794	up	--	--	Molecular Function: peptidyl-prolyl cis-trans isomerase activity (GO:0003755);; Biological Process: response to oxidative stress (GO:0006979);; Cellular Component: integral component of membrane (GO:0016021);;	K10848|5.0e-108|cic:CICLE_v10024418mg|K10848 DNA excision repair protein ERCC-4 [EC:3.1.-.-] | (RefSeq) hypothetical protein	Nucleotide excision repair (ko03420)	--	--	Cyclophilin type peptidyl-prolyl cis-trans isomerase/CLD	--	S	Function unknown	peptidyl-prolyl cis-trans isomerase [Arabidopsis thaliana]	molecular function: catalytic activity (GO:0003824);; biological process: response to stimulus (GO:0050896);; cellular component: membrane (GO:0016020);; cellular component: membrane part (GO:0044425)
gene-AT3G04770	RPSAb	6.35015	357	6.5831	361	8.37341	471	2.60623	156	2.92428	195	2.62676	172	1.22659e-13	1.28162	up	[J]	Translation, ribosomal structure and biogenesis	Biological Process: ribosomal small subunit assembly (GO:0000028);; Molecular Function: structural constituent of ribosome (GO:0003735);; Biological Process: translation (GO:0006412);; Cellular Component: cytosolic small ribosomal subunit (GO:0022627);;	K02998|3.3e-158|ath:AT3G04770|K02998 small subunit ribosomal protein SAe | (RefSeq) RPSAb; 40s ribosomal protein SA B	Ribosome (ko03010)	[J]	Translation, ribosomal structure and biogenesis	Ribosomal protein S2	40S ribosomal protein Sa-2 OS=Arabidopsis thaliana OX=3702 GN=RPSaB PE=1 SV=2	J	Translation, ribosomal structure and biogenesis	40s ribosomal protein SA B [Arabidopsis thaliana]	biological process: cellular process (GO:0009987);; biological process: cellular component organization or biogenesis (GO:0071840);; molecular function: structural molecule activity (GO:0005198);; biological process: metabolic process (GO:0008152);; cellular component: cell (GO:0005623);; cellular component: macromolecular complex (GO:0032991);; cellular component: organelle (GO:0043226);; cellul…
gene-AT1G13110	CYP71B7	117.107	9005	104.667	7846	93.2023	7090	39.1514	3122	44.3608	3950	45.4181	3965	1.1189e-46	1.28345	up	[QV]	Secondary metabolites biosynthesis, transport and catabolism;; Defense mechanisms	Molecular Function: monooxygenase activity (GO:0004497);; Molecular Function: iron ion binding (GO:0005506);; Molecular Function: oxidoreductase activity, acting on paired donors, with incorporation or reduction of molecular oxygen (GO:0016705);; Molecular Function: heme binding (GO:0020037);;	K20559|6.1e-187|crb:17884730|K20559 dihydrocamalexate/camalexin synthase [EC:1.14.19.52] | (RefSeq) bifunctional dihydrocamalexate synthase/camalexin synthase	MAPK signaling pathway - plant (ko04016)	[Q]	Secondary metabolites biosynthesis, transport and catabolism	Cytochrome P450	Cytochrome P450 71B7 OS=Arabidopsis thaliana OX=3702 GN=CYP71B7 PE=1 SV=1	Q	Secondary metabolites biosynthesis, transport and catabolism	cytochrome P450, family 71 subfamily B, polypeptide 7 [Arabidopsis thaliana]	biological process: metabolic process (GO:0008152);; biological process: single-organism process (GO:0044699);; molecular function: catalytic activity (GO:0003824);; molecular function: binding (GO:0005488)
gene-AT3G23550	AT3G23550	35.7421	2533	20.5272	1418	16.827	1180	2.02492	149	3.36062	276	7.71269	621	0.000651684	1.28412	up	[V]	Defense mechanisms	Molecular Function: antiporter activity (GO:0015297);; Cellular Component: integral component of membrane (GO:0016021);; Molecular Function: xenobiotic transporter activity (GO:0042910);;	K03327|3.3e-259|ath:AT3G23550|K03327 multidrug resistance protein, MATE family | (RefSeq) MATE efflux family protein	--	[R]	General function prediction only	MatE	Protein DETOXIFICATION 18 OS=Arabidopsis thaliana OX=3702 GN=DTX18 PE=2 SV=1	V	Defense mechanisms	MATE efflux family protein [Arabidopsis thaliana]	biological process: localization (GO:0051179);; molecular function: transporter activity (GO:0005215);; cellular component: membrane (GO:0016020);; cellular component: membrane part (GO:0044425)
gene-AT4G32800	AT4G32800	20.3988	1168	17.5902	982	17.9083	1014	6.47319	385	7.1183	472	8.79939	572	3.04984e-23	1.28758	up	--	--	Molecular Function: DNA binding (GO:0003677);; Molecular Function: transcription factor activity, sequence-specific DNA binding (GO:0003700);; Cellular Component: nucleus (GO:0005634);;	K09286|2.7e-107|ath:AT4G32800|K09286 EREBP-like factor | (RefSeq) Integrase-type DNA-binding superfamily protein	--	--	--	AP2 domain	Ethylene-responsive transcription factor ERF043 OS=Arabidopsis thaliana OX=3702 GN=ERF043 PE=2 SV=1	K	Transcription	Integrase-type DNA-binding superfamily protein [Arabidopsis thaliana]	molecular function: binding (GO:0005488);; biological process: biological regulation (GO:0065007);; molecular function: nucleic acid binding transcription factor activity (GO:0001071);; cellular component: cell (GO:0005623);; cellular component: organelle (GO:0043226);; cellular component: cell part (GO:0044464)
gene-AT2G36970	AT2G36970	14.1888	1000	15.4822	1064	15.8893	1108	5.94817	435	6.70112	547	5.72589	459	1.49511e-30	1.28797	up	[G]	Carbohydrate transport and metabolism	Molecular Function: UDP-glycosyltransferase activity (GO:0008194);;	K00927|7.3e-145|ini:109182250|K00927 phosphoglycerate kinase [EC:2.7.2.3] | (RefSeq) uncharacterized LOC109182250	Glycolysis / Gluconeogenesis (ko00010);; Carbon fixation in photosynthetic organisms (ko00710);; Carbon metabolism (ko01200);; Biosynthesis of amino acids (ko01230)	[GC]	Carbohydrate transport and metabolism;; Energy production and conversion	UDP-glucoronosyl and UDP-glucosyl transferase	UDP-glycosyltransferase 86A1 OS=Arabidopsis thaliana OX=3702 GN=UGT86A1 PE=2 SV=1	--	--	UDP-Glycosyltransferase superfamily protein [Arabidopsis thaliana]	molecular function: catalytic activity (GO:0003824)
gene-AT4G05120	FUR1	12.8158	959	11.6987	857	10.3379	771	4.82576	377	4.47183	391	4.63425	396	1.61879e-24	1.28912	up	--	--	Molecular Function: nucleoside transmembrane transporter activity (GO:0005337);; Cellular Component: integral component of membrane (GO:0016021);;	K15014|1.6e-241|ath:AT4G05120|K15014 solute carrier family 29 (equilibrative nucleoside transporter), member 1/2/3 | (RefSeq) FUR1; Major facilitator superfamily protein	--	[F]	Nucleotide transport and metabolism	Nucleoside transporter	Equilibrative nucleotide transporter 3 OS=Arabidopsis thaliana OX=3702 GN=ENT3 PE=1 SV=1	F	Nucleotide transport and metabolism	Major facilitator superfamily protein [Arabidopsis thaliana]	biological process: single-organism process (GO:0044699);; biological process: localization (GO:0051179);; molecular function: transporter activity (GO:0005215);; cellular component: membrane (GO:0016020);; cellular component: membrane part (GO:0044425)
gene-AT3G12580	HSP70	3.10001	322	3.08977	313	3.23447	332	0.85776	93	1.28782	155	1.43433	169	4.40829e-11	1.29101	up	[O]	Posttranslational modification, protein turnover, chaperones	Molecular Function: ATP binding (GO:0005524);;	K03283|0.0e+00|ath:AT3G12580|K03283 heat shock 70kDa protein 1/2/6/8 | (RefSeq) HSP70; heat shock protein 70	Spliceosome (ko03040);; Protein processing in endoplasmic reticulum (ko04141);; Endocytosis (ko04144)	[O]	Posttranslational modification, protein turnover, chaperones	Hsp70 protein	Heat shock 70 kDa protein 4 OS=Arabidopsis thaliana OX=3702 GN=HSP70-4 PE=1 SV=1	O	Posttranslational modification, protein turnover, chaperones	heat shock protein 70 [Arabidopsis thaliana]	molecular function: binding (GO:0005488)
gene-AT4G35380	AT4G35380	0.486721	109	0.714194	156	0.403227	90	0.160663	38	0.210794	55	0.161643	41	6.28947e-06	1.29262	up	[R]	General function prediction only	Molecular Function: ARF guanyl-nucleotide exchange factor activity (GO:0005086);; Biological Process: regulation of ARF protein signal transduction (GO:0032012);;	K18442|0.0e+00|ath:AT4G35380|K18442 brefeldin A-inhibited guanine nucleotide-exchange protein | (RefSeq) SEC7-like guanine nucleotide exchange family protein	Endocytosis (ko04144)	[U]	Intracellular trafficking, secretion, and vesicular transport	Sec7 domain	Brefeldin A-inhibited guanine nucleotide-exchange protein 4 OS=Arabidopsis thaliana OX=3702 GN=BIG4 PE=3 SV=1	U	Intracellular trafficking, secretion, and vesicular transport	SEC7-like guanine nucleotide exchange family protein [Arabidopsis thaliana]	biological process: biological regulation (GO:0065007);; molecular function: molecular function regulator (GO:0098772)
gene-AT3G61060	PP2-A13	12.8891	779	10.1938	601	9.82358	588	4.43104	278	4.689	328	3.83848	264	2.04674e-17	1.29336	up	--	--	Molecular Function: molecular_function (GO:0003674);; Molecular Function: binding (GO:0005488);; Molecular Function: carbohydrate binding (GO:0030246);;	--	--	--	--	Phloem protein 2	F-box protein PP2-A13 OS=Arabidopsis thaliana OX=3702 GN=PP2A13 PE=1 SV=1	S	Function unknown	phloem protein 2-A13 [Arabidopsis thaliana]	molecular function: binding (GO:0005488)
gene-AT1G61380	SD1-29	15.0876	1801	13.4038	1559	13.9927	1647	5.20506	645	6.03627	843	5.84876	792	4.36201e-38	1.2942	up	[T]	Signal transduction mechanisms	Molecular Function: protein serine/threonine kinase activity (GO:0004674);; Molecular Function: ATP binding (GO:0005524);; Cellular Component: integral component of membrane (GO:0016021);; Biological Process: recognition of pollen (GO:0048544);;	K24104|4.1e-74|thj:104799061|K24104 GPN-loop GTPase | (RefSeq) LOW QUALITY PROTEIN: uncharacterized protein LOC104799061	--	--	--	Protein tyrosine and serine/threonine kinase	G-type lectin S-receptor-like serine/threonine-protein kinase SD1-29 OS=Arabidopsis thaliana OX=3702 GN=SD129 PE=1 SV=1	--	--	S-domain-1 29 [Arabidopsis thaliana]	biological process: metabolic process (GO:0008152);; biological process: cellular process (GO:0009987);; molecular function: catalytic activity (GO:0003824);; molecular function: binding (GO:0005488);; cellular component: membrane (GO:0016020);; cellular component: membrane part (GO:0044425);; biological process: reproduction (GO:0000003);; biological process: reproductive process (GO:0022414);; …
gene-AT5G65450	UBP17	9.32589	978	7.61323	813	7.92607	838	2.99589	346	3.21202	419	3.35812	418	8.91727e-26	1.29466	up	--	--	Cellular Component: integral component of membrane (GO:0016021);; Biological Process: protein deubiquitination (GO:0016579);; Molecular Function: thiol-dependent ubiquitinyl hydrolase activity (GO:0036459);;	K11855|0.0e+00|ath:AT5G65450|K11855 ubiquitin carboxyl-terminal hydrolase 36/42 [EC:3.4.19.12] | (RefSeq) UBP17; ubiquitin-specific protease 17	--	[O]	Posttranslational modification, protein turnover, chaperones	Ubiquitin carboxyl-terminal hydrolase	Ubiquitin carboxyl-terminal hydrolase 17 OS=Arabidopsis thaliana OX=3702 GN=UBP17 PE=2 SV=1	O	Posttranslational modification, protein turnover, chaperones	ubiquitin-specific protease 17 [Arabidopsis thaliana]	cellular component: membrane (GO:0016020);; cellular component: membrane part (GO:0044425);; biological process: metabolic process (GO:0008152);; biological process: cellular process (GO:0009987);; molecular function: catalytic activity (GO:0003824)
gene-AT5G26340	MSS1	11.3055	1200	8.10543	839	9.93888	1044	2.48838	274	4.49094	553	4.35265	525	2.29172e-13	1.29571	up	[G]	Carbohydrate transport and metabolism	Cellular Component: integral component of membrane (GO:0016021);; Molecular Function: transmembrane transporter activity (GO:0022857);;	K24193|8.3e-296|ath:AT5G26340|K24193 MFS transporter, SP family, sugar:H+ symporter | (RefSeq) MSS1; Major facilitator superfamily protein	--	[R]	General function prediction only	Sugar (and other) transporter	Sugar transport protein 13 OS=Arabidopsis thaliana OX=3702 GN=STP13 PE=1 SV=2	U	Intracellular trafficking, secretion, and vesicular transport	Major facilitator superfamily protein [Arabidopsis thaliana]	cellular component: membrane (GO:0016020);; cellular component: membrane part (GO:0044425);; biological process: localization (GO:0051179);; molecular function: transporter activity (GO:0005215)
gene-AT1G01120	KCS1	84.175	7106	74.7802	6155	70.0885	5854	30.4593	2667	33.9258	3317	28.3948	2722	1.25802e-47	1.29746	up	[Q]	Secondary metabolites biosynthesis, transport and catabolism	Biological Process: fatty acid biosynthetic process (GO:0006633);; Cellular Component: integral component of membrane (GO:0016021);; Molecular Function: transferase activity, transferring acyl groups other than amino-acyl groups (GO:0016747);;	K15397|1.2e-302|ath:AT1G01120|K15397 3-ketoacyl-CoA synthase [EC:2.3.1.199] | (RefSeq) KCS1; 3-ketoacyl-CoA synthase 1	Fatty acid elongation (ko00062);; Plant-pathogen interaction (ko04626)	--	--	FAE1/Type III polyketide synthase-like protein	3-ketoacyl-CoA synthase 1 OS=Arabidopsis thaliana OX=3702 GN=KCS1 PE=1 SV=1	I	Lipid transport and metabolism	3-ketoacyl-CoA synthase 1 [Arabidopsis thaliana]	biological process: metabolic process (GO:0008152);; biological process: cellular process (GO:0009987);; biological process: single-organism process (GO:0044699);; cellular component: membrane (GO:0016020);; cellular component: membrane part (GO:0044425);; molecular function: catalytic activity (GO:0003824)
gene-AT1G75220	ERDL6	60.1479	5885	58.4182	5572	51.625	4997	22.5633	2290	23.5339	2667	23.0768	2564	7.74594e-63	1.29785	up	[G]	Carbohydrate transport and metabolism	Cellular Component: integral component of membrane (GO:0016021);; Molecular Function: transmembrane transporter activity (GO:0022857);;	K03444|1.1e-270|ath:AT1G75220|K03444 MFS transporter, SP family, ERD6-like sugar transporter | (RefSeq) ERDL6; Major facilitator superfamily protein	--	[R]	General function prediction only	Sugar (and other) transporter	Sugar transporter ERD6-like 6 OS=Arabidopsis thaliana OX=3702 GN=At1g75220 PE=1 SV=1	U	Intracellular trafficking, secretion, and vesicular transport	Major facilitator superfamily protein [Arabidopsis thaliana]	cellular component: membrane (GO:0016020);; cellular component: membrane part (GO:0044425);; biological process: localization (GO:0051179);; molecular function: transporter activity (GO:0005215)
gene-AT5G52882	AT5G52882	83.3487	12197	77.7951	11099	72.4974	10495	30.1911	4582	34.2251	5800	30.4257	5055	6.80468e-65	1.3006	up	[MDT]	Cell wall/membrane/envelope biogenesis;; Cell cycle control, cell division, chromosome partitioning;; Signal transduction mechanisms	Molecular Function: ATP binding (GO:0005524);; Molecular Function: hydrolase activity (GO:0016787);;	K03231|1.2e-123|mtr:MTR_1g101870|K03231 elongation factor 1-alpha | (RefSeq) elongation factor 1-alpha	RNA transport (ko03013)	[O]	Posttranslational modification, protein turnover, chaperones	ATPase family associated with various cellular activities (AAA)	ATPase family AAA domain-containing protein FIGL1 OS=Arabidopsis thaliana OX=3702 GN=FIGL1 PE=2 SV=2	O	Posttranslational modification, protein turnover, chaperones	P-loop containing nucleoside triphosphate hydrolases superfamily protein [Arabidopsis thaliana]	molecular function: binding (GO:0005488);; molecular function: catalytic activity (GO:0003824)
gene-AT3G50010	AT3G50010	1.10947	119	0.790698	83	0.731979	78	0.282642	32	0.239091	30	0.315153	39	1.41785e-05	1.30161	up	--	--	--	--	--	--	--	C1 domain	--	S	Function unknown	Cysteine/Histidine-rich C1 domain family protein [Arabidopsis thaliana]	--
gene-AT2G46720	KCS13	3.99754	512	4.41827	552	4.53795	575	1.69304	225	1.74998	260	1.63681	238	6.63488e-21	1.30754	up	[Q]	Secondary metabolites biosynthesis, transport and catabolism	Biological Process: fatty acid biosynthetic process (GO:0006633);; Cellular Component: integral component of membrane (GO:0016021);; Molecular Function: transferase activity, transferring acyl groups other than amino-acyl groups (GO:0016747);;	K15397|2.2e-268|ath:AT2G46720|K15397 3-ketoacyl-CoA synthase [EC:2.3.1.199] | (RefSeq) KCS13; 3-ketoacyl-CoA synthase 13	Fatty acid elongation (ko00062);; Plant-pathogen interaction (ko04626)	--	--	FAE1/Type III polyketide synthase-like protein	3-ketoacyl-CoA synthase 13 OS=Arabidopsis thaliana OX=3702 GN=HIC PE=2 SV=1	I	Lipid transport and metabolism	3-ketoacyl-CoA synthase 13 [Arabidopsis thaliana]	biological process: metabolic process (GO:0008152);; biological process: cellular process (GO:0009987);; biological process: single-organism process (GO:0044699);; cellular component: membrane (GO:0016020);; cellular component: membrane part (GO:0044425);; molecular function: catalytic activity (GO:0003824)
gene-AT4G21120	AAT1	1.22002	118	0.796622	75	0.803981	80	0.203286	31	0.13372	15	0.387437	43	6.36557e-05	1.30978	up	[E]	Amino acid transport and metabolism	Cellular Component: integral component of membrane (GO:0016021);; Molecular Function: transmembrane transporter activity (GO:0022857);;	K03294|2.0e-250|ath:AT4G21120|K03294 basic amino acid/polyamine antiporter, APA family | (RefSeq) AAT1; amino acid transporter 1	--	[E]	Amino acid transport and metabolism	Amino acid permease	Cationic amino acid transporter 1 OS=Arabidopsis thaliana OX=3702 GN=CAT1 PE=1 SV=1	E	Amino acid transport and metabolism	amino acid transporter 1 [Arabidopsis thaliana]	cellular component: membrane (GO:0016020);; cellular component: membrane part (GO:0044425);; biological process: localization (GO:0051179);; molecular function: transporter activity (GO:0005215)
gene-AT2G26150	HSFA2	1.22616	96	2.14905	163	1.61926	122	0.149865	12	0.435763	39	0.814486	72	9.02808e-05	1.31201	up	--	--	Molecular Function: transcription factor activity, sequence-specific DNA binding (GO:0003700);; Cellular Component: integral component of membrane (GO:0016021);; Cellular Component: host cell nucleus (GO:0042025);; Molecular Function: sequence-specific DNA binding (GO:0043565);;	K09419|2.7e-123|ath:AT2G26150|K09419 heat shock transcription factor, other eukaryote | (RefSeq) HSFA2; heat shock transcription factor A2	--	[K]	Transcription	--	Heat stress transcription factor A-2 OS=Arabidopsis thaliana OX=3702 GN=HSFA2 PE=1 SV=1	K	Transcription	heat shock transcription factor A2 [Arabidopsis thaliana]	biological process: biological regulation (GO:0065007);; molecular function: nucleic acid binding transcription factor activity (GO:0001071);; cellular component: membrane (GO:0016020);; cellular component: membrane part (GO:0044425);; cellular component: other organism (GO:0044215);; cellular component: other organism part (GO:0044217);; molecular function: binding (GO:0005488)
gene-AT1G31835	AT1G31835	2.00054	87	4.27303	177	3.26224	140	0.947843	43	1.17233	55	1.07473	53	3.15542e-06	1.31289	up	--	--	--	--	--	--	--	--	--	--	--	hypothetical protein AT1G31835 [Arabidopsis thaliana]	--
gene-AT2G38290	AMT2	28.382	2219	24.3871	1858	25.4094	1950	10.4248	845	9.50409	861	11.2706	987	1.91111e-39	1.31626	up	[P]	Inorganic ion transport and metabolism	Cellular Component: integral component of plasma membrane (GO:0005887);; Molecular Function: ammonium transmembrane transporter activity (GO:0008519);;	K03320|5.6e-275|ath:AT2G38290|K03320 ammonium transporter, Amt family | (RefSeq) AMT2; ammonium transporter 2	--	[P]	Inorganic ion transport and metabolism	Ammonium Transporter Family	Ammonium transporter 2 OS=Arabidopsis thaliana OX=3702 GN=AMT2 PE=1 SV=2	P	Inorganic ion transport and metabolism	ammonium transporter 2 [Arabidopsis thaliana]	cellular component: cell (GO:0005623);; cellular component: membrane (GO:0016020);; cellular component: membrane part (GO:0044425);; cellular component: cell part (GO:0044464);; biological process: localization (GO:0051179);; molecular function: transporter activity (GO:0005215)
gene-AT3G55240	AT3G55240	0.654996	40	1.15955	68	1.08848	65	0.287852	18	0.089754	7	0.31057	22	0.000218047	1.31752	up	--	--	Biological Process: developmental process (GO:0032502);;	K01513|1.1e-07|ats:109769794|K01513 ectonucleotide pyrophosphatase/phosphodiesterase family member 1/3 [EC:3.1.4.1 3.6.1.9] | (RefSeq) uncharacterized protein LOC109769794	Purine metabolism (ko00230);; Pyrimidine metabolism (ko00240);; Starch and sucrose metabolism (ko00500);; Riboflavin metabolism (ko00740);; Nicotinate and nicotinamide metabolism (ko00760);; Pantothenate and CoA biosynthesis (ko00770)	--	--	Plant protein 1589 of unknown function (A_thal_3526)	--	S	Function unknown	Plant protein 1589 of unknown function [Arabidopsis thaliana]	biological process: developmental process (GO:0032502)
gene-AT2G38940	PHT1%3B4	3.55961	293	4.03426	324	5.94573	484	1.68284	144	1.27085	122	1.98439	186	6.32096e-10	1.31875	up	[GEPR]	Carbohydrate transport and metabolism;; Amino acid transport and metabolism;; Inorganic ion transport and metabolism;; General function prediction only	Molecular Function: inorganic phosphate transmembrane transporter activity (GO:0005315);; Biological Process: phosphate ion transport (GO:0006817);; Cellular Component: integral component of membrane (GO:0016021);;	K08176|8.7e-309|ath:AT2G38940|K08176 MFS transporter, PHS family, inorganic phosphate transporter | (RefSeq) PHT1;4; phosphate transporter 1;4	--	[P]	Inorganic ion transport and metabolism	Sugar (and other) transporter	Inorganic phosphate transporter 1-4 OS=Arabidopsis thaliana OX=3702 GN=PHT1-4 PE=1 SV=1	P	Inorganic ion transport and metabolism	phosphate transporter 1;4 [Arabidopsis thaliana]	biological process: localization (GO:0051179);; molecular function: transporter activity (GO:0005215);; cellular component: membrane (GO:0016020);; cellular component: membrane part (GO:0044425)
gene-AT1G50420	SCL3	9.93028	967	13.0422	1238	12.3011	1185	4.17019	421	5.2161	588	4.37249	484	4.20654e-25	1.32321	up	--	--	Molecular Function: transcription factor activity, sequence-specific DNA binding (GO:0003700);; Cellular Component: nucleus (GO:0005634);; Biological Process: response to gibberellin (GO:0009739);;	K14494|1.4e-58|bna:106426289|K14494 DELLA protein | (RefSeq) DELLA protein RGL1	Plant hormone signal transduction (ko04075)	--	--	GRAS domain family	Scarecrow-like protein 3 OS=Arabidopsis thaliana OX=3702 GN=SCL3 PE=1 SV=1	K	Transcription	scarecrow-like 3 [Arabidopsis thaliana]	biological process: biological regulation (GO:0065007);; molecular function: nucleic acid binding transcription factor activity (GO:0001071);; cellular component: cell (GO:0005623);; cellular component: organelle (GO:0043226);; cellular component: cell part (GO:0044464);; biological process: response to stimulus (GO:0050896)
gene-AT1G10070	BCAT-2	3.34523	228	2.81298	187	2.9041	194	0.513188	37	0.814132	66	1.62078	125	2.26357e-06	1.32594	up	[EH]	Amino acid transport and metabolism;; Coenzyme transport and metabolism	Biological Process: branched-chain amino acid biosynthetic process (GO:0009082);; Molecular Function: L-leucine transaminase activity (GO:0052654);; Molecular Function: L-valine transaminase activity (GO:0052655);; Molecular Function: L-isoleucine transaminase activity (GO:0052656);;	K00826|4.6e-180|ath:AT1G10070|K00826 branched-chain amino acid aminotransferase [EC:2.6.1.42] | (RefSeq) BCAT-2; branched-chain amino acid transaminase 2	Cysteine and methionine metabolism (ko00270);; Valine, leucine and isoleucine degradation (ko00280);; Valine, leucine and isoleucine biosynthesis (ko00290);; Pantothenate and CoA biosynthesis (ko00770);; Glucosinolate biosynthesis (ko00966);; 2-Oxocarboxylic acid metabolism (ko01210);; Biosynthesis of amino acids (ko01230)	[E]	Amino acid transport and metabolism	Amino-transferase class IV	Branched-chain-amino-acid aminotransferase 2, chloroplastic OS=Arabidopsis thaliana OX=3702 GN=BCAT2 PE=1 SV=1	E	Amino acid transport and metabolism	branched-chain amino acid transaminase 2 [Arabidopsis thaliana]	biological process: metabolic process (GO:0008152);; biological process: cellular process (GO:0009987);; biological process: single-organism process (GO:0044699);; molecular function: catalytic activity (GO:0003824)
gene-AT1G29460	AT1G29460	7.3637	216	6.84074	195	9.39442	275	3.99558	121	2.31017	79	1.86325	62	1.59191e-07	1.32823	up	--	--	Biological Process: response to auxin (GO:0009733);; Cellular Component: integral component of membrane (GO:0016021);;	--	--	--	--	Auxin responsive protein	Auxin-responsive protein SAUR65 OS=Arabidopsis thaliana OX=3702 GN=SAUR65 PE=2 SV=1	S	Function unknown	SAUR-like auxin-responsive protein family [Arabidopsis thaliana]	biological process: response to stimulus (GO:0050896);; cellular component: membrane (GO:0016020);; cellular component: membrane part (GO:0044425)
gene-AT5G28830	AT5G28830	11.6682	676	10.175	575	7.80422	448	3.22404	194	3.15496	212	4.71326	310	5.66699e-13	1.32972	up	--	--	--	--	--	--	--	--	--	S	Function unknown	calcium-binding EF hand family protein [Arabidopsis thaliana]	--
gene-AT2G24100	ASG1	12.2585	936	14.3825	1071	13.7044	1036	4.649	369	4.73478	419	6.23522	541	1.09033e-24	1.33244	up	--	--	Molecular Function: helicase activity (GO:0004386);;	--	--	--	--	--	--	--	--	ATP-dependent DNA helicase [Arabidopsis thaliana]	molecular function: catalytic activity (GO:0003824)
gene-AT1G07150	MAPKKK13	1.98782	141	2.12036	147	2.50268	175	0.545303	40	0.864036	71	0.849691	69	1.35118e-07	1.33324	up	[T]	Signal transduction mechanisms	Molecular Function: protein serine/threonine kinase activity (GO:0004674);; Molecular Function: ATP binding (GO:0005524);; Cellular Component: cytoplasm (GO:0005737);; Biological Process: regulation of mitotic cell cycle (GO:0007346);; Cellular Component: integral component of membrane (GO:0016021);; Biological Process: signal transduction by protein phosphorylation (GO:0023014);; Biological Proc…	K20716|6.5e-64|mesc:110629620|K20716 mitogen-activated protein kinase kinase kinase 17/18 | (RefSeq) mitogen-activated protein kinase kinase kinase 18-like	MAPK signaling pathway - plant (ko04016)	[T]	Signal transduction mechanisms	Protein kinase domain	Mitogen-activated protein kinase kinase kinase 17 OS=Arabidopsis thaliana OX=3702 GN=MAPKKK17 PE=1 SV=1	T	Signal transduction mechanisms	mitogen-activated protein kinase kinase kinase 13 [Arabidopsis thaliana]	biological process: metabolic process (GO:0008152);; biological process: cellular process (GO:0009987);; molecular function: catalytic activity (GO:0003824);; molecular function: binding (GO:0005488);; cellular component: cell (GO:0005623);; cellular component: cell part (GO:0044464);; biological process: biological regulation (GO:0065007);; cellular component: membrane (GO:0016020);; cellular co…
gene-AT3G55840	AT3G55840	4.01221	309	3.62757	273	2.9738	227	0.607693	49	1.16431	104	1.79705	158	3.51582e-07	1.33696	up	--	--	Biological Process: defense response (GO:0006952);; Biological Process: tryptophan catabolic process to kynurenine (GO:0019441);; Molecular Function: heme binding (GO:0020037);; Molecular Function: metal ion binding (GO:0046872);;	--	--	--	--	Hs1pro-1 protein C-terminus	Nematode resistance protein-like HSPRO1 OS=Arabidopsis thaliana OX=3702 GN=HSPRO1 PE=1 SV=1	S	Function unknown	Hs1pro-1 protein [Arabidopsis thaliana]	biological process: response to stimulus (GO:0050896);; biological process: metabolic process (GO:0008152);; biological process: cellular process (GO:0009987);; biological process: single-organism process (GO:0044699);; molecular function: binding (GO:0005488)
gene-AT1G22380	UGT85A3	2.4095	172	1.04642	73	1.661	117	0.540574	40	0.686801	57	0.237619	20	3.55653e-05	1.33709	up	--	--	Molecular Function: UDP-glycosyltransferase activity (GO:0008194);;	K23452|2.6e-291|ath:AT1G22380|K23452 UDP-glucosyltransferase 85A [EC:2.4.1.-] | (RefSeq) UGT85A3; UDP-glucosyl transferase 85A3	Zeatin biosynthesis (ko00908)	[GC]	Carbohydrate transport and metabolism;; Energy production and conversion	UDP-glucoronosyl and UDP-glucosyl transferase	UDP-glycosyltransferase 85A3 OS=Arabidopsis thaliana OX=3702 GN=UGT85A3 PE=2 SV=2	--	--	UDP-glucosyl transferase 85A3 [Arabidopsis thaliana]	molecular function: catalytic activity (GO:0003824)
gene-AT4G28085	AT4G28085	2.23941	81	1.60096	57	1.68168	61	0.266315	10	0.454187	20	0.71677	30	8.46365e-05	1.33801	up	--	--	Cellular Component: integral component of membrane (GO:0016021);; Cellular Component: anchored component of membrane (GO:0031225);;	--	--	--	--	--	--	--	--	transmembrane protein [Arabidopsis thaliana]	cellular component: membrane (GO:0016020);; cellular component: membrane part (GO:0044425)
gene-AT2G46450	CNGC12	50.4166	5838	54.8255	5892	50.0674	5671	21.1289	2386	22.5078	2843	20.1364	2519	1.04737e-83	1.3383	up	--	--	Molecular Function: ion channel activity (GO:0005216);; Cellular Component: integral component of membrane (GO:0016021);;	K05391|0.0e+00|ath:AT2G46450|K05391 cyclic nucleotide gated channel, plant | (RefSeq) CNGC12; cyclic nucleotide-gated channel 12	Plant-pathogen interaction (ko04626)	[PT]	Inorganic ion transport and metabolism;; Signal transduction mechanisms	Ion transport protein	Probable cyclic nucleotide-gated ion channel 12 OS=Arabidopsis thaliana OX=3702 GN=CNGC12 PE=2 SV=2	P	Inorganic ion transport and metabolism	cyclic nucleotide-gated channel 12 [Arabidopsis thaliana]	biological process: localization (GO:0051179);; molecular function: transporter activity (GO:0005215);; cellular component: membrane (GO:0016020);; cellular component: membrane part (GO:0044425)
gene-AT3G06990	AT3G06990	1.0428	70	1.27314	83	0.772421	51	0.19987	14	0.439349	34	0.128463	10	0.000127	1.33848	up	--	--	--	K15042|1.2e-10|ghi:107886243|K15042 importin subunit alpha-6/7 | (RefSeq) uncharacterized protein LOC107886243	--	--	--	C1 domain	--	S	Function unknown	Cysteine/Histidine-rich C1 domain family protein [Arabidopsis thaliana]	--
gene-AT4G03400	DFL2	20.3642	2049	16.375	1594	17.1977	1603	8.20209	800	6.80627	742	6.39008	731	6.60779e-29	1.3416	up	[H]	Coenzyme transport and metabolism	Cellular Component: cellular_component (GO:0005575);; Cellular Component: intracellular (GO:0005622);; Cellular Component: cell (GO:0005623);; Cellular Component: cytoplasm (GO:0005737);; Biological Process: biological_process (GO:0008150);; Biological Process: response to radiation (GO:0009314);; Biological Process: response to light stimulus (GO:0009416);; Cellular Component: chloroplast (GO:00…	K14487|0.0e+00|ath:AT4G03400|K14487 auxin responsive GH3 gene family | (RefSeq) DFL2; Auxin-responsive GH3 family protein	Plant hormone signal transduction (ko04075)	--	--	GH3 auxin-responsive promoter	Indole-3-acetic acid-amido synthetase GH3.10 OS=Arabidopsis thaliana OX=3702 GN=GH3.10 PE=2 SV=1	S	Function unknown	Auxin-responsive GH3 family protein [Arabidopsis thaliana]	cellular component: cell (GO:0005623);; cellular component: cell part (GO:0044464);; biological process: response to stimulus (GO:0050896);; cellular component: organelle (GO:0043226)
gene-AT4G25350	SHB1	1.91096	223	1.58381	181	1.74701	202	0.240685	30	0.666727	91	0.782805	104	1.54041e-06	1.3422	up	--	--	Cellular Component: integral component of membrane (GO:0016021);;	K24195|7.0e-131|ppp:112285998|K24195 xenotropic and polytropic retrovirus receptor 1 | (RefSeq) phosphate transporter PHO1-3-like	--	[U]	Intracellular trafficking, secretion, and vesicular transport	EXS family	Phosphate transporter PHO1 homolog 4 OS=Arabidopsis thaliana OX=3702 GN=PHO1-H4 PE=2 SV=1	U	Intracellular trafficking, secretion, and vesicular transport	EXS (ERD1/XPR1/SYG1) family protein [Arabidopsis thaliana]	cellular component: membrane (GO:0016020);; cellular component: membrane part (GO:0044425)
gene-AT2G19190	FRK1	1.2333	137	0.636366	69	1.10536	122	0.148468	18	0.400676	52	0.304875	39	2.36074e-05	1.34387	up	[T]	Signal transduction mechanisms	Molecular Function: protein kinase activity (GO:0004672);; Molecular Function: ATP binding (GO:0005524);; Cellular Component: integral component of membrane (GO:0016021);;	K16224|0.0e+00|ath:AT2G19190|K16224 senescence-induced receptor-like serine/threonine-protein kinase | (RefSeq) FRK1; FLG22-induced receptor-like kinase 1	MAPK signaling pathway - plant (ko04016);; Plant-pathogen interaction (ko04626)	--	--	Malectin-like domain	Senescence-induced receptor-like serine/threonine-protein kinase OS=Arabidopsis thaliana OX=3702 GN=SIRK PE=1 SV=1	T	Signal transduction mechanisms	FLG22-induced receptor-like kinase 1 [Arabidopsis thaliana]	biological process: metabolic process (GO:0008152);; biological process: cellular process (GO:0009987);; molecular function: catalytic activity (GO:0003824);; molecular function: binding (GO:0005488);; cellular component: membrane (GO:0016020);; cellular component: membrane part (GO:0044425)
gene-AT1G49200	AT1G49200	37.4878	1453	33.8296	1279	35.1255	1347	7.40209	298	14.1618	636	14.0355	618	3.7966e-07	1.34389	up	--	--	Cellular Component: integral component of membrane (GO:0016021);;	K19040|2.2e-128|ath:AT1G49200|K19040 E3 ubiquitin-protein ligase ATL10/75/76/77/78 [EC:2.3.2.27] | (RefSeq) RING/U-box superfamily protein	--	[O]	Posttranslational modification, protein turnover, chaperones	Ring finger domain	RING-H2 finger protein ATL75 OS=Arabidopsis thaliana OX=3702 GN=ATL75 PE=2 SV=1	O	Posttranslational modification, protein turnover, chaperones	RING/U-box superfamily protein [Arabidopsis thaliana]	cellular component: membrane (GO:0016020);; cellular component: membrane part (GO:0044425)
gene-AT2G45900	TRM13	6.19912	724	6.85938	780	7.41066	852	2.68726	325	2.44129	328	2.75176	364	1.27798e-26	1.34636	up	--	--	--	--	--	--	--	Domain of unknown function (DUF4378)	Protein TRM32 OS=Arabidopsis thaliana OX=3702 GN=TRM32 PE=2 SV=1	S	Function unknown	Phosphatidylinositol N-acetyglucosaminlytransferase subunit P-like protein [Arabidopsis thaliana]	--
gene-AT3G53260	PAL2	97.1442	11538	89.0012	10306	89.4906	10515	34.7443	4280	35.8386	4930	37.9853	5122	3.33972e-88	1.34729	up	[E]	Amino acid transport and metabolism	Cellular Component: cytoplasm (GO:0005737);; Biological Process: L-phenylalanine catabolic process (GO:0006559);; Biological Process: cinnamic acid biosynthetic process (GO:0009800);; Molecular Function: phenylalanine ammonia-lyase activity (GO:0045548);;	K10775|0.0e+00|ath:AT3G53260|K10775 phenylalanine ammonia-lyase [EC:4.3.1.24] | (RefSeq) PAL2; phenylalanine ammonia-lyase 2	Phenylalanine metabolism (ko00360);; Phenylpropanoid biosynthesis (ko00940)	[Q]	Secondary metabolites biosynthesis, transport and catabolism	Aromatic amino acid lyase	Phenylalanine ammonia-lyase 2 OS=Arabidopsis thaliana OX=3702 GN=PAL2 PE=1 SV=2	Q	Secondary metabolites biosynthesis, transport and catabolism	phenylalanine ammonia-lyase 2 [Arabidopsis thaliana]	cellular component: cell (GO:0005623);; cellular component: cell part (GO:0044464);; biological process: metabolic process (GO:0008152);; biological process: cellular process (GO:0009987);; biological process: single-organism process (GO:0044699);; molecular function: catalytic activity (GO:0003824)
gene-AT4G28280	LLG3	1.12769	84	2.21611	160	1.5052	111	0.624137	48	0.422822	37	0.455405	39	4.38008e-06	1.3477	up	--	--	Biological Process: reproduction (GO:0000003);; Biological Process: developmental process involved in reproduction (GO:0003006);; Cellular Component: cellular_component (GO:0005575);; Cellular Component: cell (GO:0005623);; Cellular Component: plasma membrane (GO:0005886);; Biological Process: chemotaxis (GO:0006935);; Biological Process: biological_process (GO:0008150);; Biological Process: cell…	K11584|8.0e-40|dcr:108200982|K11584 serine/threonine-protein phosphatase 2A regulatory subunit B' | (RefSeq) serine/threonine protein phosphatase 2A 57 kDa regulatory subunit B' beta isoform-like	mRNA surveillance pathway (ko03015)	--	--	--	GPI-anchored protein LLG3 OS=Arabidopsis thaliana OX=3702 GN=LLG3 PE=2 SV=1	S	Function unknown	LORELEI-LIKE-GPI ANCHORED PROTEIN 3 [Arabidopsis thaliana]	biological process: reproduction (GO:0000003);; biological process: reproductive process (GO:0022414);; biological process: developmental process (GO:0032502);; cellular component: cell (GO:0005623);; cellular component: membrane (GO:0016020);; cellular component: cell part (GO:0044464);; biological process: locomotion (GO:0040011);; biological process: response to stimulus (GO:0050896);; biologi…
[truncated: 305 more rows]

## Sheet: DEGs in Col-0_BL vs bak1-4_BL
Supplementary Data 3b Differentially expressed genes in Col-0_eBL vs bak1-4_eBL
#ID	gene_name	Col-0-eBL_1_FPKM	Col-0-eBL_1_count	Col-0-eBL_2_FPKM	Col-0-eBL_2_count	Col-0-eBL_3_FPKM	Col-0-eBL_3_count	bak1-4-eBL_1_FPKM	bak1-4-eBL_1_count	bak1-4-eBL_2_FPKM	bak1-4-eBL_2_count	bak1-4-eBL_3_FPKM	bak1-4-eBL_3_count	FDR	log2FC	regulated	COG_class	COG_class_annotation	GO_annotation	KEGG_annotation	KEGG_pathway_annotation	KOG_class	KOG_class_annotation	Pfam_annotation	Swiss_Prot_annotation	eggNOG_class	eggNOG_class_annotation	NR_annotation	GO_second_level_annotation
[truncated: 471 more rows]

## Sheet: DEGs in pad4_BL vs pad4_mock
Supplementary Data 3c Differentially expressed genes in pad4-1_eBL vs pad4-1_mock
[truncated: 865 more rows]

## Sheet: DEGs inpad4_BL vs bon123pad4_BL
Supplementary Data 3d Differentially expressed genes in pad4-1_eBL vs bon1-1bon2-2bon3-3pad4-1_eBL
[truncated: 222 more rows]
