# Supplementary material for: Copine proteins are required for brassinosteroid signaling in maize and Arabidopsis
Source: Nat Commun. 2024 Mar 8;15:2028. doi: 10.1038/s41467-024-46289-6 (PMC10923931; doi:10.1038/s41467-024-46289-6)
Supplement: Supplementary file 8 — Supplementary Data 5 [file 41467_2024_46289_MOESM8_ESM.xlsx]

## Sheet: Description for Header
Header	Description
Protein	Identifier of the protein this peptide is associated with.
Protein name	Protein name this peptide is associated with.
Gene name	Gene name of the protein is associated with.
Function	Protein function annotaion this peptide is associated with.
Mol weight [kDa]	Molecular weight of the leading protein sequence contained in the protein group.
Sequence length	The length of the protein this peptide is associated with.
Proteins	Identifiers of proteins this site is associated with.
Positions within Proteins	For each protein identifier in the 'Proteins' column you find here the position of the site in the respective protein sequence.
Fasta headers	Descriptions of proteins this peptide is associated with.
Leading proteins	The identifiers of the proteins in the proteinGroups file, with this protein as best match, this particular peptide is associated with.
Positions within Leading proteins	For each protein identifier in the 'Leading Proteins' column you find here the position of the site in the respective protein sequence.
Position	The positions of the modifications in the protein amino acid sequence.
Amino acid	Modified amino acid residue
Sequence window	Protein sequence upstream and downstream of a peptide in a protein.
Score	The Andromeda score of the best identified modified peptide containing this site.
Score for localization	The Andromeda score of the MS/MS spectrum used for calculating the localization score for this site.
Phospho Probabilities	The possibility of modification of the amino acid, is relatively more reliable with a modification of 0.75 and above.
Phospho Score diffs	Sequence representation for each of the possible PTM positions in each possible configuration, the difference is calculated between the identification score with the PTM added to that position and the best scoring identification where no PTM is added to that position. When this value is negative, it is unlikely that the particular modification is located at this position.
Position in peptide	The positions of the modifications in the peptide amino acid sequence.
Charge	Charge state of the precursor ion.
Mass error [ppm]	Mass error of the recalibrated mass-over-charge value of the precursor ion in comparison to the predicted monoisotopic mass of the identified peptide sequence.
Potential contaminant	When marked with '+', this particular peptide was found to be part of a commonly occurring contaminant.
Intensity X	The peptide intensity in sample X
Average (XXX)	The average expression level of peptide in a group.
Ratio (XXX/YYY)	Ratio of peptide abundance between two groups.
P value （t-test ）	Statistical test of relative expression of peptides between two groups. P value (t-test) : each group of samples includes at least three or more biological repeats.
Significance A	Statistical test of relative expression of peptides between two groups. P value (Significance A) : each group of samples has less than three biological repeats.
One-way ANOVA	Statistical test of relative expression of peptides among mutiple groups. P value (One-way ANOVA) : each group of samples includes at least three or more biological repeats.
post-hoc	post hoc analysis or post hoc test:statistical analyses that were not specified before the data was seen.
Identified or Quantified peptide	Quantified peptide:Peptides have intensities in more than half of the biological repeats in at least one group
GO annotations	GO function annotation for the protein
KO(Name)	KO, KEGG Orthology identifier, also called K number. Name,protein name this peptide is associated with.
Pathways	KEGG pathway maps
Subcellular localization	Subcellular localization prediction for the protein
Domain	Domain annotation for the protein

## Sheet: Phosphoproteomic Data
								Supplementary Data 5 All phosphorylated peptides detected in pad4-1 and bon1bon2bon3pad4-1 under mock or eBL treatment
Protein	Protein Name	Gene Name	Function	Mol weight [kDa]	Sequence length	Proteins	Positions within Proteins	Fasta headers	Leading proteins	Positions within Leading proteins	Position	Amino acid	Sequence window	Score	Score for localization	Phospho (STY) Probabilities	Phospho (STY) Score diffs	Position in peptide	Charge	Mass error [ppm]	Intensity in pad4-1_mock	Intensity in bon1bon2bon3pad4-1_mock	Intensity in pad4-1_eBL	Intensity in bon1bon2bon3pa4-1_eBL	Identified or Quantified peptide	GO annotations	KO(Name)	Pathways	Subcellular localization	Domain
A0A090MHY5	Glucose-6-phosphate isomerase	PGI1 (At4g24620)		66.806	611	tr|A0A090MHY5|A0A090MHY5_ARATH;tr|A0A178UUU3|A0A178UUU3_ARATH;sp|Q8H103|G6PIP_ARATH	593;595;595	tr|A0A090MHY5|A0A090MHY5_ARATH Glucose-6-phosphate isomerase OS=Arabidopsis thaliana OX=3702 GN=PGI1 (At4g24620) PE=2 SV=1;tr|A0A178UUU3|A0A178UUU3_ARATH Glucose-6-phosphate isomerase OS=Arabidopsis thaliana OX=3702 GN=AXX17_At4g28500 PE=3 SV=1;sp|Q8H103|G	tr|A0A090MHY5|A0A090MHY5_ARATH	593	593	S	MSANDRVLIAEGNCGSPRSIKVYLGECNVDD	151.08	151.08	VLIAEGNCGS(1)PR	VLIAEGNCGS(150)PR	10	2	-0.41717	1641300	1229500	1520400	1477900	Quantified	GO:0006094(BP:gluconeogenesis);GO:0006096(BP:glycolytic process);GO:0004347(MF:glucose-6-phosphate isomerase activity)			Cytoplasmic;Chloroplast	PF00342(Phosphoglucose isomerase)
A0A097PS22	mRNA (guanine-N(7)-)-methyltransferase (Fragment)			29.772	255	tr|A0A097PS22|A0A097PS22_ARATH;tr|A0A178VDV9|A0A178VDV9_ARATH;sp|Q5HZ60|MCES2_ARATH	52;75;75	tr|A0A097PS22|A0A097PS22_ARATH mRNA (guanine-N(7)-)-methyltransferase (Fragment) OS=Arabidopsis thaliana OX=3702 PE=2 SV=1;tr|A0A178VDV9|A0A178VDV9_ARATH mRNA (guanine-N(7)-)-methyltransferase OS=Arabidopsis thaliana OX=3702 GN=AXX17_At3g46640 PE=3 SV=1;sp	tr|A0A097PS22|A0A097PS22_ARATH	52	52	S	APIGHYIGIVREAWESQRKNYDVEFFEADPS	57.032	48.785	EAWES(1)QRK	EAWES(49)QRK	5	2	-1.2787	42501		49632		Quantified	GO:0004482(MF:mRNA (guanine-N7-)-methyltransferase activity)			Cytoplasmic	PF03291(mRNA capping enzyme)
A0A178U5S5	[Acyl-carrier-protein] S-malonyltransferase	AXX17_ATUG03410		913.41	8120	tr|A0A178U5S5|A0A178U5S5_ARATH	3996	tr|A0A178U5S5|A0A178U5S5_ARATH [Acyl-carrier-protein] S-malonyltransferase OS=Arabidopsis thaliana OX=3702 GN=AXX17_ATUG03410 PE=4 SV=1	tr|A0A178U5S5|A0A178U5S5_ARATH	3996	3996	Y	GQPKGVMVEHRSLMSYVEAFHRRIPLNADDI	15.879	15.879	S(0.039)LMS(0.215)Y(0.746)VEAFHRR	S(-13)LMS(-5.4)Y(5.4)VEAFHRR	5	2	-0.57101			64740		Quantified	GO:0016999(BP:antibiotic metabolic process);GO:0015833(BP:peptide transport);GO:0016021(CC:integral component of membrane);GO:0004314(MF:[acyl-carrier-protein] S-malonyltransferase activity);GO:0005524(MF:ATP binding);GO:0016887(MF:ATPase activity);GO:0042626(MF:ATPase activity, coupled to transmembrane movement of substances);GO:0008897(MF:holo-[acyl-carrier-protein] synthase activity);GO:005153…			PlasmaMembrane;Cytoplasmic;Nuclear	PF02801(Beta-ketoacyl synthase, C-terminal domain);PF04055(Radical SAM superfamily);PF00881(Nitroreductase family);PF00201(UDP-glucoronosyl and UDP-glucosyl transferase);PF16197(Ketoacyl-synthetase C-terminal extension);PF00698(Acyl transferase domain);PF00550(Phosphopantetheine attachment site);PF14399(Butirosin biosynthesis protein H, N-terminal);PF00005(ABC transporter);PF08659(KR domain);PF13…
A0A178U6D3	DUF3700 domain-containing protein	At5g43830		27.509	251	tr|A0A178U6D3|A0A178U6D3_ARATH;tr|Q9FG81|Q9FG81_ARATH;tr|Q56ZC9|Q56ZC9_ARATH	243;243;63	tr|A0A178U6D3|A0A178U6D3_ARATH DUF3700 domain-containing protein OS=Arabidopsis thaliana OX=3702 GN=At5g43830 PE=1 SV=1;tr|Q9FG81|Q9FG81_ARATH Aluminum induced protein with YGL and LRDR motifs OS=Arabidopsis thaliana OX=3702 GN=MQD19.19 PE=1 SV=1;tr|Q56ZC9	tr|A0A178U6D3|A0A178U6D3_ARATH	243	243	S	DAETKREGTKMPRVDSSQNWAGHI_______	57.003	57.003	VDS(0.998)S(0.002)QNWAGHI	VDS(27)S(-27)QNWAGHI	3	2	4.6394		36426	62226		Quantified	GO:0005829(CC:cytosol);GO:0005634(CC:nucleus);GO:0009536(CC:plastid)			Chloroplast	PF12481(Aluminium induced protein)
A0A178U6D3	DUF3700 domain-containing protein	At5g43830		27.509	251	tr|A0A178U6D3|A0A178U6D3_ARATH;tr|Q9FG81|Q9FG81_ARATH;tr|Q56ZC9|Q56ZC9_ARATH	216;216;36	tr|A0A178U6D3|A0A178U6D3_ARATH DUF3700 domain-containing protein OS=Arabidopsis thaliana OX=3702 GN=At5g43830 PE=1 SV=1;tr|Q9FG81|Q9FG81_ARATH Aluminum induced protein with YGL and LRDR motifs OS=Arabidopsis thaliana OX=3702 GN=MQD19.19 PE=1 SV=1;tr|Q56ZC9	tr|A0A178U6D3|A0A178U6D3_ARATH	216	216	S	FEHPKNELKPVPRVDSSGDVCGATFKVDAET	266.6	266.6	VDS(0.998)S(0.002)GDVCGATFK	VDS(27)S(-27)GDVCGAT(-230)FK	3	2	-3.6422	30505000	26859000	26551000	29859000	Quantified	GO:0005829(CC:cytosol);GO:0005634(CC:nucleus);GO:0009536(CC:plastid)			Chloroplast	PF12481(Aluminium induced protein)
A0A178U6D3	DUF3700 domain-containing protein	At5g43830		27.509	251	tr|A0A178U6D3|A0A178U6D3_ARATH;tr|Q9FG81|Q9FG81_ARATH	18;18	tr|A0A178U6D3|A0A178U6D3_ARATH DUF3700 domain-containing protein OS=Arabidopsis thaliana OX=3702 GN=At5g43830 PE=1 SV=1;tr|Q9FG81|Q9FG81_ARATH Aluminum induced protein with YGL and LRDR motifs OS=Arabidopsis thaliana OX=3702 GN=MQD19.19 PE=1 SV=1	tr|A0A178U6D3|A0A178U6D3_ARATH	18	18	S	AVFEKTVANSPEALQSPHSSESAFALKDGSL	104.15	49.485	T(0.001)VANS(0.001)PEALQS(0.775)PHS(0.145)S(0.064)ES(0.013)AFALK	T(-28)VANS(-29)PEALQS(7.3)PHS(-7.3)S(-11)ES(-18)AFALK	11	2	-1.8489	2475100	3382000	3874400	1953500	Quantified	GO:0005829(CC:cytosol);GO:0005634(CC:nucleus);GO:0009536(CC:plastid)			Chloroplast	PF12481(Aluminium induced protein)
A0A178U6F9	Uncharacterized protein	AXX17_At5g20610		7.2841	71	tr|A0A178U6F9|A0A178U6F9_ARATH;tr|A0A654G3A7|A0A654G3A7_ARATH;tr|A0A5S9Y675|A0A5S9Y675_ARATH;sp|Q6AWT8|GG3_ARATH	37;37;37;37	tr|A0A178U6F9|A0A178U6F9_ARATH Uncharacterized protein OS=Arabidopsis thaliana OX=3702 GN=AXX17_At5g20610 PE=4 SV=1;tr|A0A654G3A7|A0A654G3A7_ARATH Uncharacterized protein OS=Arabidopsis thaliana OX=3702 GN=AN1_LOCUS22862 PE=4 SV=1;tr|A0A5S9Y675|A0A5S9Y675_	tr|A0A178U6F9|A0A178U6F9_ARATH	37	37	S	SSSLAPSSLPPPRPKSPPEYPDLYGKRREAA	71.219	71.219	S(1)PPEYPDLYGK	S(63)PPEY(-63)PDLY(-71)GK	1	2	1.041	821200	686320	881790	927380	Quantified	GO:0007186(BP:G protein-coupled receptor signaling pathway);GO:0009737(BP:response to abscisic acid);GO:0005834(CC:heterotrimeric G-protein complex);GO:0005634(CC:nucleus);GO:0004871(NA:NA)			Nuclear
A0A178U724	SEC10	AXX17_At5g12130		90.255	829	tr|A0A178U724|A0A178U724_ARATH;sp|X5JB51|SECAB_ARATH;tr|A0A5S9Y3J9|A0A5S9Y3J9_ARATH;tr|X5JAD2|X5JAD2_ARATH;tr|C0Z285|C0Z285_ARATH;tr|A0A178UPZ3|A0A178UPZ3_ARATH;tr|F4K0X7|F4K0X7_ARATH;tr|A0A654G0N5|A0A654G0N5_ARATH;sp|X5JA13|SECAA_ARATH	12;12;12;12;12;12;12;12;12	tr|A0A178U724|A0A178U724_ARATH SEC10 OS=Arabidopsis thaliana OX=3702 GN=AXX17_At5g12130 PE=3 SV=1;sp|X5JB51|SECAB_ARATH Exocyst complex component SEC10b OS=Arabidopsis thaliana OX=3702 GN=SEC10b PE=1 SV=1;tr|A0A5S9Y3J9|A0A5S9Y3J9_ARATH Uncharacterized prot	tr|A0A178U724|A0A178U724_ARATH	12	12	S	____MTERIRARGPRSSSVNSVPLILDIEDF	118.64	118.64	S(0.333)S(0.333)S(0.333)VNSVPLILDIEDFK	S(0)S(0)S(0)VNS(-53)VPLILDIEDFK	1	2	-0.56604					Identified	GO:0006887(BP:exocytosis);GO:0000145(CC:exocyst)			Cytoplasmic;Nuclear	PF07393(Exocyst complex component Sec10)
A0A178U724	SEC10	AXX17_At5g12130		90.255	829	tr|A0A178U724|A0A178U724_ARATH;sp|X5JB51|SECAB_ARATH;tr|A0A5S9Y3J9|A0A5S9Y3J9_ARATH;tr|X5JAD2|X5JAD2_ARATH;tr|C0Z285|C0Z285_ARATH	241;241;1106;241;241	tr|A0A178U724|A0A178U724_ARATH SEC10 OS=Arabidopsis thaliana OX=3702 GN=AXX17_At5g12130 PE=3 SV=1;sp|X5JB51|SECAB_ARATH Exocyst complex component SEC10b OS=Arabidopsis thaliana OX=3702 GN=SEC10b PE=1 SV=1;tr|A0A5S9Y3J9|A0A5S9Y3J9_ARATH Uncharacterized prot	tr|A0A178U724|A0A178U724_ARATH	241	241	T	EDIGRQGASTAAGNATPGRGLEVAVANLQDY	120.37	120.37	QGASTAAGNAT(1)PGR	QGAS(-93)T(-81)AAGNAT(81)PGR	11	2	-0.4894	392250	395770		397940	Quantified	GO:0006887(BP:exocytosis);GO:0000145(CC:exocyst)			Cytoplasmic;Nuclear	PF07393(Exocyst complex component Sec10)
A0A178U724	SEC10	AXX17_At5g12130		90.255	829	tr|A0A178U724|A0A178U724_ARATH;sp|X5JB51|SECAB_ARATH;tr|A0A5S9Y3J9|A0A5S9Y3J9_ARATH;tr|X5JAD2|X5JAD2_ARATH;tr|C0Z285|C0Z285_ARATH;tr|A0A178UPZ3|A0A178UPZ3_ARATH;tr|F4K0X7|F4K0X7_ARATH;tr|A0A654G0N5|A0A654G0N5_ARATH;sp|X5JA13|SECAA_ARATH	13;13;13;13;13;13;13;13;13	tr|A0A178U724|A0A178U724_ARATH SEC10 OS=Arabidopsis thaliana OX=3702 GN=AXX17_At5g12130 PE=3 SV=1;sp|X5JB51|SECAB_ARATH Exocyst complex component SEC10b OS=Arabidopsis thaliana OX=3702 GN=SEC10b PE=1 SV=1;tr|A0A5S9Y3J9|A0A5S9Y3J9_ARATH Uncharacterized prot	tr|A0A178U724|A0A178U724_ARATH	13	13	S	___MTERIRARGPRSSSVNSVPLILDIEDFK	118.64	118.64	S(0.333)S(0.333)S(0.333)VNSVPLILDIEDFK	S(0)S(0)S(0)VNS(-53)VPLILDIEDFK	2	2	-0.56604					Identified	GO:0006887(BP:exocytosis);GO:0000145(CC:exocyst)			Cytoplasmic;Nuclear	PF07393(Exocyst complex component Sec10)
A0A178U724	SEC10	AXX17_At5g12130		90.255	829	tr|A0A178U724|A0A178U724_ARATH;sp|X5JB51|SECAB_ARATH;tr|A0A5S9Y3J9|A0A5S9Y3J9_ARATH;tr|A0A178UPZ3|A0A178UPZ3_ARATH;tr|F4K0X7|F4K0X7_ARATH;tr|A0A654G0N5|A0A654G0N5_ARATH;sp|X5JA13|SECAA_ARATH	480;480;480;475;480;480;480	tr|A0A178U724|A0A178U724_ARATH SEC10 OS=Arabidopsis thaliana OX=3702 GN=AXX17_At5g12130 PE=3 SV=1;sp|X5JB51|SECAB_ARATH Exocyst complex component SEC10b OS=Arabidopsis thaliana OX=3702 GN=SEC10b PE=1 SV=1;tr|A0A5S9Y3J9|A0A5S9Y3J9_ARATH Uncharacterized prot	tr|A0A178U724|A0A178U724_ARATH	480	480	T	EELRAESQQVSESSGTIGRSKGASISSSLQQ	128.11	128.11	AESQQVSES(0.001)S(0.019)GT(0.98)IGR	AES(-110)QQVS(-67)ES(-30)S(-17)GT(17)IGR	12	2	-0.85688	313700	318330	555360	426000	Quantified	GO:0006887(BP:exocytosis);GO:0000145(CC:exocyst)			Cytoplasmic;Nuclear	PF07393(Exocyst complex component Sec10)
A0A178U724	SEC10	AXX17_At5g12130		90.255	829	tr|A0A178U724|A0A178U724_ARATH;sp|X5JB51|SECAB_ARATH;tr|A0A5S9Y3J9|A0A5S9Y3J9_ARATH;tr|X5JAD2|X5JAD2_ARATH;tr|C0Z285|C0Z285_ARATH;tr|A0A178UPZ3|A0A178UPZ3_ARATH;tr|F4K0X7|F4K0X7_ARATH;tr|A0A654G0N5|A0A654G0N5_ARATH;sp|X5JA13|SECAA_ARATH	14;14;14;14;14;14;14;14;14	tr|A0A178U724|A0A178U724_ARATH SEC10 OS=Arabidopsis thaliana OX=3702 GN=AXX17_At5g12130 PE=3 SV=1;sp|X5JB51|SECAB_ARATH Exocyst complex component SEC10b OS=Arabidopsis thaliana OX=3702 GN=SEC10b PE=1 SV=1;tr|A0A5S9Y3J9|A0A5S9Y3J9_ARATH Uncharacterized prot	tr|A0A178U724|A0A178U724_ARATH	14	14	S	__MTERIRARGPRSSSVNSVPLILDIEDFKG	118.64	118.64	S(0.333)S(0.333)S(0.333)VNSVPLILDIEDFK	S(0)S(0)S(0)VNS(-53)VPLILDIEDFK	3	2	-0.56604					Identified	GO:0006887(BP:exocytosis);GO:0000145(CC:exocyst)			Cytoplasmic;Nuclear	PF07393(Exocyst complex component Sec10)
A0A178U7G7	Uncharacterized protein	At5g47380		49.853	442	tr|A0A178U7G7|A0A178U7G7_ARATH;tr|A0A1P8BEJ0|A0A1P8BEJ0_ARATH;tr|A0A1P8BEI4|A0A1P8BEI4_ARATH;tr|A0A1P8BEJ2|A0A1P8BEJ2_ARATH;tr|A0A178UAA8|A0A178UAA8_ARATH;tr|Q9LVS1|Q9LVS1_ARATH;tr|A0A1P8BEL0|A0A1P8BEL0_ARATH;tr|F4JX46|F4JX46_ARATH;tr|A0A5S9YBV3|A0A5S9YBV3_ARATH;tr|Q0WNM7|Q0WNM7_ARATH;tr|A0A654G9C3|A0A654G9C3_ARATH	264;264;264;208;264;264;264;264;264;334;264	tr|A0A178U7G7|A0A178U7G7_ARATH Uncharacterized protein OS=Arabidopsis thaliana OX=3702 GN=At5g47380 PE=4 SV=1;tr|A0A1P8BEJ0|A0A1P8BEJ0_ARATH Uncharacterized protein OS=Arabidopsis thaliana OX=3702 GN=MQL5.24 PE=4 SV=1;tr|A0A1P8BEI4|A0A1P8BEI4_ARATH Unchara	tr|A0A178U7G7|A0A178U7G7_ARATH	264	264	S	SQAKSHFLKDSVTVKSPSQRTLKDHLYQCPN	64.064	64.064	DSVT(0.003)VKS(0.975)PS(0.022)QR	DS(-47)VT(-25)VKS(17)PS(-17)QR	7	2	-3.4061	96990				Quantified	GO:0005634(CC:nucleus)			Nuclear	PF04784(Protein of unknown function, DUF547);PF14389(Leucine-zipper of ternary complex factor MIP1)
A0A178U7G7	Uncharacterized protein	At5g47380		49.853	442	tr|A0A178U7G7|A0A178U7G7_ARATH;tr|A0A1P8BEJ0|A0A1P8BEJ0_ARATH;tr|A0A1P8BEI4|A0A1P8BEI4_ARATH;tr|A0A1P8BEJ2|A0A1P8BEJ2_ARATH;tr|A0A178UAA8|A0A178UAA8_ARATH;tr|Q9LVS1|Q9LVS1_ARATH;tr|A0A1P8BEL0|A0A1P8BEL0_ARATH;tr|F4JX46|F4JX46_ARATH;tr|A0A5S9YBV3|A0A5S9YBV3_ARATH;tr|Q0WNM7|Q0WNM7_ARATH	181;181;181;125;181;181;181;181;181;251	tr|A0A178U7G7|A0A178U7G7_ARATH Uncharacterized protein OS=Arabidopsis thaliana OX=3702 GN=At5g47380 PE=4 SV=1;tr|A0A1P8BEJ0|A0A1P8BEJ0_ARATH Uncharacterized protein OS=Arabidopsis thaliana OX=3702 GN=MQL5.24 PE=4 SV=1;tr|A0A1P8BEI4|A0A1P8BEI4_ARATH Unchara	tr|A0A178U7G7|A0A178U7G7_ARATH	181	181	S	QTVSRAPSEQSSSISSPAHHIKQPPRKQDPN	32.759	30.875	APS(0.005)EQS(0.021)S(0.042)S(0.042)IS(0.274)S(0.616)PAHHIK	APS(-21)EQS(-15)S(-12)S(-12)IS(-3.5)S(3.5)PAHHIK	11	3	5.308	56950	46451			Quantified	GO:0005634(CC:nucleus)			Nuclear	PF04784(Protein of unknown function, DUF547);PF14389(Leucine-zipper of ternary complex factor MIP1)
A0A178U7G7	Uncharacterized protein	At5g47380		49.853	442	tr|A0A178U7G7|A0A178U7G7_ARATH;tr|A0A1P8BEJ0|A0A1P8BEJ0_ARATH;tr|A0A1P8BEI4|A0A1P8BEI4_ARATH;tr|A0A1P8BEJ2|A0A1P8BEJ2_ARATH;tr|A0A178UAA8|A0A178UAA8_ARATH;tr|Q9LVS1|Q9LVS1_ARATH;tr|A0A1P8BEL0|A0A1P8BEL0_ARATH;tr|F4JX46|F4JX46_ARATH;tr|A0A5S9YBV3|A0A5S9YBV3_ARATH;tr|Q0WNM7|Q0WNM7_ARATH;tr|A0A654G9C3|A0A654G9C3_ARATH	122;122;122;66;122;122;122;122;122;192;122	tr|A0A178U7G7|A0A178U7G7_ARATH Uncharacterized protein OS=Arabidopsis thaliana OX=3702 GN=At5g47380 PE=4 SV=1;tr|A0A1P8BEJ0|A0A1P8BEJ0_ARATH Uncharacterized protein OS=Arabidopsis thaliana OX=3702 GN=MQL5.24 PE=4 SV=1;tr|A0A1P8BEI4|A0A1P8BEI4_ARATH Unchara	tr|A0A178U7G7|A0A178U7G7_ARATH	122	122	S	KSMRMVLERAMGRASSSLSPGHRHFAGQANE	35.33	35.33	AS(0.065)S(0.606)S(0.285)LS(0.044)PGHR	AS(-9.7)S(3.3)S(-3.3)LS(-11)PGHR	3	2	-0.039757	148390				Quantified	GO:0005634(CC:nucleus)			Nuclear	PF04784(Protein of unknown function, DUF547);PF14389(Leucine-zipper of ternary complex factor MIP1)
A0A178U7I3	RABA5a	AXX17_At5g46010		24.384	221	tr|A0A178U7I3|A0A178U7I3_ARATH;sp|Q9FGK5|RAA5A_ARATH	186;186	tr|A0A178U7I3|A0A178U7I3_ARATH RABA5a OS=Arabidopsis thaliana OX=3702 GN=AXX17_At5g46010 PE=4 SV=1;sp|Q9FGK5|RAA5A_ARATH Ras-related protein RABA5a OS=Arabidopsis thaliana OX=3702 GN=RABA5A PE=1 SV=1	tr|A0A178U7I3|A0A178U7I3_ARATH	186	186	S	VVKEIYNILSRKVMSSQELNKQDPASLSNGK	96.313	68.49	VMS(0.031)S(0.969)QELNK	VMS(-15)S(15)QELNK	4	2	0.74107	88526			84084	Quantified	GO:0005525(MF:GTP binding);GO:0003924(MF:GTPase activity)			Cytoplasmic	PF00071(Ras family)
A0A178U7I7	RMV1	AXX17_At5g05130		53.568	490	tr|A0A178U7I7|A0A178U7I7_ARATH;sp|Q9FFL1|RMV1_ARATH	5;5	tr|A0A178U7I7|A0A178U7I7_ARATH RMV1 OS=Arabidopsis thaliana OX=3702 GN=AXX17_At5g05130 PE=4 SV=1;sp|Q9FFL1|RMV1_ARATH Polyamine transporter RMV1 OS=Arabidopsis thaliana OX=3702 GN=RMV1 PE=1 SV=1	tr|A0A178U7I7|A0A178U7I7_ARATH	5	5	S	___________MTELSSPNLDSASQKPRIST	40.224	40.224	T(0.017)ELS(0.49)S(0.49)PNLDS(0.003)ASQKPR	T(-15)ELS(0)S(0)PNLDS(-23)AS(-31)QKPR	4	2	-1.8544					Identified	GO:0016021(CC:integral component of membrane);GO:0022857(MF:transmembrane transporter activity)			PlasmaMembrane	PF13520(Amino acid permease)
A0A178U7I7	RMV1	AXX17_At5g05130		53.568	490	tr|A0A178U7I7|A0A178U7I7_ARATH;sp|Q9FFL1|RMV1_ARATH	6;6	tr|A0A178U7I7|A0A178U7I7_ARATH RMV1 OS=Arabidopsis thaliana OX=3702 GN=AXX17_At5g05130 PE=4 SV=1;sp|Q9FFL1|RMV1_ARATH Polyamine transporter RMV1 OS=Arabidopsis thaliana OX=3702 GN=RMV1 PE=1 SV=1	tr|A0A178U7I7|A0A178U7I7_ARATH	6	6	S	__________MTELSSPNLDSASQKPRISTE	42.061	42.061	T(0.02)ELS(0.071)S(0.763)PNLDS(0.125)AS(0.022)QKPR	T(-16)ELS(-10)S(7.9)PNLDS(-7.9)AS(-15)QKPR	5	2	-0.50705	233270	174060			Quantified	GO:0016021(CC:integral component of membrane);GO:0022857(MF:transmembrane transporter activity)			PlasmaMembrane	PF13520(Amino acid permease)
A0A178U7K6	Uncharacterized protein	AXX17_At5g58870		17.198	157	tr|A0A178U7K6|A0A178U7K6_ARATH;tr|Q9LTI4|Q9LTI4_ARATH;tr|Q8LD59|Q8LD59_ARATH;tr|A0A654GCM0|A0A654GCM0_ARATH;tr|A0A5S9YFH7|A0A5S9YFH7_ARATH	119;134;134;134;134	tr|A0A178U7K6|A0A178U7K6_ARATH Uncharacterized protein OS=Arabidopsis thaliana OX=3702 GN=AXX17_At5g58870 PE=4 SV=1;tr|Q9LTI4|Q9LTI4_ARATH At5g59460 OS=Arabidopsis thaliana OX=3702 GN=At5g59460 PE=1 SV=1;tr|Q8LD59|Q8LD59_ARATH Uncharacterized protein OS=Ar	tr|A0A178U7K6|A0A178U7K6_ARATH	119	119	S	KQSEVVSEEQNRPNKSPRSFDKPSPSNKKGN	67.251	67.251	QSEVVS(0.002)EEQNRPNKS(0.998)PR	QS(-63)EVVS(-28)EEQNRPNKS(28)PR	15	3	4.5768	492970	422050	500980	522910	Quantified				Nuclear
A0A178U7M6	Uncharacterized protein	AXX17_At5g54660		22.524	214	tr|A0A178U7M6|A0A178U7M6_ARATH;sp|Q6NKU9|TI223_ARATH	164;164	tr|A0A178U7M6|A0A178U7M6_ARATH Uncharacterized protein OS=Arabidopsis thaliana OX=3702 GN=AXX17_At5g54660 PE=4 SV=1;sp|Q6NKU9|TI223_ARATH Mitochondrial import inner membrane translocase subunit TIM22-3 OS=Arabidopsis thaliana OX=3702 GN=TIM22-3 PE=2 SV=1	tr|A0A178U7M6|A0A178U7M6_ARATH	164	164	S	FILEGLNKRQTALAHSVSFRQQTRSPQHDLP	62.398	62.398	QTALAHS(0.647)VS(0.353)FR	QT(-50)ALAHS(2.6)VS(-2.6)FR	7	2	-1.7931				19772	Quantified	GO:0045039(BP:protein import into mitochondrial inner membrane);GO:0042721(CC:TIM22 mitochondrial import inner membrane insertion complex)			Extracellular;PlasmaMembrane	PF02466(Tim17/Tim22/Tim23/Pmp24 family)
A0A178U7M6	Uncharacterized protein	AXX17_At5g54660		22.524	214	tr|A0A178U7M6|A0A178U7M6_ARATH;sp|Q6NKU9|TI223_ARATH	166;166	tr|A0A178U7M6|A0A178U7M6_ARATH Uncharacterized protein OS=Arabidopsis thaliana OX=3702 GN=AXX17_At5g54660 PE=4 SV=1;sp|Q6NKU9|TI223_ARATH Mitochondrial import inner membrane translocase subunit TIM22-3 OS=Arabidopsis thaliana OX=3702 GN=TIM22-3 PE=2 SV=1	tr|A0A178U7M6|A0A178U7M6_ARATH	166	166	S	LEGLNKRQTALAHSVSFRQQTRSPQHDLPLL	79.795	79.795	QTALAHS(0.025)VS(0.975)FR	QT(-45)ALAHS(-16)VS(16)FR	9	2	-1.4999	24685		23607		Quantified	GO:0045039(BP:protein import into mitochondrial inner membrane);GO:0042721(CC:TIM22 mitochondrial import inner membrane insertion complex)			Extracellular;PlasmaMembrane	PF02466(Tim17/Tim22/Tim23/Pmp24 family)
A0A178U7S3	Asparagine synthetase [glutamine-hydrolyzing]	AXX17_At5g64730		65.029	578	tr|A0A178U7S3|A0A178U7S3_ARATH;sp|Q9LV77|ASNS2_ARATH;tr|A0A654GF85|A0A654GF85_ARATH	567;567;568	tr|A0A178U7S3|A0A178U7S3_ARATH Asparagine synthetase [glutamine-hydrolyzing] OS=Arabidopsis thaliana OX=3702 GN=AXX17_At5g64730 PE=4 SV=1;sp|Q9LV77|ASNS2_ARATH Asparagine synthetase [glutamine-hydrolyzing] 2 OS=Arabidopsis thaliana OX=3702 GN=ASN2 PE=2 SV=	tr|A0A178U7S3|A0A178U7S3_ARATH	567	567	S	AAYEEDKAAAAAKAGSDLVDPLPKNGT____	95.656	55.578	AGS(1)DLVDPLPK	AGS(56)DLVDPLPK	3	2	-0.65808	205750		303170	167950	Quantified	GO:0006529(BP:asparagine biosynthetic process);GO:0006541(BP:glutamine metabolic process);GO:0004066(MF:asparagine synthase (glutamine-hydrolyzing) activity);GO:0005524(MF:ATP binding)	ath:AT5G65010(ASN2)	ath00250(Alanine, aspartate and glutamate metabolism )	Cytoplasmic	PF13537(Glutamine amidotransferase domain);PF00733(Asparagine synthase)
A0A178U7V7	ENTH domain-containing protein	AXX17_At5g11440		53.519	498	tr|A0A178U7V7|A0A178U7V7_ARATH;tr|A0A654G0G8|A0A654G0G8_ARATH;tr|A0A5S9Y3D3|A0A5S9Y3D3_ARATH;sp|Q8VY07|EPN1_ARATH;tr|A0A178UAM8|A0A178UAM8_ARATH	184;246;246;246;258	tr|A0A178U7V7|A0A178U7V7_ARATH ENTH domain-containing protein OS=Arabidopsis thaliana OX=3702 GN=AXX17_At5g11440 PE=4 SV=1;tr|A0A654G0G8|A0A654G0G8_ARATH ENTH domain-containing protein OS=Arabidopsis thaliana OX=3702 GN=AN1_LOCUS21969 PE=4 SV=1;tr|A0A5S9Y3	tr|A0A178U7V7|A0A178U7V7_ARATH	184	184	S	RYGSTDHDNLSSGKKSPDSAKHRSYVSAAPS	44.853	44.853	YGSTDHDNLS(0.07)S(0.07)GKKS(0.789)PDS(0.07)AK	Y(-42)GS(-36)T(-33)DHDNLS(-11)S(-11)GKKS(11)PDS(-11)AK	15	3	2.2719		710230	720460		Quantified	GO:0006623(BP:protein targeting to vacuole);GO:0030276(MF:clathrin binding)			Nuclear	PF01417(ENTH domain)
A0A178U7V7	ENTH domain-containing protein	AXX17_At5g11440		53.519	498	tr|A0A178U7V7|A0A178U7V7_ARATH;tr|A0A654G0G8|A0A654G0G8_ARATH;tr|A0A5S9Y3D3|A0A5S9Y3D3_ARATH;sp|Q8VY07|EPN1_ARATH;tr|A0A178UAM8|A0A178UAM8_ARATH	117;179;179;179;191	tr|A0A178U7V7|A0A178U7V7_ARATH ENTH domain-containing protein OS=Arabidopsis thaliana OX=3702 GN=AXX17_At5g11440 PE=4 SV=1;tr|A0A654G0G8|A0A654G0G8_ARATH ENTH domain-containing protein OS=Arabidopsis thaliana OX=3702 GN=AN1_LOCUS21969 PE=4 SV=1;tr|A0A5S9Y3	tr|A0A178U7V7|A0A178U7V7_ARATH	117	117	S	GLSSTGITYKSGSSASFGGSFQSGSSNFDSY	40.638	20.17	S(0.132)GS(0.132)S(0.132)AS(0.487)FGGS(0.036)FQS(0.042)GS(0.017)S(0.012)NFDS(0.006)Y(0.005)K	S(-5.7)GS(-5.7)S(-5.7)AS(5.7)FGGS(-11)FQS(-11)GS(-15)S(-16)NFDS(-19)Y(-20)K	6	2	-0.45788					Identified	GO:0006623(BP:protein targeting to vacuole);GO:0030276(MF:clathrin binding)			Nuclear	PF01417(ENTH domain)
A0A178U7V7	ENTH domain-containing protein	AXX17_At5g11440		53.519	498	tr|A0A178U7V7|A0A178U7V7_ARATH;tr|A0A654G0G8|A0A654G0G8_ARATH;tr|A0A5S9Y3D3|A0A5S9Y3D3_ARATH;sp|Q8VY07|EPN1_ARATH;tr|A0A178UAM8|A0A178UAM8_ARATH	180;242;242;242;254	tr|A0A178U7V7|A0A178U7V7_ARATH ENTH domain-containing protein OS=Arabidopsis thaliana OX=3702 GN=AXX17_At5g11440 PE=4 SV=1;tr|A0A654G0G8|A0A654G0G8_ARATH ENTH domain-containing protein OS=Arabidopsis thaliana OX=3702 GN=AN1_LOCUS21969 PE=4 SV=1;tr|A0A5S9Y3	tr|A0A178U7V7|A0A178U7V7_ARATH	180	180	S	KSFSRYGSTDHDNLSSGKKSPDSAKHRSYVS	41.499	41.499	YGSTDHDNLS(0.072)S(0.558)GKKS(0.359)PDS(0.011)AK	Y(-38)GS(-36)T(-32)DHDNLS(-8.9)S(1.9)GKKS(-1.9)PDS(-17)AK	11	3	2.8051	759470				Quantified	GO:0006623(BP:protein targeting to vacuole);GO:0030276(MF:clathrin binding)			Nuclear	PF01417(ENTH domain)
A0A178U7Z9	Uncharacterized protein	AXX17_At5g43960		67.491	586	tr|A0A178U7Z9|A0A178U7Z9_ARATH;tr|A0A1P8BHW3|A0A1P8BHW3_ARATH;tr|A0A654G8K8|A0A654G8K8_ARATH;tr|A0A178UA77|A0A178UA77_ARATH;sp|Q8VZF6|EDR2L_ARATH	426;337;426;426;426	tr|A0A178U7Z9|A0A178U7Z9_ARATH Uncharacterized protein OS=Arabidopsis thaliana OX=3702 GN=AXX17_At5g43960 PE=4 SV=1;tr|A0A1P8BHW3|A0A1P8BHW3_ARATH Pleckstrin homology (PH) domain-containing protein / lipid-binding START domain-containing protein OS=Arabido	tr|A0A178U7Z9|A0A178U7Z9_ARATH	426	426	S	SSLALGKGGKHHHKSSLSIDQTNGASRNSVL	73.502	73.502	S(0.061)S(0.783)LS(0.156)IDQTNGASR	S(-11)S(7)LS(-7)IDQT(-54)NGAS(-64)R	2	2	-1.7379			71579		Quantified	GO:0008289(MF:lipid binding)			Nuclear	PF01852(START domain);PF07059(Protein of unknown function (DUF1336))
A0A178U7Z9	Uncharacterized protein	AXX17_At5g43960		67.491	586	tr|A0A178U7Z9|A0A178U7Z9_ARATH;tr|A0A1P8BHW3|A0A1P8BHW3_ARATH;tr|A0A654G8K8|A0A654G8K8_ARATH;tr|A0A178UA77|A0A178UA77_ARATH;sp|Q8VZF6|EDR2L_ARATH	428;339;428;428;428	tr|A0A178U7Z9|A0A178U7Z9_ARATH Uncharacterized protein OS=Arabidopsis thaliana OX=3702 GN=AXX17_At5g43960 PE=4 SV=1;tr|A0A1P8BHW3|A0A1P8BHW3_ARATH Pleckstrin homology (PH) domain-containing protein / lipid-binding START domain-containing protein OS=Arabido	tr|A0A178U7Z9|A0A178U7Z9_ARATH	428	428	S	LALGKGGKHHHKSSLSIDQTNGASRNSVLMD	27.467	27.467	S(0.199)S(0.199)LS(0.594)IDQT(0.003)NGAS(0.004)R	S(-4.7)S(-4.7)LS(4.7)IDQT(-23)NGAS(-22)R	4	2	-1.3686	65232				Quantified	GO:0008289(MF:lipid binding)			Nuclear	PF01852(START domain);PF07059(Protein of unknown function (DUF1336))
A0A178U819	GW domain-containing protein	AXX17_ATUG01200		913.79	8206	tr|A0A178U819|A0A178U819_ARATH	5285	tr|A0A178U819|A0A178U819_ARATH GW domain-containing protein OS=Arabidopsis thaliana OX=3702 GN=AXX17_ATUG01200 PE=4 SV=1	tr|A0A178U819|A0A178U819_ARATH	5285	5285	Y	YQYNVKVKIPKNIKGYETLTIKDKLDRRLTY	23.053	22.044	NIKGY(0.792)ET(0.604)LT(0.604)IK	NIKGY(2.8)ET(0)LT(0)IK	5	2	-2.9484	193140			213930	Quantified	GO:0016021(CC:integral component of membrane)			Cytoplasmic	PF13457(SH3-like domain);PF16403(Domain of unknown function (DUF5011));PF13529(Peptidase_C39 like family);PF04203(Sortase family)
A0A178U819	GW domain-containing protein	AXX17_ATUG01200		913.79	8206	tr|A0A178U819|A0A178U819_ARATH	5485	tr|A0A178U819|A0A178U819_ARATH GW domain-containing protein OS=Arabidopsis thaliana OX=3702 GN=AXX17_ATUG01200 PE=4 SV=1	tr|A0A178U819|A0A178U819_ARATH	5485	5485	Y	DMGDYFIRETVAPKGYVLDSTEYPFTVKDTG	1.9708	1.9708	ET(0.503)VAPKGY(0.544)VLDS(0.521)T(0.479)EY(0.474)PFT(0.479)VK	ET(-0.24)VAPKGY(0.88)VLDS(0.24)T(0)EY(-0.12)PFT(0)VK	8	3	-2.8452		411080	252320	284290	Quantified	GO:0016021(CC:integral component of membrane)			Cytoplasmic	PF13457(SH3-like domain);PF16403(Domain of unknown function (DUF5011));PF13529(Peptidase_C39 like family);PF04203(Sortase family)
A0A178U840	zinc_ribbon_12 domain-containing protein	AXX17_At5g04660		68.35	615	tr|A0A178U840|A0A178U840_ARATH;sp|Q9FHK4|EDR4_ARATH	322;322	tr|A0A178U840|A0A178U840_ARATH zinc_ribbon_12 domain-containing protein OS=Arabidopsis thaliana OX=3702 GN=AXX17_At5g04660 PE=4 SV=1;sp|Q9FHK4|EDR4_ARATH Protein ENHANCED DISEASE RESISTANCE 4 OS=Arabidopsis thaliana OX=3702 GN=EDR4 PE=1 SV=1	tr|A0A178U840|A0A178U840_ARATH	322	322	S	RRNGITTYNERHQNRSLQLEGPGGRLGRQGR	67.548	58.476	S(1)LQLEGPGGR	S(58)LQLEGPGGR	1	2	0.51274	138840	97021	88931	91431	Quantified	GO:1900150(BP:regulation of defense response to fungus)			Nuclear	PF11331(Probable zinc-ribbon domain)
A0A178U840	zinc_ribbon_12 domain-containing protein	AXX17_At5g04660		68.35	615	tr|A0A178U840|A0A178U840_ARATH;sp|Q9FHK4|EDR4_ARATH	360;360	tr|A0A178U840|A0A178U840_ARATH zinc_ribbon_12 domain-containing protein OS=Arabidopsis thaliana OX=3702 GN=AXX17_At5g04660 PE=4 SV=1;sp|Q9FHK4|EDR4_ARATH Protein ENHANCED DISEASE RESISTANCE 4 OS=Arabidopsis thaliana OX=3702 GN=EDR4 PE=1 SV=1	tr|A0A178U840|A0A178U840_ARATH	360	360	S	RPDMPFYPRESYTRGSPSHPSHDEFDRYPRA	72.031	72.031	GS(0.959)PS(0.041)HPSHDEFDR	GS(14)PS(-14)HPS(-45)HDEFDR	2	3	4.8364	149140	114640		135180	Quantified	GO:1900150(BP:regulation of defense response to fungus)			Nuclear	PF11331(Probable zinc-ribbon domain)
A0A178U840	zinc_ribbon_12 domain-containing protein	AXX17_At5g04660		68.35	615	tr|A0A178U840|A0A178U840_ARATH;sp|Q9FHK4|EDR4_ARATH	300;300	tr|A0A178U840|A0A178U840_ARATH zinc_ribbon_12 domain-containing protein OS=Arabidopsis thaliana OX=3702 GN=AXX17_At5g04660 PE=4 SV=1;sp|Q9FHK4|EDR4_ARATH Protein ENHANCED DISEASE RESISTANCE 4 OS=Arabidopsis thaliana OX=3702 GN=EDR4 PE=1 SV=1	tr|A0A178U840|A0A178U840_ARATH	300	300	S	EMHRYPGYKEQGASSSSPFSENRRNGITTYN	13.062	13.062	EQGAS(0.226)S(0.226)S(0.226)S(0.226)PFS(0.094)ENRR	EQGAS(0)S(0)S(0)S(0)PFS(-3.8)ENRR	7	3	7.5203					Identified	GO:1900150(BP:regulation of defense response to fungus)			Nuclear	PF11331(Probable zinc-ribbon domain)
A0A178U840	zinc_ribbon_12 domain-containing protein	AXX17_At5g04660		68.35	615	tr|A0A178U840|A0A178U840_ARATH;sp|Q9FHK4|EDR4_ARATH	298;298	tr|A0A178U840|A0A178U840_ARATH zinc_ribbon_12 domain-containing protein OS=Arabidopsis thaliana OX=3702 GN=AXX17_At5g04660 PE=4 SV=1;sp|Q9FHK4|EDR4_ARATH Protein ENHANCED DISEASE RESISTANCE 4 OS=Arabidopsis thaliana OX=3702 GN=EDR4 PE=1 SV=1	tr|A0A178U840|A0A178U840_ARATH	298	298	S	KFEMHRYPGYKEQGASSSSPFSENRRNGITT	13.062	13.062	EQGAS(0.226)S(0.226)S(0.226)S(0.226)PFS(0.094)ENRR	EQGAS(0)S(0)S(0)S(0)PFS(-3.8)ENRR	5	3	7.5203					Identified	GO:1900150(BP:regulation of defense response to fungus)			Nuclear	PF11331(Probable zinc-ribbon domain)
A0A178U840	zinc_ribbon_12 domain-containing protein	AXX17_At5g04660		68.35	615	tr|A0A178U840|A0A178U840_ARATH;sp|Q9FHK4|EDR4_ARATH	301;301	tr|A0A178U840|A0A178U840_ARATH zinc_ribbon_12 domain-containing protein OS=Arabidopsis thaliana OX=3702 GN=AXX17_At5g04660 PE=4 SV=1;sp|Q9FHK4|EDR4_ARATH Protein ENHANCED DISEASE RESISTANCE 4 OS=Arabidopsis thaliana OX=3702 GN=EDR4 PE=1 SV=1	tr|A0A178U840|A0A178U840_ARATH	301	301	S	MHRYPGYKEQGASSSSPFSENRRNGITTYNE	82.437	82.437	EQGASSS(0.004)S(0.88)PFS(0.116)ENR	EQGAS(-38)S(-39)S(-24)S(8.8)PFS(-8.8)ENR	8	2	1.9677	155520	104270	136790		Quantified	GO:1900150(BP:regulation of defense response to fungus)			Nuclear	PF11331(Probable zinc-ribbon domain)
A0A178U840	zinc_ribbon_12 domain-containing protein	AXX17_At5g04660		68.35	615	tr|A0A178U840|A0A178U840_ARATH;sp|Q9FHK4|EDR4_ARATH	304;304	tr|A0A178U840|A0A178U840_ARATH zinc_ribbon_12 domain-containing protein OS=Arabidopsis thaliana OX=3702 GN=AXX17_At5g04660 PE=4 SV=1;sp|Q9FHK4|EDR4_ARATH Protein ENHANCED DISEASE RESISTANCE 4 OS=Arabidopsis thaliana OX=3702 GN=EDR4 PE=1 SV=1	tr|A0A178U840|A0A178U840_ARATH	304	304	S	YPGYKEQGASSSSPFSENRRNGITTYNERHQ	38.584	38.584	EQGAS(0.009)S(0.067)S(0.159)S(0.382)PFS(0.382)ENR	EQGAS(-16)S(-7.5)S(-3.8)S(0)PFS(0)ENR	11	2	1.8884					Identified	GO:1900150(BP:regulation of defense response to fungus)			Nuclear	PF11331(Probable zinc-ribbon domain)
A0A178U840	zinc_ribbon_12 domain-containing protein	AXX17_At5g04660		68.35	615	tr|A0A178U840|A0A178U840_ARATH;sp|Q9FHK4|EDR4_ARATH	299;299	tr|A0A178U840|A0A178U840_ARATH zinc_ribbon_12 domain-containing protein OS=Arabidopsis thaliana OX=3702 GN=AXX17_At5g04660 PE=4 SV=1;sp|Q9FHK4|EDR4_ARATH Protein ENHANCED DISEASE RESISTANCE 4 OS=Arabidopsis thaliana OX=3702 GN=EDR4 PE=1 SV=1	tr|A0A178U840|A0A178U840_ARATH	299	299	S	FEMHRYPGYKEQGASSSSPFSENRRNGITTY	13.062	13.062	EQGAS(0.226)S(0.226)S(0.226)S(0.226)PFS(0.094)ENRR	EQGAS(0)S(0)S(0)S(0)PFS(-3.8)ENRR	6	3	7.5203					Identified	GO:1900150(BP:regulation of defense response to fungus)			Nuclear	PF11331(Probable zinc-ribbon domain)
A0A178U844	Signal recognition particle subunit SRP68	AXX17_At5g61470	FUNCTION: Signal-recognition-particle assembly has a crucial role in targeting secretory proteins to the rough endoplasmic reticulum membrane. {ECO:0000256|PIRNR:PIRNR038995}.	68.833	605	tr|A0A178U844|A0A178U844_ARATH;tr|Q9FH46|Q9FH46_ARATH;tr|A0A654GEA1|A0A654GEA1_ARATH	515;515;515	tr|A0A178U844|A0A178U844_ARATH Signal recognition particle subunit SRP68 OS=Arabidopsis thaliana OX=3702 GN=AXX17_At5g61470 PE=3 SV=1;tr|Q9FH46|Q9FH46_ARATH Signal recognition particle subunit SRP68 OS=Arabidopsis thaliana OX=3702 GN=At5g61970 PE=1 SV=1;tr	tr|A0A178U844|A0A178U844_ARATH	515	515	S	HATGIMEEERAPENLSNRMSTISLNNTAAQV	61.48	54.584	APENLS(1)NR	APENLS(55)NR	6	2	-0.25618		81174		90509	Quantified	GO:0006614(BP:SRP-dependent cotranslational protein targeting to membrane);GO:0005786(CC:signal recognition particle, endoplasmic reticulum targeting);GO:0008312(MF:7S RNA binding);GO:0030942(MF:endoplasmic reticulum signal peptide binding);GO:0005047(MF:signal recognition particle binding)			Mitochondrial;Nuclear	PF16969(RNA-binding signal recognition particle 68)
A0A178U844	Signal recognition particle subunit SRP68	AXX17_At5g61470	FUNCTION: Signal-recognition-particle assembly has a crucial role in targeting secretory proteins to the rough endoplasmic reticulum membrane. {ECO:0000256|PIRNR:PIRNR038995}.	68.833	605	tr|A0A178U844|A0A178U844_ARATH;tr|Q9FH46|Q9FH46_ARATH;tr|A0A654GEA1|A0A654GEA1_ARATH	297;297;297	tr|A0A178U844|A0A178U844_ARATH Signal recognition particle subunit SRP68 OS=Arabidopsis thaliana OX=3702 GN=AXX17_At5g61470 PE=3 SV=1;tr|Q9FH46|Q9FH46_ARATH Signal recognition particle subunit SRP68 OS=Arabidopsis thaliana OX=3702 GN=At5g61970 PE=1 SV=1;tr	tr|A0A178U844|A0A178U844_ARATH	297	297	S	RVSILKAQELEKELQSPTAESLPAEKKLTIF	52.863	34.779	ELQS(0.943)PT(0.051)AES(0.006)LPAEK	ELQS(13)PT(-13)AES(-22)LPAEK	4	2	-0.95037	185340	167850		182140	Quantified	GO:0006614(BP:SRP-dependent cotranslational protein targeting to membrane);GO:0005786(CC:signal recognition particle, endoplasmic reticulum targeting);GO:0008312(MF:7S RNA binding);GO:0030942(MF:endoplasmic reticulum signal peptide binding);GO:0005047(MF:signal recognition particle binding)			Mitochondrial;Nuclear	PF16969(RNA-binding signal recognition particle 68)
A0A178U848	Reverse transcriptase domain-containing protein	AXX17_ATUG01550		167.83	1520	tr|A0A178U848|A0A178U848_ARATH	83	tr|A0A178U848|A0A178U848_ARATH Reverse transcriptase domain-containing protein OS=Arabidopsis thaliana OX=3702 GN=AXX17_ATUG01550 PE=4 SV=1	tr|A0A178U848|A0A178U848_ARATH	83	83	S	LSKASSQAASRPSSLSIAPTSPRELSKDMAS	39.166	39.166	PS(0.006)S(0.024)LS(0.958)IAPT(0.006)S(0.006)PR	PS(-22)S(-16)LS(16)IAPT(-22)S(-22)PR	5	2	-1.1839		287680	190660	118510	Quantified				PlasmaMembrane	PF13966(zinc-binding in reverse transcriptase);PF14111(Domain of unknown function (DUF4283));PF00078(Reverse transcriptase (RNA-dependent DNA polymerase))
A0A178U8A7	Protein OBERON	AXX17_At5g46700	FUNCTION: Probable transcription factor. {ECO:0000256|PIRNR:PIRNR025218}.	64.943	573	tr|A0A178U8A7|A0A178U8A7_ARATH;sp|Q9LUB7|OBE2_ARATH	556;557	tr|A0A178U8A7|A0A178U8A7_ARATH Protein OBERON OS=Arabidopsis thaliana OX=3702 GN=AXX17_At5g46700 PE=4 SV=1;sp|Q9LUB7|OBE2_ARATH Protein OBERON 2 OS=Arabidopsis thaliana OX=3702 GN=OBE2 PE=1 SV=1	tr|A0A178U8A7|A0A178U8A7_ARATH	556	556	S	MMYSKIRDLLQGYNLSPKVDPQSNERNPFRS	113.34	113.34	DLLQGYNLS(1)PK	DLLQGY(-67)NLS(67)PK	9	2	-0.95863	275590	255570	326160	150340	Quantified	GO:0005634(CC:nucleus);GO:0046872(MF:metal ion binding)			Nuclear	PF07227(PHD - plant homeodomain finger protein);PF16312(Coiled-coil region of Oberon)
A0A178U8C2	RAPTOR2	AXX17_At5g00860		121.37	1093	tr|A0A178U8C2|A0A178U8C2_ARATH;tr|A0A1P8BAT5|A0A1P8BAT5_ARATH;tr|A0A1P8BAR8|A0A1P8BAR8_ARATH;tr|A0A1P8BAS5|A0A1P8BAS5_ARATH;tr|A0A654FXE4|A0A654FXE4_ARATH;tr|A0A1P8BAT3|A0A1P8BAT3_ARATH;tr|A0A178UA01|A0A178UA01_ARATH;sp|Q9LZW9|RTOR2_ARATH;tr|A0A178UAD6|A0A178UAD6_ARATH	758;758;755;757;758;758;758;754;205	tr|A0A178U8C2|A0A178U8C2_ARATH RAPTOR2 OS=Arabidopsis thaliana OX=3702 GN=AXX17_At5g00860 PE=4 SV=1;tr|A0A1P8BAT5|A0A1P8BAT5_ARATH Regulatory-associated protein of TOR 2 (RAPTOR2) OS=Arabidopsis thaliana OX=3702 GN=RAPTOR2 PE=1 SV=1;tr|A0A1P8BAR8|A0A1P8BAR	tr|A0A178U8C2|A0A178U8C2_ARATH	758	758	S	TSIVASSDMGSLTRASPDSQPVAREGRISSS	47.361	45.939	AS(0.999)PDS(0.001)QPVAR	AS(30)PDS(-30)QPVAR	2	2	-0.59077			116820	117960	Quantified	GO:0031929(BP:TOR signaling);GO:0031931(CC:TORC1 complex)			PlasmaMembrane	PF14538(Raptor N-terminal CASPase like domain)
A0A178U8C2	RAPTOR2	AXX17_At5g00860		121.37	1093	tr|A0A178U8C2|A0A178U8C2_ARATH;tr|A0A1P8BAT5|A0A1P8BAT5_ARATH;tr|A0A1P8BAR8|A0A1P8BAR8_ARATH;tr|A0A1P8BAS5|A0A1P8BAS5_ARATH;tr|A0A654FXE4|A0A654FXE4_ARATH;tr|A0A1P8BAT3|A0A1P8BAT3_ARATH;tr|A0A178UA01|A0A178UA01_ARATH;sp|Q9LZW9|RTOR2_ARATH	45;45;45;45;45;45;45;45	tr|A0A178U8C2|A0A178U8C2_ARATH RAPTOR2 OS=Arabidopsis thaliana OX=3702 GN=AXX17_At5g00860 PE=4 SV=1;tr|A0A1P8BAT5|A0A1P8BAT5_ARATH Regulatory-associated protein of TOR 2 (RAPTOR2) OS=Arabidopsis thaliana OX=3702 GN=RAPTOR2 PE=1 SV=1;tr|A0A1P8BAR8|A0A1P8BAR	tr|A0A178U8C2|A0A178U8C2_ARATH	45	45	S	CASSAHDDSRVSIIASPRVASSSYENLSAAT	92.428	92.428	VSIIAS(1)PR	VS(-46)IIAS(46)PR	6	2	0.34061	227640	190200	196530	202120	Quantified	GO:0031929(BP:TOR signaling);GO:0031931(CC:TORC1 complex)			PlasmaMembrane	PF14538(Raptor N-terminal CASPase like domain)
A0A178U8F8	CASP-like protein	AXX17_At5g62360		32.611	297	tr|A0A178U8F8|A0A178U8F8_ARATH;sp|Q501G6|CSPLY_ARATH	43;43	tr|A0A178U8F8|A0A178U8F8_ARATH CASP-like protein OS=Arabidopsis thaliana OX=3702 GN=AXX17_At5g62360 PE=3 SV=1;sp|Q501G6|CSPLY_ARATH CASP-like protein 4A2 OS=Arabidopsis thaliana OX=3702 GN=At5g62820 PE=2 SV=1	tr|A0A178U8F8|A0A178U8F8_ARATH	43	43	S	SPLSDAGDLPESRYVSPEGSPFKIENPKSIV	44.82	44.82	Y(0.002)VS(0.991)PEGS(0.008)PFK	Y(-28)VS(21)PEGS(-21)PFK	3	2	-2.1185		41392			Quantified	GO:0016021(CC:integral component of membrane);GO:0005886(CC:plasma membrane)			PlasmaMembrane	PF04535(Domain of unknown function (DUF588))
A0A178U8F8	CASP-like protein	AXX17_At5g62360		32.611	297	tr|A0A178U8F8|A0A178U8F8_ARATH;sp|Q501G6|CSPLY_ARATH	22;22	tr|A0A178U8F8|A0A178U8F8_ARATH CASP-like protein OS=Arabidopsis thaliana OX=3702 GN=AXX17_At5g62360 PE=3 SV=1;sp|Q501G6|CSPLY_ARATH CASP-like protein 4A2 OS=Arabidopsis thaliana OX=3702 GN=At5g62820 PE=2 SV=1	tr|A0A178U8F8|A0A178U8F8_ARATH	22	22	S	ASSNSEAQSYNESPHSPLRFHSPLSDAGDLP	4.5975	4.5975	T(0.087)AS(0.093)S(0.106)NS(0.103)EAQS(0.103)Y(0.101)NES(0.168)PHS(0.239)PLR	T(-4.4)AS(-4.1)S(-3.5)NS(-3.7)EAQS(-3.7)Y(-3.7)NES(-1.5)PHS(1.5)PLR	17	3	4.855					Identified	GO:0016021(CC:integral component of membrane);GO:0005886(CC:plasma membrane)			PlasmaMembrane	PF04535(Domain of unknown function (DUF588))
A0A178U8H7	BTR1S	AXX17_At5g03870		33.834	313	tr|A0A178U8H7|A0A178U8H7_ARATH;sp|Q9LZ82|BTR1_ARATH;tr|A0A5S9Y1L5|A0A5S9Y1L5_ARATH;tr|A0A178U9H2|A0A178U9H2_ARATH;tr|A0A178UAS1|A0A178UAS1_ARATH	11;11;11;11;11	tr|A0A178U8H7|A0A178U8H7_ARATH BTR1S OS=Arabidopsis thaliana OX=3702 GN=AXX17_At5g03870 PE=4 SV=1;sp|Q9LZ82|BTR1_ARATH Protein BTR1 OS=Arabidopsis thaliana OX=3702 GN=BTR1 PE=1 SV=1;tr|A0A5S9Y1L5|A0A5S9Y1L5_ARATH Uncharacterized protein OS=Arabidopsis thal	tr|A0A178U8H7|A0A178U8H7_ARATH	11	11	S	_____MESTESYAAGSPEELAKRSPEPHDSS	152.59	119.43	MESTESYAAGS(1)PEELAK	MES(-100)T(-97)ES(-86)Y(-69)AAGS(69)PEELAK	11	2	0.50602	4541700	3228900	6770900	2897700	Quantified	GO:0003723(MF:RNA binding)			Nuclear	PF00013(KH domain)
A0A178U8H7	BTR1S	AXX17_At5g03870		33.834	313	tr|A0A178U8H7|A0A178U8H7_ARATH;sp|Q9LZ82|BTR1_ARATH;tr|A0A5S9Y1L5|A0A5S9Y1L5_ARATH;tr|A0A178U9H2|A0A178U9H2_ARATH;tr|A0A178UAS1|A0A178UAS1_ARATH	30;30;30;30;30	tr|A0A178U8H7|A0A178U8H7_ARATH BTR1S OS=Arabidopsis thaliana OX=3702 GN=AXX17_At5g03870 PE=4 SV=1;sp|Q9LZ82|BTR1_ARATH Protein BTR1 OS=Arabidopsis thaliana OX=3702 GN=BTR1 PE=1 SV=1;tr|A0A5S9Y1L5|A0A5S9Y1L5_ARATH Uncharacterized protein OS=Arabidopsis thal	tr|A0A178U8H7|A0A178U8H7_ARATH	30	30	S	LAKRSPEPHDSSEADSAEKPTHIRFLVSNAA	69.712	69.712	SPEPHDS(0.001)S(0.004)EADS(0.987)AEKPT(0.008)HIR	S(-63)PEPHDS(-31)S(-23)EADS(21)AEKPT(-21)HIR	12	4	1.9813	857590	468960	1371200	582530	Quantified	GO:0003723(MF:RNA binding)			Nuclear	PF00013(KH domain)
A0A178U8H7	BTR1S	AXX17_At5g03870		33.834	313	tr|A0A178U8H7|A0A178U8H7_ARATH;sp|Q9LZ82|BTR1_ARATH;tr|A0A5S9Y1L5|A0A5S9Y1L5_ARATH;tr|A0A178U9H2|A0A178U9H2_ARATH;tr|A0A178UAS1|A0A178UAS1_ARATH	19;19;19;19;19	tr|A0A178U8H7|A0A178U8H7_ARATH BTR1S OS=Arabidopsis thaliana OX=3702 GN=AXX17_At5g03870 PE=4 SV=1;sp|Q9LZ82|BTR1_ARATH Protein BTR1 OS=Arabidopsis thaliana OX=3702 GN=BTR1 PE=1 SV=1;tr|A0A5S9Y1L5|A0A5S9Y1L5_ARATH Uncharacterized protein OS=Arabidopsis thal	tr|A0A178U8H7|A0A178U8H7_ARATH	19	19	S	TESYAAGSPEELAKRSPEPHDSSEADSAEKP	288.89	207.73	RS(1)PEPHDS(0.005)S(0.995)EADSAEKPTHIR	RS(70)PEPHDS(-23)S(23)EADS(-47)AEKPT(-110)HIR	2	4	2.8708	2665700	2414100	6556000	2113100	Quantified	GO:0003723(MF:RNA binding)			Nuclear	PF00013(KH domain)
A0A178U8H7	BTR1S	AXX17_At5g03870		33.834	313	tr|A0A178U8H7|A0A178U8H7_ARATH;sp|Q9LZ82|BTR1_ARATH;tr|A0A5S9Y1L5|A0A5S9Y1L5_ARATH;tr|A0A178U9H2|A0A178U9H2_ARATH;tr|A0A178UAS1|A0A178UAS1_ARATH	25;25;25;25;25	tr|A0A178U8H7|A0A178U8H7_ARATH BTR1S OS=Arabidopsis thaliana OX=3702 GN=AXX17_At5g03870 PE=4 SV=1;sp|Q9LZ82|BTR1_ARATH Protein BTR1 OS=Arabidopsis thaliana OX=3702 GN=BTR1 PE=1 SV=1;tr|A0A5S9Y1L5|A0A5S9Y1L5_ARATH Uncharacterized protein OS=Arabidopsis thal	tr|A0A178U8H7|A0A178U8H7_ARATH	25	25	S	GSPEELAKRSPEPHDSSEADSAEKPTHIRFL	123.14	30.248	RS(0.715)PEPHDS(0.645)S(0.645)EADS(0.982)AEKPT(0.013)HIR	RS(0.96)PEPHDS(0)S(0)EADS(18)AEKPT(-19)HIR	8	4	4.8829		1072300	1371200		Quantified	GO:0003723(MF:RNA binding)			Nuclear	PF00013(KH domain)
A0A178U8H7	BTR1S	AXX17_At5g03870		33.834	313	tr|A0A178U8H7|A0A178U8H7_ARATH;sp|Q9LZ82|BTR1_ARATH;tr|A0A5S9Y1L5|A0A5S9Y1L5_ARATH;tr|A0A178U9H2|A0A178U9H2_ARATH;tr|A0A178UAS1|A0A178UAS1_ARATH	26;26;26;26;26	tr|A0A178U8H7|A0A178U8H7_ARATH BTR1S OS=Arabidopsis thaliana OX=3702 GN=AXX17_At5g03870 PE=4 SV=1;sp|Q9LZ82|BTR1_ARATH Protein BTR1 OS=Arabidopsis thaliana OX=3702 GN=BTR1 PE=1 SV=1;tr|A0A5S9Y1L5|A0A5S9Y1L5_ARATH Uncharacterized protein OS=Arabidopsis thal	tr|A0A178U8H7|A0A178U8H7_ARATH	26	26	S	SPEELAKRSPEPHDSSEADSAEKPTHIRFLV	207.73	207.73	RS(1)PEPHDS(0.005)S(0.995)EADSAEKPTHIR	RS(70)PEPHDS(-23)S(23)EADS(-47)AEKPT(-110)HIR	9	4	2.8708	647970		2282400	340400	Quantified	GO:0003723(MF:RNA binding)			Nuclear	PF00013(KH domain)
A0A178U8I5	XBAT33	At5g07270		28.049	257	tr|A0A178U8I5|A0A178U8I5_ARATH;tr|A0A178U7E4|A0A178U7E4_ARATH;tr|A0A178U6J8|A0A178U6J8_ARATH;sp|Q4FE45|XB33_ARATH	211;226;467;467	tr|A0A178U8I5|A0A178U8I5_ARATH XBAT33 OS=Arabidopsis thaliana OX=3702 GN=At5g07270 PE=4 SV=1;tr|A0A178U7E4|A0A178U7E4_ARATH XBAT33 OS=Arabidopsis thaliana OX=3702 GN=At5g07270 PE=4 SV=1;tr|A0A178U6J8|A0A178U6J8_ARATH XBAT33 OS=Arabidopsis thaliana OX=3702	tr|A0A178U8I5|A0A178U8I5_ARATH	211	211	S	FETHGTERHSEEHVESSPSRTTTEQEKIEEG	94.507	94.507	HSEEHVES(0.593)S(0.395)PS(0.012)R	HS(-58)EEHVES(1.8)S(-1.8)PS(-17)R	8	3	-0.49558			9016.9		Quantified	GO:0016567(BP:protein ubiquitination);GO:0005737(CC:cytoplasm);GO:0008270(MF:zinc ion binding);GO:0016874(MF:ligase activity);GO:0004842(MF:ubiquitin-protein transferase activity)			Extracellular
A0A178U8M3	Protein kinase domain-containing protein	AXX17_At5g02540		47.005	420	tr|A0A178U8M3|A0A178U8M3_ARATH;sp|Q9LZF8|PCRK2_ARATH	17;17	tr|A0A178U8M3|A0A178U8M3_ARATH Protein kinase domain-containing protein OS=Arabidopsis thaliana OX=3702 GN=AXX17_At5g02540 PE=1 SV=1;sp|Q9LZF8|PCRK2_ARATH Serine/threonine-protein kinase PCRK2 OS=Arabidopsis thaliana OX=3702 GN=PCRK2 PE=1 SV=1	tr|A0A178U8M3|A0A178U8M3_ARATH	17	17	S	KCFLFPLGDKKDEQRSPKPVSPTSNFSDVNK	55.604	32.113	S(0.862)PKPVS(0.131)PT(0.005)S(0.001)NFS(0.001)DVNK	S(8.2)PKPVS(-8.2)PT(-23)S(-29)NFS(-31)DVNK	1	3	4.3341	16903		26501	20270	Quantified	GO:0005524(MF:ATP binding);GO:0004672(MF:protein kinase activity)			Cytoplasmic;Mitochondrial	PF00069(Protein kinase domain)
A0A178U8M3	Protein kinase domain-containing protein	AXX17_At5g02540		47.005	420	tr|A0A178U8M3|A0A178U8M3_ARATH;sp|Q9LZF8|PCRK2_ARATH	22;22	tr|A0A178U8M3|A0A178U8M3_ARATH Protein kinase domain-containing protein OS=Arabidopsis thaliana OX=3702 GN=AXX17_At5g02540 PE=1 SV=1;sp|Q9LZF8|PCRK2_ARATH Serine/threonine-protein kinase PCRK2 OS=Arabidopsis thaliana OX=3702 GN=PCRK2 PE=1 SV=1	tr|A0A178U8M3|A0A178U8M3_ARATH	22	22	S	PLGDKKDEQRSPKPVSPTSNFSDVNKSGSDF	61.867	61.867	S(0.041)PKPVS(0.893)PT(0.065)S(0.001)NFSDVNK	S(-13)PKPVS(11)PT(-11)S(-29)NFS(-49)DVNK	6	3	5.3472	118320	99233	182330	121280	Quantified	GO:0005524(MF:ATP binding);GO:0004672(MF:protein kinase activity)			Cytoplasmic;Mitochondrial	PF00069(Protein kinase domain)
A0A178U8M3	Protein kinase domain-containing protein	AXX17_At5g02540		47.005	420	tr|A0A178U8M3|A0A178U8M3_ARATH;sp|Q9LZF8|PCRK2_ARATH	38;38	tr|A0A178U8M3|A0A178U8M3_ARATH Protein kinase domain-containing protein OS=Arabidopsis thaliana OX=3702 GN=AXX17_At5g02540 PE=1 SV=1;sp|Q9LZF8|PCRK2_ARATH Serine/threonine-protein kinase PCRK2 OS=Arabidopsis thaliana OX=3702 GN=PCRK2 PE=1 SV=1	tr|A0A178U8M3|A0A178U8M3_ARATH	38	38	S	PTSNFSDVNKSGSDFSPRDVSGTSTVSSTGR	45.939	45.939	S(0.02)GS(0.072)DFS(0.908)PR	S(-17)GS(-11)DFS(11)PR	6	2	0.20522				319610	Quantified	GO:0005524(MF:ATP binding);GO:0004672(MF:protein kinase activity)			Cytoplasmic;Mitochondrial	PF00069(Protein kinase domain)
A0A178U8M3	Protein kinase domain-containing protein	AXX17_At5g02540		47.005	420	tr|A0A178U8M3|A0A178U8M3_ARATH;sp|Q9LZF8|PCRK2_ARATH	385;385	tr|A0A178U8M3|A0A178U8M3_ARATH Protein kinase domain-containing protein OS=Arabidopsis thaliana OX=3702 GN=AXX17_At5g02540 PE=1 SV=1;sp|Q9LZF8|PCRK2_ARATH Serine/threonine-protein kinase PCRK2 OS=Arabidopsis thaliana OX=3702 GN=PCRK2 PE=1 SV=1	tr|A0A178U8M3|A0A178U8M3_ARATH	385	385	S	SPGNGGKKPQLVPLKSQETSRVEEGKNKKVL	57.003	57.003	KPQLVPLKS(0.999)QET(0.001)SR	KPQLVPLKS(31)QET(-31)S(-34)R	9	3	3.1623	39702	37889	34135		Quantified	GO:0005524(MF:ATP binding);GO:0004672(MF:protein kinase activity)			Cytoplasmic;Mitochondrial	PF00069(Protein kinase domain)
A0A178U8M3	Protein kinase domain-containing protein	AXX17_At5g02540		47.005	420	tr|A0A178U8M3|A0A178U8M3_ARATH;sp|Q9LZF8|PCRK2_ARATH	49;49	tr|A0A178U8M3|A0A178U8M3_ARATH Protein kinase domain-containing protein OS=Arabidopsis thaliana OX=3702 GN=AXX17_At5g02540 PE=1 SV=1;sp|Q9LZF8|PCRK2_ARATH Serine/threonine-protein kinase PCRK2 OS=Arabidopsis thaliana OX=3702 GN=PCRK2 PE=1 SV=1	tr|A0A178U8M3|A0A178U8M3_ARATH	49	49	S	GSDFSPRDVSGTSTVSSTGRNSNTSMSAREN	63.79	34.338	DVS(0.001)GT(0.001)S(0.029)T(0.051)VS(0.528)S(0.196)T(0.196)GR	DVS(-28)GT(-26)S(-13)T(-10)VS(4.3)S(-4.3)T(-4.3)GR	9	2	0.45656		44745			Quantified	GO:0005524(MF:ATP binding);GO:0004672(MF:protein kinase activity)			Cytoplasmic;Mitochondrial	PF00069(Protein kinase domain)
A0A178U8M3	Protein kinase domain-containing protein	AXX17_At5g02540		47.005	420	tr|A0A178U8M3|A0A178U8M3_ARATH;sp|Q9LZF8|PCRK2_ARATH	370;370	tr|A0A178U8M3|A0A178U8M3_ARATH Protein kinase domain-containing protein OS=Arabidopsis thaliana OX=3702 GN=AXX17_At5g02540 PE=1 SV=1;sp|Q9LZF8|PCRK2_ARATH Serine/threonine-protein kinase PCRK2 OS=Arabidopsis thaliana OX=3702 GN=PCRK2 PE=1 SV=1	tr|A0A178U8M3|A0A178U8M3_ARATH	370	370	S	MSEVLEMVTKIVEASSPGNGGKKPQLVPLKS	69.641	69.641	IVEAS(0.093)S(0.907)PGNGGK	IVEAS(-9.9)S(9.9)PGNGGK	6	2	-0.4681				217190	Quantified	GO:0005524(MF:ATP binding);GO:0004672(MF:protein kinase activity)			Cytoplasmic;Mitochondrial	PF00069(Protein kinase domain)
A0A178U8T0	Hsp81.3	AXX17_At5g55180		80.051	699	tr|A0A178U8T0|A0A178U8T0_ARATH;sp|P51818|HS903_ARATH;tr|A0A5S9YGS6|A0A5S9YGS6_ARATH;sp|P55737|HS902_ARATH;tr|F4K6B6|F4K6B6_ARATH;tr|A0A5S9YEY8|A0A5S9YEY8_ARATH;tr|A0A654GBL6|A0A654GBL6_ARATH;tr|A0A178UQ52|A0A178UQ52_ARATH;sp|O03986|HS904_ARATH;tr|A0A178ULZ9|A0A178ULZ9_ARATH	288;288;288;288;317;288;288;288;288;288	tr|A0A178U8T0|A0A178U8T0_ARATH Hsp81.3 OS=Arabidopsis thaliana OX=3702 GN=AXX17_At5g55180 PE=3 SV=1;sp|P51818|HS903_ARATH Heat shock protein 90-3 OS=Arabidopsis thaliana OX=3702 GN=HSP90-3 PE=1 SV=2;tr|A0A5S9YGS6|A0A5S9YGS6_ARATH HATPase_c domain-containin	tr|A0A178U8T0|A0A178U8T0_ARATH;tr|A0A178ULZ9|A0A178ULZ9_ARATH	288;288	288	S	EEINKEEYAAFYKSLSNDWEEHLAVKHFSVE	23.779	23.779	S(0.202)LS(0.798)NDWEEHLAVK	S(-6)LS(6)NDWEEHLAVK	3	2	2.2697			79994		Quantified	GO:0006457(BP:protein folding);GO:0005524(MF:ATP binding);GO:0051082(MF:unfolded protein binding)	ath:AT5G56010(HSP81-3)	ath04141(Protein processing in endoplasmic reticulum )	Cytoplasmic	PF00183(Hsp90 protein);PF02518(Histidine kinase-, DNA gyrase B-, and HSP90-like ATPase)
A0A178U8T0	Hsp81.3	AXX17_At5g55180		80.051	699	tr|A0A178U8T0|A0A178U8T0_ARATH;sp|P51818|HS903_ARATH;tr|A0A5S9YGS6|A0A5S9YGS6_ARATH;sp|P55737|HS902_ARATH;tr|F4K6B6|F4K6B6_ARATH;tr|A0A5S9YEY8|A0A5S9YEY8_ARATH;tr|A0A178ULZ9|A0A178ULZ9_ARATH	255;255;255;255;284;255;255	tr|A0A178U8T0|A0A178U8T0_ARATH Hsp81.3 OS=Arabidopsis thaliana OX=3702 GN=AXX17_At5g55180 PE=3 SV=1;sp|P51818|HS903_ARATH Heat shock protein 90-3 OS=Arabidopsis thaliana OX=3702 GN=HSP90-3 PE=1 SV=2;tr|A0A5S9YGS6|A0A5S9YGS6_ARATH HATPase_c domain-containin	tr|A0A178U8T0|A0A178U8T0_ARATH;tr|A0A178ULZ9|A0A178ULZ9_ARATH	255;255	255	S	EKEKEEKKKKKIKEVSHEWDLVNKQKPIWMR	32.6	32.6	IKEVS(1)HEWDLVNK	IKEVS(33)HEWDLVNK	5	3	3.4356			55128		Quantified	GO:0006457(BP:protein folding);GO:0005524(MF:ATP binding);GO:0051082(MF:unfolded protein binding)	ath:AT5G56010(HSP81-3)	ath04141(Protein processing in endoplasmic reticulum )	Cytoplasmic	PF00183(Hsp90 protein);PF02518(Histidine kinase-, DNA gyrase B-, and HSP90-like ATPase)
A0A178U8T0	Hsp81.3	AXX17_At5g55180		80.051	699	tr|A0A178U8T0|A0A178U8T0_ARATH;sp|P51818|HS903_ARATH;tr|A0A5S9YGS6|A0A5S9YGS6_ARATH;sp|P55737|HS902_ARATH;tr|F4K6B6|F4K6B6_ARATH;tr|A0A5S9YEY8|A0A5S9YEY8_ARATH;tr|A0A654GBL6|A0A654GBL6_ARATH;tr|A0A178UQ52|A0A178UQ52_ARATH;sp|O03986|HS904_ARATH;tr|Q8GRU8|Q8GRU8_ARATH;tr|Q56WE0|Q56WE0_ARATH;sp|P27323|HS901_ARATH;tr|A0A5S9YDN3|A0A5S9YDN3_ARATH;tr|A0A178UIU1|A0A178UIU1_ARATH;tr|A0A178ULZ9|A0A178ULZ9_…	424;424;424;424;453;424;424;424;424;265;98;425;430;430;424	tr|A0A178U8T0|A0A178U8T0_ARATH Hsp81.3 OS=Arabidopsis thaliana OX=3702 GN=AXX17_At5g55180 PE=3 SV=1;sp|P51818|HS903_ARATH Heat shock protein 90-3 OS=Arabidopsis thaliana OX=3702 GN=HSP90-3 PE=1 SV=2;tr|A0A5S9YGS6|A0A5S9YGS6_ARATH HATPase_c domain-containin	tr|A0A178U8T0|A0A178U8T0_ARATH;tr|A0A178ULZ9|A0A178ULZ9_ARATH	424;424	424	S	YEAFSKNLKLGIHEDSQNRTKIAELLRYHST	55.578	55.578	LGIHEDS(1)QNR	LGIHEDS(56)QNR	7	2	0.24248		101060	117270		Quantified	GO:0006457(BP:protein folding);GO:0005524(MF:ATP binding);GO:0051082(MF:unfolded protein binding)	ath:AT5G56010(HSP81-3)	ath04141(Protein processing in endoplasmic reticulum )	Cytoplasmic	PF00183(Hsp90 protein);PF02518(Histidine kinase-, DNA gyrase B-, and HSP90-like ATPase)
A0A178U8T0	Hsp81.3	AXX17_At5g55180		80.051	699	tr|A0A178U8T0|A0A178U8T0_ARATH;sp|P51818|HS903_ARATH;tr|A0A5S9YGS6|A0A5S9YGS6_ARATH;sp|P55737|HS902_ARATH;tr|F4K6B6|F4K6B6_ARATH;tr|A0A5S9YEY8|A0A5S9YEY8_ARATH;tr|A0A654GBL6|A0A654GBL6_ARATH;tr|A0A178UQ52|A0A178UQ52_ARATH;sp|O03986|HS904_ARATH;tr|Q8GRU8|Q8GRU8_ARATH;tr|A0A178ULZ9|A0A178ULZ9_ARATH	219;219;219;219;248;219;219;219;219;219;219	tr|A0A178U8T0|A0A178U8T0_ARATH Hsp81.3 OS=Arabidopsis thaliana OX=3702 GN=AXX17_At5g55180 PE=3 SV=1;sp|P51818|HS903_ARATH Heat shock protein 90-3 OS=Arabidopsis thaliana OX=3702 GN=HSP90-3 PE=1 SV=2;tr|A0A5S9YGS6|A0A5S9YGS6_ARATH HATPase_c domain-containin	tr|A0A178U8T0|A0A178U8T0_ARATH;tr|A0A178ULZ9|A0A178ULZ9_ARATH	219;219	219	S	YPISLWIEKTIEKEISDDEEEEEKKDEEGKV	60.734	46.447	EIS(1)DDEEEEEK	EIS(46)DDEEEEEK	3	2	1.228	64436		60232		Quantified	GO:0006457(BP:protein folding);GO:0005524(MF:ATP binding);GO:0051082(MF:unfolded protein binding)	ath:AT5G56010(HSP81-3)	ath04141(Protein processing in endoplasmic reticulum )	Cytoplasmic	PF00183(Hsp90 protein);PF02518(Histidine kinase-, DNA gyrase B-, and HSP90-like ATPase)
A0A178U8T2	KCA1	AXX17_At5g10130		141.05	1273	tr|A0A178U8T2|A0A178U8T2_ARATH;tr|A0A5S9Y3B2|A0A5S9Y3B2_ARATH	674;674	tr|A0A178U8T2|A0A178U8T2_ARATH KCA1 OS=Arabidopsis thaliana OX=3702 GN=AXX17_At5g10130 PE=3 SV=1;tr|A0A5S9Y3B2|A0A5S9Y3B2_ARATH Kinesin motor domain-containing protein OS=Arabidopsis thaliana OX=3702 GN=C24_LOCUS21732 PE=4 SV=1	tr|A0A178U8T2|A0A178U8T2_ARATH	674	674	S	SMAVSTQVLSPSLRASPNIQPANVNSRGEGY	74.62	74.62	AS(1)PNIQPANVNSR	AS(68)PNIQPANVNS(-68)R	2	2	0.30978	960640	981690	1064000	793390	Quantified	GO:0009904(BP:chloroplast accumulation movement);GO:0007018(BP:microtubule-based movement);GO:0005623(CC:cell);GO:0005524(MF:ATP binding);GO:0008017(MF:microtubule binding);GO:0003777(MF:microtubule motor activity)			Nuclear	PF00225(Kinesin motor domain)
A0A178U8W2	Ckl8	AXX17_At5g41320		54.428	480	tr|A0A178U8W2|A0A178U8W2_ARATH;sp|Q9LSX4|CKL8_ARATH	393;393	tr|A0A178U8W2|A0A178U8W2_ARATH Ckl8 OS=Arabidopsis thaliana OX=3702 GN=AXX17_At5g41320 PE=3 SV=1;sp|Q9LSX4|CKL8_ARATH Casein kinase 1-like protein 8 OS=Arabidopsis thaliana OX=3702 GN=CKL8 PE=2 SV=1	tr|A0A178U8W2|A0A178U8W2_ARATH	393	393	S	DTTPQNYERVERPISSTRHASSSRKAVVSSV	47.361	47.361	VERPIS(0.464)S(0.464)T(0.072)R	VERPIS(0)S(0)T(-8.1)R	7	2	-2.0784					Identified	GO:0005524(MF:ATP binding);GO:0004674(MF:protein serine/threonine kinase activity)			Cytoplasmic;Mitochondrial;Nuclear	PF00069(Protein kinase domain)
A0A178U8W2	Ckl8	AXX17_At5g41320		54.428	480	tr|A0A178U8W2|A0A178U8W2_ARATH;sp|Q9LSX4|CKL8_ARATH	354;354	tr|A0A178U8W2|A0A178U8W2_ARATH Ckl8 OS=Arabidopsis thaliana OX=3702 GN=AXX17_At5g41320 PE=3 SV=1;sp|Q9LSX4|CKL8_ARATH Casein kinase 1-like protein 8 OS=Arabidopsis thaliana OX=3702 GN=CKL8 PE=2 SV=1	tr|A0A178U8W2|A0A178U8W2_ARATH	354	354	S	DRFSGALEAYARRNGSGSGVVQADRSRPRTS	57.279	57.279	NGS(0.982)GS(0.018)GVVQADR	NGS(17)GS(-17)GVVQADR	3	2	-2.3564		22900	33389		Quantified	GO:0005524(MF:ATP binding);GO:0004674(MF:protein serine/threonine kinase activity)			Cytoplasmic;Mitochondrial;Nuclear	PF00069(Protein kinase domain)
A0A178U8W2	Ckl8	AXX17_At5g41320		54.428	480	tr|A0A178U8W2|A0A178U8W2_ARATH;sp|Q9LSX4|CKL8_ARATH	448;448	tr|A0A178U8W2|A0A178U8W2_ARATH Ckl8 OS=Arabidopsis thaliana OX=3702 GN=AXX17_At5g41320 PE=3 SV=1;sp|Q9LSX4|CKL8_ARATH Casein kinase 1-like protein 8 OS=Arabidopsis thaliana OX=3702 GN=CKL8 PE=2 SV=1	tr|A0A178U8W2|A0A178U8W2_ARATH	448	448	S	TAQRTQLVPDPTTRPSSSSFTRAAPSRTARD	23.149	7.6476	T(0.029)QLVPDPT(0.165)T(0.165)RPS(0.165)S(0.165)S(0.103)S(0.103)FT(0.103)R	T(-7.5)QLVPDPT(0)T(0)RPS(0)S(0)S(-2)S(-2)FT(-2)R	12	3	3.3658					Identified	GO:0005524(MF:ATP binding);GO:0004674(MF:protein serine/threonine kinase activity)			Cytoplasmic;Mitochondrial;Nuclear	PF00069(Protein kinase domain)
A0A178U8W2	Ckl8	AXX17_At5g41320		54.428	480	tr|A0A178U8W2|A0A178U8W2_ARATH;sp|Q9LSX4|CKL8_ARATH	449;449	tr|A0A178U8W2|A0A178U8W2_ARATH Ckl8 OS=Arabidopsis thaliana OX=3702 GN=AXX17_At5g41320 PE=3 SV=1;sp|Q9LSX4|CKL8_ARATH Casein kinase 1-like protein 8 OS=Arabidopsis thaliana OX=3702 GN=CKL8 PE=2 SV=1	tr|A0A178U8W2|A0A178U8W2_ARATH	449	449	S	AQRTQLVPDPTTRPSSSSFTRAAPSRTARDI	23.149	7.6476	T(0.029)QLVPDPT(0.165)T(0.165)RPS(0.165)S(0.165)S(0.103)S(0.103)FT(0.103)R	T(-7.5)QLVPDPT(0)T(0)RPS(0)S(0)S(-2)S(-2)FT(-2)R	13	3	3.3658					Identified	GO:0005524(MF:ATP binding);GO:0004674(MF:protein serine/threonine kinase activity)			Cytoplasmic;Mitochondrial;Nuclear	PF00069(Protein kinase domain)
A0A178U8W2	Ckl8	AXX17_At5g41320		54.428	480	tr|A0A178U8W2|A0A178U8W2_ARATH;sp|Q9LSX4|CKL8_ARATH	445;445	tr|A0A178U8W2|A0A178U8W2_ARATH Ckl8 OS=Arabidopsis thaliana OX=3702 GN=AXX17_At5g41320 PE=3 SV=1;sp|Q9LSX4|CKL8_ARATH Casein kinase 1-like protein 8 OS=Arabidopsis thaliana OX=3702 GN=CKL8 PE=2 SV=1	tr|A0A178U8W2|A0A178U8W2_ARATH	445	445	T	RSSTAQRTQLVPDPTTRPSSSSFTRAAPSRT	23.149	7.6476	T(0.029)QLVPDPT(0.165)T(0.165)RPS(0.165)S(0.165)S(0.103)S(0.103)FT(0.103)R	T(-7.5)QLVPDPT(0)T(0)RPS(0)S(0)S(-2)S(-2)FT(-2)R	9	3	3.3658					Identified	GO:0005524(MF:ATP binding);GO:0004674(MF:protein serine/threonine kinase activity)			Cytoplasmic;Mitochondrial;Nuclear	PF00069(Protein kinase domain)
A0A178U8W2	Ckl8	AXX17_At5g41320		54.428	480	tr|A0A178U8W2|A0A178U8W2_ARATH;sp|Q9LSX4|CKL8_ARATH	392;392	tr|A0A178U8W2|A0A178U8W2_ARATH Ckl8 OS=Arabidopsis thaliana OX=3702 GN=AXX17_At5g41320 PE=3 SV=1;sp|Q9LSX4|CKL8_ARATH Casein kinase 1-like protein 8 OS=Arabidopsis thaliana OX=3702 GN=CKL8 PE=2 SV=1	tr|A0A178U8W2|A0A178U8W2_ARATH	392	392	S	KDTTPQNYERVERPISSTRHASSSRKAVVSS	47.361	47.361	VERPIS(0.464)S(0.464)T(0.072)R	VERPIS(0)S(0)T(-8.1)R	6	2	-2.0784					Identified	GO:0005524(MF:ATP binding);GO:0004674(MF:protein serine/threonine kinase activity)			Cytoplasmic;Mitochondrial;Nuclear	PF00069(Protein kinase domain)
A0A178U8W2	Ckl8	AXX17_At5g41320		54.428	480	tr|A0A178U8W2|A0A178U8W2_ARATH;sp|Q9LSX4|CKL8_ARATH	451;451	tr|A0A178U8W2|A0A178U8W2_ARATH Ckl8 OS=Arabidopsis thaliana OX=3702 GN=AXX17_At5g41320 PE=3 SV=1;sp|Q9LSX4|CKL8_ARATH Casein kinase 1-like protein 8 OS=Arabidopsis thaliana OX=3702 GN=CKL8 PE=2 SV=1	tr|A0A178U8W2|A0A178U8W2_ARATH	451	451	S	RTQLVPDPTTRPSSSSFTRAAPSRTARDITL	23.149	23.149	T(0.001)QLVPDPT(0.143)T(0.143)RPS(0.143)S(0.143)S(0.143)S(0.143)FT(0.143)R	T(-23)QLVPDPT(0)T(0)RPS(0)S(0)S(0)S(0)FT(0)R	15	3	1.94					Identified	GO:0005524(MF:ATP binding);GO:0004674(MF:protein serine/threonine kinase activity)			Cytoplasmic;Mitochondrial;Nuclear	PF00069(Protein kinase domain)
A0A178U8W2	Ckl8	AXX17_At5g41320		54.428	480	tr|A0A178U8W2|A0A178U8W2_ARATH;sp|Q9LSX4|CKL8_ARATH	444;444	tr|A0A178U8W2|A0A178U8W2_ARATH Ckl8 OS=Arabidopsis thaliana OX=3702 GN=AXX17_At5g41320 PE=3 SV=1;sp|Q9LSX4|CKL8_ARATH Casein kinase 1-like protein 8 OS=Arabidopsis thaliana OX=3702 GN=CKL8 PE=2 SV=1	tr|A0A178U8W2|A0A178U8W2_ARATH	444	444	T	GRSSTAQRTQLVPDPTTRPSSSSFTRAAPSR	23.149	7.6476	T(0.029)QLVPDPT(0.165)T(0.165)RPS(0.165)S(0.165)S(0.103)S(0.103)FT(0.103)R	T(-7.5)QLVPDPT(0)T(0)RPS(0)S(0)S(-2)S(-2)FT(-2)R	8	3	3.3658					Identified	GO:0005524(MF:ATP binding);GO:0004674(MF:protein serine/threonine kinase activity)			Cytoplasmic;Mitochondrial;Nuclear	PF00069(Protein kinase domain)
A0A178U8W2	Ckl8	AXX17_At5g41320		54.428	480	tr|A0A178U8W2|A0A178U8W2_ARATH;sp|Q9LSX4|CKL8_ARATH	450;450	tr|A0A178U8W2|A0A178U8W2_ARATH Ckl8 OS=Arabidopsis thaliana OX=3702 GN=AXX17_At5g41320 PE=3 SV=1;sp|Q9LSX4|CKL8_ARATH Casein kinase 1-like protein 8 OS=Arabidopsis thaliana OX=3702 GN=CKL8 PE=2 SV=1	tr|A0A178U8W2|A0A178U8W2_ARATH	450	450	S	QRTQLVPDPTTRPSSSSFTRAAPSRTARDIT	23.149	23.149	T(0.001)QLVPDPT(0.143)T(0.143)RPS(0.143)S(0.143)S(0.143)S(0.143)FT(0.143)R	T(-23)QLVPDPT(0)T(0)RPS(0)S(0)S(0)S(0)FT(0)R	14	3	1.94					Identified	GO:0005524(MF:ATP binding);GO:0004674(MF:protein serine/threonine kinase activity)			Cytoplasmic;Mitochondrial;Nuclear	PF00069(Protein kinase domain)
A0A178U8W2	Ckl8	AXX17_At5g41320		54.428	480	tr|A0A178U8W2|A0A178U8W2_ARATH;sp|Q9LSX4|CKL8_ARATH	453;453	tr|A0A178U8W2|A0A178U8W2_ARATH Ckl8 OS=Arabidopsis thaliana OX=3702 GN=AXX17_At5g41320 PE=3 SV=1;sp|Q9LSX4|CKL8_ARATH Casein kinase 1-like protein 8 OS=Arabidopsis thaliana OX=3702 GN=CKL8 PE=2 SV=1	tr|A0A178U8W2|A0A178U8W2_ARATH	453	453	T	QLVPDPTTRPSSSSFTRAAPSRTARDITLQS	23.149	22.796	T(0.001)QLVPDPT(0.137)T(0.137)RPS(0.137)S(0.137)S(0.137)S(0.137)FT(0.178)R	T(-23)QLVPDPT(-1.1)T(-1.1)RPS(-1.1)S(-1.1)S(-1.1)S(-1.1)FT(1.1)R	17	3	3.281					Identified	GO:0005524(MF:ATP binding);GO:0004674(MF:protein serine/threonine kinase activity)			Cytoplasmic;Mitochondrial;Nuclear	PF00069(Protein kinase domain)
A0A178U8Z1	Vacuolar protein-sorting-associated protein 36	AXX17_At5g04370		49.033	440	tr|A0A178U8Z1|A0A178U8Z1_ARATH;sp|Q9FF81|VPS36_ARATH	155;155	tr|A0A178U8Z1|A0A178U8Z1_ARATH Vacuolar protein-sorting-associated protein 36 OS=Arabidopsis thaliana OX=3702 GN=AXX17_At5g04370 PE=3 SV=1;sp|Q9FF81|VPS36_ARATH Vacuolar protein sorting-associated protein 36 OS=Arabidopsis thaliana OX=3702 GN=VPS36 PE=1 SV	tr|A0A178U8Z1|A0A178U8Z1_ARATH	155	155	S	RAWEEEEKSESETSKSGSGTVAQGLYGNDGT	41.186	31.381	S(0.458)GS(0.458)GT(0.083)VAQGLYGNDGTVR	S(0)GS(0)GT(-7.4)VAQGLY(-30)GNDGT(-31)VR	1	2	-0.98718					Identified	GO:0032509(BP:endosome transport via multivesicular body sorting pathway);GO:0000814(CC:ESCRT II complex);GO:0032266(MF:phosphatidylinositol-3-phosphate binding);GO:0043130(MF:ubiquitin binding)	ath:AT5G04920()	ath04144(Endocytosis )	Chloroplast	PF04157(EAP30/Vps36 family);PF11605(Vacuolar protein sorting protein 36 Vps36)
A0A178U8Z1	Vacuolar protein-sorting-associated protein 36	AXX17_At5g04370		49.033	440	tr|A0A178U8Z1|A0A178U8Z1_ARATH;sp|Q9FF81|VPS36_ARATH	157;157	tr|A0A178U8Z1|A0A178U8Z1_ARATH Vacuolar protein-sorting-associated protein 36 OS=Arabidopsis thaliana OX=3702 GN=AXX17_At5g04370 PE=3 SV=1;sp|Q9FF81|VPS36_ARATH Vacuolar protein sorting-associated protein 36 OS=Arabidopsis thaliana OX=3702 GN=VPS36 PE=1 SV	tr|A0A178U8Z1|A0A178U8Z1_ARATH	157	157	S	WEEEEKSESETSKSGSGTVAQGLYGNDGTVR	41.186	31.381	S(0.458)GS(0.458)GT(0.083)VAQGLYGNDGTVR	S(0)GS(0)GT(-7.4)VAQGLY(-30)GNDGT(-31)VR	3	2	-0.98718					Identified	GO:0032509(BP:endosome transport via multivesicular body sorting pathway);GO:0000814(CC:ESCRT II complex);GO:0032266(MF:phosphatidylinositol-3-phosphate binding);GO:0043130(MF:ubiquitin binding)	ath:AT5G04920()	ath04144(Endocytosis )	Chloroplast	PF04157(EAP30/Vps36 family);PF11605(Vacuolar protein sorting protein 36 Vps36)
A0A178U8Z1	Vacuolar protein-sorting-associated protein 36	AXX17_At5g04370		49.033	440	tr|A0A178U8Z1|A0A178U8Z1_ARATH;sp|Q9FF81|VPS36_ARATH	159;159	tr|A0A178U8Z1|A0A178U8Z1_ARATH Vacuolar protein-sorting-associated protein 36 OS=Arabidopsis thaliana OX=3702 GN=AXX17_At5g04370 PE=3 SV=1;sp|Q9FF81|VPS36_ARATH Vacuolar protein sorting-associated protein 36 OS=Arabidopsis thaliana OX=3702 GN=VPS36 PE=1 SV	tr|A0A178U8Z1|A0A178U8Z1_ARATH	159	159	T	EEEKSESETSKSGSGTVAQGLYGNDGTVRMV	41.186	41.186	S(0.333)GS(0.333)GT(0.333)VAQGLYGNDGTVR	S(0)GS(0)GT(0)VAQGLY(-38)GNDGT(-41)VR	5	2	-4.0897					Identified	GO:0032509(BP:endosome transport via multivesicular body sorting pathway);GO:0000814(CC:ESCRT II complex);GO:0032266(MF:phosphatidylinositol-3-phosphate binding);GO:0043130(MF:ubiquitin binding)	ath:AT5G04920()	ath04144(Endocytosis )	Chloroplast	PF04157(EAP30/Vps36 family);PF11605(Vacuolar protein sorting protein 36 Vps36)
A0A178U920	Protein kinase domain-containing protein	AXX17_At5g00040		45.588	410	tr|A0A178U920|A0A178U920_ARATH;sp|Q8GXZ3|PBL8_ARATH	394;394	tr|A0A178U920|A0A178U920_ARATH Protein kinase domain-containing protein OS=Arabidopsis thaliana OX=3702 GN=AXX17_At5g00040 PE=3 SV=1;sp|Q8GXZ3|PBL8_ARATH Probable serine/threonine-protein kinase PBL8 OS=Arabidopsis thaliana OX=3702 GN=PBL8 PE=1 SV=1	tr|A0A178U920|A0A178U920_ARATH	394	394	S	HRRFAKNVGPGAICRSPNPNYSPGGPAACRV	49.155	49.155	S(1)PNPNYSPGGPAACR	S(35)PNPNY(-35)S(-39)PGGPAACR	1	2	-0.40844	289360		341940	268390	Quantified	GO:0005524(MF:ATP binding);GO:0004674(MF:protein serine/threonine kinase activity)			Mitochondrial;Nuclear	PF07714(Protein tyrosine kinase)
A0A178U920	Protein kinase domain-containing protein	AXX17_At5g00040		45.588	410	tr|A0A178U920|A0A178U920_ARATH;sp|Q8GXZ3|PBL8_ARATH	400;400	tr|A0A178U920|A0A178U920_ARATH Protein kinase domain-containing protein OS=Arabidopsis thaliana OX=3702 GN=AXX17_At5g00040 PE=3 SV=1;sp|Q8GXZ3|PBL8_ARATH Probable serine/threonine-protein kinase PBL8 OS=Arabidopsis thaliana OX=3702 GN=PBL8 PE=1 SV=1	tr|A0A178U920|A0A178U920_ARATH	400	400	S	NVGPGAICRSPNPNYSPGGPAACRVR_____	28.328	20.112	S(0.023)PNPNY(0.106)S(0.871)PGGPAACR	S(-16)PNPNY(-9.1)S(9.1)PGGPAACR	7	2	1.8322	119990	68306	95512	71576	Quantified	GO:0005524(MF:ATP binding);GO:0004674(MF:protein serine/threonine kinase activity)			Mitochondrial;Nuclear	PF07714(Protein tyrosine kinase)
A0A178U920	Protein kinase domain-containing protein	AXX17_At5g00040		45.588	410	tr|A0A178U920|A0A178U920_ARATH;sp|Q8GXZ3|PBL8_ARATH	38;38	tr|A0A178U920|A0A178U920_ARATH Protein kinase domain-containing protein OS=Arabidopsis thaliana OX=3702 GN=AXX17_At5g00040 PE=3 SV=1;sp|Q8GXZ3|PBL8_ARATH Probable serine/threonine-protein kinase PBL8 OS=Arabidopsis thaliana OX=3702 GN=PBL8 PE=1 SV=1	tr|A0A178U920|A0A178U920_ARATH	38	38	T	QKKHSRSVSDLSDPSTPRFRDDSRTPISYAQ	80.128	74.733	SVS(0.001)DLS(0.998)DPS(0.35)T(0.651)PR	S(-46)VS(-32)DLS(27)DPS(-2.7)T(2.7)PR	10	2	-0.67051	177850		255410		Quantified	GO:0005524(MF:ATP binding);GO:0004674(MF:protein serine/threonine kinase activity)			Mitochondrial;Nuclear	PF07714(Protein tyrosine kinase)
A0A178U920	Protein kinase domain-containing protein	AXX17_At5g00040		45.588	410	tr|A0A178U920|A0A178U920_ARATH;sp|Q8GXZ3|PBL8_ARATH	37;37	tr|A0A178U920|A0A178U920_ARATH Protein kinase domain-containing protein OS=Arabidopsis thaliana OX=3702 GN=AXX17_At5g00040 PE=3 SV=1;sp|Q8GXZ3|PBL8_ARATH Probable serine/threonine-protein kinase PBL8 OS=Arabidopsis thaliana OX=3702 GN=PBL8 PE=1 SV=1	tr|A0A178U920|A0A178U920_ARATH	37	37	S	LQKKHSRSVSDLSDPSTPRFRDDSRTPISYA	115.35	84.58	S(0.016)VS(0.984)DLS(0.003)DPS(0.733)T(0.264)PR	S(-18)VS(18)DLS(-24)DPS(4.5)T(-4.5)PR	9	2	3.7109	201580		119100		Quantified	GO:0005524(MF:ATP binding);GO:0004674(MF:protein serine/threonine kinase activity)			Mitochondrial;Nuclear	PF07714(Protein tyrosine kinase)
A0A178U920	Protein kinase domain-containing protein	AXX17_At5g00040		45.588	410	tr|A0A178U920|A0A178U920_ARATH;sp|Q8GXZ3|PBL8_ARATH	34;34	tr|A0A178U920|A0A178U920_ARATH Protein kinase domain-containing protein OS=Arabidopsis thaliana OX=3702 GN=AXX17_At5g00040 PE=3 SV=1;sp|Q8GXZ3|PBL8_ARATH Probable serine/threonine-protein kinase PBL8 OS=Arabidopsis thaliana OX=3702 GN=PBL8 PE=1 SV=1	tr|A0A178U920|A0A178U920_ARATH	34	34	S	AQQLQKKHSRSVSDLSDPSTPRFRDDSRTPI	80.128	80.128	SVSDLS(1)DPS(0.429)T(0.571)PR	S(-46)VS(-37)DLS(37)DPS(-1.2)T(1.2)PR	6	2	-1.0303	177850		100480	164090	Quantified	GO:0005524(MF:ATP binding);GO:0004674(MF:protein serine/threonine kinase activity)			Mitochondrial;Nuclear	PF07714(Protein tyrosine kinase)
A0A178U920	Protein kinase domain-containing protein	AXX17_At5g00040		45.588	410	tr|A0A178U920|A0A178U920_ARATH;sp|Q8GXZ3|PBL8_ARATH	31;31	tr|A0A178U920|A0A178U920_ARATH Protein kinase domain-containing protein OS=Arabidopsis thaliana OX=3702 GN=AXX17_At5g00040 PE=3 SV=1;sp|Q8GXZ3|PBL8_ARATH Probable serine/threonine-protein kinase PBL8 OS=Arabidopsis thaliana OX=3702 GN=PBL8 PE=1 SV=1	tr|A0A178U920|A0A178U920_ARATH	31	31	S	QAQAQQLQKKHSRSVSDLSDPSTPRFRDDSR	84.58	84.58	S(0.016)VS(0.984)DLS(0.003)DPS(0.733)T(0.264)PR	S(-18)VS(18)DLS(-24)DPS(4.5)T(-4.5)PR	3	2	3.7109			472260		Quantified	GO:0005524(MF:ATP binding);GO:0004674(MF:protein serine/threonine kinase activity)			Mitochondrial;Nuclear	PF07714(Protein tyrosine kinase)
A0A178U920	Protein kinase domain-containing protein	AXX17_At5g00040		45.588	410	tr|A0A178U920|A0A178U920_ARATH;sp|Q8GXZ3|PBL8_ARATH	14;14	tr|A0A178U920|A0A178U920_ARATH Protein kinase domain-containing protein OS=Arabidopsis thaliana OX=3702 GN=AXX17_At5g00040 PE=3 SV=1;sp|Q8GXZ3|PBL8_ARATH Probable serine/threonine-protein kinase PBL8 OS=Arabidopsis thaliana OX=3702 GN=PBL8 PE=1 SV=1	tr|A0A178U920|A0A178U920_ARATH	14	14	T	__MGNCGTRDEAAVFTPQAQAQQLQKKHSRS	55.754	52.863	DEAAVFT(1)PQAQAQQLQK	DEAAVFT(53)PQAQAQQLQK	7	2	-2.3682			161960	67953	Quantified	GO:0005524(MF:ATP binding);GO:0004674(MF:protein serine/threonine kinase activity)			Mitochondrial;Nuclear	PF07714(Protein tyrosine kinase)
A0A178U920	Protein kinase domain-containing protein	AXX17_At5g00040		45.588	410	tr|A0A178U920|A0A178U920_ARATH;sp|Q8GXZ3|PBL8_ARATH	233;233	tr|A0A178U920|A0A178U920_ARATH Protein kinase domain-containing protein OS=Arabidopsis thaliana OX=3702 GN=AXX17_At5g00040 PE=3 SV=1;sp|Q8GXZ3|PBL8_ARATH Probable serine/threonine-protein kinase PBL8 OS=Arabidopsis thaliana OX=3702 GN=PBL8 PE=1 SV=1	tr|A0A178U920|A0A178U920_ARATH	233	233	S	FGLAKAGPQGDETHVSTRVMGTYGYAAPEYV	110.06	110.06	AGPQGDET(0.003)HVS(0.973)T(0.025)R	AGPQGDET(-25)HVS(16)T(-16)R	11	2	-1.5184	331260	292720	337900	263630	Quantified	GO:0005524(MF:ATP binding);GO:0004674(MF:protein serine/threonine kinase activity)			Mitochondrial;Nuclear	PF07714(Protein tyrosine kinase)
A0A178U978	Nop domain-containing protein	AXX17_At5g27060		58.554	531	tr|A0A178U978|A0A178U978_ARATH;tr|A0A5S9Y7T0|A0A5S9Y7T0_ARATH;sp|O04658|NOP5A_ARATH	67;67;67	tr|A0A178U978|A0A178U978_ARATH Nop domain-containing protein OS=Arabidopsis thaliana OX=3702 GN=AXX17_At5g27060 PE=3 SV=1;tr|A0A5S9Y7T0|A0A5S9Y7T0_ARATH NOSIC domain-containing protein OS=Arabidopsis thaliana OX=3702 GN=C24_LOCUS23325 PE=3 SV=1;sp|O04658|N	tr|A0A178U978|A0A178U978_ARATH	67	67	T	NTAEALEAVAKLLEGTPSKGLRKFLKANCVG	70.389	70.389	LLEGT(0.974)PS(0.026)K	LLEGT(16)PS(-16)K	5	2	-0.07865	27980	35550			Quantified	GO:0005730(CC:nucleolus);GO:0005829(CC:cytosol);GO:0009506(CC:plasmodesma);GO:0003677(MF:DNA binding)			Nuclear	PF08156(NOP5NT (NUC127) domain);PF01798(snoRNA binding domain, fibrillarin)
A0A178U984	Uncharacterized protein	AXX17_At5g47480		69.548	614	tr|A0A178U984|A0A178U984_ARATH;sp|Q9FKB6|Y5880_ARATH	518;518	tr|A0A178U984|A0A178U984_ARATH Uncharacterized protein OS=Arabidopsis thaliana OX=3702 GN=AXX17_At5g47480 PE=3 SV=1;sp|Q9FKB6|Y5880_ARATH BTB/POZ domain-containing protein At5g48800 OS=Arabidopsis thaliana OX=3702 GN=At5g48800 PE=2 SV=1	tr|A0A178U984|A0A178U984_ARATH	518	518	T	QQQQSWRINSGALSATMSPKDNYASLRRENR	79.889	79.889	INSGALS(0.062)AT(0.469)MS(0.469)PK	INS(-55)GALS(-8.8)AT(0)MS(0)PK	9	2	-0.61107				19095	Quantified	GO:0009416(BP:response to light stimulus);GO:0016567(BP:protein ubiquitination);GO:0005886(CC:plasma membrane);GO:0004871(NA:NA)			Nuclear	PF03000(NPH3 family);PF00651(BTB/POZ domain)
A0A178U984	Uncharacterized protein	AXX17_At5g47480		69.548	614	tr|A0A178U984|A0A178U984_ARATH;sp|Q9FKB6|Y5880_ARATH	195;195	tr|A0A178U984|A0A178U984_ARATH Uncharacterized protein OS=Arabidopsis thaliana OX=3702 GN=AXX17_At5g47480 PE=3 SV=1;sp|Q9FKB6|Y5880_ARATH BTB/POZ domain-containing protein At5g48800 OS=Arabidopsis thaliana OX=3702 GN=At5g48800 PE=2 SV=1	tr|A0A178U984|A0A178U984_ARATH	195	195	S	AIASKACAEQIASSFSRLEYSSSGRLHMSRQ	63.766	63.766	ACAEQIAS(0.041)S(0.48)FS(0.48)R	ACAEQIAS(-11)S(0)FS(0)R	11	2	-0.17047					Identified	GO:0009416(BP:response to light stimulus);GO:0016567(BP:protein ubiquitination);GO:0005886(CC:plasma membrane);GO:0004871(NA:NA)			Nuclear	PF03000(NPH3 family);PF00651(BTB/POZ domain)
A0A178U984	Uncharacterized protein	AXX17_At5g47480		69.548	614	tr|A0A178U984|A0A178U984_ARATH;sp|Q9FKB6|Y5880_ARATH	512;512	tr|A0A178U984|A0A178U984_ARATH Uncharacterized protein OS=Arabidopsis thaliana OX=3702 GN=AXX17_At5g47480 PE=3 SV=1;sp|Q9FKB6|Y5880_ARATH BTB/POZ domain-containing protein At5g48800 OS=Arabidopsis thaliana OX=3702 GN=At5g48800 PE=2 SV=1	tr|A0A178U984|A0A178U984_ARATH	512	512	S	EPKPKQQQQQSWRINSGALSATMSPKDNYAS	45.459	45.459	INS(0.999)GALS(0.02)AT(0.061)MS(0.92)PK	INS(33)GALS(-17)AT(-12)MS(12)PK	3	2	0.87586	27301		46975		Quantified	GO:0009416(BP:response to light stimulus);GO:0016567(BP:protein ubiquitination);GO:0005886(CC:plasma membrane);GO:0004871(NA:NA)			Nuclear	PF03000(NPH3 family);PF00651(BTB/POZ domain)
A0A178U984	Uncharacterized protein	AXX17_At5g47480		69.548	614	tr|A0A178U984|A0A178U984_ARATH;sp|Q9FKB6|Y5880_ARATH	516;516	tr|A0A178U984|A0A178U984_ARATH Uncharacterized protein OS=Arabidopsis thaliana OX=3702 GN=AXX17_At5g47480 PE=3 SV=1;sp|Q9FKB6|Y5880_ARATH BTB/POZ domain-containing protein At5g48800 OS=Arabidopsis thaliana OX=3702 GN=At5g48800 PE=2 SV=1	tr|A0A178U984|A0A178U984_ARATH	516	516	S	KQQQQQSWRINSGALSATMSPKDNYASLRRE	63.212	63.212	INSGALS(0.909)AT(0.336)MS(0.755)PK	INS(-45)GALS(8.6)AT(-4.3)MS(4.3)PK	7	2	1.0372	21133		27114	19095	Quantified	GO:0009416(BP:response to light stimulus);GO:0016567(BP:protein ubiquitination);GO:0005886(CC:plasma membrane);GO:0004871(NA:NA)			Nuclear	PF03000(NPH3 family);PF00651(BTB/POZ domain)
A0A178U984	Uncharacterized protein	AXX17_At5g47480		69.548	614	tr|A0A178U984|A0A178U984_ARATH;sp|Q9FKB6|Y5880_ARATH	507;507	tr|A0A178U984|A0A178U984_ARATH Uncharacterized protein OS=Arabidopsis thaliana OX=3702 GN=AXX17_At5g47480 PE=3 SV=1;sp|Q9FKB6|Y5880_ARATH BTB/POZ domain-containing protein At5g48800 OS=Arabidopsis thaliana OX=3702 GN=At5g48800 PE=2 SV=1	tr|A0A178U984|A0A178U984_ARATH	507	507	S	SYSDEEPKPKQQQQQSWRINSGALSATMSPK	102.55	57.032	QQQQQS(1)WR	QQQQQS(57)WR	6	2	-0.91234			28950	33001	Quantified	GO:0009416(BP:response to light stimulus);GO:0016567(BP:protein ubiquitination);GO:0005886(CC:plasma membrane);GO:0004871(NA:NA)			Nuclear	PF03000(NPH3 family);PF00651(BTB/POZ domain)
A0A178U984	Uncharacterized protein	AXX17_At5g47480		69.548	614	tr|A0A178U984|A0A178U984_ARATH;sp|Q9FKB6|Y5880_ARATH	193;193	tr|A0A178U984|A0A178U984_ARATH Uncharacterized protein OS=Arabidopsis thaliana OX=3702 GN=AXX17_At5g47480 PE=3 SV=1;sp|Q9FKB6|Y5880_ARATH BTB/POZ domain-containing protein At5g48800 OS=Arabidopsis thaliana OX=3702 GN=At5g48800 PE=2 SV=1	tr|A0A178U984|A0A178U984_ARATH	193	193	S	IDAIASKACAEQIASSFSRLEYSSSGRLHMS	70.552	70.552	ACAEQIAS(0.025)S(0.699)FS(0.276)R	ACAEQIAS(-14)S(4)FS(-4)R	9	2	-0.35648	120630			92230	Quantified	GO:0009416(BP:response to light stimulus);GO:0016567(BP:protein ubiquitination);GO:0005886(CC:plasma membrane);GO:0004871(NA:NA)			Nuclear	PF03000(NPH3 family);PF00651(BTB/POZ domain)
A0A178U984	Uncharacterized protein	AXX17_At5g47480		69.548	614	tr|A0A178U984|A0A178U984_ARATH;sp|Q9FKB6|Y5880_ARATH	201;201	tr|A0A178U984|A0A178U984_ARATH Uncharacterized protein OS=Arabidopsis thaliana OX=3702 GN=AXX17_At5g47480 PE=3 SV=1;sp|Q9FKB6|Y5880_ARATH BTB/POZ domain-containing protein At5g48800 OS=Arabidopsis thaliana OX=3702 GN=At5g48800 PE=2 SV=1	tr|A0A178U984|A0A178U984_ARATH	201	201	S	CAEQIASSFSRLEYSSSGRLHMSRQVKSSGD	104.39	97.277	LEYS(0.001)S(0.5)S(0.5)GR	LEY(-39)S(-29)S(0)S(0)GR	5	2	0.59903					Identified	GO:0009416(BP:response to light stimulus);GO:0016567(BP:protein ubiquitination);GO:0005886(CC:plasma membrane);GO:0004871(NA:NA)			Nuclear	PF03000(NPH3 family);PF00651(BTB/POZ domain)
A0A178U984	Uncharacterized protein	AXX17_At5g47480		69.548	614	tr|A0A178U984|A0A178U984_ARATH;sp|Q9FKB6|Y5880_ARATH	202;202	tr|A0A178U984|A0A178U984_ARATH Uncharacterized protein OS=Arabidopsis thaliana OX=3702 GN=AXX17_At5g47480 PE=3 SV=1;sp|Q9FKB6|Y5880_ARATH BTB/POZ domain-containing protein At5g48800 OS=Arabidopsis thaliana OX=3702 GN=At5g48800 PE=2 SV=1	tr|A0A178U984|A0A178U984_ARATH	202	202	S	AEQIASSFSRLEYSSSGRLHMSRQVKSSGDG	111.61	111.61	LEYS(0.002)S(0.26)S(0.738)GR	LEY(-56)S(-26)S(-4.5)S(4.5)GR	6	2	1.842			455900		Quantified	GO:0009416(BP:response to light stimulus);GO:0016567(BP:protein ubiquitination);GO:0005886(CC:plasma membrane);GO:0004871(NA:NA)			Nuclear	PF03000(NPH3 family);PF00651(BTB/POZ domain)
A0A178U984	Uncharacterized protein	AXX17_At5g47480		69.548	614	tr|A0A178U984|A0A178U984_ARATH;sp|Q9FKB6|Y5880_ARATH	520;520	tr|A0A178U984|A0A178U984_ARATH Uncharacterized protein OS=Arabidopsis thaliana OX=3702 GN=AXX17_At5g47480 PE=3 SV=1;sp|Q9FKB6|Y5880_ARATH BTB/POZ domain-containing protein At5g48800 OS=Arabidopsis thaliana OX=3702 GN=At5g48800 PE=2 SV=1	tr|A0A178U984|A0A178U984_ARATH	520	520	S	QQSWRINSGALSATMSPKDNYASLRRENREL	117.03	45.459	INS(0.999)GALS(0.02)AT(0.061)MS(0.92)PK	INS(33)GALS(-17)AT(-12)MS(12)PK	11	2	0.87586	332420	242990	291410	277610	Quantified	GO:0009416(BP:response to light stimulus);GO:0016567(BP:protein ubiquitination);GO:0005886(CC:plasma membrane);GO:0004871(NA:NA)			Nuclear	PF03000(NPH3 family);PF00651(BTB/POZ domain)
A0A178U984	Uncharacterized protein	AXX17_At5g47480		69.548	614	tr|A0A178U984|A0A178U984_ARATH;sp|Q9FKB6|Y5880_ARATH	492;492	tr|A0A178U984|A0A178U984_ARATH Uncharacterized protein OS=Arabidopsis thaliana OX=3702 GN=AXX17_At5g47480 PE=3 SV=1;sp|Q9FKB6|Y5880_ARATH BTB/POZ domain-containing protein At5g48800 OS=Arabidopsis thaliana OX=3702 GN=At5g48800 PE=2 SV=1	tr|A0A178U984|A0A178U984_ARATH	492	492	S	VLYFEQLKLRSSLCSSYSDEEPKPKQQQQQS	66.66	66.66	SS(0.001)LCS(0.056)S(0.586)Y(0.024)S(0.333)DEEPKPK	S(-33)S(-30)LCS(-10)S(2.4)Y(-14)S(-2.4)DEEPKPK	6	2	-1.7004			566070		Quantified	GO:0009416(BP:response to light stimulus);GO:0016567(BP:protein ubiquitination);GO:0005886(CC:plasma membrane);GO:0004871(NA:NA)			Nuclear	PF03000(NPH3 family);PF00651(BTB/POZ domain)
A0A178U984	Uncharacterized protein	AXX17_At5g47480		69.548	614	tr|A0A178U984|A0A178U984_ARATH;sp|Q9FKB6|Y5880_ARATH	494;494	tr|A0A178U984|A0A178U984_ARATH Uncharacterized protein OS=Arabidopsis thaliana OX=3702 GN=AXX17_At5g47480 PE=3 SV=1;sp|Q9FKB6|Y5880_ARATH BTB/POZ domain-containing protein At5g48800 OS=Arabidopsis thaliana OX=3702 GN=At5g48800 PE=2 SV=1	tr|A0A178U984|A0A178U984_ARATH	494	494	S	YFEQLKLRSSLCSSYSDEEPKPKQQQQQSWR	40.533	38.668	S(0.001)S(0.001)LCS(0.227)S(0.227)Y(0.038)S(0.506)DEEPKPK	S(-26)S(-26)LCS(-3.5)S(-3.5)Y(-11)S(3.5)DEEPKPK	8	3	3.6101			69706		Quantified	GO:0009416(BP:response to light stimulus);GO:0016567(BP:protein ubiquitination);GO:0005886(CC:plasma membrane);GO:0004871(NA:NA)			Nuclear	PF03000(NPH3 family);PF00651(BTB/POZ domain)
A0A178U984	Uncharacterized protein	AXX17_At5g47480		69.548	614	tr|A0A178U984|A0A178U984_ARATH;sp|Q9FKB6|Y5880_ARATH	586;586	tr|A0A178U984|A0A178U984_ARATH Uncharacterized protein OS=Arabidopsis thaliana OX=3702 GN=AXX17_At5g47480 PE=3 SV=1;sp|Q9FKB6|Y5880_ARATH BTB/POZ domain-containing protein At5g48800 OS=Arabidopsis thaliana OX=3702 GN=At5g48800 PE=2 SV=1	tr|A0A178U984|A0A178U984_ARATH	586	586	S	SFSKKMGKLSFFGHSSSRGSSSPSKQSFRTD	55.604	55.604	LSFFGHS(0.083)S(0.526)S(0.391)R	LS(-46)FFGHS(-8)S(1.3)S(-1.3)R	8	2	0.66637				91715	Quantified	GO:0009416(BP:response to light stimulus);GO:0016567(BP:protein ubiquitination);GO:0005886(CC:plasma membrane);GO:0004871(NA:NA)			Nuclear	PF03000(NPH3 family);PF00651(BTB/POZ domain)
A0A178U9E3	PHOS32	AXX17_At5g53510		26.202	242	tr|A0A178U9E3|A0A178U9E3_ARATH;sp|Q8VYN9|PHO32_ARATH;tr|A0A654GB57|A0A654GB57_ARATH;tr|A0A1P8BH73|A0A1P8BH73_ARATH;tr|A0A1P8BH78|A0A1P8BH78_ARATH	21;21;21;21;21	tr|A0A178U9E3|A0A178U9E3_ARATH PHOS32 OS=Arabidopsis thaliana OX=3702 GN=AXX17_At5g53510 PE=4 SV=1;sp|Q8VYN9|PHO32_ARATH Universal stress protein PHOS32 OS=Arabidopsis thaliana OX=3702 GN=PHOS32 PE=1 SV=1;tr|A0A654GB57|A0A654GB57_ARATH Usp domain-containin	tr|A0A178U9E3|A0A178U9E3_ARATH	21	21	S	SDHPQLPNIKIHHPPSPRHSHHHHSSSTPSS	127.94	85.622	IHHPPS(1)PR	IHHPPS(86)PR	6	2	-1.3765	11619000	7775000	3848000	9627000	Quantified	GO:0006950(BP:response to stress);GO:0002238(BP:response to molecule of fungal origin);GO:0005886(CC:plasma membrane);GO:0009507(CC:chloroplast);GO:0005634(CC:nucleus);GO:0005829(CC:cytosol);GO:0005524(MF:ATP binding)			Cytoplasmic;Chloroplast;Nuclear	PF00582(Universal stress protein family)
A0A178U9S0	Mitogen-activated protein kinase	AXX17_At5g18840		64.911	567	tr|A0A178U9S0|A0A178U9S0_ARATH;sp|Q8W4J2|MPK16_ARATH	412;412	tr|A0A178U9S0|A0A178U9S0_ARATH Mitogen-activated protein kinase OS=Arabidopsis thaliana OX=3702 GN=AXX17_At5g18840 PE=4 SV=1;sp|Q8W4J2|MPK16_ARATH Mitogen-activated protein kinase 16 OS=Arabidopsis thaliana OX=3702 GN=MPK16 PE=2 SV=2	tr|A0A178U9S0|A0A178U9S0_ARATH	412	412	S	KNGTSHNPPERQQHASLPRACVLYSDNNHPV	81.335	81.335	QQHAS(1)LPR	QQHAS(81)LPR	5	2	-2.8796	739170	687020	674410	770660	Quantified	GO:0005524(MF:ATP binding);GO:0004707(MF:MAP kinase activity)			Cytoplasmic;Nuclear	PF00069(Protein kinase domain)
A0A178U9Y1	TIFY3B	AXX17_At5g20850		19.903	187	tr|A0A178U9Y1|A0A178U9Y1_ARATH;sp|Q9C5K8|TIF3B_ARATH	97;97	tr|A0A178U9Y1|A0A178U9Y1_ARATH TIFY3B OS=Arabidopsis thaliana OX=3702 GN=AXX17_At5g20850 PE=3 SV=1;sp|Q9C5K8|TIF3B_ARATH Protein TIFY 3B OS=Arabidopsis thaliana OX=3702 GN=TIFY3B PE=1 SV=1	tr|A0A178U9Y1|A0A178U9Y1_ARATH	97	97	S	RIAAKAMETKNSTSISPVSSPALNRAPSFSS	91.1	78.673	NST(0.001)S(0.006)IS(0.992)PVS(0.001)SPALNR	NS(-39)T(-32)S(-22)IS(22)PVS(-30)S(-34)PALNR	6	2	0.66455	241030	369410	167720	153730	Quantified	GO:1903507(BP:negative regulation of nucleic acid-templated transcription);GO:2000022(BP:regulation of jasmonic acid mediated signaling pathway);GO:0009611(BP:response to wounding);GO:0006355(BP:regulation of transcription, DNA-templated);GO:0031347(BP:regulation of defense response);GO:0005634(CC:nucleus);GO:0003714(MF:transcription corepressor activity);GO:0005515(MF:protein binding)			Nuclear	PF09425(Divergent CCT motif);PF06200(tify domain)
A0A178U9Y1	TIFY3B	AXX17_At5g20850		19.903	187	tr|A0A178U9Y1|A0A178U9Y1_ARATH;sp|Q9C5K8|TIF3B_ARATH	100;100	tr|A0A178U9Y1|A0A178U9Y1_ARATH TIFY3B OS=Arabidopsis thaliana OX=3702 GN=AXX17_At5g20850 PE=3 SV=1;sp|Q9C5K8|TIF3B_ARATH Protein TIFY 3B OS=Arabidopsis thaliana OX=3702 GN=TIFY3B PE=1 SV=1	tr|A0A178U9Y1|A0A178U9Y1_ARATH	100	100	S	AKAMETKNSTSISPVSSPALNRAPSFSSTSN	43.306	43.306	NSTSIS(0.001)PVS(0.499)S(0.499)PALNR	NS(-37)T(-35)S(-37)IS(-28)PVS(0)S(0)PALNR	9	2	-0.98888					Identified	GO:1903507(BP:negative regulation of nucleic acid-templated transcription);GO:2000022(BP:regulation of jasmonic acid mediated signaling pathway);GO:0009611(BP:response to wounding);GO:0006355(BP:regulation of transcription, DNA-templated);GO:0031347(BP:regulation of defense response);GO:0005634(CC:nucleus);GO:0003714(MF:transcription corepressor activity);GO:0005515(MF:protein binding)			Nuclear	PF09425(Divergent CCT motif);PF06200(tify domain)
A0A178U9Y1	TIFY3B	AXX17_At5g20850		19.903	187	tr|A0A178U9Y1|A0A178U9Y1_ARATH;sp|Q9C5K8|TIF3B_ARATH	101;101	tr|A0A178U9Y1|A0A178U9Y1_ARATH TIFY3B OS=Arabidopsis thaliana OX=3702 GN=AXX17_At5g20850 PE=3 SV=1;sp|Q9C5K8|TIF3B_ARATH Protein TIFY 3B OS=Arabidopsis thaliana OX=3702 GN=TIFY3B PE=1 SV=1	tr|A0A178U9Y1|A0A178U9Y1_ARATH	101	101	S	KAMETKNSTSISPVSSPALNRAPSFSSTSNV	70.831	28.626	NS(0.274)T(0.316)S(0.365)IS(0.064)PVS(0.231)S(0.749)PALNR	NS(-1.3)T(-0.65)S(0.65)IS(-9.4)PVS(-5.2)S(5.2)PALNR	10	2	-2.7782	207740	115850	167720		Quantified	GO:1903507(BP:negative regulation of nucleic acid-templated transcription);GO:2000022(BP:regulation of jasmonic acid mediated signaling pathway);GO:0009611(BP:response to wounding);GO:0006355(BP:regulation of transcription, DNA-templated);GO:0031347(BP:regulation of defense response);GO:0005634(CC:nucleus);GO:0003714(MF:transcription corepressor activity);GO:0005515(MF:protein binding)			Nuclear	PF09425(Divergent CCT motif);PF06200(tify domain)
A0A178U9Y1	TIFY3B	AXX17_At5g20850		19.903	187	tr|A0A178U9Y1|A0A178U9Y1_ARATH;sp|Q9C5K8|TIF3B_ARATH	95;95	tr|A0A178U9Y1|A0A178U9Y1_ARATH TIFY3B OS=Arabidopsis thaliana OX=3702 GN=AXX17_At5g20850 PE=3 SV=1;sp|Q9C5K8|TIF3B_ARATH Protein TIFY 3B OS=Arabidopsis thaliana OX=3702 GN=TIFY3B PE=1 SV=1	tr|A0A178U9Y1|A0A178U9Y1_ARATH	95	95	S	ILRIAAKAMETKNSTSISPVSSPALNRAPSF	45.826	45.826	NS(0.017)T(0.085)S(0.441)IS(0.417)PVS(0.027)S(0.013)PALNR	NS(-14)T(-7.2)S(0.24)IS(-0.24)PVS(-12)S(-15)PALNR	4	2	2.3647					Identified	GO:1903507(BP:negative regulation of nucleic acid-templated transcription);GO:2000022(BP:regulation of jasmonic acid mediated signaling pathway);GO:0009611(BP:response to wounding);GO:0006355(BP:regulation of transcription, DNA-templated);GO:0031347(BP:regulation of defense response);GO:0005634(CC:nucleus);GO:0003714(MF:transcription corepressor activity);GO:0005515(MF:protein binding)			Nuclear	PF09425(Divergent CCT motif);PF06200(tify domain)
A0A178UA34	S10_plectin domain-containing protein	AXX17_At5g51530		19.551	179	tr|A0A178UA34|A0A178UA34_ARATH;sp|Q9LTF2|RS103_ARATH;tr|Q0WWM0|Q0WWM0_ARATH	110;110;110	tr|A0A178UA34|A0A178UA34_ARATH S10_plectin domain-containing protein OS=Arabidopsis thaliana OX=3702 GN=AXX17_At5g51530 PE=4 SV=1;sp|Q9LTF2|RS103_ARATH 40S ribosomal protein S10-3 OS=Arabidopsis thaliana OX=3702 GN=RPS10C PE=1 SV=2;tr|Q0WWM0|Q0WWM0_ARATH U	tr|A0A178UA34|A0A178UA34_ARATH	110	110	S	AKPGGRPFGGPPGDRSRGPRHEGGDRPRFGD	95.138	95.138	PFGGPPGDRS(1)R	PFGGPPGDRS(95)R	10	2	-0.55554	632860				Quantified	GO:0006412(BP:translation);GO:0005618(CC:cell wall);GO:0022627(CC:cytosolic small ribosomal subunit);GO:0016020(CC:membrane);GO:0003729(MF:mRNA binding);GO:0003735(MF:structural constituent of ribosome)	ath:AT5G52650()	ath03010(Ribosome )	Mitochondrial;Nuclear	PF03501(Plectin/S10 domain)
A0A178UAF8	KCA1	AXX17_At5g10130		140.96	1272	tr|A0A178UAF8|A0A178UAF8_ARATH;tr|A0A654G047|A0A654G047_ARATH;sp|Q9LX99|KN14A_ARATH	674;674;674	tr|A0A178UAF8|A0A178UAF8_ARATH KCA1 OS=Arabidopsis thaliana OX=3702 GN=AXX17_At5g10130 PE=3 SV=1;tr|A0A654G047|A0A654G047_ARATH Kinesin motor domain-containing protein OS=Arabidopsis thaliana OX=3702 GN=AN1_LOCUS21841 PE=4 SV=1;sp|Q9LX99|KN14A_ARATH Kinesi	tr|A0A178UAF8|A0A178UAF8_ARATH	674	674	S	SMAVSTQVLSPSLRASPNIQPANVNRGEGYS	97.594	97.594	AS(1)PNIQPANVNR	AS(98)PNIQPANVNR	2	2	0.69682	1791900	1508800	1718500	1470300	Quantified	GO:0009904(BP:chloroplast accumulation movement);GO:0007018(BP:microtubule-based movement);GO:0005623(CC:cell);GO:0005524(MF:ATP binding);GO:0008017(MF:microtubule binding);GO:0003777(MF:microtubule motor activity)			Nuclear	PF00225(Kinesin motor domain)
A0A178UAF8	KCA1	AXX17_At5g10130		140.96	1272	tr|A0A178UAF8|A0A178UAF8_ARATH;tr|A0A654G047|A0A654G047_ARATH;sp|Q9LX99|KN14A_ARATH;tr|A0A178U8T2|A0A178U8T2_ARATH;tr|A0A5S9Y3B2|A0A5S9Y3B2_ARATH	668;668;668;668;668	tr|A0A178UAF8|A0A178UAF8_ARATH KCA1 OS=Arabidopsis thaliana OX=3702 GN=AXX17_At5g10130 PE=3 SV=1;tr|A0A654G047|A0A654G047_ARATH Kinesin motor domain-containing protein OS=Arabidopsis thaliana OX=3702 GN=AN1_LOCUS21841 PE=4 SV=1;sp|Q9LX99|KN14A_ARATH Kinesi	tr|A0A178UAF8|A0A178UAF8_ARATH;tr|A0A178U8T2|A0A178U8T2_ARATH	668;668	668	S	DRLTERSMAVSTQVLSPSLRASPNIQPANVN	135.89	96.78	SMAVSTQVLS(0.972)PS(0.028)LR	S(-84)MAVS(-55)T(-46)QVLS(15)PS(-15)LR	10	2	-1.7604	642850	538080	623490	418410	Quantified	GO:0009904(BP:chloroplast accumulation movement);GO:0007018(BP:microtubule-based movement);GO:0005623(CC:cell);GO:0005524(MF:ATP binding);GO:0008017(MF:microtubule binding);GO:0003777(MF:microtubule motor activity)			Nuclear	PF00225(Kinesin motor domain)
A0A178UAF8	KCA1	AXX17_At5g10130		140.96	1272	tr|A0A178UAF8|A0A178UAF8_ARATH;tr|A0A654G047|A0A654G047_ARATH;sp|Q9LX99|KN14A_ARATH;tr|A0A178U8T2|A0A178U8T2_ARATH;tr|A0A5S9Y3B2|A0A5S9Y3B2_ARATH	697;697;697;698;698	tr|A0A178UAF8|A0A178UAF8_ARATH KCA1 OS=Arabidopsis thaliana OX=3702 GN=AXX17_At5g10130 PE=3 SV=1;tr|A0A654G047|A0A654G047_ARATH Kinesin motor domain-containing protein OS=Arabidopsis thaliana OX=3702 GN=AN1_LOCUS21841 PE=4 SV=1;sp|Q9LX99|KN14A_ARATH Kinesi	tr|A0A178UAF8|A0A178UAF8_ARATH;tr|A0A178U8T2|A0A178U8T2_ARATH	697;698	697	S	NSRGEGYSAEAVALPSTPNKNNGAITLVSGT;VNRGEGYSAEAVALPSTPNKNNGAITLVSGT	138	138	GEGYSAEAVALPS(0.5)T(0.5)PNK	GEGY(-140)S(-100)AEAVALPS(0)T(0)PNK	13	2	1.6565	2099200		1477400		Quantified	GO:0009904(BP:chloroplast accumulation movement);GO:0007018(BP:microtubule-based movement);GO:0005623(CC:cell);GO:0005524(MF:ATP binding);GO:0008017(MF:microtubule binding);GO:0003777(MF:microtubule motor activity)			Nuclear	PF00225(Kinesin motor domain)
A0A178UAF8	KCA1	AXX17_At5g10130		140.96	1272	tr|A0A178UAF8|A0A178UAF8_ARATH;tr|A0A654G047|A0A654G047_ARATH;sp|Q9LX99|KN14A_ARATH;tr|A0A178U8T2|A0A178U8T2_ARATH;tr|A0A5S9Y3B2|A0A5S9Y3B2_ARATH	23;23;23;23;23	tr|A0A178UAF8|A0A178UAF8_ARATH KCA1 OS=Arabidopsis thaliana OX=3702 GN=AXX17_At5g10130 PE=3 SV=1;tr|A0A654G047|A0A654G047_ARATH Kinesin motor domain-containing protein OS=Arabidopsis thaliana OX=3702 GN=AN1_LOCUS21841 PE=4 SV=1;sp|Q9LX99|KN14A_ARATH Kinesi	tr|A0A178UAF8|A0A178UAF8_ARATH;tr|A0A178U8T2|A0A178U8T2_ARATH	23;23	23	S	TNRWNWEVSGFEPRKSSSNASFAESTGHRTT	128.97	77.325	KS(0.557)S(0.219)S(0.219)NAS(0.006)FAESTGHR	KS(4.1)S(-4.1)S(-4.1)NAS(-20)FAES(-74)T(-75)GHR	2	3	2.8406	75417				Quantified	GO:0009904(BP:chloroplast accumulation movement);GO:0007018(BP:microtubule-based movement);GO:0005623(CC:cell);GO:0005524(MF:ATP binding);GO:0008017(MF:microtubule binding);GO:0003777(MF:microtubule motor activity)			Nuclear	PF00225(Kinesin motor domain)
A0A178UAF8	KCA1	AXX17_At5g10130		140.96	1272	tr|A0A178UAF8|A0A178UAF8_ARATH;tr|A0A654G047|A0A654G047_ARATH;sp|Q9LX99|KN14A_ARATH;tr|A0A178U8T2|A0A178U8T2_ARATH;tr|A0A5S9Y3B2|A0A5S9Y3B2_ARATH	1048;1049;1049;1049;1050	tr|A0A178UAF8|A0A178UAF8_ARATH KCA1 OS=Arabidopsis thaliana OX=3702 GN=AXX17_At5g10130 PE=3 SV=1;tr|A0A654G047|A0A654G047_ARATH Kinesin motor domain-containing protein OS=Arabidopsis thaliana OX=3702 GN=AN1_LOCUS21841 PE=4 SV=1;sp|Q9LX99|KN14A_ARATH Kinesi	tr|A0A178UAF8|A0A178UAF8_ARATH;tr|A0A178U8T2|A0A178U8T2_ARATH	1048;1049	1048	S	QQMKSDAALLNLEEGSSPIPNPSTAAEDSRL	56.064	56.064	SDAALLNLEEGS(0.489)S(0.489)PIPNPS(0.019)T(0.003)AAEDSR	S(-44)DAALLNLEEGS(0)S(0)PIPNPS(-14)T(-22)AAEDS(-34)R	12	3	2.0563					Identified	GO:0009904(BP:chloroplast accumulation movement);GO:0007018(BP:microtubule-based movement);GO:0005623(CC:cell);GO:0005524(MF:ATP binding);GO:0008017(MF:microtubule binding);GO:0003777(MF:microtubule motor activity)			Nuclear	PF00225(Kinesin motor domain)
A0A178UAF8	KCA1	AXX17_At5g10130		140.96	1272	tr|A0A178UAF8|A0A178UAF8_ARATH;tr|A0A654G047|A0A654G047_ARATH;sp|Q9LX99|KN14A_ARATH;tr|A0A178U8T2|A0A178U8T2_ARATH;tr|A0A5S9Y3B2|A0A5S9Y3B2_ARATH	698;698;698;699;699	tr|A0A178UAF8|A0A178UAF8_ARATH KCA1 OS=Arabidopsis thaliana OX=3702 GN=AXX17_At5g10130 PE=3 SV=1;tr|A0A654G047|A0A654G047_ARATH Kinesin motor domain-containing protein OS=Arabidopsis thaliana OX=3702 GN=AN1_LOCUS21841 PE=4 SV=1;sp|Q9LX99|KN14A_ARATH Kinesi	tr|A0A178UAF8|A0A178UAF8_ARATH;tr|A0A178U8T2|A0A178U8T2_ARATH	698;699	698	T	NRGEGYSAEAVALPSTPNKNNGAITLVSGTD;SRGEGYSAEAVALPSTPNKNNGAITLVSGTD	138	93.772	GEGYSAEAVALPS(0.056)T(0.944)PNK	GEGY(-89)S(-78)AEAVALPS(-12)T(12)PNK	14	2	-0.91221	2099200	1858400	1477400	970730	Quantified	GO:0009904(BP:chloroplast accumulation movement);GO:0007018(BP:microtubule-based movement);GO:0005623(CC:cell);GO:0005524(MF:ATP binding);GO:0008017(MF:microtubule binding);GO:0003777(MF:microtubule motor activity)			Nuclear	PF00225(Kinesin motor domain)
A0A178UAF8	KCA1	AXX17_At5g10130		140.96	1272	tr|A0A178UAF8|A0A178UAF8_ARATH;tr|A0A654G047|A0A654G047_ARATH;sp|Q9LX99|KN14A_ARATH;tr|A0A178U8T2|A0A178U8T2_ARATH;tr|A0A5S9Y3B2|A0A5S9Y3B2_ARATH	46;46;46;46;46	tr|A0A178UAF8|A0A178UAF8_ARATH KCA1 OS=Arabidopsis thaliana OX=3702 GN=AXX17_At5g10130 PE=3 SV=1;tr|A0A654G047|A0A654G047_ARATH Kinesin motor domain-containing protein OS=Arabidopsis thaliana OX=3702 GN=AN1_LOCUS21841 PE=4 SV=1;sp|Q9LX99|KN14A_ARATH Kinesi	tr|A0A178UAF8|A0A178UAF8_ARATH;tr|A0A178U8T2|A0A178U8T2_ARATH	46;46	46	S	ESTGHRTTGPLLRRNSISTPSLPPKQAIASK	105.78	74.733	RNS(0.999)IS(0.001)TPSLPPK	RNS(31)IS(-31)T(-35)PS(-47)LPPK	3	2	0.65131	1061100	1008600	8448300	6138900	Quantified	GO:0009904(BP:chloroplast accumulation movement);GO:0007018(BP:microtubule-based movement);GO:0005623(CC:cell);GO:0005524(MF:ATP binding);GO:0008017(MF:microtubule binding);GO:0003777(MF:microtubule motor activity)			Nuclear	PF00225(Kinesin motor domain)
A0A178UAF8	KCA1	AXX17_At5g10130		140.96	1272	tr|A0A178UAF8|A0A178UAF8_ARATH;tr|A0A654G047|A0A654G047_ARATH;sp|Q9LX99|KN14A_ARATH;tr|A0A178U8T2|A0A178U8T2_ARATH;tr|A0A5S9Y3B2|A0A5S9Y3B2_ARATH;tr|A0A1P8BDP2|A0A1P8BDP2_ARATH;tr|A0A1P8BDS9|A0A1P8BDS9_ARATH;tr|A0A654GET4|A0A654GET4_ARATH;tr|A0A5S9YIF2|A0A5S9YIF2_ARATH;tr|A0A1P8BDQ0|A0A1P8BDQ0_ARATH;tr|A0A178UC07|A0A178UC07_ARATH;tr|A0A1P8BDP7|A0A1P8BDP7_ARATH;sp|Q9FKP4|KN14B_ARATH	123;123;123;123;123;119;119;119;119;119;119;119;119	tr|A0A178UAF8|A0A178UAF8_ARATH KCA1 OS=Arabidopsis thaliana OX=3702 GN=AXX17_At5g10130 PE=3 SV=1;tr|A0A654G047|A0A654G047_ARATH Kinesin motor domain-containing protein OS=Arabidopsis thaliana OX=3702 GN=AN1_LOCUS21841 PE=4 SV=1;sp|Q9LX99|KN14A_ARATH Kinesi	tr|A0A178UAF8|A0A178UAF8_ARATH;tr|A0A178U8T2|A0A178U8T2_ARATH;tr|A0A1P8BDP2|A0A1P8BDP2_ARATH	123;123;119	123	S	SRKLDQFVLETEARISPLINEKKRLFNDLLT;SRKLDQYALETEARISPLINEKKRLFNDLLT	47.334	39.293	IS(1)PLINEK	IS(39)PLINEK	2	2	1.2466	117350		142560	127530	Quantified	GO:0009904(BP:chloroplast accumulation movement);GO:0007018(BP:microtubule-based movement);GO:0005623(CC:cell);GO:0005524(MF:ATP binding);GO:0008017(MF:microtubule binding);GO:0003777(MF:microtubule motor activity)			Nuclear	PF00225(Kinesin motor domain)
A0A178UAF8	KCA1	AXX17_At5g10130		140.96	1272	tr|A0A178UAF8|A0A178UAF8_ARATH;tr|A0A654G047|A0A654G047_ARATH;sp|Q9LX99|KN14A_ARATH;tr|A0A178U8T2|A0A178U8T2_ARATH;tr|A0A5S9Y3B2|A0A5S9Y3B2_ARATH	611;611;611;611;611	tr|A0A178UAF8|A0A178UAF8_ARATH KCA1 OS=Arabidopsis thaliana OX=3702 GN=AXX17_At5g10130 PE=3 SV=1;tr|A0A654G047|A0A654G047_ARATH Kinesin motor domain-containing protein OS=Arabidopsis thaliana OX=3702 GN=AN1_LOCUS21841 PE=4 SV=1;sp|Q9LX99|KN14A_ARATH Kinesi	tr|A0A178UAF8|A0A178UAF8_ARATH;tr|A0A178U8T2|A0A178U8T2_ARATH	611;611	611	S	DTTRTGDALQSQDIFSPIPKAVEGTTDSSSV	68.548	63.908	TGDALQSQDIFS(1)PIPK	T(-62)GDALQS(-40)QDIFS(40)PIPK	12	2	0.098867	155360	193160	195570	85039	Quantified	GO:0009904(BP:chloroplast accumulation movement);GO:0007018(BP:microtubule-based movement);GO:0005623(CC:cell);GO:0005524(MF:ATP binding);GO:0008017(MF:microtubule binding);GO:0003777(MF:microtubule motor activity)			Nuclear	PF00225(Kinesin motor domain)
A0A178UAF8	KCA1	AXX17_At5g10130		140.96	1272	tr|A0A178UAF8|A0A178UAF8_ARATH;tr|A0A654G047|A0A654G047_ARATH;sp|Q9LX99|KN14A_ARATH;tr|A0A178U8T2|A0A178U8T2_ARATH;tr|A0A5S9Y3B2|A0A5S9Y3B2_ARATH	1049;1050;1050;1050;1051	tr|A0A178UAF8|A0A178UAF8_ARATH KCA1 OS=Arabidopsis thaliana OX=3702 GN=AXX17_At5g10130 PE=3 SV=1;tr|A0A654G047|A0A654G047_ARATH Kinesin motor domain-containing protein OS=Arabidopsis thaliana OX=3702 GN=AN1_LOCUS21841 PE=4 SV=1;sp|Q9LX99|KN14A_ARATH Kinesi	tr|A0A178UAF8|A0A178UAF8_ARATH;tr|A0A178U8T2|A0A178U8T2_ARATH	1049;1050	1049	S	QMKSDAALLNLEEGSSPIPNPSTAAEDSRLA	56.064	56.064	SDAALLNLEEGS(0.489)S(0.489)PIPNPS(0.019)T(0.003)AAEDSR	S(-44)DAALLNLEEGS(0)S(0)PIPNPS(-14)T(-22)AAEDS(-34)R	13	3	2.0563					Identified	GO:0009904(BP:chloroplast accumulation movement);GO:0007018(BP:microtubule-based movement);GO:0005623(CC:cell);GO:0005524(MF:ATP binding);GO:0008017(MF:microtubule binding);GO:0003777(MF:microtubule motor activity)			Nuclear	PF00225(Kinesin motor domain)
A0A178UAF8	KCA1	AXX17_At5g10130		140.96	1272	tr|A0A178UAF8|A0A178UAF8_ARATH;tr|A0A654G047|A0A654G047_ARATH;sp|Q9LX99|KN14A_ARATH;tr|A0A178U8T2|A0A178U8T2_ARATH;tr|A0A5S9Y3B2|A0A5S9Y3B2_ARATH	24;24;24;24;24	tr|A0A178UAF8|A0A178UAF8_ARATH KCA1 OS=Arabidopsis thaliana OX=3702 GN=AXX17_At5g10130 PE=3 SV=1;tr|A0A654G047|A0A654G047_ARATH Kinesin motor domain-containing protein OS=Arabidopsis thaliana OX=3702 GN=AN1_LOCUS21841 PE=4 SV=1;sp|Q9LX99|KN14A_ARATH Kinesi	tr|A0A178UAF8|A0A178UAF8_ARATH;tr|A0A178U8T2|A0A178U8T2_ARATH	24;24	24	S	NRWNWEVSGFEPRKSSSNASFAESTGHRTTG	128.97	128.97	KS(0.425)S(0.425)S(0.15)NAS(0.001)FAESTGHR	KS(0)S(0)S(-4.5)NAS(-27)FAES(-100)T(-110)GHR	3	3	2.2831					Identified	GO:0009904(BP:chloroplast accumulation movement);GO:0007018(BP:microtubule-based movement);GO:0005623(CC:cell);GO:0005524(MF:ATP binding);GO:0008017(MF:microtubule binding);GO:0003777(MF:microtubule motor activity)			Nuclear	PF00225(Kinesin motor domain)
A0A178UAF8	KCA1	AXX17_At5g10130		140.96	1272	tr|A0A178UAF8|A0A178UAF8_ARATH;tr|A0A654G047|A0A654G047_ARATH;sp|Q9LX99|KN14A_ARATH;tr|A0A178U8T2|A0A178U8T2_ARATH;tr|A0A5S9Y3B2|A0A5S9Y3B2_ARATH	25;25;25;25;25	tr|A0A178UAF8|A0A178UAF8_ARATH KCA1 OS=Arabidopsis thaliana OX=3702 GN=AXX17_At5g10130 PE=3 SV=1;tr|A0A654G047|A0A654G047_ARATH Kinesin motor domain-containing protein OS=Arabidopsis thaliana OX=3702 GN=AN1_LOCUS21841 PE=4 SV=1;sp|Q9LX99|KN14A_ARATH Kinesi	tr|A0A178UAF8|A0A178UAF8_ARATH;tr|A0A178U8T2|A0A178U8T2_ARATH	25;25	25	S	RWNWEVSGFEPRKSSSNASFAESTGHRTTGP	84.309	46.528	KS(0.234)S(0.359)S(0.359)NAS(0.048)FAESTGHR	KS(-1.9)S(0)S(0)NAS(-8.8)FAES(-44)T(-46)GHR	4	3	0.9674					Identified	GO:0009904(BP:chloroplast accumulation movement);GO:0007018(BP:microtubule-based movement);GO:0005623(CC:cell);GO:0005524(MF:ATP binding);GO:0008017(MF:microtubule binding);GO:0003777(MF:microtubule motor activity)			Nuclear	PF00225(Kinesin motor domain)
A0A178UAG6	Glutamyl-tRNA synthetase	AXX17_At5g63640		63.465	570	tr|A0A178UAG6|A0A178UAG6_ARATH;sp|Q9FEA2|SYEM_ARATH	61;61	tr|A0A178UAG6|A0A178UAG6_ARATH Glutamyl-tRNA synthetase OS=Arabidopsis thaliana OX=3702 GN=AXX17_At5g63640 PE=3 SV=1;sp|Q9FEA2|SYEM_ARATH Glutamate--tRNA ligase, chloroplastic/mitochondrial OS=Arabidopsis thaliana OX=3702 GN=OVA3 PE=1 SV=1	tr|A0A178UAG6|A0A178UAG6_ARATH	61	61	S	TPVNNGGSVRVRFAPSPTGNLHVGGARTALF	25.185	25.185	FAPS(0.912)PT(0.088)GNLHVGGAR	FAPS(10)PT(-10)GNLHVGGAR	4	2	0.26758		35985	28296		Quantified	GO:0006424(BP:glutamyl-tRNA aminoacylation);GO:0005524(MF:ATP binding);GO:0004818(MF:glutamate-tRNA ligase activity);GO:0000049(MF:tRNA binding);GO:0008270(MF:zinc ion binding)	ath:AT5G64050(ERS)	ath00860(Porphyrin and chlorophyll metabolism );ath01240(Biosynthesis of cofactors );ath00970(Aminoacyl-tRNA biosynthesis )	Chloroplast	PF00749(tRNA synthetases class I (E and Q), catalytic domain)
A0A178UAH2	RPT3	AXX17_At5g57630		45.751	408	tr|A0A178UAH2|A0A178UAH2_ARATH;sp|Q9SEI4|PRS6B_ARATH	16;16	tr|A0A178UAH2|A0A178UAH2_ARATH RPT3 OS=Arabidopsis thaliana OX=3702 GN=AXX17_At5g57630 PE=3 SV=1;sp|Q9SEI4|PRS6B_ARATH 26S proteasome regulatory subunit 6B homolog OS=Arabidopsis thaliana OX=3702 GN=RPT3 PE=1 SV=1	tr|A0A178UAH2|A0A178UAH2_ARATH	16	16	S	MASAAVASMVLDPKASPALMDLSTADEEDLY	49.872	49.872	AS(1)PALMDLSTADEEDLYGR	AS(40)PALMDLS(-40)T(-40)ADEEDLY(-49)GR	2	2	-1.2763	18489	28722	246120		Quantified	GO:0030163(BP:protein catabolic process);GO:0005737(CC:cytoplasm);GO:0005524(MF:ATP binding);GO:0036402(MF:proteasome-activating ATPase activity)	ath:AT5G58290(RPT3)	ath03050(Proteasome )	Cytoplasmic	PF00004(ATPase family associated with various cellular activities (AAA))
A0A178UAH2	RPT3	AXX17_At5g57630		45.751	408	tr|A0A178UAH2|A0A178UAH2_ARATH;sp|Q9SEI4|PRS6B_ARATH	107;107	tr|A0A178UAH2|A0A178UAH2_ARATH RPT3 OS=Arabidopsis thaliana OX=3702 GN=AXX17_At5g57630 PE=3 SV=1;sp|Q9SEI4|PRS6B_ARATH 26S proteasome regulatory subunit 6B homolog OS=Arabidopsis thaliana OX=3702 GN=RPT3 PE=1 SV=1	tr|A0A178UAH2|A0A178UAH2_ARATH	107	107	S	IVGSTTGSNYYVRILSTINRELLKPSASVAL	54.436	54.436	ILS(0.989)T(0.011)INR	ILS(20)T(-20)INR	3	2	-2.0105		20574		6931.1	Quantified	GO:0030163(BP:protein catabolic process);GO:0005737(CC:cytoplasm);GO:0005524(MF:ATP binding);GO:0036402(MF:proteasome-activating ATPase activity)	ath:AT5G58290(RPT3)	ath03050(Proteasome )	Cytoplasmic	PF00004(ATPase family associated with various cellular activities (AAA))
A0A178UAI4	Lon protease homolog, mitochondrial	AXX17_At5g26820	FUNCTION: ATP-dependent serine protease that mediates the selective degradation of misfolded, unassembled or oxidatively damaged polypeptides as well as certain short-lived regulatory proteins in the mitochondrial matrix. May also have a chaperone function in the assembly of inner membrane protein complexes. Participates in the regulation of mitochondrial gene expression and in the maintenance of…	103.99	940	tr|A0A178UAI4|A0A178UAI4_ARATH;sp|P93655|LONM1_ARATH;tr|A0A654G4C9|A0A654G4C9_ARATH;tr|A0A2H1ZE77|A0A2H1ZE77_ARATH;tr|A0A5S9Y816|A0A5S9Y816_ARATH	74;74;119;119;162	tr|A0A178UAI4|A0A178UAI4_ARATH Lon protease homolog, mitochondrial OS=Arabidopsis thaliana OX=3702 GN=AXX17_At5g26820 PE=3 SV=1;sp|P93655|LONM1_ARATH Lon protease homolog 1, mitochondrial OS=Arabidopsis thaliana OX=3702 GN=LON1 PE=1 SV=2;tr|A0A654G4C9|A0A6	tr|A0A178UAI4|A0A178UAI4_ARATH	74	74	S	TNGEAAAEAETKAVESDSEVSDSKSSSAIVP	121.86	121.86	AVES(1)DSEVSDSK	AVES(33)DS(-33)EVS(-72)DS(-77)K	4	2	0.094247	1312300	1194000	1395100	1126800	Quantified	GO:0034599(BP:cellular response to oxidative stress);GO:0051131(BP:chaperone-mediated protein complex assembly);GO:0070407(BP:oxidation-dependent protein catabolic process);GO:0006515(BP:protein quality control for misfolded or incompletely synthesized proteins);GO:0005759(CC:mitochondrial matrix);GO:0005524(MF:ATP binding);GO:0004176(MF:ATP-dependent peptidase activity);GO:0043565(MF:sequence-sp…			Mitochondrial	PF02190(ATP-dependent protease La (LON) substrate-binding domain);PF00004(ATPase family associated with various cellular activities (AAA));PF05362(Lon protease (S16) C-terminal proteolytic domain)
A0A178UAL6	CSLD2	AXX17_At5g16550		128.36	1145	tr|A0A178UAL6|A0A178UAL6_ARATH;sp|Q9LFL0|CSLD2_ARATH	12;12	tr|A0A178UAL6|A0A178UAL6_ARATH CSLD2 OS=Arabidopsis thaliana OX=3702 GN=AXX17_At5g16550 PE=4 SV=1;sp|Q9LFL0|CSLD2_ARATH Cellulose synthase-like protein D2 OS=Arabidopsis thaliana OX=3702 GN=CSLD2 PE=3 SV=1	tr|A0A178UAL6|A0A178UAL6_ARATH	12	12	S	____MASNKHFDKSRSNLSNNSDIQEPGRPP	56.943	56.943	S(0.229)RS(0.542)NLS(0.229)NNSDIQEPGRPPAGHSVK	S(-3.8)RS(3.8)NLS(-3.8)NNS(-33)DIQEPGRPPAGHS(-56)VK	3	4	3.5258			50959		Quantified	GO:0071555(BP:cell wall organization);GO:0030244(BP:cellulose biosynthetic process);GO:0016021(CC:integral component of membrane);GO:0016760(MF:cellulose synthase (UDP-forming) activity)			PlasmaMembrane	PF03552(Cellulose synthase);PF14570(RING/Ubox like zinc-binding domain)
A0A178UAL6	CSLD2	AXX17_At5g16550		128.36	1145	tr|A0A178UAL6|A0A178UAL6_ARATH;sp|Q9LFL0|CSLD2_ARATH;tr|W8PVL4|W8PVL4_ARATH;tr|A0A178VZJ3|A0A178VZJ3_ARATH;sp|O49323|CSLD1_ARATH;tr|W8Q6V3|W8Q6V3_ARATH;tr|A0A384LKM5|A0A384LKM5_ARATH;sp|Q9M9M4|CSLD3_ARATH	225;225;121;121;121;226;226;226	tr|A0A178UAL6|A0A178UAL6_ARATH CSLD2 OS=Arabidopsis thaliana OX=3702 GN=AXX17_At5g16550 PE=4 SV=1;sp|Q9LFL0|CSLD2_ARATH Cellulose synthase-like protein D2 OS=Arabidopsis thaliana OX=3702 GN=CSLD2 PE=3 SV=1;tr|W8PVL4|W8PVL4_ARATH Glycosyltransferase (Fragme	tr|A0A178UAL6|A0A178UAL6_ARATH;tr|W8Q6V3|W8Q6V3_ARATH	225;226	226	T	LSLMKSTKSGLMRSQTGDFDHNRWLFETSGT;SMVKSTNKSALMRSQTGDFDHNRWLFETTGT	121.71	121.71	SQT(1)GDFDHNR	S(-39)QT(39)GDFDHNR	3	2	0.022302	662000	560870	652360	535200	Quantified	GO:0071555(BP:cell wall organization);GO:0030244(BP:cellulose biosynthetic process);GO:0016021(CC:integral component of membrane);GO:0016760(MF:cellulose synthase (UDP-forming) activity)			PlasmaMembrane	PF03552(Cellulose synthase);PF14570(RING/Ubox like zinc-binding domain)
A0A178UAL6	CSLD2	AXX17_At5g16550		128.36	1145	tr|A0A178UAL6|A0A178UAL6_ARATH;sp|Q9LFL0|CSLD2_ARATH	10;10	tr|A0A178UAL6|A0A178UAL6_ARATH CSLD2 OS=Arabidopsis thaliana OX=3702 GN=AXX17_At5g16550 PE=4 SV=1;sp|Q9LFL0|CSLD2_ARATH Cellulose synthase-like protein D2 OS=Arabidopsis thaliana OX=3702 GN=CSLD2 PE=3 SV=1	tr|A0A178UAL6|A0A178UAL6_ARATH	10	10	S	______MASNKHFDKSRSNLSNNSDIQEPGR	5.5641	5.5641	S(0.301)RS(0.301)NLS(0.213)NNS(0.102)DIQEPGRPPAGHS(0.084)VK	S(0)RS(0)NLS(-1.5)NNS(-4.7)DIQEPGRPPAGHS(-5.6)VK	1	4	5.0595					Identified	GO:0071555(BP:cell wall organization);GO:0030244(BP:cellulose biosynthetic process);GO:0016021(CC:integral component of membrane);GO:0016760(MF:cellulose synthase (UDP-forming) activity)			PlasmaMembrane	PF03552(Cellulose synthase);PF14570(RING/Ubox like zinc-binding domain)
A0A178UAL8	KNAT4	At5g11060		43.976	388	tr|A0A178UAL8|A0A178UAL8_ARATH;tr|A0A178UC59|A0A178UC59_ARATH;sp|P48001|KNAT4_ARATH;tr|A0A654G0A4|A0A654G0A4_ARATH;tr|A0A5S9Y3H7|A0A5S9Y3H7_ARATH;tr|F4JWP8|F4JWP8_ARATH;tr|A0A654G3Y5|A0A654G3Y5_ARATH;tr|A0A5S9Y771|A0A5S9Y771_ARATH;tr|A0A178U9D1|A0A178U9D1_ARATH;sp|P48000|KNAT3_ARATH	78;78;78;78;78;99;99;99;99;99	tr|A0A178UAL8|A0A178UAL8_ARATH KNAT4 OS=Arabidopsis thaliana OX=3702 GN=At5g11060 PE=3 SV=1;tr|A0A178UC59|A0A178UC59_ARATH KNAT4 OS=Arabidopsis thaliana OX=3702 GN=AXX17_At5g10740 PE=3 SV=1;sp|P48001|KNAT4_ARATH Homeobox protein knotted-1-like 4 OS=Arabido	tr|A0A178UAL8|A0A178UAL8_ARATH	78	78	S	SPSSAAANQWLSRSSSFLQRGNTANNNNNET	88.921	88.921	SS(0.012)S(0.988)FLQR	S(-42)S(-19)S(19)FLQR	3	2	1.0303	2562.2	1978200			Quantified	GO:0006355(BP:regulation of transcription, DNA-templated);GO:0005634(CC:nucleus);GO:0003677(MF:DNA binding)			Nuclear	PF03790(KNOX1 domain);PF03791(KNOX2 domain);PF03789(ELK domain);PF05920(Homeobox KN domain)
A0A178UAL8	KNAT4	At5g11060		43.976	388	tr|A0A178UAL8|A0A178UAL8_ARATH;tr|A0A178UC59|A0A178UC59_ARATH;sp|P48001|KNAT4_ARATH;tr|A0A654G0A4|A0A654G0A4_ARATH;tr|A0A5S9Y3H7|A0A5S9Y3H7_ARATH;tr|F4JWP8|F4JWP8_ARATH;tr|A0A654G3Y5|A0A654G3Y5_ARATH;tr|A0A5S9Y771|A0A5S9Y771_ARATH;tr|A0A178U9D1|A0A178U9D1_ARATH;sp|P48000|KNAT3_ARATH	77;77;77;77;77;98;98;98;98;98	tr|A0A178UAL8|A0A178UAL8_ARATH KNAT4 OS=Arabidopsis thaliana OX=3702 GN=At5g11060 PE=3 SV=1;tr|A0A178UC59|A0A178UC59_ARATH KNAT4 OS=Arabidopsis thaliana OX=3702 GN=AXX17_At5g10740 PE=3 SV=1;sp|P48001|KNAT4_ARATH Homeobox protein knotted-1-like 4 OS=Arabido	tr|A0A178UAL8|A0A178UAL8_ARATH	77	77	S	DSPSSAAANQWLSRSSSFLQRGNTANNNNNE	122.44	122.44	S(0.001)S(0.98)S(0.019)FLQR	S(-31)S(17)S(-17)FLQR	2	2	-0.9198	2130100		2372600	1986000	Quantified	GO:0006355(BP:regulation of transcription, DNA-templated);GO:0005634(CC:nucleus);GO:0003677(MF:DNA binding)			Nuclear	PF03790(KNOX1 domain);PF03791(KNOX2 domain);PF03789(ELK domain);PF05920(Homeobox KN domain)
A0A178UAM1	Hydrolase_4 domain-containing protein	At5g14390		32.316	278	tr|A0A178UAM1|A0A178UAM1_ARATH;tr|Q9LY90|Q9LY90_ARATH;tr|A0A654G156|A0A654G156_ARATH	188;279;279	tr|A0A178UAM1|A0A178UAM1_ARATH Hydrolase_4 domain-containing protein OS=Arabidopsis thaliana OX=3702 GN=At5g14390 PE=4 SV=1;tr|Q9LY90|Q9LY90_ARATH Alpha/beta-Hydrolases superfamily protein OS=Arabidopsis thaliana OX=3702 GN=At5g14390 PE=1 SV=1;tr|A0A654G15	tr|A0A178UAM1|A0A178UAM1_ARATH	188	188	S	DLSSRASTAQLEKQSSDLEMPRQSVDRREKP	74.486	54.584	QS(0.027)S(0.973)DLEMPR	QS(-16)S(16)DLEMPR	3	2	-0.26152	64139	58276	85210	69375	Quantified	GO:0005634(CC:nucleus);GO:0016787(MF:hydrolase activity)			Nuclear	PF12146(Serine aminopeptidase, S33)
A0A178UAM5	MOL1	AXX17_At5g50140		98.734	893	tr|A0A178UAM5|A0A178UAM5_ARATH;tr|Q9FGN6|Q9FGN6_ARATH;tr|A0A654GAF8|A0A654GAF8_ARATH;tr|A0A5S9YDP3|A0A5S9YDP3_ARATH	641;643;643;643	tr|A0A178UAM5|A0A178UAM5_ARATH MOL1 OS=Arabidopsis thaliana OX=3702 GN=AXX17_At5g50140 PE=3 SV=1;tr|Q9FGN6|Q9FGN6_ARATH Leucine-rich repeat receptor-like protein kinase OS=Arabidopsis thaliana OX=3702 GN=LRR-RLK PE=1 SV=1;tr|A0A654GAF8|A0A654GAF8_ARATH Pro	tr|A0A178UAM5|A0A178UAM5_ARATH	641	641	S	GLPHFTADDVLRSFGSPEPSEAVPASVSKAV	33.63	23.983	S(0.113)FGS(0.832)PEPS(0.035)EAVPAS(0.013)VS(0.007)K	S(-8.7)FGS(8.7)PEPS(-14)EAVPAS(-18)VS(-21)K	4	2	-0.18668		187910	273960		Quantified	GO:0016021(CC:integral component of membrane);GO:0005524(MF:ATP binding);GO:0004672(MF:protein kinase activity)			PlasmaMembrane	PF08263(Leucine rich repeat N-terminal domain);PF00069(Protein kinase domain);PF00560(Leucine Rich Repeat);PF13855(Leucine rich repeat)
A0A178UAW0	Uncharacterized protein	AXX17_At5g16070		11.239	104	tr|A0A178UAW0|A0A178UAW0_ARATH;sp|Q9FFD8|MBS2_ARATH	74;74	tr|A0A178UAW0|A0A178UAW0_ARATH Uncharacterized protein OS=Arabidopsis thaliana OX=3702 GN=AXX17_At5g16070 PE=1 SV=1;sp|Q9FFD8|MBS2_ARATH Protein METHYLENE BLUE SENSITIVITY 2 OS=Arabidopsis thaliana OX=3702 GN=MBS2 PE=1 SV=1	tr|A0A178UAW0|A0A178UAW0_ARATH	74	74	T	LKTMQIHHESKHPKLTYEEPRNLHEALAAPA	13.778	13.778	HPKLT(0.836)Y(0.164)EEPR	HPKLT(7.1)Y(-7.1)EEPR	5	3	-0.95568	9653.2				Quantified	GO:0071452(BP:cellular response to singlet oxygen);GO:0006355(BP:regulation of transcription, DNA-templated);GO:0008270(MF:zinc ion binding);GO:0003676(MF:nucleic acid binding);GO:0003700(MF:DNA-binding transcription factor activity)			Nuclear
A0A178UB14	Uncharacterized protein	AXX17_At5g08410		31.7	297	tr|A0A178UB14|A0A178UB14_ARATH;sp|Q9FNN6|SRM1_ARATH	7;7	tr|A0A178UB14|A0A178UB14_ARATH Uncharacterized protein OS=Arabidopsis thaliana OX=3702 GN=AXX17_At5g08410 PE=4 SV=1;sp|Q9FNN6|SRM1_ARATH Transcription factor SRM1 OS=Arabidopsis thaliana OX=3702 GN=SRM1 PE=1 SV=1	tr|A0A178UB14|A0A178UB14_ARATH	7	7	S	_________MTVEEVSDGSVWSREDDIAFER	77.358	77.358	TVEEVS(0.97)DGS(0.03)VWSR	T(-43)VEEVS(15)DGS(-15)VWS(-42)R	6	2	0.26961	151780	102350	155020	128210	Quantified	GO:0005634(CC:nucleus);GO:0003677(MF:DNA binding)			Nuclear	PF00249(Myb-like DNA-binding domain)
A0A178UB28	LPA2	AXX17_At5g50360		20.213	185	tr|A0A178UB28|A0A178UB28_ARATH;sp|F4KDA6|LPA2_ARATH	50;50	tr|A0A178UB28|A0A178UB28_ARATH LPA2 OS=Arabidopsis thaliana OX=3702 GN=AXX17_At5g50360 PE=4 SV=1;sp|F4KDA6|LPA2_ARATH Protein LOW PSII ACCUMULATION 2, chloroplastic OS=Arabidopsis thaliana OX=3702 GN=LPA2 PE=1 SV=1	tr|A0A178UB28|A0A178UB28_ARATH	50	50	S	QIESDTTEDPSRSKNSSSSGVGFGSPASSSS	41.397	41.397	NS(0.47)S(0.47)S(0.04)S(0.02)GVGFGSPASSSSPAK	NS(0)S(0)S(-11)S(-14)GVGFGS(-33)PAS(-37)S(-38)S(-40)S(-40)PAK	2	2	-0.37214					Identified	GO:0016021(CC:integral component of membrane)			Chloroplast
A0A178UB28	LPA2	AXX17_At5g50360		20.213	185	tr|A0A178UB28|A0A178UB28_ARATH;sp|F4KDA6|LPA2_ARATH	51;51	tr|A0A178UB28|A0A178UB28_ARATH LPA2 OS=Arabidopsis thaliana OX=3702 GN=AXX17_At5g50360 PE=4 SV=1;sp|F4KDA6|LPA2_ARATH Protein LOW PSII ACCUMULATION 2, chloroplastic OS=Arabidopsis thaliana OX=3702 GN=LPA2 PE=1 SV=1	tr|A0A178UB28|A0A178UB28_ARATH	51	51	S	IESDTTEDPSRSKNSSSSGVGFGSPASSSSP	41.397	41.397	NS(0.47)S(0.47)S(0.04)S(0.02)GVGFGSPASSSSPAK	NS(0)S(0)S(-11)S(-14)GVGFGS(-33)PAS(-37)S(-38)S(-40)S(-40)PAK	3	2	-0.37214					Identified	GO:0016021(CC:integral component of membrane)			Chloroplast
A0A178UB68	MSC domain-containing protein	At5g46560		41.089	357	tr|A0A178UB68|A0A178UB68_ARATH;tr|Q9LS27|Q9LS27_ARATH;tr|A0A654G8U3|A0A654G8U3_ARATH;tr|F4KHI7|F4KHI7_ARATH;tr|A0A5S9YDW9|A0A5S9YDW9_ARATH	337;358;367;367;367	tr|A0A178UB68|A0A178UB68_ARATH MSC domain-containing protein OS=Arabidopsis thaliana OX=3702 GN=At5g46560 PE=4 SV=1;tr|Q9LS27|Q9LS27_ARATH MSC domain-containing protein OS=Arabidopsis thaliana OX=3702 PE=4 SV=1;tr|A0A654G8U3|A0A654G8U3_ARATH MSC domain-con	tr|A0A178UB68|A0A178UB68_ARATH	337	337	S	SKLKKQRETQKKVRKSIDSSTSLQEYYNRRI	132.93	132.93	S(1)IDSSTSLQEYYNR	S(48)IDS(-48)S(-71)T(-82)S(-97)LQEY(-130)Y(-130)NR	1	2	5.769	876290	531480		728700	Quantified	GO:0016021(CC:integral component of membrane)			Nuclear	PF09402(Man1-Src1p-C-terminal domain)
A0A178UB68	MSC domain-containing protein	At5g46560		41.089	357	tr|A0A178UB68|A0A178UB68_ARATH;tr|Q9LS27|Q9LS27_ARATH;tr|A0A654G8U3|A0A654G8U3_ARATH;tr|F4KHI7|F4KHI7_ARATH;tr|A0A5S9YDW9|A0A5S9YDW9_ARATH	340;361;370;370;370	tr|A0A178UB68|A0A178UB68_ARATH MSC domain-containing protein OS=Arabidopsis thaliana OX=3702 GN=At5g46560 PE=4 SV=1;tr|Q9LS27|Q9LS27_ARATH MSC domain-containing protein OS=Arabidopsis thaliana OX=3702 PE=4 SV=1;tr|A0A654G8U3|A0A654G8U3_ARATH MSC domain-con	tr|A0A178UB68|A0A178UB68_ARATH	340	340	S	KKQRETQKKVRKSIDSSTSLQEYYNRRIAET	55.578	43.177	KS(0.276)IDS(0.63)S(0.039)T(0.039)S(0.017)LQEYYNR	KS(-3.6)IDS(3.6)S(-12)T(-12)S(-16)LQEY(-39)Y(-42)NR	5	3	6.0024	41773		75402		Quantified	GO:0016021(CC:integral component of membrane)			Nuclear	PF09402(Man1-Src1p-C-terminal domain)
A0A178UBC0	Protein-methionine-S-oxide reductase	AXX17_At5g07140		24.434	218	tr|A0A178UBC0|A0A178UBC0_ARATH;sp|Q9LY15|MSRA2_ARATH	205;205	tr|A0A178UBC0|A0A178UBC0_ARATH Protein-methionine-S-oxide reductase OS=Arabidopsis thaliana OX=3702 GN=AXX17_At5g07140 PE=3 SV=1;sp|Q9LY15|MSRA2_ARATH Peptide methionine sulfoxide reductase A2 OS=Arabidopsis thaliana OX=3702 GN=MRSA2 PE=1 SV=1	tr|A0A178UBC0|A0A178UBC0_ARATH	205	205	S	HQQYLVKGGMHGNAQSPAKSCKDPIRCYG__	65.12	54.556	GGMHGNAQS(1)PAK	GGMHGNAQS(55)PAK	9	2	-1.4428	321200	291380	402710	257760	Quantified	GO:0008113(MF:peptide-methionine (S)-S-oxide reductase activity)			Extracellular	PF01625(Peptide methionine sulfoxide reductase)
A0A178UBD9	Potassium transporter	AXX17_At5g14340	FUNCTION: Potassium transporter. {ECO:0000256|RuleBase:RU321113}.	87.67	781	tr|A0A178UBD9|A0A178UBD9_ARATH;sp|Q9M7J9|POT8_ARATH	702;702	tr|A0A178UBD9|A0A178UBD9_ARATH Potassium transporter OS=Arabidopsis thaliana OX=3702 GN=AXX17_At5g14340 PE=3 SV=1;sp|Q9M7J9|POT8_ARATH Potassium transporter 8 OS=Arabidopsis thaliana OX=3702 GN=POT8 PE=2 SV=2	tr|A0A178UBD9|A0A178UBD9_ARATH	702	702	S	PSPRFKKRVRFVLPESARIDRSAEEELTELT	78.932	64.064	FVLPES(1)AR	FVLPES(64)AR	6	2	-2.555	38127			22599	Quantified	GO:0016021(CC:integral component of membrane);GO:0015079(MF:potassium ion transmembrane transporter activity)			PlasmaMembrane	PF02705(K+ potassium transporter)
A0A178UBD9	Potassium transporter	AXX17_At5g14340	FUNCTION: Potassium transporter. {ECO:0000256|RuleBase:RU321113}.	87.67	781	tr|A0A178UBD9|A0A178UBD9_ARATH;sp|Q9M7J9|POT8_ARATH	637;637	tr|A0A178UBD9|A0A178UBD9_ARATH Potassium transporter OS=Arabidopsis thaliana OX=3702 GN=AXX17_At5g14340 PE=3 SV=1;sp|Q9M7J9|POT8_ARATH Potassium transporter 8 OS=Arabidopsis thaliana OX=3702 GN=POT8 PE=2 SV=2	tr|A0A178UBD9|A0A178UBD9_ARATH	637	637	S	CSIAEFIRSDKPLNYSPDPENESGINERLTV	54.261	54.261	S(0.001)DKPLNY(0.25)S(0.75)PDPENESGINER	S(-30)DKPLNY(-4.8)S(4.8)PDPENES(-35)GINER	8	3	6.8052	373840		413510	328420	Quantified	GO:0016021(CC:integral component of membrane);GO:0015079(MF:potassium ion transmembrane transporter activity)			PlasmaMembrane	PF02705(K+ potassium transporter)
A0A178UBD9	Potassium transporter	AXX17_At5g14340	FUNCTION: Potassium transporter. {ECO:0000256|RuleBase:RU321113}.	87.67	781	tr|A0A178UBD9|A0A178UBD9_ARATH;sp|Q9M7J9|POT8_ARATH	7;7	tr|A0A178UBD9|A0A178UBD9_ARATH Potassium transporter OS=Arabidopsis thaliana OX=3702 GN=AXX17_At5g14340 PE=3 SV=1;sp|Q9M7J9|POT8_ARATH Potassium transporter 8 OS=Arabidopsis thaliana OX=3702 GN=POT8 PE=2 SV=2	tr|A0A178UBD9|A0A178UBD9_ARATH	7	7	S	_________MDLERLSPRNPVKKESWWTVLT	63.908	35.845	MDLERLS(1)PR	MDLERLS(36)PR	7	2	-0.70034	481350	329120	457730		Quantified	GO:0016021(CC:integral component of membrane);GO:0015079(MF:potassium ion transmembrane transporter activity)			PlasmaMembrane	PF02705(K+ potassium transporter)
A0A178UBD9	Potassium transporter	AXX17_At5g14340	FUNCTION: Potassium transporter. {ECO:0000256|RuleBase:RU321113}.	87.67	781	tr|A0A178UBD9|A0A178UBD9_ARATH;sp|Q9M7J9|POT8_ARATH	636;636	tr|A0A178UBD9|A0A178UBD9_ARATH Potassium transporter OS=Arabidopsis thaliana OX=3702 GN=AXX17_At5g14340 PE=3 SV=1;sp|Q9M7J9|POT8_ARATH Potassium transporter 8 OS=Arabidopsis thaliana OX=3702 GN=POT8 PE=2 SV=2	tr|A0A178UBD9|A0A178UBD9_ARATH	636	636	Y	ICSIAEFIRSDKPLNYSPDPENESGINERLT	23.53	23.53	S(0.028)DKPLNY(0.775)S(0.184)PDPENES(0.013)GINER	S(-14)DKPLNY(6.2)S(-6.2)PDPENES(-18)GINER	7	3	5.7776		253130			Quantified	GO:0016021(CC:integral component of membrane);GO:0015079(MF:potassium ion transmembrane transporter activity)			PlasmaMembrane	PF02705(K+ potassium transporter)
A0A178UBG8	Uncharacterized protein	AXX17_At5g27920		86.64	762	tr|A0A178UBG8|A0A178UBG8_ARATH	725	tr|A0A178UBG8|A0A178UBG8_ARATH Uncharacterized protein OS=Arabidopsis thaliana OX=3702 GN=AXX17_At5g27920 PE=4 SV=1	tr|A0A178UBG8|A0A178UBG8_ARATH	725	725	T	NSRIHGKGYETYTQLTRRIDKLVRNRISSLD	10.758	10.758	IHGKGY(0.045)ET(0.238)Y(0.064)T(0.238)QLT(0.414)R	IHGKGY(-9.6)ET(-2.4)Y(-8.1)T(-2.4)QLT(2.4)R	13	3	-3.8804					Identified				PlasmaMembrane	PF03372(Endonuclease/Exonuclease/phosphatase family);PF14111(Domain of unknown function (DUF4283));PF13966(zinc-binding in reverse transcriptase)
A0A178UBQ9	Uncharacterized protein	AXX17_At5g37020		43.526	381	tr|A0A178UBQ9|A0A178UBQ9_ARATH;sp|Q9FKA5|Y5957_ARATH	339;339	tr|A0A178UBQ9|A0A178UBQ9_ARATH Uncharacterized protein OS=Arabidopsis thaliana OX=3702 GN=AXX17_At5g37020 PE=4 SV=1;sp|Q9FKA5|Y5957_ARATH Uncharacterized protein At5g39570 OS=Arabidopsis thaliana OX=3702 GN=At5g39570 PE=1 SV=1	tr|A0A178UBQ9|A0A178UBQ9_ARATH	339	339	S	GNDDDDDEQRRNRSGSGDDEEGSYGRKKYGG	281.38	254.47	SGS(1)GDDEEGSYGR	S(-64)GS(64)GDDEEGS(-200)Y(-240)GR	3	2	-1.7701	14272000	15323000	709360	14559000	Quantified	GO:0070300(MF:phosphatidic acid binding)			Nuclear
A0A178UBQ9	Uncharacterized protein	AXX17_At5g37020		43.526	381	tr|A0A178UBQ9|A0A178UBQ9_ARATH;sp|Q9FKA5|Y5957_ARATH	357;357	tr|A0A178UBQ9|A0A178UBQ9_ARATH Uncharacterized protein OS=Arabidopsis thaliana OX=3702 GN=AXX17_At5g37020 PE=4 SV=1;sp|Q9FKA5|Y5957_ARATH Uncharacterized protein At5g39570 OS=Arabidopsis thaliana OX=3702 GN=At5g39570 PE=1 SV=1	tr|A0A178UBQ9|A0A178UBQ9_ARATH	357	357	S	DEEGSYGRKKYGGNDSDEDEEKKKHRHKHHH	220.49	220.49	YGGNDS(1)DEDEEK	Y(-160)GGNDS(160)DEDEEK	6	2	0.32334	6043700	5112100	9279500	4706100	Quantified	GO:0070300(MF:phosphatidic acid binding)			Nuclear
A0A178UBQ9	Uncharacterized protein	AXX17_At5g37020		43.526	381	tr|A0A178UBQ9|A0A178UBQ9_ARATH;sp|Q9FKA5|Y5957_ARATH	267;267	tr|A0A178UBQ9|A0A178UBQ9_ARATH Uncharacterized protein OS=Arabidopsis thaliana OX=3702 GN=AXX17_At5g37020 PE=4 SV=1;sp|Q9FKA5|Y5957_ARATH Uncharacterized protein At5g39570 OS=Arabidopsis thaliana OX=3702 GN=At5g39570 PE=1 SV=1	tr|A0A178UBQ9|A0A178UBQ9_ARATH	267	267	S	YRKPSYGRSEEQEEGSYRKPSYGRSDDQVES	153.25	128.97	SEEQEEGS(1)YR	S(-130)EEQEEGS(70)Y(-70)R	8	2	0.11528	781650	733820	1035400	691550	Quantified	GO:0070300(MF:phosphatidic acid binding)			Nuclear
A0A178UBQ9	Uncharacterized protein	AXX17_At5g37020		43.526	381	tr|A0A178UBQ9|A0A178UBQ9_ARATH;sp|Q9FKA5|Y5957_ARATH	146;146	tr|A0A178UBQ9|A0A178UBQ9_ARATH Uncharacterized protein OS=Arabidopsis thaliana OX=3702 GN=AXX17_At5g37020 PE=4 SV=1;sp|Q9FKA5|Y5957_ARATH Uncharacterized protein At5g39570 OS=Arabidopsis thaliana OX=3702 GN=At5g39570 PE=1 SV=1	tr|A0A178UBQ9|A0A178UBQ9_ARATH	146	146	S	QTEVEYGRRPEQSYGSGYGGRTETESEYGSG	59.997	59.997	RPEQSY(0.001)GS(0.997)GY(0.002)GGR	RPEQS(-33)Y(-32)GS(27)GY(-27)GGR	8	3	2.9263	37055	32420	69277	35750	Quantified	GO:0070300(MF:phosphatidic acid binding)			Nuclear
A0A178UBQ9	Uncharacterized protein	AXX17_At5g37020		43.526	381	tr|A0A178UBQ9|A0A178UBQ9_ARATH;sp|Q9FKA5|Y5957_ARATH	180;180	tr|A0A178UBQ9|A0A178UBQ9_ARATH Uncharacterized protein OS=Arabidopsis thaliana OX=3702 GN=AXX17_At5g37020 PE=4 SV=1;sp|Q9FKA5|Y5957_ARATH Uncharacterized protein At5g39570 OS=Arabidopsis thaliana OX=3702 GN=At5g39570 PE=1 SV=1	tr|A0A178UBQ9|A0A178UBQ9_ARATH	180	180	S	RTEVEYGRRPESGLGSGYGGRSESEYERKPS	66.509	66.509	RPES(0.002)GLGS(0.99)GY(0.009)GGR	RPES(-27)GLGS(21)GY(-21)GGR	8	3	1.4875			85621	63549	Quantified	GO:0070300(MF:phosphatidic acid binding)			Nuclear
A0A178UBQ9	Uncharacterized protein	AXX17_At5g37020		43.526	381	tr|A0A178UBQ9|A0A178UBQ9_ARATH;sp|Q9FKA5|Y5957_ARATH	320;320	tr|A0A178UBQ9|A0A178UBQ9_ARATH Uncharacterized protein OS=Arabidopsis thaliana OX=3702 GN=AXX17_At5g37020 PE=4 SV=1;sp|Q9FKA5|Y5957_ARATH Uncharacterized protein At5g39570 OS=Arabidopsis thaliana OX=3702 GN=At5g39570 PE=1 SV=1	tr|A0A178UBQ9|A0A178UBQ9_ARATH	320	320	S	GRSEEQEEGSYRKQPSYGRGNDDDDDEQRRN	129.72	129.72	KQPS(1)YGR	KQPS(87)Y(-87)GR	4	2	-2.5578	16605000	14918000	13480000	15005000	Quantified	GO:0070300(MF:phosphatidic acid binding)			Nuclear
A0A178UBQ9	Uncharacterized protein	AXX17_At5g37020		43.526	381	tr|A0A178UBQ9|A0A178UBQ9_ARATH;sp|Q9FKA5|Y5957_ARATH	199;199	tr|A0A178UBQ9|A0A178UBQ9_ARATH Uncharacterized protein OS=Arabidopsis thaliana OX=3702 GN=AXX17_At5g37020 PE=4 SV=1;sp|Q9FKA5|Y5957_ARATH Uncharacterized protein At5g39570 OS=Arabidopsis thaliana OX=3702 GN=At5g39570 PE=1 SV=1	tr|A0A178UBQ9|A0A178UBQ9_ARATH	199	199	S	GRSESEYERKPSYGRSEEQEEGYRKPSYGRS	23.149	23.149	KPS(0.153)Y(0.238)GRS(0.592)EEQEEGY(0.016)R	KPS(-5.9)Y(-4)GRS(4)EEQEEGY(-16)R	7	3	7.0094			288010		Quantified	GO:0070300(MF:phosphatidic acid binding)			Nuclear
A0A178UBQ9	Uncharacterized protein	AXX17_At5g37020		43.526	381	tr|A0A178UBQ9|A0A178UBQ9_ARATH;sp|Q9FKA5|Y5957_ARATH	156;156	tr|A0A178UBQ9|A0A178UBQ9_ARATH Uncharacterized protein OS=Arabidopsis thaliana OX=3702 GN=AXX17_At5g37020 PE=4 SV=1;sp|Q9FKA5|Y5957_ARATH Uncharacterized protein At5g39570 OS=Arabidopsis thaliana OX=3702 GN=At5g39570 PE=1 SV=1	tr|A0A178UBQ9|A0A178UBQ9_ARATH	156	156	S	EQSYGSGYGGRTETESEYGSGGGGRTEVEYG	51.829	51.531	TET(0.001)ES(0.897)EY(0.096)GS(0.006)GGGGR	T(-40)ET(-31)ES(9.7)EY(-9.7)GS(-22)GGGGR	5	2	-0.44374	77332	61058	78856	69747	Quantified	GO:0070300(MF:phosphatidic acid binding)			Nuclear
A0A178UBQ9	Uncharacterized protein	AXX17_At5g37020		43.526	381	tr|A0A178UBQ9|A0A178UBQ9_ARATH;sp|Q9FKA5|Y5957_ARATH	176;176	tr|A0A178UBQ9|A0A178UBQ9_ARATH Uncharacterized protein OS=Arabidopsis thaliana OX=3702 GN=AXX17_At5g37020 PE=4 SV=1;sp|Q9FKA5|Y5957_ARATH Uncharacterized protein At5g39570 OS=Arabidopsis thaliana OX=3702 GN=At5g39570 PE=1 SV=1	tr|A0A178UBQ9|A0A178UBQ9_ARATH	176	176	S	GGGGRTEVEYGRRPESGLGSGYGGRSESEYE	62.271	62.271	RPES(0.998)GLGS(0.002)GYGGR	RPES(27)GLGS(-27)GY(-38)GGR	4	2	-0.9458	403750				Quantified	GO:0070300(MF:phosphatidic acid binding)			Nuclear
A0A178UBQ9	Uncharacterized protein	AXX17_At5g37020		43.526	381	tr|A0A178UBQ9|A0A178UBQ9_ARATH;sp|Q9FKA5|Y5957_ARATH	95;95	tr|A0A178UBQ9|A0A178UBQ9_ARATH Uncharacterized protein OS=Arabidopsis thaliana OX=3702 GN=AXX17_At5g37020 PE=4 SV=1;sp|Q9FKA5|Y5957_ARATH Uncharacterized protein At5g39570 OS=Arabidopsis thaliana OX=3702 GN=At5g39570 PE=1 SV=1	tr|A0A178UBQ9|A0A178UBQ9_ARATH	95	95	S	SSYSRPKPRPAFRPDSGGGGHVQGERPNPGY	23.931	23.931	PAFRPDS(1)GGGGHVQGER	PAFRPDS(24)GGGGHVQGER	7	3	5.9153		116870		103670	Quantified	GO:0070300(MF:phosphatidic acid binding)			Nuclear
A0A178UBQ9	Uncharacterized protein	AXX17_At5g37020		43.526	381	tr|A0A178UBQ9|A0A178UBQ9_ARATH;sp|Q9FKA5|Y5957_ARATH	122;122	tr|A0A178UBQ9|A0A178UBQ9_ARATH Uncharacterized protein OS=Arabidopsis thaliana OX=3702 GN=AXX17_At5g37020 PE=4 SV=1;sp|Q9FKA5|Y5957_ARATH Uncharacterized protein At5g39570 OS=Arabidopsis thaliana OX=3702 GN=At5g39570 PE=1 SV=1	tr|A0A178UBQ9|A0A178UBQ9_ARATH	122	122	S	NPGYGSESGYGRKPESEYGSGYGGQTEVEYG	22.212	18.927	KPES(0.373)EY(0.175)GS(0.197)GY(0.223)GGQT(0.026)EVEY(0.008)GR	KPES(2.2)EY(-3.3)GS(-2.8)GY(-2.2)GGQT(-12)EVEY(-17)GR	4	3	5.689					Identified	GO:0070300(MF:phosphatidic acid binding)			Nuclear
A0A178UBQ9	Uncharacterized protein	AXX17_At5g37020		43.526	381	tr|A0A178UBQ9|A0A178UBQ9_ARATH;sp|Q9FKA5|Y5957_ARATH	244;244	tr|A0A178UBQ9|A0A178UBQ9_ARATH Uncharacterized protein OS=Arabidopsis thaliana OX=3702 GN=AXX17_At5g37020 PE=4 SV=1;sp|Q9FKA5|Y5957_ARATH Uncharacterized protein At5g39570 OS=Arabidopsis thaliana OX=3702 GN=At5g39570 PE=1 SV=1	tr|A0A178UBQ9|A0A178UBQ9_ARATH	244	244	S	SEEQEEGYRKPSYGRSEEEQEEGYRKPSYGR	30.875	30.875	KPS(0.126)Y(0.229)GRS(0.626)EEEQEEGY(0.018)R	KPS(-6.9)Y(-4.4)GRS(4.4)EEEQEEGY(-15)R	7	3	6.7447	443090		937410		Quantified	GO:0070300(MF:phosphatidic acid binding)			Nuclear
A0A178UBQ9	Uncharacterized protein	AXX17_At5g37020		43.526	381	tr|A0A178UBQ9|A0A178UBQ9_ARATH;sp|Q9FKA5|Y5957_ARATH	160;160	tr|A0A178UBQ9|A0A178UBQ9_ARATH Uncharacterized protein OS=Arabidopsis thaliana OX=3702 GN=AXX17_At5g37020 PE=4 SV=1;sp|Q9FKA5|Y5957_ARATH Uncharacterized protein At5g39570 OS=Arabidopsis thaliana OX=3702 GN=At5g39570 PE=1 SV=1	tr|A0A178UBQ9|A0A178UBQ9_ARATH	160	160	S	GSGYGGRTETESEYGSGGGGRTEVEYGRRPE	97.268	97.268	TETESEYGS(0.999)GGGGR	T(-78)ET(-55)ES(-35)EY(-36)GS(35)GGGGR	9	2	1.04	233310		256830	198620	Quantified	GO:0070300(MF:phosphatidic acid binding)			Nuclear
A0A178UBQ9	Uncharacterized protein	AXX17_At5g37020		43.526	381	tr|A0A178UBQ9|A0A178UBQ9_ARATH;sp|Q9FKA5|Y5957_ARATH	210;210	tr|A0A178UBQ9|A0A178UBQ9_ARATH Uncharacterized protein OS=Arabidopsis thaliana OX=3702 GN=AXX17_At5g37020 PE=4 SV=1;sp|Q9FKA5|Y5957_ARATH Uncharacterized protein At5g39570 OS=Arabidopsis thaliana OX=3702 GN=At5g39570 PE=1 SV=1	tr|A0A178UBQ9|A0A178UBQ9_ARATH	210	210	S	SYGRSEEQEEGYRKPSYGRSEEQEEGYRKPS	18.361	18.361	S(0.012)EEQEEGY(0.044)RKPS(0.812)Y(0.132)GR	S(-18)EEQEEGY(-13)RKPS(7.9)Y(-7.9)GR	12	3	2.3134			67643		Quantified	GO:0070300(MF:phosphatidic acid binding)			Nuclear
A0A178UBQ9	Uncharacterized protein	AXX17_At5g37020		43.526	381	tr|A0A178UBQ9|A0A178UBQ9_ARATH;sp|Q9FKA5|Y5957_ARATH	126;126	tr|A0A178UBQ9|A0A178UBQ9_ARATH Uncharacterized protein OS=Arabidopsis thaliana OX=3702 GN=AXX17_At5g37020 PE=4 SV=1;sp|Q9FKA5|Y5957_ARATH Uncharacterized protein At5g39570 OS=Arabidopsis thaliana OX=3702 GN=At5g39570 PE=1 SV=1	tr|A0A178UBQ9|A0A178UBQ9_ARATH	126	126	S	GSESGYGRKPESEYGSGYGGQTEVEYGRRPE	31.767	31.767	KPES(0.134)EY(0.114)GS(0.409)GY(0.339)GGQT(0.003)EVEYGR	KPES(-4.8)EY(-5.6)GS(0.81)GY(-0.81)GGQT(-21)EVEY(-31)GR	8	3	4.2692					Identified	GO:0070300(MF:phosphatidic acid binding)			Nuclear
A0A178UBS3	KAN1	AXX17_At5g16170		45.845	403	tr|A0A178UBS3|A0A178UBS3_ARATH;sp|Q93WJ9|KAN1_ARATH	311;311	tr|A0A178UBS3|A0A178UBS3_ARATH KAN1 OS=Arabidopsis thaliana OX=3702 GN=AXX17_At5g16170 PE=4 SV=1;sp|Q93WJ9|KAN1_ARATH Transcription repressor KAN1 OS=Arabidopsis thaliana OX=3702 GN=KAN1 PE=1 SV=1	tr|A0A178UBS3|A0A178UBS3_ARATH	311	311	S	GNEVHHQSSTDQRAQSDDTSLHQETDISSTQ	22.456	22.456	AQS(0.783)DDT(0.09)S(0.09)LHQET(0.019)DIS(0.007)S(0.006)T(0.005)QPR	AQS(9.4)DDT(-9.4)S(-9.4)LHQET(-16)DIS(-21)S(-22)T(-22)QPR	3	3	3.5935			33290		Quantified	GO:0005634(CC:nucleus);GO:0003677(MF:DNA binding)			Nuclear	PF00249(Myb-like DNA-binding domain)
A0A178UBS4	VIP2	At5g59710		35.557	346	tr|A0A178UBS4|A0A178UBS4_ARATH;tr|A0A1P8B9E0|A0A1P8B9E0_ARATH;tr|A0A178UA65|A0A178UA65_ARATH;sp|Q9FPW4|VIP2_ARATH	282;282;282;282	tr|A0A178UBS4|A0A178UBS4_ARATH VIP2 OS=Arabidopsis thaliana OX=3702 GN=At5g59710 PE=3 SV=1;tr|A0A1P8B9E0|A0A1P8B9E0_ARATH VIRE2 interacting protein 2 OS=Arabidopsis thaliana OX=3702 GN=VIP2 PE=1 SV=1;tr|A0A178UA65|A0A178UA65_ARATH VIP2 OS=Arabidopsis thali	tr|A0A178UBS4|A0A178UBS4_ARATH	282	282	S	FDINNDFPQLTSRPGSAGGTQGHLGSLRKQG	149.57	78.925	PGS(1)AGGTQGHLGSLR	PGS(44)AGGT(-44)QGHLGS(-75)LR	3	2	0.49951	196570	191200	313510	136960	Quantified	GO:0030015(CC:CCR4-NOT core complex)			Nuclear
A0A178UBZ3	CaS	AXX17_At5g22580		41.23	386	tr|A0A178UBZ3|A0A178UBZ3_ARATH;tr|A0A654G3C2|A0A654G3C2_ARATH;sp|Q9FN48|CAS_ARATH	361;362;362	tr|A0A178UBZ3|A0A178UBZ3_ARATH CaS OS=Arabidopsis thaliana OX=3702 GN=AXX17_At5g22580 PE=4 SV=1;tr|A0A654G3C2|A0A654G3C2_ARATH Uncharacterized protein OS=Arabidopsis thaliana OX=3702 GN=AN1_LOCUS23044 PE=4 SV=1;sp|Q9FN48|CAS_ARATH Calcium sensing receptor,	tr|A0A178UBZ3|A0A178UBZ3_ARATH	361	361	S	RLGTDSYNFSFAQVLSPSRIIPAASRSFGTR	9.9112	9.9112	LGT(0.061)DS(0.061)Y(0.051)NFS(0.055)FAQVLS(0.485)PS(0.288)R	LGT(-9)DS(-9)Y(-9.8)NFS(-9.5)FAQVLS(2.3)PS(-2.3)R	15	2	-0.72897					Identified	GO:0016021(CC:integral component of membrane)			Chloroplast
A0A178UBZ3	CaS	AXX17_At5g22580		41.23	386	tr|A0A178UBZ3|A0A178UBZ3_ARATH;tr|A0A654G3C2|A0A654G3C2_ARATH;sp|Q9FN48|CAS_ARATH	379;380;380	tr|A0A178UBZ3|A0A178UBZ3_ARATH CaS OS=Arabidopsis thaliana OX=3702 GN=AXX17_At5g22580 PE=4 SV=1;tr|A0A654G3C2|A0A654G3C2_ARATH Uncharacterized protein OS=Arabidopsis thaliana OX=3702 GN=AN1_LOCUS23044 PE=4 SV=1;sp|Q9FN48|CAS_ARATH Calcium sensing receptor,	tr|A0A178UBZ3|A0A178UBZ3_ARATH	379	379	T	RIIPAASRSFGTRSGTKFLPSSD________	147.72	108.24	S(0.011)GT(0.989)KFLPSSD	S(-20)GT(20)KFLPS(-35)S(-73)D	3	2	-4.4881	17072000	14662000	14126000	19248000	Quantified	GO:0016021(CC:integral component of membrane)			Chloroplast
A0A178UBZ3	CaS	AXX17_At5g22580		41.23	386	tr|A0A178UBZ3|A0A178UBZ3_ARATH;tr|A0A654G3C2|A0A654G3C2_ARATH;sp|Q9FN48|CAS_ARATH	377;378;378	tr|A0A178UBZ3|A0A178UBZ3_ARATH CaS OS=Arabidopsis thaliana OX=3702 GN=AXX17_At5g22580 PE=4 SV=1;tr|A0A654G3C2|A0A654G3C2_ARATH Uncharacterized protein OS=Arabidopsis thaliana OX=3702 GN=AN1_LOCUS23044 PE=4 SV=1;sp|Q9FN48|CAS_ARATH Calcium sensing receptor,	tr|A0A178UBZ3|A0A178UBZ3_ARATH	377	377	S	PSRIIPAASRSFGTRSGTKFLPSSD______	121.96	121.96	S(0.749)GT(0.251)KFLPSSD	S(4.8)GT(-4.8)KFLPS(-77)S(-100)D	1	2	-1.6625		116760		178810	Quantified	GO:0016021(CC:integral component of membrane)			Chloroplast
A0A178UBZ5	Trehalose 6-phosphate phosphatase	At5g51460	FUNCTION: Removes the phosphate from trehalose 6-phosphate to produce free trehalose. {ECO:0000256|RuleBase:RU361117}.	43.064	384	tr|A0A178UBZ5|A0A178UBZ5_ARATH;tr|A0A654GA04|A0A654GA04_ARATH;tr|A0A178UCG0|A0A178UCG0_ARATH;sp|O64896|TPPA_ARATH	74;74;74;74	tr|A0A178UBZ5|A0A178UBZ5_ARATH Trehalose 6-phosphate phosphatase OS=Arabidopsis thaliana OX=3702 GN=At5g51460 PE=3 SV=1;tr|A0A654GA04|A0A654GA04_ARATH Trehalose 6-phosphate phosphatase OS=Arabidopsis thaliana OX=3702 GN=AN1_LOCUS25391 PE=3 SV=1;tr|A0A178UC	tr|A0A178UBZ5|A0A178UBZ5_ARATH	74	74	S	DDVKSNGWLDAMKSSSPPPTILNKDNLSNDA	86.243	86.243	S(0.001)S(0.02)S(0.979)PPPTILNK	S(-29)S(-17)S(17)PPPT(-63)ILNK	3	2	-0.30091	783510		412690		Quantified	GO:0005992(BP:trehalose biosynthetic process);GO:0004805(MF:trehalose-phosphatase activity)	ath:AT5G51460(ATTPPA)	ath00500(Starch and sucrose metabolism )	Mitochondrial;Chloroplast	PF02358(Trehalose-phosphatase)
A0A178UC47	VQ domain-containing protein	AXX17_At5g08350		18.899	173	tr|A0A178UC47|A0A178UC47_ARATH;sp|Q9FNP0|VQ31_ARATH	146;146	tr|A0A178UC47|A0A178UC47_ARATH VQ domain-containing protein OS=Arabidopsis thaliana OX=3702 GN=AXX17_At5g08350 PE=4 SV=1;sp|Q9FNP0|VQ31_ARATH VQ motif-containing protein 31 OS=Arabidopsis thaliana OX=3702 GN=VQ31 PE=1 SV=1	tr|A0A178UC47|A0A178UC47_ARATH	146	146	S	EEEKAIKERRFYLHPSPRSKPGYTEPELLTL	72.365	59.645	FYLHPS(1)PR	FY(-54)LHPS(54)PR	6	2	-1.2762	25391	21323		19716	Quantified	GO:0005634(CC:nucleus)			Nuclear	PF05678(VQ motif)
A0A178UCA7	Apple domain-containing protein	AXX17_At5g03020		53.595	482	tr|A0A178UCA7|A0A178UCA7_ARATH;sp|Q9LZR8|Y5370_ARATH	462;462	tr|A0A178UCA7|A0A178UCA7_ARATH Apple domain-containing protein OS=Arabidopsis thaliana OX=3702 GN=AXX17_At5g03020 PE=4 SV=1;sp|Q9LZR8|Y5370_ARATH PAN domain-containing protein At5g03700 OS=Arabidopsis thaliana OX=3702 GN=At5g03700 PE=1 SV=1	tr|A0A178UCA7|A0A178UCA7_ARATH	462	462	S	NWRREKRVLEEDNGLSPGPYKNLGSDSFNSV	45.826	45.826	VLEEDNGLS(0.998)PGPY(0.002)K	VLEEDNGLS(28)PGPY(-28)K	9	2	0.66527	126270	102770			Quantified	GO:0048544(BP:recognition of pollen);GO:0016021(CC:integral component of membrane)			Extracellular;PlasmaMembrane	PF00954(S-locus glycoprotein domain);PF01453(D-mannose binding lectin);PF00024(PAN domain)
A0A178UCA7	Apple domain-containing protein	AXX17_At5g03020		53.595	482	tr|A0A178UCA7|A0A178UCA7_ARATH;sp|Q9LZR8|Y5370_ARATH	473;473	tr|A0A178UCA7|A0A178UCA7_ARATH Apple domain-containing protein OS=Arabidopsis thaliana OX=3702 GN=AXX17_At5g03020 PE=4 SV=1;sp|Q9LZR8|Y5370_ARATH PAN domain-containing protein At5g03700 OS=Arabidopsis thaliana OX=3702 GN=At5g03700 PE=1 SV=1	tr|A0A178UCA7|A0A178UCA7_ARATH	473	473	S	DNGLSPGPYKNLGSDSFNSVEMSRR______	58.313	58.313	NLGS(0.002)DS(0.641)FNS(0.356)VEMSR	NLGS(-25)DS(2.6)FNS(-2.6)VEMS(-32)R	6	2	0.67667		66461			Quantified	GO:0048544(BP:recognition of pollen);GO:0016021(CC:integral component of membrane)			Extracellular;PlasmaMembrane	PF00954(S-locus glycoprotein domain);PF01453(D-mannose binding lectin);PF00024(PAN domain)
A0A178UCC1	CUL4	AXX17_At5g44660		91.47	792	tr|A0A178UCC1|A0A178UCC1_ARATH;sp|Q8LGH4|CUL4_ARATH	36;36	tr|A0A178UCC1|A0A178UCC1_ARATH CUL4 OS=Arabidopsis thaliana OX=3702 GN=AXX17_At5g44660 PE=3 SV=1;sp|Q8LGH4|CUL4_ARATH Cullin-4 OS=Arabidopsis thaliana OX=3702 GN=CUL4 PE=1 SV=1	tr|A0A178UCC1|A0A178UCC1_ARATH	36	36	S	YSSPPMKKAKNDLHHSPQHPNTADKVVGFHM	126.81	121.54	NDLHHS(1)PQHPNTADK	NDLHHS(53)PQHPNT(-53)ADK	6	3	4.6849	869550	755810	991900	628140	Quantified	GO:0006511(BP:ubiquitin-dependent protein catabolic process);GO:0031461(CC:cullin-RING ubiquitin ligase complex);GO:0031625(MF:ubiquitin protein ligase binding)	ath:AT5G46210(CUL4)	ath04120(Ubiquitin mediated proteolysis );ath03420(Nucleotide excision repair )	Nuclear	PF10557(Cullin protein neddylation domain);PF00888(Cullin family)
A0A178UCC8	EML2	AXX17_At5g06410		35.586	313	tr|A0A178UCC8|A0A178UCC8_ARATH;sp|Q9FG29|EML2_ARATH	105;105	tr|A0A178UCC8|A0A178UCC8_ARATH EML2 OS=Arabidopsis thaliana OX=3702 GN=AXX17_At5g06410 PE=4 SV=1;sp|Q9FG29|EML2_ARATH Protein EMSY-LIKE 2 OS=Arabidopsis thaliana OX=3702 GN=EML2 PE=1 SV=2	tr|A0A178UCC8|A0A178UCC8_ARATH	105	105	S	FSASRKKQKTFQSYPSIGSTRSKSFNNRVVS	72.031	53.028	TFQS(0.001)Y(0.02)PS(0.91)IGS(0.05)T(0.019)R	T(-43)FQS(-28)Y(-17)PS(13)IGS(-13)T(-17)R	7	2	0.2572	726080	515100	540450	604660	Quantified	GO:0050832(BP:defense response to fungus)			Nuclear	PF03735(ENT domain)
A0A178UCC8	EML2	AXX17_At5g06410		35.586	313	tr|A0A178UCC8|A0A178UCC8_ARATH;sp|Q9FG29|EML2_ARATH	87;87	tr|A0A178UCC8|A0A178UCC8_ARATH EML2 OS=Arabidopsis thaliana OX=3702 GN=AXX17_At5g06410 PE=4 SV=1;sp|Q9FG29|EML2_ARATH Protein EMSY-LIKE 2 OS=Arabidopsis thaliana OX=3702 GN=EML2 PE=1 SV=2	tr|A0A178UCC8|A0A178UCC8_ARATH	87	87	S	GGNQVVRHQSLDVHPSPTFSASRKKQKTFQS	41.87	38.14	HQS(0.001)LDVHPS(0.877)PT(0.073)FS(0.033)AS(0.015)R	HQS(-29)LDVHPS(11)PT(-11)FS(-14)AS(-18)R	9	3	5.4069	95055	118910			Quantified	GO:0050832(BP:defense response to fungus)			Nuclear	PF03735(ENT domain)
A0A178UCD3	40S ribosomal protein S8	AXX17_At5g20270		24.993	222	tr|A0A178UCD3|A0A178UCD3_ARATH;sp|Q93VG5|RS81_ARATH;tr|Q56ZZ8|Q56ZZ8_ARATH	179;179;18	tr|A0A178UCD3|A0A178UCD3_ARATH 40S ribosomal protein S8 OS=Arabidopsis thaliana OX=3702 GN=AXX17_At5g20270 PE=3 SV=1;sp|Q93VG5|RS81_ARATH 40S ribosomal protein S8-1 OS=Arabidopsis thaliana OX=3702 GN=RPS8A PE=1 SV=1;tr|Q56ZZ8|Q56ZZ8_ARATH Uncharacterized p	tr|A0A178UCD3|A0A178UCD3_ARATH	179	179	S	QEGRSLDSHIEDQFASGRLLACISSRPGQCG	64.21	59.997	SLDSHIEDQFAS(1)GR	S(-59)LDS(-55)HIEDQFAS(55)GR	12	3	5.691	36164	35737	113730	41942	Quantified	GO:0006412(BP:translation);GO:0005840(CC:ribosome);GO:0003735(MF:structural constituent of ribosome)	ath:AT5G20290()	ath03010(Ribosome )	Nuclear	PF01201(Ribosomal protein S8e)
A0A178UCD3	40S ribosomal protein S8	AXX17_At5g20270		24.993	222	tr|A0A178UCD3|A0A178UCD3_ARATH;sp|Q93VG5|RS81_ARATH;tr|Q56ZZ8|Q56ZZ8_ARATH	168;168;7	tr|A0A178UCD3|A0A178UCD3_ARATH 40S ribosomal protein S8 OS=Arabidopsis thaliana OX=3702 GN=AXX17_At5g20270 PE=3 SV=1;sp|Q93VG5|RS81_ARATH 40S ribosomal protein S8-1 OS=Arabidopsis thaliana OX=3702 GN=RPS8A PE=1 SV=1;tr|Q56ZZ8|Q56ZZ8_ARATH Uncharacterized p	tr|A0A178UCD3|A0A178UCD3_ARATH	168	168	S	SNHLLRKIASRQEGRSLDSHIEDQFASGRLL	56.08	56.08	S(0.855)LDS(0.145)HIEDQFASGR	S(7.7)LDS(-7.7)HIEDQFAS(-55)GR	1	2	1.0726			181010		Quantified	GO:0006412(BP:translation);GO:0005840(CC:ribosome);GO:0003735(MF:structural constituent of ribosome)	ath:AT5G20290()	ath03010(Ribosome )	Nuclear	PF01201(Ribosomal protein S8e)
A0A178UCG1	Beta-amylase	AXX17_At5g43590		77.16	689	tr|A0A178UCG1|A0A178UCG1_ARATH;sp|Q9FH80|BAM8_ARATH;tr|A0A654G8G9|A0A654G8G9_ARATH;tr|A0A1P8BBC1|A0A1P8BBC1_ARATH	166;166;180;180	tr|A0A178UCG1|A0A178UCG1_ARATH Beta-amylase OS=Arabidopsis thaliana OX=3702 GN=AXX17_At5g43590 PE=3 SV=1;sp|Q9FH80|BAM8_ARATH Beta-amylase 8 OS=Arabidopsis thaliana OX=3702 GN=BAM8 PE=1 SV=1;tr|A0A654G8G9|A0A654G8G9_ARATH Beta-amylase OS=Arabidopsis thalia	tr|A0A178UCG1|A0A178UCG1_ARATH	166	166	S	RQSQQPNHVVQFPTRSIESPLSSSTLKNCAK	30.068	30.068	S(0.717)IES(0.214)PLS(0.023)S(0.023)S(0.011)T(0.011)LK	S(5.2)IES(-5.2)PLS(-15)S(-15)S(-18)T(-18)LK	1	2	-0.42081			183260		Quantified	GO:0000272(BP:polysaccharide catabolic process);GO:0102229(MF:amylopectin maltohydrolase activity);GO:0016161(MF:beta-amylase activity)	ath:AT5G45300(BMY2)	ath00500(Starch and sucrose metabolism )	Cytoplasmic	PF05687(BES1/BZR1 plant transcription factor, N-terminal);PF01373(Glycosyl hydrolase family 14)
A0A178UCG1	Beta-amylase	AXX17_At5g43590		77.16	689	tr|A0A178UCG1|A0A178UCG1_ARATH;sp|Q9FH80|BAM8_ARATH;tr|A0A654G8G9|A0A654G8G9_ARATH;tr|A0A1P8BBC1|A0A1P8BBC1_ARATH	169;169;183;183	tr|A0A178UCG1|A0A178UCG1_ARATH Beta-amylase OS=Arabidopsis thaliana OX=3702 GN=AXX17_At5g43590 PE=3 SV=1;sp|Q9FH80|BAM8_ARATH Beta-amylase 8 OS=Arabidopsis thaliana OX=3702 GN=BAM8 PE=1 SV=1;tr|A0A654G8G9|A0A654G8G9_ARATH Beta-amylase OS=Arabidopsis thalia	tr|A0A178UCG1|A0A178UCG1_ARATH	169	169	S	QQPNHVVQFPTRSIESPLSSSTLKNCAKAAI	87.727	87.727	SIES(1)PLSSSTLK	S(-50)IES(41)PLS(-41)S(-50)S(-53)T(-57)LK	4	2	-1.3924	354360	314980	360180	293840	Quantified	GO:0000272(BP:polysaccharide catabolic process);GO:0102229(MF:amylopectin maltohydrolase activity);GO:0016161(MF:beta-amylase activity)	ath:AT5G45300(BMY2)	ath00500(Starch and sucrose metabolism )	Cytoplasmic	PF05687(BES1/BZR1 plant transcription factor, N-terminal);PF01373(Glycosyl hydrolase family 14)
A0A178UCM1	Protein kinase domain-containing protein	AXX17_At5g37670		55.539	499	tr|A0A178UCM1|A0A178UCM1_ARATH	326	tr|A0A178UCM1|A0A178UCM1_ARATH Protein kinase domain-containing protein OS=Arabidopsis thaliana OX=3702 GN=AXX17_At5g37670 PE=4 SV=1	tr|A0A178UCM1|A0A178UCM1_ARATH	326	326	S	FLNNKPRKAKTEKAGSDSLPMLIAEPTDARS	4.5975	4.5975	T(0.785)EKAGS(0.67)DS(0.67)LPMLIAEPT(0.875)DAR	T(1.9)EKAGS(0)DS(0)LPMLIAEPT(4.2)DAR	6	3	3.3043			21015		Quantified	GO:0005524(MF:ATP binding);GO:0004672(MF:protein kinase activity)			Nuclear	PF00069(Protein kinase domain)
A0A178UCM1	Protein kinase domain-containing protein	AXX17_At5g37670		55.539	499	tr|A0A178UCM1|A0A178UCM1_ARATH	328	tr|A0A178UCM1|A0A178UCM1_ARATH Protein kinase domain-containing protein OS=Arabidopsis thaliana OX=3702 GN=AXX17_At5g37670 PE=4 SV=1	tr|A0A178UCM1|A0A178UCM1_ARATH	328	328	S	NNKPRKAKTEKAGSDSLPMLIAEPTDARSMS	4.5975	4.5975	T(0.785)EKAGS(0.67)DS(0.67)LPMLIAEPT(0.875)DAR	T(1.9)EKAGS(0)DS(0)LPMLIAEPT(4.2)DAR	8	3	3.3043			21015		Quantified	GO:0005524(MF:ATP binding);GO:0004672(MF:protein kinase activity)			Nuclear	PF00069(Protein kinase domain)
A0A178UD05	SNX1	AXX17_At5g05640		46.523	402	tr|A0A178UD05|A0A178UD05_ARATH;sp|Q9FG38|SNX1_ARATH	21;21	tr|A0A178UD05|A0A178UD05_ARATH SNX1 OS=Arabidopsis thaliana OX=3702 GN=AXX17_At5g05640 PE=4 SV=1;sp|Q9FG38|SNX1_ARATH Sorting nexin 1 OS=Arabidopsis thaliana OX=3702 GN=SNX1 PE=1 SV=1	tr|A0A178UD05|A0A178UD05_ARATH	21	21	S	QPRNISGSMQSPRSPSSHPYLSVSVTDPVKL	36.902	36.902	S(0.328)PS(0.328)S(0.328)HPY(0.006)LS(0.009)VS(0.001)VTDPVK	S(0)PS(0)S(0)HPY(-18)LS(-16)VS(-27)VT(-32)DPVK	3	3	4.7307					Identified	GO:0035091(MF:phosphatidylinositol binding)	ath:AT5G06140(SNX1)	ath04144(Endocytosis )	Cytoplasmic	PF00787(PX domain);PF09325(Vps5 C terminal like)
A0A178UD05	SNX1	AXX17_At5g05640		46.523	402	tr|A0A178UD05|A0A178UD05_ARATH;sp|Q9FG38|SNX1_ARATH	22;22	tr|A0A178UD05|A0A178UD05_ARATH SNX1 OS=Arabidopsis thaliana OX=3702 GN=AXX17_At5g05640 PE=4 SV=1;sp|Q9FG38|SNX1_ARATH Sorting nexin 1 OS=Arabidopsis thaliana OX=3702 GN=SNX1 PE=1 SV=1	tr|A0A178UD05|A0A178UD05_ARATH	22	22	S	PRNISGSMQSPRSPSSHPYLSVSVTDPVKLG	36.902	36.902	S(0.328)PS(0.328)S(0.328)HPY(0.006)LS(0.009)VS(0.001)VTDPVK	S(0)PS(0)S(0)HPY(-18)LS(-16)VS(-27)VT(-32)DPVK	4	3	4.7307					Identified	GO:0035091(MF:phosphatidylinositol binding)	ath:AT5G06140(SNX1)	ath04144(Endocytosis )	Cytoplasmic	PF00787(PX domain);PF09325(Vps5 C terminal like)
A0A178UD05	SNX1	AXX17_At5g05640		46.523	402	tr|A0A178UD05|A0A178UD05_ARATH;sp|Q9FG38|SNX1_ARATH	19;19	tr|A0A178UD05|A0A178UD05_ARATH SNX1 OS=Arabidopsis thaliana OX=3702 GN=AXX17_At5g05640 PE=4 SV=1;sp|Q9FG38|SNX1_ARATH Sorting nexin 1 OS=Arabidopsis thaliana OX=3702 GN=SNX1 PE=1 SV=1	tr|A0A178UD05|A0A178UD05_ARATH	19	19	S	TEQPRNISGSMQSPRSPSSHPYLSVSVTDPV	36.902	36.902	S(0.328)PS(0.328)S(0.328)HPY(0.006)LS(0.009)VS(0.001)VTDPVK	S(0)PS(0)S(0)HPY(-18)LS(-16)VS(-27)VT(-32)DPVK	1	3	4.7307					Identified	GO:0035091(MF:phosphatidylinositol binding)	ath:AT5G06140(SNX1)	ath04144(Endocytosis )	Cytoplasmic	PF00787(PX domain);PF09325(Vps5 C terminal like)
A0A178UD05	SNX1	AXX17_At5g05640		46.523	402	tr|A0A178UD05|A0A178UD05_ARATH;sp|Q9FG38|SNX1_ARATH	16;16	tr|A0A178UD05|A0A178UD05_ARATH SNX1 OS=Arabidopsis thaliana OX=3702 GN=AXX17_At5g05640 PE=4 SV=1;sp|Q9FG38|SNX1_ARATH Sorting nexin 1 OS=Arabidopsis thaliana OX=3702 GN=SNX1 PE=1 SV=1	tr|A0A178UD05|A0A178UD05_ARATH	16	16	S	MESTEQPRNISGSMQSPRSPSSHPYLSVSVT	99.276	99.276	NISGSMQS(1)PR	NIS(-68)GS(-49)MQS(49)PR	8	2	-0.10516	2275600	2038000	2072700		Quantified	GO:0035091(MF:phosphatidylinositol binding)	ath:AT5G06140(SNX1)	ath04144(Endocytosis )	Cytoplasmic	PF00787(PX domain);PF09325(Vps5 C terminal like)
A0A178UD25	ELF9	AXX17_At5g15850		57.439	516	tr|A0A178UD25|A0A178UD25_ARATH;tr|Q9LF02|Q9LF02_ARATH;tr|A0A654G1K7|A0A654G1K7_ARATH	153;156;156	tr|A0A178UD25|A0A178UD25_ARATH ELF9 OS=Arabidopsis thaliana OX=3702 GN=AXX17_At5g15850 PE=3 SV=1;tr|Q9LF02|Q9LF02_ARATH At5g16260 OS=Arabidopsis thaliana OX=3702 GN=EARLY FLOWERING 9 PE=1 SV=1;tr|A0A654G1K7|A0A654G1K7_ARATH Uncharacterized protein OS=Arabi	tr|A0A178UD25|A0A178UD25_ARATH	153	153	S	VSGTELVEDDHERASSPPEGEDEFTDDDGTK	59.09	51.785	AS(0.114)S(0.886)PPEGEDEFTDDDGTK	AS(-8.9)S(8.9)PPEGEDEFT(-43)DDDGT(-50)K	3	2	1.8657			1184200	858510	Quantified	GO:0000398(BP:mRNA splicing, via spliceosome);GO:0003723(MF:RNA binding)			Cytoplasmic;ER	PF14237(Domain of unknown function (DUF4339));PF00076(RNA recognition motif. (a.k.a. RRM, RBD, or RNP domain))
A0A178UD25	ELF9	AXX17_At5g15850		57.439	516	tr|A0A178UD25|A0A178UD25_ARATH;tr|Q9LF02|Q9LF02_ARATH;tr|A0A654G1K7|A0A654G1K7_ARATH	152;155;155	tr|A0A178UD25|A0A178UD25_ARATH ELF9 OS=Arabidopsis thaliana OX=3702 GN=AXX17_At5g15850 PE=3 SV=1;tr|Q9LF02|Q9LF02_ARATH At5g16260 OS=Arabidopsis thaliana OX=3702 GN=EARLY FLOWERING 9 PE=1 SV=1;tr|A0A654G1K7|A0A654G1K7_ARATH Uncharacterized protein OS=Arabi	tr|A0A178UD25|A0A178UD25_ARATH	152	152	S	SVSGTELVEDDHERASSPPEGEDEFTDDDGT	11.68	11.306	AS(0.456)S(0.456)PPEGEDEFT(0.055)DDDGT(0.034)K	AS(0)S(0)PPEGEDEFT(-9.2)DDDGT(-11)K	2	2	1.0872					Identified	GO:0000398(BP:mRNA splicing, via spliceosome);GO:0003723(MF:RNA binding)			Cytoplasmic;ER	PF14237(Domain of unknown function (DUF4339));PF00076(RNA recognition motif. (a.k.a. RRM, RBD, or RNP domain))
A0A178UD28	Protein kinase domain-containing protein	AXX17_At5g18300		54.213	484	tr|A0A178UD28|A0A178UD28_ARATH;sp|Q8LEB6|Y5185_ARATH	57;57	tr|A0A178UD28|A0A178UD28_ARATH Protein kinase domain-containing protein OS=Arabidopsis thaliana OX=3702 GN=AXX17_At5g18300 PE=3 SV=1;sp|Q8LEB6|Y5185_ARATH Probable receptor-like protein kinase At5g18500 OS=Arabidopsis thaliana OX=3702 GN=At5g18500 PE=2 SV=	tr|A0A178UD28|A0A178UD28_ARATH	57	57	S	FRRKTSRSSSNLIPVSRQIPPSVPEEIKEIR	49.487	49.487	SSSNLIPVS(1)R	S(-39)S(-39)S(-39)NLIPVS(39)R	9	2	-1.07	85432	70728	90606		Quantified	GO:0016021(CC:integral component of membrane);GO:0005524(MF:ATP binding);GO:0004674(MF:protein serine/threonine kinase activity)			Cytoplasmic;Chloroplast	PF00069(Protein kinase domain)
A0A178UD28	Protein kinase domain-containing protein	AXX17_At5g18300		54.213	484	tr|A0A178UD28|A0A178UD28_ARATH;sp|Q8LEB6|Y5185_ARATH	49;49	tr|A0A178UD28|A0A178UD28_ARATH Protein kinase domain-containing protein OS=Arabidopsis thaliana OX=3702 GN=AXX17_At5g18300 PE=3 SV=1;sp|Q8LEB6|Y5185_ARATH Probable receptor-like protein kinase At5g18500 OS=Arabidopsis thaliana OX=3702 GN=At5g18500 PE=2 SV=	tr|A0A178UD28|A0A178UD28_ARATH	49	49	S	LAISLWLTFRRKTSRSSSNLIPVSRQIPPSV	68.548	68.548	S(0.402)S(0.402)S(0.195)NLIPVSR	S(0)S(0)S(-3.1)NLIPVS(-59)R	1	2	0.4035					Identified	GO:0016021(CC:integral component of membrane);GO:0005524(MF:ATP binding);GO:0004674(MF:protein serine/threonine kinase activity)			Cytoplasmic;Chloroplast	PF00069(Protein kinase domain)
A0A178UD28	Protein kinase domain-containing protein	AXX17_At5g18300		54.213	484	tr|A0A178UD28|A0A178UD28_ARATH;sp|Q8LEB6|Y5185_ARATH	51;51	tr|A0A178UD28|A0A178UD28_ARATH Protein kinase domain-containing protein OS=Arabidopsis thaliana OX=3702 GN=AXX17_At5g18300 PE=3 SV=1;sp|Q8LEB6|Y5185_ARATH Probable receptor-like protein kinase At5g18500 OS=Arabidopsis thaliana OX=3702 GN=At5g18500 PE=2 SV=	tr|A0A178UD28|A0A178UD28_ARATH	51	51	S	ISLWLTFRRKTSRSSSNLIPVSRQIPPSVPE	48.701	48.701	S(0.333)S(0.333)S(0.333)NLIPVSR	S(0)S(0)S(0)NLIPVS(-47)R	3	2	0.3027					Identified	GO:0016021(CC:integral component of membrane);GO:0005524(MF:ATP binding);GO:0004674(MF:protein serine/threonine kinase activity)			Cytoplasmic;Chloroplast	PF00069(Protein kinase domain)
A0A178UD28	Protein kinase domain-containing protein	AXX17_At5g18300		54.213	484	tr|A0A178UD28|A0A178UD28_ARATH;sp|Q8LEB6|Y5185_ARATH	115;115	tr|A0A178UD28|A0A178UD28_ARATH Protein kinase domain-containing protein OS=Arabidopsis thaliana OX=3702 GN=AXX17_At5g18300 PE=3 SV=1;sp|Q8LEB6|Y5185_ARATH Probable receptor-like protein kinase At5g18500 OS=Arabidopsis thaliana OX=3702 GN=At5g18500 PE=2 SV=	tr|A0A178UD28|A0A178UD28_ARATH	115	115	S	GIKAESENGDSSRSGSFNHLEKKDGSSVSSA	47.361	43.613	S(0.034)GS(0.966)FNHLEK	S(-14)GS(14)FNHLEK	3	2	-1.6816	756480		891730		Quantified	GO:0016021(CC:integral component of membrane);GO:0005524(MF:ATP binding);GO:0004674(MF:protein serine/threonine kinase activity)			Cytoplasmic;Chloroplast	PF00069(Protein kinase domain)
A0A178UD28	Protein kinase domain-containing protein	AXX17_At5g18300		54.213	484	tr|A0A178UD28|A0A178UD28_ARATH;sp|Q8LEB6|Y5185_ARATH	50;50	tr|A0A178UD28|A0A178UD28_ARATH Protein kinase domain-containing protein OS=Arabidopsis thaliana OX=3702 GN=AXX17_At5g18300 PE=3 SV=1;sp|Q8LEB6|Y5185_ARATH Probable receptor-like protein kinase At5g18500 OS=Arabidopsis thaliana OX=3702 GN=At5g18500 PE=2 SV=	tr|A0A178UD28|A0A178UD28_ARATH	50	50	S	AISLWLTFRRKTSRSSSNLIPVSRQIPPSVP	108.24	108.24	S(0.045)S(0.926)S(0.029)NLIPVSR	S(-13)S(13)S(-15)NLIPVS(-96)R	2	2	0.52998	438600			614830	Quantified	GO:0016021(CC:integral component of membrane);GO:0005524(MF:ATP binding);GO:0004674(MF:protein serine/threonine kinase activity)			Cytoplasmic;Chloroplast	PF00069(Protein kinase domain)
A0A178UDA7	Homogentisate 1,2-dioxygenase	At5g54080		51.255	460	tr|A0A178UDA7|A0A178UDA7_ARATH;sp|Q9ZRA2|HGD_ARATH	459;460	tr|A0A178UDA7|A0A178UDA7_ARATH Homogentisate 1,2-dioxygenase OS=Arabidopsis thaliana OX=3702 GN=At5g54080 PE=3 SV=1;sp|Q9ZRA2|HGD_ARATH Homogentisate 1,2-dioxygenase OS=Arabidopsis thaliana OX=3702 GN=HGO PE=2 SV=2	tr|A0A178UDA7|A0A178UDA7_ARATH	459	459	S	LDKTNVESTEKEPGASE______________	35.246	35.246	TNVES(0.001)T(0.001)EKEPGAS(0.998)E	T(-35)NVES(-31)T(-31)EKEPGAS(31)E	13	2	0.16573		26806		17568	Quantified	GO:0006559(BP:L-phenylalanine catabolic process);GO:0006570(BP:tyrosine metabolic process);GO:0004411(MF:homogentisate 1,2-dioxygenase activity)			Cytoplasmic	PF04209(homogentisate 1,2-dioxygenase)
A0A178UDF3	Uncharacterized protein	AXX17_At5g00840		24.337	217	tr|A0A178UDF3|A0A178UDF3_ARATH;sp|Q9LZX1|LOR15_ARATH	97;97	tr|A0A178UDF3|A0A178UDF3_ARATH Uncharacterized protein OS=Arabidopsis thaliana OX=3702 GN=AXX17_At5g00840 PE=3 SV=1;sp|Q9LZX1|LOR15_ARATH Protein LURP-one-related 15 OS=Arabidopsis thaliana OX=3702 GN=At5g01750 PE=1 SV=1	tr|A0A178UDF3|A0A178UDF3_ARATH	97	97	S	DGSGTPVVTLREKMVSMHDRWQVFRGGSTEQ	72.038	72.038	MVS(1)MHDR	MVS(72)MHDR	3	2	-1.2874	125470	115020			Quantified	GO:0009507(CC:chloroplast)			Cytoplasmic;Nuclear	PF04525(LURP-one-related)
A0A178UDF7	Peptidylprolyl isomerase	AXX17_At5g54350		61.603	547	tr|A0A178UDF7|A0A178UDF7_ARATH;sp|Q8S9L5|TIG_ARATH	256;256	tr|A0A178UDF7|A0A178UDF7_ARATH Peptidylprolyl isomerase OS=Arabidopsis thaliana OX=3702 GN=AXX17_At5g54350 PE=3 SV=1;sp|Q8S9L5|TIG_ARATH Trigger factor-like protein TIG, Chloroplastic OS=Arabidopsis thaliana OX=3702 GN=TIG PE=1 SV=1	tr|A0A178UDF7|A0A178UDF7_ARATH	256	256	S	DAKKACERQLRQKYKSLGALKIVTERGLQVG	87.942	87.942	YKS(1)LGALK	Y(-70)KS(70)LGALK	3	2	0.32363			21685		Quantified	GO:0006457(BP:protein folding);GO:0015031(BP:protein transport);GO:0003755(MF:peptidyl-prolyl cis-trans isomerase activity)			Cytoplasmic;Nuclear	PF05698(Bacterial trigger factor protein (TF) C-terminus);PF05697(Bacterial trigger factor protein (TF))
A0A178UDG3	Uncharacterized protein	At5g22620		28.343	250	tr|A0A178UDG3|A0A178UDG3_ARATH;tr|A0A178UCX0|A0A178UCX0_ARATH;tr|A0A178UDD1|A0A178UDD1_ARATH;tr|F4K9Y6|F4K9Y6_ARATH;tr|A0A1P8BB43|A0A1P8BB43_ARATH;tr|A0A654G3F3|A0A654G3F3_ARATH;tr|A0A5S9Y6S6|A0A5S9Y6S6_ARATH;sp|Q9FNJ9|CA1P_ARATH	35;35;35;35;35;35;35;35	tr|A0A178UDG3|A0A178UDG3_ARATH Uncharacterized protein OS=Arabidopsis thaliana OX=3702 GN=At5g22620 PE=4 SV=1;tr|A0A178UCX0|A0A178UCX0_ARATH Uncharacterized protein OS=Arabidopsis thaliana OX=3702 GN=At5g22620 PE=4 SV=1;tr|A0A178UDD1|A0A178UDD1_ARATH Uncha	tr|A0A178UDG3|A0A178UDG3_ARATH	35	35	S	TRRQNSTRRRLLIRSSSSLQDQFTVETTKRV	19.197	19.197	S(0.286)S(0.286)S(0.286)S(0.123)LQDQFT(0.012)VET(0.004)T(0.003)K	S(0)S(0)S(0)S(-3.7)LQDQFT(-14)VET(-18)T(-19)K	2	2	-0.94079					Identified	GO:0003824(MF:catalytic activity)			Extracellular;Mitochondrial;Nuclear	PF00300(Histidine phosphatase superfamily (branch 1))
A0A178UDG3	Uncharacterized protein	At5g22620		28.343	250	tr|A0A178UDG3|A0A178UDG3_ARATH;tr|A0A178UCX0|A0A178UCX0_ARATH;tr|A0A178UDD1|A0A178UDD1_ARATH;tr|F4K9Y6|F4K9Y6_ARATH;tr|A0A1P8BB43|A0A1P8BB43_ARATH;tr|A0A654G3F3|A0A654G3F3_ARATH;tr|A0A5S9Y6S6|A0A5S9Y6S6_ARATH;sp|Q9FNJ9|CA1P_ARATH	36;36;36;36;36;36;36;36	tr|A0A178UDG3|A0A178UDG3_ARATH Uncharacterized protein OS=Arabidopsis thaliana OX=3702 GN=At5g22620 PE=4 SV=1;tr|A0A178UCX0|A0A178UCX0_ARATH Uncharacterized protein OS=Arabidopsis thaliana OX=3702 GN=At5g22620 PE=4 SV=1;tr|A0A178UDD1|A0A178UDD1_ARATH Uncha	tr|A0A178UDG3|A0A178UDG3_ARATH	36	36	S	RRQNSTRRRLLIRSSSSLQDQFTVETTKRVV	19.197	19.197	S(0.286)S(0.286)S(0.286)S(0.123)LQDQFT(0.012)VET(0.004)T(0.003)K	S(0)S(0)S(0)S(-3.7)LQDQFT(-14)VET(-18)T(-19)K	3	2	-0.94079					Identified	GO:0003824(MF:catalytic activity)			Extracellular;Mitochondrial;Nuclear	PF00300(Histidine phosphatase superfamily (branch 1))
A0A178UDG3	Uncharacterized protein	At5g22620		28.343	250	tr|A0A178UDG3|A0A178UDG3_ARATH;tr|A0A178UCX0|A0A178UCX0_ARATH;tr|A0A178UDD1|A0A178UDD1_ARATH;tr|F4K9Y6|F4K9Y6_ARATH;tr|A0A1P8BB43|A0A1P8BB43_ARATH;tr|A0A654G3F3|A0A654G3F3_ARATH;tr|A0A5S9Y6S6|A0A5S9Y6S6_ARATH;sp|Q9FNJ9|CA1P_ARATH	34;34;34;34;34;34;34;34	tr|A0A178UDG3|A0A178UDG3_ARATH Uncharacterized protein OS=Arabidopsis thaliana OX=3702 GN=At5g22620 PE=4 SV=1;tr|A0A178UCX0|A0A178UCX0_ARATH Uncharacterized protein OS=Arabidopsis thaliana OX=3702 GN=At5g22620 PE=4 SV=1;tr|A0A178UDD1|A0A178UDD1_ARATH Uncha	tr|A0A178UDG3|A0A178UDG3_ARATH	34	34	S	KTRRQNSTRRRLLIRSSSSLQDQFTVETTKR	19.197	19.197	S(0.286)S(0.286)S(0.286)S(0.123)LQDQFT(0.012)VET(0.004)T(0.003)K	S(0)S(0)S(0)S(-3.7)LQDQFT(-14)VET(-18)T(-19)K	1	2	-0.94079					Identified	GO:0003824(MF:catalytic activity)			Extracellular;Mitochondrial;Nuclear	PF00300(Histidine phosphatase superfamily (branch 1))
A0A178UDM9	Conserved oligomeric Golgi complex subunit 8	AXX17_At5g11710		63.052	569	tr|A0A178UDM9|A0A178UDM9_ARATH;sp|Q84K25|COG8_ARATH	520;520	tr|A0A178UDM9|A0A178UDM9_ARATH Conserved oligomeric Golgi complex subunit 8 OS=Arabidopsis thaliana OX=3702 GN=AXX17_At5g11710 PE=3 SV=1;sp|Q84K25|COG8_ARATH Conserved oligomeric Golgi complex subunit 8 OS=Arabidopsis thaliana OX=3702 GN=COG8 PE=1 SV=1	tr|A0A178UDM9|A0A178UDM9_ARATH	520	520	S	GRILAASSSQEPSNKSPKVISTDTKDASENG	101.8	73.345	ILAASSSQEPS(0.007)NKS(0.993)PK	ILAAS(-54)S(-46)S(-39)QEPS(-22)NKS(22)PK	14	2	-3.2823	535100	449230	762350	453900	Quantified	GO:0006891(BP:intra-Golgi vesicle-mediated transport);GO:0015031(BP:protein transport);GO:0000139(CC:Golgi membrane);GO:0017119(CC:Golgi transport complex)			Cytoplasmic	PF04124(Dor1-like family)
A0A178UDM9	Conserved oligomeric Golgi complex subunit 8	AXX17_At5g11710		63.052	569	tr|A0A178UDM9|A0A178UDM9_ARATH;sp|Q84K25|COG8_ARATH	511;511	tr|A0A178UDM9|A0A178UDM9_ARATH Conserved oligomeric Golgi complex subunit 8 OS=Arabidopsis thaliana OX=3702 GN=AXX17_At5g11710 PE=3 SV=1;sp|Q84K25|COG8_ARATH Conserved oligomeric Golgi complex subunit 8 OS=Arabidopsis thaliana OX=3702 GN=COG8 PE=1 SV=1	tr|A0A178UDM9|A0A178UDM9_ARATH	511	511	S	DAKSAYEGLGRILAASSSQEPSNKSPKVIST	22.456	22.456	ILAAS(0.285)S(0.285)S(0.285)QEPS(0.033)NKS(0.111)PK	ILAAS(0)S(0)S(0)QEPS(-9.4)NKS(-4.1)PK	5	3	1.0613					Identified	GO:0006891(BP:intra-Golgi vesicle-mediated transport);GO:0015031(BP:protein transport);GO:0000139(CC:Golgi membrane);GO:0017119(CC:Golgi transport complex)			Cytoplasmic	PF04124(Dor1-like family)
A0A178UDM9	Conserved oligomeric Golgi complex subunit 8	AXX17_At5g11710		63.052	569	tr|A0A178UDM9|A0A178UDM9_ARATH;sp|Q84K25|COG8_ARATH	513;513	tr|A0A178UDM9|A0A178UDM9_ARATH Conserved oligomeric Golgi complex subunit 8 OS=Arabidopsis thaliana OX=3702 GN=AXX17_At5g11710 PE=3 SV=1;sp|Q84K25|COG8_ARATH Conserved oligomeric Golgi complex subunit 8 OS=Arabidopsis thaliana OX=3702 GN=COG8 PE=1 SV=1	tr|A0A178UDM9|A0A178UDM9_ARATH	513	513	S	KSAYEGLGRILAASSSQEPSNKSPKVISTDT	22.456	22.456	ILAAS(0.285)S(0.285)S(0.285)QEPS(0.033)NKS(0.111)PK	ILAAS(0)S(0)S(0)QEPS(-9.4)NKS(-4.1)PK	7	3	1.0613					Identified	GO:0006891(BP:intra-Golgi vesicle-mediated transport);GO:0015031(BP:protein transport);GO:0000139(CC:Golgi membrane);GO:0017119(CC:Golgi transport complex)			Cytoplasmic	PF04124(Dor1-like family)
A0A178UDM9	Conserved oligomeric Golgi complex subunit 8	AXX17_At5g11710		63.052	569	tr|A0A178UDM9|A0A178UDM9_ARATH;sp|Q84K25|COG8_ARATH	512;512	tr|A0A178UDM9|A0A178UDM9_ARATH Conserved oligomeric Golgi complex subunit 8 OS=Arabidopsis thaliana OX=3702 GN=AXX17_At5g11710 PE=3 SV=1;sp|Q84K25|COG8_ARATH Conserved oligomeric Golgi complex subunit 8 OS=Arabidopsis thaliana OX=3702 GN=COG8 PE=1 SV=1	tr|A0A178UDM9|A0A178UDM9_ARATH	512	512	S	AKSAYEGLGRILAASSSQEPSNKSPKVISTD	22.456	22.456	ILAAS(0.285)S(0.285)S(0.285)QEPS(0.033)NKS(0.111)PK	ILAAS(0)S(0)S(0)QEPS(-9.4)NKS(-4.1)PK	6	3	1.0613					Identified	GO:0006891(BP:intra-Golgi vesicle-mediated transport);GO:0015031(BP:protein transport);GO:0000139(CC:Golgi membrane);GO:0017119(CC:Golgi transport complex)			Cytoplasmic	PF04124(Dor1-like family)
A0A178UDN5	CHC1	AXX17_At5g13640		59.27	534	tr|A0A178UDN5|A0A178UDN5_ARATH;sp|Q9FMT4|SNF12_ARATH	533;533	tr|A0A178UDN5|A0A178UDN5_ARATH CHC1 OS=Arabidopsis thaliana OX=3702 GN=AXX17_At5g13640 PE=4 SV=1;sp|Q9FMT4|SNF12_ARATH SWI/SNF complex component SNF12 homolog OS=Arabidopsis thaliana OX=3702 GN=At5g14170 PE=1 SV=1	tr|A0A178UDN5|A0A178UDN5_ARATH	533	533	S	RYLNRRPAAGNDGPGSW______________	62.454	62.454	RPAAGNDGPGS(1)W	RPAAGNDGPGS(62)W	11	2	2.7502	225870	148290			Quantified	GO:0048364(BP:root development);GO:0016569(BP:covalent chromatin modification);GO:0006886(BP:intracellular protein transport);GO:0006355(BP:regulation of transcription, DNA-templated);GO:0010224(BP:response to UV-B);GO:0006897(BP:endocytosis);GO:2000024(BP:regulation of leaf development);GO:0009909(BP:regulation of flower development);GO:0006281(BP:DNA repair);GO:0005774(CC:vacuolar membrane);GO:…			Nuclear	PF02201(SWIB/MDM2 domain)
A0A178UDN6	40S ribosomal protein S27	AXX17_At5g46440		9.464	84	tr|A0A178UDN6|A0A178UDN6_ARATH;sp|Q8L953|RS273_ARATH	80;80	tr|A0A178UDN6|A0A178UDN6_ARATH 40S ribosomal protein S27 OS=Arabidopsis thaliana OX=3702 GN=AXX17_At5g46440 PE=3 SV=1;sp|Q8L953|RS273_ARATH 40S ribosomal protein S27-3 OS=Arabidopsis thaliana OX=3702 GN=RPS27D PE=2 SV=2	tr|A0A178UDN6|A0A178UDN6_ARATH	80	80	S	LCQPTGGKARLQEGCSFRKK___________	90.142	74.524	LQEGCS(1)FRK	LQEGCS(75)FRK	6	2	0.10608	134130		130330	136630	Quantified	GO:0006412(BP:translation);GO:0005840(CC:ribosome);GO:0046872(MF:metal ion binding);GO:0003735(MF:structural constituent of ribosome)			Nuclear	PF01667(Ribosomal protein S27)
A0A178UDN6	40S ribosomal protein S27	AXX17_At5g46440		9.464	84	tr|A0A178UDN6|A0A178UDN6_ARATH;sp|Q8L953|RS273_ARATH;tr|A0A178VC05|A0A178VC05_ARATH;sp|Q9M2F1|RS272_ARATH;tr|Q0WS09|Q0WS09_ARATH;tr|A0A384LK94|A0A384LK94_ARATH;sp|O64650|RS271_ARATH	29;29;29;29;29;29;29	tr|A0A178UDN6|A0A178UDN6_ARATH 40S ribosomal protein S27 OS=Arabidopsis thaliana OX=3702 GN=AXX17_At5g46440 PE=3 SV=1;sp|Q8L953|RS273_ARATH 40S ribosomal protein S27-3 OS=Arabidopsis thaliana OX=3702 GN=RPS27D PE=2 SV=2;tr|A0A178VC05|A0A178VC05_ARATH 40S r	tr|A0A178UDN6|A0A178UDN6_ARATH;tr|A0A178VC05|A0A178VC05_ARATH	29;29	29	S	AELEKRKHKLKRLVQSPNSFFMDVKCQGCFN	65.421	38.1	LVQS(0.995)PNS(0.005)FFMDVK	LVQS(23)PNS(-23)FFMDVK	4	2	-0.19692	462510	415750	656110	288060	Quantified	GO:0006412(BP:translation);GO:0005840(CC:ribosome);GO:0046872(MF:metal ion binding);GO:0003735(MF:structural constituent of ribosome)			Nuclear	PF01667(Ribosomal protein S27)
A0A178UDR3	UXS3	AXX17_At5g58680		38.569	342	tr|A0A178UDR3|A0A178UDR3_ARATH;sp|Q9FIE8|UXS3_ARATH;tr|F4KHU8|F4KHU8_ARATH	16;16;31	tr|A0A178UDR3|A0A178UDR3_ARATH UXS3 OS=Arabidopsis thaliana OX=3702 GN=AXX17_At5g58680 PE=4 SV=1;sp|Q9FIE8|UXS3_ARATH UDP-glucuronic acid decarboxylase 3 OS=Arabidopsis thaliana OX=3702 GN=UXS3 PE=1 SV=1;tr|F4KHU8|F4KHU8_ARATH UDP-glucuronic acid decarboxy	tr|A0A178UDR3|A0A178UDR3_ARATH	16	16	S	MAATSEKQNTTKPPPSPSPLRNSKFCQPNMR	50.519	39.587	QNT(0.016)T(0.034)KPPPS(0.791)PS(0.158)PLR	QNT(-17)T(-14)KPPPS(7)PS(-7)PLR	9	3	-1.2068	196400	183310	200500		Quantified	GO:0042732(BP:D-xylose metabolic process);GO:0033320(BP:UDP-D-xylose biosynthetic process);GO:0005886(CC:plasma membrane);GO:0005829(CC:cytosol);GO:0048040(MF:UDP-glucuronate decarboxylase activity)	ath:AT5G59290(UXS3)	ath00520(Amino sugar and nucleotide sugar metabolism );ath01250(Biosynthesis of nucleotide sugars )	Cytoplasmic	PF16363(GDP-mannose 4,6 dehydratase)
A0A178UDT6	VAM3	AXX17_At5g45330		29.481	268	tr|A0A178UDT6|A0A178UDT6_ARATH;sp|P93654|SYP22_ARATH	2;2	tr|A0A178UDT6|A0A178UDT6_ARATH VAM3 OS=Arabidopsis thaliana OX=3702 GN=AXX17_At5g45330 PE=3 SV=1;sp|P93654|SYP22_ARATH Syntaxin-22 OS=Arabidopsis thaliana OX=3702 GN=SYP22 PE=1 SV=1	tr|A0A178UDT6|A0A178UDT6_ARATH	2	2	S	______________MSFQDLESGRGRSTRKF	51.531	51.531	S(1)FQDLESGR	S(50)FQDLES(-50)GR	1	2	0.2101	82676	57991		45312	Quantified	GO:0006886(BP:intracellular protein transport);GO:0016192(BP:vesicle-mediated transport);GO:0016021(CC:integral component of membrane);GO:0005484(MF:SNAP receptor activity)			Cytoplasmic;Nuclear	PF14523(Syntaxin-like protein);PF05739(SNARE domain)
A0A178UE11	SYN4	AXX17_At5g15860		103.78	942	tr|A0A178UE11|A0A178UE11_ARATH;tr|A0A654G1H9|A0A654G1H9_ARATH;tr|A0A5S9Y4L1|A0A5S9Y4L1_ARATH;sp|Q8W1Y0|SSC14_ARATH	311;311;311;311	tr|A0A178UE11|A0A178UE11_ARATH SYN4 OS=Arabidopsis thaliana OX=3702 GN=AXX17_At5g15860 PE=4 SV=1;tr|A0A654G1H9|A0A654G1H9_ARATH Uncharacterized protein OS=Arabidopsis thaliana OX=3702 GN=AN1_LOCUS22403 PE=3 SV=1;tr|A0A5S9Y4L1|A0A5S9Y4L1_ARATH Uncharacteriz	tr|A0A178UE11|A0A178UE11_ARATH	311	311	T	GEDLSSEYNAPESAVTPVEVDKSQIDENVNT	24.599	24.599	RGEDLS(0.005)S(0.005)EY(0.005)NAPES(0.126)AVT(0.859)PVEVDK	RGEDLS(-22)S(-22)EY(-23)NAPES(-8.3)AVT(8.3)PVEVDK	17	3	1.9301		51300	85868	24389	Quantified	GO:0007062(BP:sister chromatid cohesion);GO:0008278(CC:cohesin complex)			Nuclear	PF04825(N terminus of Rad21 / Rec8 like protein)
A0A178UE20	NOI	AXX17_At5g55000		8.3433	79	tr|A0A178UE20|A0A178UE20_ARATH;sp|O22633|NOI4_ARATH;tr|A0A654GBI5|A0A654GBI5_ARATH;tr|F4K692|F4K692_ARATH	49;49;64;65	tr|A0A178UE20|A0A178UE20_ARATH NOI OS=Arabidopsis thaliana OX=3702 GN=AXX17_At5g55000 PE=4 SV=1;sp|O22633|NOI4_ARATH Protein NOI4 OS=Arabidopsis thaliana OX=3702 GN=NOI4 PE=1 SV=1;tr|A0A654GBI5|A0A654GBI5_ARATH AvrRpt-cleavage domain-containing protein OS=	tr|A0A178UE20|A0A178UE20_ARATH	49	49	S	DEKKTGGKPGSPGKSSEGHVKSGGGDPSKPQ	73.455	73.455	T(0.001)GGKPGS(0.999)PGKS(0.351)S(0.649)EGHVK	T(-30)GGKPGS(30)PGKS(-2.7)S(2.7)EGHVK	12	3	5.4892			198970		Quantified	GO:0010167(BP:response to nitrate);GO:0005634(CC:nucleus);GO:0005886(CC:plasma membrane)			Nuclear	PF05627(Cleavage site for pathogenic type III effector avirulence factor Avr)
A0A178UE20	NOI	AXX17_At5g55000		8.3433	79	tr|A0A178UE20|A0A178UE20_ARATH;sp|O22633|NOI4_ARATH;tr|A0A654GBI5|A0A654GBI5_ARATH;tr|F4K692|F4K692_ARATH	48;48;63;64	tr|A0A178UE20|A0A178UE20_ARATH NOI OS=Arabidopsis thaliana OX=3702 GN=AXX17_At5g55000 PE=4 SV=1;sp|O22633|NOI4_ARATH Protein NOI4 OS=Arabidopsis thaliana OX=3702 GN=NOI4 PE=1 SV=1;tr|A0A654GBI5|A0A654GBI5_ARATH AvrRpt-cleavage domain-containing protein OS=	tr|A0A178UE20|A0A178UE20_ARATH	48	48	S	RDEKKTGGKPGSPGKSSEGHVKSGGGDPSKP	51.397	51.397	T(0.001)GGKPGS(0.997)PGKS(0.551)S(0.45)EGHVK	T(-29)GGKPGS(25)PGKS(0.88)S(-0.88)EGHVK	11	3	5.8471	111520	84466			Quantified	GO:0010167(BP:response to nitrate);GO:0005634(CC:nucleus);GO:0005886(CC:plasma membrane)			Nuclear	PF05627(Cleavage site for pathogenic type III effector avirulence factor Avr)
A0A178UE20	NOI	AXX17_At5g55000		8.3433	79	tr|A0A178UE20|A0A178UE20_ARATH;sp|O22633|NOI4_ARATH;tr|A0A654GBI5|A0A654GBI5_ARATH;tr|F4K692|F4K692_ARATH	44;44;59;60	tr|A0A178UE20|A0A178UE20_ARATH NOI OS=Arabidopsis thaliana OX=3702 GN=AXX17_At5g55000 PE=4 SV=1;sp|O22633|NOI4_ARATH Protein NOI4 OS=Arabidopsis thaliana OX=3702 GN=NOI4 PE=1 SV=1;tr|A0A654GBI5|A0A654GBI5_ARATH AvrRpt-cleavage domain-containing protein OS=	tr|A0A178UE20|A0A178UE20_ARATH	44	44	S	FNKARDEKKTGGKPGSPGKSSEGHVKSGGGD	73.455	73.455	T(0.001)GGKPGS(0.999)PGKS(0.351)S(0.649)EGHVK	T(-30)GGKPGS(30)PGKS(-2.7)S(2.7)EGHVK	7	3	5.4892	111520	84466	198970		Quantified	GO:0010167(BP:response to nitrate);GO:0005634(CC:nucleus);GO:0005886(CC:plasma membrane)			Nuclear	PF05627(Cleavage site for pathogenic type III effector avirulence factor Avr)
A0A178UE20	NOI	AXX17_At5g55000		8.3433	79	tr|A0A178UE20|A0A178UE20_ARATH;sp|O22633|NOI4_ARATH	2;2	tr|A0A178UE20|A0A178UE20_ARATH NOI OS=Arabidopsis thaliana OX=3702 GN=AXX17_At5g55000 PE=4 SV=1;sp|O22633|NOI4_ARATH Protein NOI4 OS=Arabidopsis thaliana OX=3702 GN=NOI4 PE=1 SV=1	tr|A0A178UE20|A0A178UE20_ARATH	2	2	S	______________MSDKGRPLPKFGEWDVN	83.438	77.358	S(1)DKGRPLPK	S(77)DKGRPLPK	1	2	0.61401	432080	347730	325940	372670	Quantified	GO:0010167(BP:response to nitrate);GO:0005634(CC:nucleus);GO:0005886(CC:plasma membrane)			Nuclear	PF05627(Cleavage site for pathogenic type III effector avirulence factor Avr)
A0A178UE54	Uncharacterized protein	AXX17_At5g05300		52.69	449	tr|A0A178UE54|A0A178UE54_ARATH;sp|Q9FFJ8|LIMYB_ARATH	315;315	tr|A0A178UE54|A0A178UE54_ARATH Uncharacterized protein OS=Arabidopsis thaliana OX=3702 GN=AXX17_At5g05300 PE=4 SV=1;sp|Q9FFJ8|LIMYB_ARATH L10-interacting MYB domain-containing protein OS=Arabidopsis thaliana OX=3702 GN=LIMYB PE=1 SV=1	tr|A0A178UE54|A0A178UE54_ARATH	315	315	S	PPSRSRKKLLHNRSESPQWRDTTPLSKMHVD	79.059	27.467	LLHNRS(1)ES(1)PQWR	LLHNRS(27)ES(27)PQWR	8	3	4.0057	125290	94256	238610	141340	Quantified	GO:0006355(BP:regulation of transcription, DNA-templated);GO:0005634(CC:nucleus)			Nuclear	PF12776(Myb/SANT-like DNA-binding domain)
A0A178UE54	Uncharacterized protein	AXX17_At5g05300		52.69	449	tr|A0A178UE54|A0A178UE54_ARATH;sp|Q9FFJ8|LIMYB_ARATH	313;313	tr|A0A178UE54|A0A178UE54_ARATH Uncharacterized protein OS=Arabidopsis thaliana OX=3702 GN=AXX17_At5g05300 PE=4 SV=1;sp|Q9FFJ8|LIMYB_ARATH L10-interacting MYB domain-containing protein OS=Arabidopsis thaliana OX=3702 GN=LIMYB PE=1 SV=1	tr|A0A178UE54|A0A178UE54_ARATH	313	313	S	YTPPSRSRKKLLHNRSESPQWRDTTPLSKMH	27.467	27.467	LLHNRS(1)ES(1)PQWR	LLHNRS(27)ES(27)PQWR	6	3	4.0057			238610		Quantified	GO:0006355(BP:regulation of transcription, DNA-templated);GO:0005634(CC:nucleus)			Nuclear	PF12776(Myb/SANT-like DNA-binding domain)
A0A178UE63	HSP93-V	AXX17_At5g49710		103.45	929	tr|A0A178UE63|A0A178UE63_ARATH;sp|Q9FI56|CLPC1_ARATH	249;249	tr|A0A178UE63|A0A178UE63_ARATH HSP93-V OS=Arabidopsis thaliana OX=3702 GN=AXX17_At5g49710 PE=3 SV=1;sp|Q9FI56|CLPC1_ARATH Chaperone protein ClpC1, chloroplastic OS=Arabidopsis thaliana OX=3702 GN=CLPC1 PE=1 SV=1	tr|A0A178UE63|A0A178UE63_ARATH	249	249	S	MVGENNEVTANVGGGSSSNKMPTLEEYGTNL	25.185	25.185	MVGENNEVT(0.032)ANVGGGS(0.491)S(0.238)S(0.238)NK	MVGENNEVT(-12)ANVGGGS(3.1)S(-3.1)S(-3.1)NK	16	2	-1.0273					Identified	GO:0019538(BP:protein metabolic process);GO:0005524(MF:ATP binding)			Chloroplast	PF00004(ATPase family associated with various cellular activities (AAA));PF02151(UvrB/uvrC motif);PF07724(AAA domain (Cdc48 subfamily));PF02861(Clp amino terminal domain, pathogenicity island component);PF10431(C-terminal, D2-small domain, of ClpB protein)
A0A178UE63	HSP93-V	AXX17_At5g49710		103.45	929	tr|A0A178UE63|A0A178UE63_ARATH;sp|Q9FI56|CLPC1_ARATH;tr|F4JF64|F4JF64_ARATH;tr|A0A5S9XJ62|A0A5S9XJ62_ARATH;tr|A0A178VA06|A0A178VA06_ARATH;sp|Q9SXJ7|CLPC2_ARATH	174;174;163;194;194;194	tr|A0A178UE63|A0A178UE63_ARATH HSP93-V OS=Arabidopsis thaliana OX=3702 GN=AXX17_At5g49710 PE=3 SV=1;sp|Q9FI56|CLPC1_ARATH Chaperone protein ClpC1, chloroplastic OS=Arabidopsis thaliana OX=3702 GN=CLPC1 PE=1 SV=1;tr|F4JF64|F4JF64_ARATH Clp ATPase OS=Arabido	tr|A0A178UE63|A0A178UE63_ARATH;tr|F4JF64|F4JF64_ARATH	174;163	174	T	IIGRGSGFVAVEIPFTPRAKRVLELSLEEAR	62.494	62.494	GSGFVAVEIPFT(1)PR	GS(-59)GFVAVEIPFT(59)PR	12	2	-0.53437	89986			77081	Quantified	GO:0019538(BP:protein metabolic process);GO:0005524(MF:ATP binding)			Chloroplast	PF00004(ATPase family associated with various cellular activities (AAA));PF02151(UvrB/uvrC motif);PF07724(AAA domain (Cdc48 subfamily));PF02861(Clp amino terminal domain, pathogenicity island component);PF10431(C-terminal, D2-small domain, of ClpB protein)
A0A178UE63	HSP93-V	AXX17_At5g49710		103.45	929	tr|A0A178UE63|A0A178UE63_ARATH;sp|Q9FI56|CLPC1_ARATH;tr|Q56ZN9|Q56ZN9_ARATH;tr|F4JF64|F4JF64_ARATH;tr|A0A5S9XJ62|A0A5S9XJ62_ARATH;tr|A0A178VA06|A0A178VA06_ARATH;sp|Q9SXJ7|CLPC2_ARATH	790;790;35;780;811;811;811	tr|A0A178UE63|A0A178UE63_ARATH HSP93-V OS=Arabidopsis thaliana OX=3702 GN=AXX17_At5g49710 PE=3 SV=1;sp|Q9FI56|CLPC1_ARATH Chaperone protein ClpC1, chloroplastic OS=Arabidopsis thaliana OX=3702 GN=CLPC1 PE=1 SV=1;tr|Q56ZN9|Q56ZN9_ARATH ATP-dependent Clp pro	tr|A0A178UE63|A0A178UE63_ARATH;tr|F4JF64|F4JF64_ARATH	790;780	790	S	DLDHDEKDSSYNRIKSLVTEELKQYFRPEFL;DLDYDEKDSSYNRIKSLVTEELKQYFRPEFL	44.82	44.82	IKS(0.999)LVT(0.001)EELK	IKS(30)LVT(-30)EELK	3	2	-0.96979			34362		Quantified	GO:0019538(BP:protein metabolic process);GO:0005524(MF:ATP binding)			Chloroplast	PF00004(ATPase family associated with various cellular activities (AAA));PF02151(UvrB/uvrC motif);PF07724(AAA domain (Cdc48 subfamily));PF02861(Clp amino terminal domain, pathogenicity island component);PF10431(C-terminal, D2-small domain, of ClpB protein)
A0A178UEG6	NCS1	AXX17_At5g02850		65.355	599	tr|A0A178UEG6|A0A178UEG6_ARATH;sp|Q9LZD0|NCS1_ARATH	595;595	tr|A0A178UEG6|A0A178UEG6_ARATH NCS1 OS=Arabidopsis thaliana OX=3702 GN=AXX17_At5g02850 PE=3 SV=1;sp|Q9LZD0|NCS1_ARATH Purine-uracil permease NCS1 OS=Arabidopsis thaliana OX=3702 GN=NCS1 PE=1 SV=1	tr|A0A178UEG6|A0A178UEG6_ARATH	595	595	S	IMSRLGRKQSSLSSSSHPLL___________	41.796	41.796	QSSLS(0.018)S(0.055)S(0.055)S(0.873)HPLL	QS(-37)S(-36)LS(-17)S(-12)S(-12)S(12)HPLL	8	2	1.3489				21014	Quantified	GO:0016021(CC:integral component of membrane);GO:0022857(MF:transmembrane transporter activity)			PlasmaMembrane	PF02133(Permease for cytosine/purines, uracil, thiamine, allantoin)
A0A178UEI5	Uncharacterized protein	AXX17_At5g63040		59.434	543	tr|A0A178UEI5|A0A178UEI5_ARATH;sp|Q9FMV3|Y5349_ARATH	42;42	tr|A0A178UEI5|A0A178UEI5_ARATH Uncharacterized protein OS=Arabidopsis thaliana OX=3702 GN=AXX17_At5g63040 PE=4 SV=1;sp|Q9FMV3|Y5349_ARATH CBS domain-containing protein CBSCBSPB1 OS=Arabidopsis thaliana OX=3702 GN=CBSCBSPB1 PE=1 SV=1	tr|A0A178UEI5|A0A178UEI5_ARATH	42	42	S	MAERGLDTGRRSLTVSRSPLGLTGGERTVKR	12.851	12.851	S(0.035)LT(0.047)VS(0.411)RS(0.411)PLGLT(0.096)GGER	S(-11)LT(-9.4)VS(0)RS(0)PLGLT(-6.3)GGER	5	3	5.6027					Identified	GO:0016021(CC:integral component of membrane)			Mitochondrial;Chloroplast	PF00564(PB1 domain);PF00571(CBS domain)
A0A178UEI5	Uncharacterized protein	AXX17_At5g63040		59.434	543	tr|A0A178UEI5|A0A178UEI5_ARATH;sp|Q9FMV3|Y5349_ARATH	391;391	tr|A0A178UEI5|A0A178UEI5_ARATH Uncharacterized protein OS=Arabidopsis thaliana OX=3702 GN=AXX17_At5g63040 PE=4 SV=1;sp|Q9FMV3|Y5349_ARATH CBS domain-containing protein CBSCBSPB1 OS=Arabidopsis thaliana OX=3702 GN=CBSCBSPB1 PE=1 SV=1	tr|A0A178UEI5|A0A178UEI5_ARATH	391	391	S	EDDEDSRSESSMKVASEAETGKSFPFANTFS	61.577	61.577	VAS(1)EAETGK	VAS(40)EAET(-40)GK	3	2	0.91519		41619		38003	Quantified	GO:0016021(CC:integral component of membrane)			Mitochondrial;Chloroplast	PF00564(PB1 domain);PF00571(CBS domain)
A0A178UEI5	Uncharacterized protein	AXX17_At5g63040		59.434	543	tr|A0A178UEI5|A0A178UEI5_ARATH;sp|Q9FMV3|Y5349_ARATH	12;12	tr|A0A178UEI5|A0A178UEI5_ARATH Uncharacterized protein OS=Arabidopsis thaliana OX=3702 GN=AXX17_At5g63040 PE=4 SV=1;sp|Q9FMV3|Y5349_ARATH CBS domain-containing protein CBSCBSPB1 OS=Arabidopsis thaliana OX=3702 GN=CBSCBSPB1 PE=1 SV=1	tr|A0A178UEI5|A0A178UEI5_ARATH	12	12	S	____MASQGGPRRSLSVTTASLHGKKKSMDM	133.07	133.07	S(0.001)LS(0.999)VTTASLHGK	S(-29)LS(29)VT(-35)T(-71)AS(-87)LHGK	3	2	-0.27739	1369700	1294600	1262800	970360	Quantified	GO:0016021(CC:integral component of membrane)			Mitochondrial;Chloroplast	PF00564(PB1 domain);PF00571(CBS domain)
A0A178UEI5	Uncharacterized protein	AXX17_At5g63040		59.434	543	tr|A0A178UEI5|A0A178UEI5_ARATH;sp|Q9FMV3|Y5349_ARATH	44;44	tr|A0A178UEI5|A0A178UEI5_ARATH Uncharacterized protein OS=Arabidopsis thaliana OX=3702 GN=AXX17_At5g63040 PE=4 SV=1;sp|Q9FMV3|Y5349_ARATH CBS domain-containing protein CBSCBSPB1 OS=Arabidopsis thaliana OX=3702 GN=CBSCBSPB1 PE=1 SV=1	tr|A0A178UEI5|A0A178UEI5_ARATH	44	44	S	ERGLDTGRRSLTVSRSPLGLTGGERTVKRLR	99.174	99.174	S(1)PLGLTGGER	S(74)PLGLT(-74)GGER	1	2	0.47159	506740	544480	567890	534360	Quantified	GO:0016021(CC:integral component of membrane)			Mitochondrial;Chloroplast	PF00564(PB1 domain);PF00571(CBS domain)
A0A178UEI5	Uncharacterized protein	AXX17_At5g63040		59.434	543	tr|A0A178UEI5|A0A178UEI5_ARATH;sp|Q9FMV3|Y5349_ARATH	17;17	tr|A0A178UEI5|A0A178UEI5_ARATH Uncharacterized protein OS=Arabidopsis thaliana OX=3702 GN=AXX17_At5g63040 PE=4 SV=1;sp|Q9FMV3|Y5349_ARATH CBS domain-containing protein CBSCBSPB1 OS=Arabidopsis thaliana OX=3702 GN=CBSCBSPB1 PE=1 SV=1	tr|A0A178UEI5|A0A178UEI5_ARATH	17	17	S	ASQGGPRRSLSVTTASLHGKKKSMDMAERGL	128.46	77.696	SLSVTT(0.005)AS(0.995)LHGK	S(-70)LS(-55)VT(-34)T(-23)AS(23)LHGK	8	2	3.3381	98833	68006	62755	75262	Quantified	GO:0016021(CC:integral component of membrane)			Mitochondrial;Chloroplast	PF00564(PB1 domain);PF00571(CBS domain)
A0A178UEI5	Uncharacterized protein	AXX17_At5g63040		59.434	543	tr|A0A178UEI5|A0A178UEI5_ARATH;sp|Q9FMV3|Y5349_ARATH	10;10	tr|A0A178UEI5|A0A178UEI5_ARATH Uncharacterized protein OS=Arabidopsis thaliana OX=3702 GN=AXX17_At5g63040 PE=4 SV=1;sp|Q9FMV3|Y5349_ARATH CBS domain-containing protein CBSCBSPB1 OS=Arabidopsis thaliana OX=3702 GN=CBSCBSPB1 PE=1 SV=1	tr|A0A178UEI5|A0A178UEI5_ARATH	10	10	S	______MASQGGPRRSLSVTTASLHGKKKSM	50.641	35.45	S(0.951)LS(0.047)VT(0.001)T(0.001)ASLHGK	S(13)LS(-13)VT(-31)T(-33)AS(-35)LHGK	1	2	0.12108			92172		Quantified	GO:0016021(CC:integral component of membrane)			Mitochondrial;Chloroplast	PF00564(PB1 domain);PF00571(CBS domain)
A0A178UEN0	CHCH domain-containing protein	AXX17_At5g64010		14.404	144	tr|A0A178UEN0|A0A178UEN0_ARATH;tr|Q9FME9|Q9FME9_ARATH	116;116	tr|A0A178UEN0|A0A178UEN0_ARATH CHCH domain-containing protein OS=Arabidopsis thaliana OX=3702 GN=AXX17_At5g64010 PE=4 SV=1;tr|Q9FME9|Q9FME9_ARATH CHCH domain protein OS=Arabidopsis thaliana OX=3702 GN=MSJ1.24 PE=1 SV=1	tr|A0A178UEN0|A0A178UEN0_ARATH	116	116	S	STCDIHAKAFQDCIGSYGSEISKCQFYMDML	36.181	36.181	AFQDCIGS(0.688)Y(0.247)GS(0.062)EIS(0.003)K	AFQDCIGS(4.5)Y(-4.5)GS(-10)EIS(-23)K	8	2	1.1355	37264				Quantified	GO:0005739(CC:mitochondrion)			Nuclear	PF06747(CHCH domain)
A0A178UEP9	Uncharacterized protein	AXX17_At5g24170		266.81	2375	tr|A0A178UEP9|A0A178UEP9_ARATH;tr|A0A654G409|A0A654G409_ARATH;tr|A0A5S9Y6S5|A0A5S9Y6S5_ARATH;sp|Q9FIN7|MIP2_ARATH;tr|F4KH34|F4KH34_ARATH	2374;2375;2375;2375;2395	tr|A0A178UEP9|A0A178UEP9_ARATH Uncharacterized protein OS=Arabidopsis thaliana OX=3702 GN=AXX17_At5g24170 PE=4 SV=1;tr|A0A654G409|A0A654G409_ARATH Uncharacterized protein OS=Arabidopsis thaliana OX=3702 GN=AN1_LOCUS23183 PE=4 SV=1;tr|A0A5S9Y6S5|A0A5S9Y6S5_	tr|A0A178UEP9|A0A178UEP9_ARATH	2374	2374	S	EVIRSALASLSNCTNSR______________	17.731	17.731	S(0.008)ALAS(0.012)LS(0.101)NCT(0.439)NS(0.439)R	S(-18)ALAS(-15)LS(-6.4)NCT(0)NS(0)R	12	2	-1.0913					Identified	GO:0006890(BP:retrograde vesicle-mediated transport, Golgi to ER)			PlasmaMembrane;Nuclear	PF08314(Secretory pathway protein Sec39)
A0A178UEP9	Uncharacterized protein	AXX17_At5g24170		266.81	2375	tr|A0A178UEP9|A0A178UEP9_ARATH;tr|A0A654G409|A0A654G409_ARATH;tr|A0A5S9Y6S5|A0A5S9Y6S5_ARATH;sp|Q9FIN7|MIP2_ARATH;tr|F4KH34|F4KH34_ARATH	2372;2373;2373;2373;2393	tr|A0A178UEP9|A0A178UEP9_ARATH Uncharacterized protein OS=Arabidopsis thaliana OX=3702 GN=AXX17_At5g24170 PE=4 SV=1;tr|A0A654G409|A0A654G409_ARATH Uncharacterized protein OS=Arabidopsis thaliana OX=3702 GN=AN1_LOCUS23183 PE=4 SV=1;tr|A0A5S9Y6S5|A0A5S9Y6S5_	tr|A0A178UEP9|A0A178UEP9_ARATH	2372	2372	T	SKEVIRSALASLSNCTNSR____________	39.039	39.039	SALAS(0.001)LS(0.1)NCT(0.647)NS(0.252)R	S(-35)ALAS(-27)LS(-8.1)NCT(4.1)NS(-4.1)R	10	2	-1.1829			51246		Quantified	GO:0006890(BP:retrograde vesicle-mediated transport, Golgi to ER)			PlasmaMembrane;Nuclear	PF08314(Secretory pathway protein Sec39)
A0A178UEQ1	E1 ubiquitin-activating enzyme	AXX17_At5g06040		119.62	1077	tr|A0A178UEQ1|A0A178UEQ1_ARATH;sp|P92974|UBE12_ARATH	16;16	tr|A0A178UEQ1|A0A178UEQ1_ARATH E1 ubiquitin-activating enzyme OS=Arabidopsis thaliana OX=3702 GN=AXX17_At5g06040 PE=3 SV=1;sp|P92974|UBE12_ARATH Ubiquitin-activating enzyme E1 2 OS=Arabidopsis thaliana OX=3702 GN=UBA2 PE=1 SV=1	tr|A0A178UEQ1|A0A178UEQ1_ARATH	16	16	S	MEPFVVKENIIASASSPMKKRRIDHTESADG	129.04	126.32	ENIIAS(0.002)AS(0.018)S(0.98)PMK	ENIIAS(-26)AS(-17)S(17)PMK	9	2	1.0693	726370	685490	757550	553010	Quantified	GO:0006464(BP:cellular protein modification process);GO:0005524(MF:ATP binding);GO:0008641(MF:ubiquitin-like modifier activating enzyme activity)	ath:AT5G06460(UBA_2)	ath04120(Ubiquitin mediated proteolysis )	Cytoplasmic	PF16191(Ubiquitin-activating enzyme E1 four-helix bundle);PF09358(Ubiquitin fold domain);PF10585(Ubiquitin-activating enzyme active site);PF16190(Ubiquitin-activating enzyme E1 FCCH domain);PF00899(ThiF family)
A0A178UEQ1	E1 ubiquitin-activating enzyme	AXX17_At5g06040		119.62	1077	tr|A0A178UEQ1|A0A178UEQ1_ARATH;sp|P92974|UBE12_ARATH	13;13	tr|A0A178UEQ1|A0A178UEQ1_ARATH E1 ubiquitin-activating enzyme OS=Arabidopsis thaliana OX=3702 GN=AXX17_At5g06040 PE=3 SV=1;sp|P92974|UBE12_ARATH Ubiquitin-activating enzyme E1 2 OS=Arabidopsis thaliana OX=3702 GN=UBA2 PE=1 SV=1	tr|A0A178UEQ1|A0A178UEQ1_ARATH	13	13	S	___MEPFVVKENIIASASSPMKKRRIDHTES	67.887	67.887	ENIIAS(0.486)AS(0.257)S(0.257)PMKK	ENIIAS(2.8)AS(-2.8)S(-2.8)PMKK	6	2	-5.8334					Identified	GO:0006464(BP:cellular protein modification process);GO:0005524(MF:ATP binding);GO:0008641(MF:ubiquitin-like modifier activating enzyme activity)	ath:AT5G06460(UBA_2)	ath04120(Ubiquitin mediated proteolysis )	Cytoplasmic	PF16191(Ubiquitin-activating enzyme E1 four-helix bundle);PF09358(Ubiquitin fold domain);PF10585(Ubiquitin-activating enzyme active site);PF16190(Ubiquitin-activating enzyme E1 FCCH domain);PF00899(ThiF family)
A0A178UEQ1	E1 ubiquitin-activating enzyme	AXX17_At5g06040		119.62	1077	tr|A0A178UEQ1|A0A178UEQ1_ARATH;sp|P92974|UBE12_ARATH	15;15	tr|A0A178UEQ1|A0A178UEQ1_ARATH E1 ubiquitin-activating enzyme OS=Arabidopsis thaliana OX=3702 GN=AXX17_At5g06040 PE=3 SV=1;sp|P92974|UBE12_ARATH Ubiquitin-activating enzyme E1 2 OS=Arabidopsis thaliana OX=3702 GN=UBA2 PE=1 SV=1	tr|A0A178UEQ1|A0A178UEQ1_ARATH	15	15	S	_MEPFVVKENIIASASSPMKKRRIDHTESAD	99.668	99.668	ENIIAS(0.036)AS(0.704)S(0.26)PMKK	ENIIAS(-13)AS(4.3)S(-4.3)PMKK	8	2	-2.2933			427010		Quantified	GO:0006464(BP:cellular protein modification process);GO:0005524(MF:ATP binding);GO:0008641(MF:ubiquitin-like modifier activating enzyme activity)	ath:AT5G06460(UBA_2)	ath04120(Ubiquitin mediated proteolysis )	Cytoplasmic	PF16191(Ubiquitin-activating enzyme E1 four-helix bundle);PF09358(Ubiquitin fold domain);PF10585(Ubiquitin-activating enzyme active site);PF16190(Ubiquitin-activating enzyme E1 FCCH domain);PF00899(ThiF family)
A0A178UEQ3	GYF domain-containing protein	At5g08430		32.841	291	tr|A0A178UEQ3|A0A178UEQ3_ARATH;tr|A0A1P8BDA8|A0A1P8BDA8_ARATH;tr|B3LFA6|B3LFA6_ARATH;tr|A0A384KD33|A0A384KD33_ARATH;sp|Q9FT92|Y5843_ARATH;tr|A0A654FZG4|A0A654FZG4_ARATH;tr|A0A5S9Y2J0|A0A5S9Y2J0_ARATH	94;356;356;356;356;365;365	tr|A0A178UEQ3|A0A178UEQ3_ARATH GYF domain-containing protein OS=Arabidopsis thaliana OX=3702 GN=At5g08430 PE=4 SV=1;tr|A0A1P8BDA8|A0A1P8BDA8_ARATH SWIB/MDM2 and Plus-3 and GYF domain-containing protein OS=Arabidopsis thaliana OX=3702 GN=At5g08430 PE=1 SV=1	tr|A0A178UEQ3|A0A178UEQ3_ARATH	94	94	S	SPEAHKSDNEQRLSESPLSCIHETPEARNLF	30.392	30.392	LS(0.093)ES(0.882)PLS(0.021)CIHET(0.004)PEAR	LS(-9.8)ES(9.8)PLS(-16)CIHET(-23)PEAR	4	3	4.615			45177		Quantified	GO:0005634(CC:nucleus);GO:0003677(MF:DNA binding)			Nuclear	PF02213(GYF domain)
A0A178UER1	Inorganic diphosphatase	AXX17_At5g09180		33.38	300	tr|A0A178UER1|A0A178UER1_ARATH;sp|Q9LXC9|IPYR6_ARATH	86;86	tr|A0A178UER1|A0A178UER1_ARATH Inorganic diphosphatase OS=Arabidopsis thaliana OX=3702 GN=AXX17_At5g09180 PE=3 SV=1;sp|Q9LXC9|IPYR6_ARATH Soluble inorganic pyrophosphatase 6, chloroplastic OS=Arabidopsis thaliana OX=3702 GN=PPA6 PE=1 SV=1	tr|A0A178UER1|A0A178UER1_ARATH	86	86	S	GPAESLDYRVFFLDGSGKKVSPWHDIPLTLG	46.068	46.068	VFFLDGS(1)GKK	VFFLDGS(46)GKK	7	2	3.9713			28824		Quantified	GO:0006796(BP:phosphate-containing compound metabolic process);GO:0005737(CC:cytoplasm);GO:0004427(MF:inorganic diphosphatase activity);GO:0000287(MF:magnesium ion binding)	ath:AT5G09650(PPa6)	ath00190(Oxidative phosphorylation )	Cytoplasmic;Chloroplast	PF00719(Inorganic pyrophosphatase)
A0A178UER2	Uncharacterized protein	At5g03230		16.453	145	tr|A0A178UER2|A0A178UER2_ARATH;tr|Q9LYW2|Q9LYW2_ARATH;tr|A0A654FXV5|A0A654FXV5_ARATH	57;78;78	tr|A0A178UER2|A0A178UER2_ARATH Uncharacterized protein OS=Arabidopsis thaliana OX=3702 GN=At5g03230 PE=4 SV=1;tr|Q9LYW2|Q9LYW2_ARATH Arabidopsis thaliana genomic DNA, chromosome 5, P1 clone:MOK16 OS=Arabidopsis thaliana OX=3702 GN=At5g03230 PE=1 SV=1;tr|A0	tr|A0A178UER2|A0A178UER2_ARATH	57	57	S	TKTGDSGNREITKTGSLPVNIPDWSKILKSE	67.838	67.838	T(0.282)GS(0.718)LPVNIPDWSK	T(-4)GS(4)LPVNIPDWS(-67)K	3	2	-1.1062			156060		Quantified	GO:0005634(CC:nucleus)			Nuclear	PF04520(Senescence regulator)
A0A178UER2	Uncharacterized protein	At5g03230		16.453	145	tr|A0A178UER2|A0A178UER2_ARATH;tr|Q9LYW2|Q9LYW2_ARATH;tr|A0A654FXV5|A0A654FXV5_ARATH	55;76;76	tr|A0A178UER2|A0A178UER2_ARATH Uncharacterized protein OS=Arabidopsis thaliana OX=3702 GN=At5g03230 PE=4 SV=1;tr|Q9LYW2|Q9LYW2_ARATH Arabidopsis thaliana genomic DNA, chromosome 5, P1 clone:MOK16 OS=Arabidopsis thaliana OX=3702 GN=At5g03230 PE=1 SV=1;tr|A0	tr|A0A178UER2|A0A178UER2_ARATH	55	55	T	KPTKTGDSGNREITKTGSLPVNIPDWSKILK	27.467	27.467	T(0.5)GS(0.5)LPVNIPDWS(0.001)K	T(0)GS(0)LPVNIPDWS(-27)K	1	2	0.23791					Identified	GO:0005634(CC:nucleus)			Nuclear	PF04520(Senescence regulator)
A0A178UES3	PB1 domain-containing protein	AXX17_At5g64040		56.372	512	tr|A0A178UES3|A0A178UES3_ARATH;tr|Q9FGF3|Q9FGF3_ARATH;tr|A0A654GE46|A0A654GE46_ARATH;tr|A0A5S9YHP3|A0A5S9YHP3_ARATH	165;165;165;165	tr|A0A178UES3|A0A178UES3_ARATH PB1 domain-containing protein OS=Arabidopsis thaliana OX=3702 GN=AXX17_At5g64040 PE=4 SV=1;tr|Q9FGF3|Q9FGF3_ARATH At5g64430 OS=Arabidopsis thaliana OX=3702 GN=At5g64430 PE=1 SV=1;tr|A0A654GE46|A0A654GE46_ARATH PB1 domain-cont	tr|A0A178UES3|A0A178UES3_ARATH	165	165	S	LFPASSGFGSQSSTQSDRDRFVEALNTVPRL	16.102	7.6476	LFLFPAS(0.143)S(0.143)GFGS(0.143)QS(0.143)S(0.143)T(0.143)QS(0.143)DRDR	LFLFPAS(0)S(0)GFGS(0)QS(0)S(0)T(0)QS(0)DRDR	18	3	5.5573					Identified	GO:0005634(CC:nucleus);GO:0009941(CC:chloroplast envelope)			Nuclear	PF00564(PB1 domain)
A0A178UES3	PB1 domain-containing protein	AXX17_At5g64040		56.372	512	tr|A0A178UES3|A0A178UES3_ARATH;tr|Q9FGF3|Q9FGF3_ARATH;tr|A0A654GE46|A0A654GE46_ARATH;tr|A0A5S9YHP3|A0A5S9YHP3_ARATH	15;15;15;15	tr|A0A178UES3|A0A178UES3_ARATH PB1 domain-containing protein OS=Arabidopsis thaliana OX=3702 GN=AXX17_At5g64040 PE=4 SV=1;tr|Q9FGF3|Q9FGF3_ARATH At5g64430 OS=Arabidopsis thaliana OX=3702 GN=At5g64430 PE=1 SV=1;tr|A0A654GE46|A0A654GE46_ARATH PB1 domain-cont	tr|A0A178UES3|A0A178UES3_ARATH	15	15	S	_MEKFSYNSYPDSTDSSPRSREIEFDNPPPP	83.214	83.214	FSYNSYPDS(0.032)T(0.032)DS(0.643)S(0.293)PR	FS(-66)Y(-74)NS(-34)Y(-35)PDS(-13)T(-13)DS(3.4)S(-3.4)PR	12	2	2.141			2684400		Quantified	GO:0005634(CC:nucleus);GO:0009941(CC:chloroplast envelope)			Nuclear	PF00564(PB1 domain)
A0A178UES3	PB1 domain-containing protein	AXX17_At5g64040		56.372	512	tr|A0A178UES3|A0A178UES3_ARATH;tr|Q9FGF3|Q9FGF3_ARATH;tr|A0A654GE46|A0A654GE46_ARATH;tr|A0A5S9YHP3|A0A5S9YHP3_ARATH	161;161;161;161	tr|A0A178UES3|A0A178UES3_ARATH PB1 domain-containing protein OS=Arabidopsis thaliana OX=3702 GN=AXX17_At5g64040 PE=4 SV=1;tr|Q9FGF3|Q9FGF3_ARATH At5g64430 OS=Arabidopsis thaliana OX=3702 GN=At5g64430 PE=1 SV=1;tr|A0A654GE46|A0A654GE46_ARATH PB1 domain-cont	tr|A0A178UES3|A0A178UES3_ARATH	161	161	S	MRLFLFPASSGFGSQSSTQSDRDRFVEALNT	62.398	62.398	LFLFPAS(0.001)S(0.005)GFGS(0.092)QS(0.56)S(0.22)T(0.087)QS(0.035)DR	LFLFPAS(-29)S(-21)GFGS(-7.8)QS(4.1)S(-4.1)T(-8.1)QS(-12)DR	14	2	-3.3576			118440		Quantified	GO:0005634(CC:nucleus);GO:0009941(CC:chloroplast envelope)			Nuclear	PF00564(PB1 domain)
A0A178UES3	PB1 domain-containing protein	AXX17_At5g64040		56.372	512	tr|A0A178UES3|A0A178UES3_ARATH;tr|Q9FGF3|Q9FGF3_ARATH;tr|A0A654GE46|A0A654GE46_ARATH;tr|A0A5S9YHP3|A0A5S9YHP3_ARATH	162;162;162;162	tr|A0A178UES3|A0A178UES3_ARATH PB1 domain-containing protein OS=Arabidopsis thaliana OX=3702 GN=AXX17_At5g64040 PE=4 SV=1;tr|Q9FGF3|Q9FGF3_ARATH At5g64430 OS=Arabidopsis thaliana OX=3702 GN=At5g64430 PE=1 SV=1;tr|A0A654GE46|A0A654GE46_ARATH PB1 domain-cont	tr|A0A178UES3|A0A178UES3_ARATH	162	162	S	RLFLFPASSGFGSQSSTQSDRDRFVEALNTV	16.102	7.6476	LFLFPAS(0.143)S(0.143)GFGS(0.143)QS(0.143)S(0.143)T(0.143)QS(0.143)DRDR	LFLFPAS(0)S(0)GFGS(0)QS(0)S(0)T(0)QS(0)DRDR	15	3	5.5573					Identified	GO:0005634(CC:nucleus);GO:0009941(CC:chloroplast envelope)			Nuclear	PF00564(PB1 domain)
A0A178UES3	PB1 domain-containing protein	AXX17_At5g64040		56.372	512	tr|A0A178UES3|A0A178UES3_ARATH;tr|Q9FGF3|Q9FGF3_ARATH;tr|A0A654GE46|A0A654GE46_ARATH;tr|A0A5S9YHP3|A0A5S9YHP3_ARATH	159;159;159;159	tr|A0A178UES3|A0A178UES3_ARATH PB1 domain-containing protein OS=Arabidopsis thaliana OX=3702 GN=AXX17_At5g64040 PE=4 SV=1;tr|Q9FGF3|Q9FGF3_ARATH At5g64430 OS=Arabidopsis thaliana OX=3702 GN=At5g64430 PE=1 SV=1;tr|A0A654GE46|A0A654GE46_ARATH PB1 domain-cont	tr|A0A178UES3|A0A178UES3_ARATH	159	159	S	ARMRLFLFPASSGFGSQSSTQSDRDRFVEAL	29.98	29.98	LFLFPAS(0.306)S(0.306)GFGS(0.306)QS(0.045)S(0.022)T(0.011)QS(0.003)DR	LFLFPAS(0)S(0)GFGS(0)QS(-8.3)S(-11)T(-14)QS(-20)DR	12	2	-1.1168					Identified	GO:0005634(CC:nucleus);GO:0009941(CC:chloroplast envelope)			Nuclear	PF00564(PB1 domain)
A0A178UES3	PB1 domain-containing protein	AXX17_At5g64040		56.372	512	tr|A0A178UES3|A0A178UES3_ARATH;tr|Q9FGF3|Q9FGF3_ARATH;tr|A0A654GE46|A0A654GE46_ARATH;tr|A0A5S9YHP3|A0A5S9YHP3_ARATH	155;155;155;155	tr|A0A178UES3|A0A178UES3_ARATH PB1 domain-containing protein OS=Arabidopsis thaliana OX=3702 GN=AXX17_At5g64040 PE=4 SV=1;tr|Q9FGF3|Q9FGF3_ARATH At5g64430 OS=Arabidopsis thaliana OX=3702 GN=At5g64430 PE=1 SV=1;tr|A0A654GE46|A0A654GE46_ARATH PB1 domain-cont	tr|A0A178UES3|A0A178UES3_ARATH	155	155	S	SSKPARMRLFLFPASSGFGSQSSTQSDRDRF	29.98	29.98	LFLFPAS(0.306)S(0.306)GFGS(0.306)QS(0.045)S(0.022)T(0.011)QS(0.003)DR	LFLFPAS(0)S(0)GFGS(0)QS(-8.3)S(-11)T(-14)QS(-20)DR	8	2	-1.1168					Identified	GO:0005634(CC:nucleus);GO:0009941(CC:chloroplast envelope)			Nuclear	PF00564(PB1 domain)
A0A178UES3	PB1 domain-containing protein	AXX17_At5g64040		56.372	512	tr|A0A178UES3|A0A178UES3_ARATH;tr|Q9FGF3|Q9FGF3_ARATH;tr|A0A654GE46|A0A654GE46_ARATH;tr|A0A5S9YHP3|A0A5S9YHP3_ARATH	163;163;163;163	tr|A0A178UES3|A0A178UES3_ARATH PB1 domain-containing protein OS=Arabidopsis thaliana OX=3702 GN=AXX17_At5g64040 PE=4 SV=1;tr|Q9FGF3|Q9FGF3_ARATH At5g64430 OS=Arabidopsis thaliana OX=3702 GN=At5g64430 PE=1 SV=1;tr|A0A654GE46|A0A654GE46_ARATH PB1 domain-cont	tr|A0A178UES3|A0A178UES3_ARATH	163	163	T	LFLFPASSGFGSQSSTQSDRDRFVEALNTVP	16.102	7.6476	LFLFPAS(0.143)S(0.143)GFGS(0.143)QS(0.143)S(0.143)T(0.143)QS(0.143)DRDR	LFLFPAS(0)S(0)GFGS(0)QS(0)S(0)T(0)QS(0)DRDR	16	3	5.5573					Identified	GO:0005634(CC:nucleus);GO:0009941(CC:chloroplast envelope)			Nuclear	PF00564(PB1 domain)
A0A178UES3	PB1 domain-containing protein	AXX17_At5g64040		56.372	512	tr|A0A178UES3|A0A178UES3_ARATH;tr|Q9FGF3|Q9FGF3_ARATH;tr|A0A654GE46|A0A654GE46_ARATH;tr|A0A5S9YHP3|A0A5S9YHP3_ARATH	16;16;16;16	tr|A0A178UES3|A0A178UES3_ARATH PB1 domain-containing protein OS=Arabidopsis thaliana OX=3702 GN=AXX17_At5g64040 PE=4 SV=1;tr|Q9FGF3|Q9FGF3_ARATH At5g64430 OS=Arabidopsis thaliana OX=3702 GN=At5g64430 PE=1 SV=1;tr|A0A654GE46|A0A654GE46_ARATH PB1 domain-cont	tr|A0A178UES3|A0A178UES3_ARATH	16	16	S	MEKFSYNSYPDSTDSSPRSREIEFDNPPPPW	140.78	140.78	FSYNSYPDS(0.011)T(0.031)DS(0.112)S(0.845)PR	FS(-130)Y(-130)NS(-70)Y(-70)PDS(-19)T(-14)DS(-8.8)S(8.8)PR	13	2	1.4899	2617400	1876300		1913500	Quantified	GO:0005634(CC:nucleus);GO:0009941(CC:chloroplast envelope)			Nuclear	PF00564(PB1 domain)
A0A178UES3	PB1 domain-containing protein	AXX17_At5g64040		56.372	512	tr|A0A178UES3|A0A178UES3_ARATH;tr|Q9FGF3|Q9FGF3_ARATH;tr|A0A654GE46|A0A654GE46_ARATH;tr|A0A5S9YHP3|A0A5S9YHP3_ARATH	154;154;154;154	tr|A0A178UES3|A0A178UES3_ARATH PB1 domain-containing protein OS=Arabidopsis thaliana OX=3702 GN=AXX17_At5g64040 PE=4 SV=1;tr|Q9FGF3|Q9FGF3_ARATH At5g64430 OS=Arabidopsis thaliana OX=3702 GN=At5g64430 PE=1 SV=1;tr|A0A654GE46|A0A654GE46_ARATH PB1 domain-cont	tr|A0A178UES3|A0A178UES3_ARATH	154	154	S	LSSKPARMRLFLFPASSGFGSQSSTQSDRDR	29.98	29.98	LFLFPAS(0.306)S(0.306)GFGS(0.306)QS(0.045)S(0.022)T(0.011)QS(0.003)DR	LFLFPAS(0)S(0)GFGS(0)QS(-8.3)S(-11)T(-14)QS(-20)DR	7	2	-1.1168					Identified	GO:0005634(CC:nucleus);GO:0009941(CC:chloroplast envelope)			Nuclear	PF00564(PB1 domain)
A0A178UFD4	Bidirectional sugar transporter SWEET	AXX17_At5g62390	FUNCTION: Mediates both low-affinity uptake and efflux of sugar across the membrane. {ECO:0000256|RuleBase:RU910715}.	27.209	240	tr|A0A178UFD4|A0A178UFD4_ARATH;sp|Q9FM10|SWET5_ARATH	231;231	tr|A0A178UFD4|A0A178UFD4_ARATH Bidirectional sugar transporter SWEET OS=Arabidopsis thaliana OX=3702 GN=AXX17_At5g62390 PE=3 SV=1;sp|Q9FM10|SWET5_ARATH Bidirectional sugar transporter SWEET5 OS=Arabidopsis thaliana OX=3702 GN=SWEET5 PE=1 SV=2	tr|A0A178UFD4|A0A178UFD4_ARATH	231	231	S	TTNWNDDDEDKEKRYSNAGIELGQA______	55.782	55.782	RY(0.012)S(0.988)NAGIELGQA	RY(-19)S(19)NAGIELGQA	3	2	0.75568	125240		174570	116300	Quantified	GO:0008643(BP:carbohydrate transport);GO:0016021(CC:integral component of membrane);GO:0005886(CC:plasma membrane)			PlasmaMembrane	PF03083(Sugar efflux transporter for intercellular exchange)
A0A178UFF2	Histone H2A	AXX17_At5g27630		15.908	150	tr|A0A178UFF2|A0A178UFF2_ARATH;sp|Q94F49|H2A5_ARATH	3;3	tr|A0A178UFF2|A0A178UFF2_ARATH Histone H2A OS=Arabidopsis thaliana OX=3702 GN=AXX17_At5g27630 PE=3 SV=1;sp|Q94F49|H2A5_ARATH Probable histone H2A.5 OS=Arabidopsis thaliana OX=3702 GN=At5g27670 PE=1 SV=1	tr|A0A178UFF2|A0A178UFF2_ARATH	3	3	S	_____________MESSQATTKPTRGAGGRK	39.82	39.82	MES(0.939)S(0.055)QAT(0.005)T(0.001)KPTR	MES(12)S(-12)QAT(-23)T(-28)KPT(-36)R	3	2	-2.0989	38054			96159	Quantified	GO:0000786(CC:nucleosome);GO:0005634(CC:nucleus);GO:0003677(MF:DNA binding);GO:0046982(MF:protein heterodimerization activity)			Nuclear	PF16211(C-terminus of histone H2A);PF00125(Core histone H2A/H2B/H3/H4)
A0A178UFF2	Histone H2A	AXX17_At5g27630		15.908	150	tr|A0A178UFF2|A0A178UFF2_ARATH;sp|Q94F49|H2A5_ARATH	4;4	tr|A0A178UFF2|A0A178UFF2_ARATH Histone H2A OS=Arabidopsis thaliana OX=3702 GN=AXX17_At5g27630 PE=3 SV=1;sp|Q94F49|H2A5_ARATH Probable histone H2A.5 OS=Arabidopsis thaliana OX=3702 GN=At5g27670 PE=1 SV=1	tr|A0A178UFF2|A0A178UFF2_ARATH	4	4	S	____________MESSQATTKPTRGAGGRKG	70.806	70.806	MES(0.095)S(0.904)QATTKPTR	MES(-9.8)S(9.8)QAT(-34)T(-43)KPT(-52)R	4	2	-1.9745	131340	126400		115220	Quantified	GO:0000786(CC:nucleosome);GO:0005634(CC:nucleus);GO:0003677(MF:DNA binding);GO:0046982(MF:protein heterodimerization activity)			Nuclear	PF16211(C-terminus of histone H2A);PF00125(Core histone H2A/H2B/H3/H4)
A0A178UFN8	Uncharacterized protein	AXX17_At5g19420		50.001	462	tr|A0A178UFN8|A0A178UFN8_ARATH;tr|A0A654G2P7|A0A654G2P7_ARATH;tr|A0A5S9Y5Z8|A0A5S9Y5Z8_ARATH;tr|Q5PP33|Q5PP33_ARATH	96;96;97;96	tr|A0A178UFN8|A0A178UFN8_ARATH Uncharacterized protein OS=Arabidopsis thaliana OX=3702 GN=AXX17_At5g19420 PE=4 SV=1;tr|A0A654G2P7|A0A654G2P7_ARATH Uncharacterized protein OS=Arabidopsis thaliana OX=3702 GN=AN1_LOCUS22745 PE=4 SV=1;tr|A0A5S9Y5Z8|A0A5S9Y5Z8_	tr|A0A178UFN8|A0A178UFN8_ARATH	96	96	S	EEDEEEKIVVFERLFSNLNQSTLKRESGSLS	54.309	54.309	LFS(1)NLNQSTLK	LFS(40)NLNQS(-40)T(-43)LK	3	2	-0.30878		102660	146830	77789	Quantified	GO:0003333(BP:amino acid transmembrane transport);GO:0016021(CC:integral component of membrane)			PlasmaMembrane	PF03222(Tryptophan/tyrosine permease family)
A0A178UFP3	CYP79A3P	AXX17_At5g33270		46.695	408	tr|A0A178UFP3|A0A178UFP3_ARATH;tr|A0A654FYG6|A0A654FYG6_ARATH;tr|A0A178UPZ7|A0A178UPZ7_ARATH;sp|Q9FLC8|C79A2_ARATH	88;86;86;86	tr|A0A178UFP3|A0A178UFP3_ARATH CYP79A3P OS=Arabidopsis thaliana OX=3702 GN=AXX17_At5g33270 PE=3 SV=1;tr|A0A654FYG6|A0A654FYG6_ARATH Uncharacterized protein OS=Arabidopsis thaliana OX=3702 GN=AN1_LOCUS21335 PE=3 SV=1;tr|A0A178UPZ7|A0A178UPZ7_ARATH CYP79A2 O	tr|A0A178UFP3|A0A178UFP3_ARATH	88	88	T	MEELNTDIACIRLANTHVIPVTSPRIAREIL	20.966	20.966	LANT(0.88)HVIPVT(0.076)S(0.044)PR	LANT(11)HVIPVT(-11)S(-13)PR	4	3	9.146				21903	Quantified	GO:0020037(MF:heme binding);GO:0005506(MF:iron ion binding);GO:0016705(MF:oxidoreductase activity, acting on paired donors, with incorporation or reduction of molecular oxygen)			Cytoplasmic;Mitochondrial	PF00067(Cytochrome P450)
A0A178UFR7	NAD(P)-bd_dom domain-containing protein	AXX17_At5g01360		27.119	253	tr|A0A178UFR7|A0A178UFR7_ARATH;sp|Q94EG6|Y5224_ARATH;tr|A0A654FXJ1|A0A654FXJ1_ARATH;tr|A0A5S9Y0Q5|A0A5S9Y0Q5_ARATH	237;237;237;237	tr|A0A178UFR7|A0A178UFR7_ARATH NAD(P)-bd_dom domain-containing protein OS=Arabidopsis thaliana OX=3702 GN=AXX17_At5g01360 PE=4 SV=1;sp|Q94EG6|Y5224_ARATH Uncharacterized protein At5g02240 OS=Arabidopsis thaliana OX=3702 GN=At5g02240 PE=1 SV=1;tr|A0A654FXJ1	tr|A0A178UFR7|A0A178UFR7_ARATH	237	237	T	KNKAFDLGSKPEGTSTPTKDFKALFSQVTSR	84.071	68.789	AFDLGS(0.01)KPEGT(0.128)S(0.31)T(0.441)PT(0.111)K	AFDLGS(-17)KPEGT(-5.4)S(-1.5)T(1.5)PT(-6)K	13	3	4.2917					Identified	GO:0009737(BP:response to abscisic acid);GO:0005886(CC:plasma membrane);GO:0005774(CC:vacuolar membrane);GO:0009570(CC:chloroplast stroma);GO:0005829(CC:cytosol);GO:0048046(CC:apoplast)			Cytoplasmic	PF13460(NAD(P)H-binding)
A0A178UFR7	NAD(P)-bd_dom domain-containing protein	AXX17_At5g01360		27.119	253	tr|A0A178UFR7|A0A178UFR7_ARATH;sp|Q94EG6|Y5224_ARATH;tr|A0A654FXJ1|A0A654FXJ1_ARATH;tr|A0A5S9Y0Q5|A0A5S9Y0Q5_ARATH	236;236;236;236	tr|A0A178UFR7|A0A178UFR7_ARATH NAD(P)-bd_dom domain-containing protein OS=Arabidopsis thaliana OX=3702 GN=AXX17_At5g01360 PE=4 SV=1;sp|Q94EG6|Y5224_ARATH Uncharacterized protein At5g02240 OS=Arabidopsis thaliana OX=3702 GN=At5g02240 PE=1 SV=1;tr|A0A654FXJ1	tr|A0A178UFR7|A0A178UFR7_ARATH	236	236	S	AKNKAFDLGSKPEGTSTPTKDFKALFSQVTS	85.421	49.487	AFDLGS(0.004)KPEGT(0.221)S(0.534)T(0.221)PT(0.021)K	AFDLGS(-21)KPEGT(-3.8)S(3.8)T(-3.8)PT(-14)K	12	2	-0.27668		1005500			Quantified	GO:0009737(BP:response to abscisic acid);GO:0005886(CC:plasma membrane);GO:0005774(CC:vacuolar membrane);GO:0009570(CC:chloroplast stroma);GO:0005829(CC:cytosol);GO:0048046(CC:apoplast)			Cytoplasmic	PF13460(NAD(P)H-binding)
A0A178UFR7	NAD(P)-bd_dom domain-containing protein	AXX17_At5g01360		27.119	253	tr|A0A178UFR7|A0A178UFR7_ARATH;sp|Q94EG6|Y5224_ARATH;tr|A0A654FXJ1|A0A654FXJ1_ARATH;tr|A0A5S9Y0Q5|A0A5S9Y0Q5_ARATH	13;13;13;13	tr|A0A178UFR7|A0A178UFR7_ARATH NAD(P)-bd_dom domain-containing protein OS=Arabidopsis thaliana OX=3702 GN=AXX17_At5g01360 PE=4 SV=1;sp|Q94EG6|Y5224_ARATH Uncharacterized protein At5g02240 OS=Arabidopsis thaliana OX=3702 GN=At5g02240 PE=1 SV=1;tr|A0A654FXJ1	tr|A0A178UFR7|A0A178UFR7_ARATH	13	13	S	___MANLPTVLVTGASGRTGQIVYKKLKEGS	85.421	63.025	ANLPTVLVT(0.008)GAS(0.992)GR	ANLPT(-45)VLVT(-21)GAS(21)GR	12	2	-1.3304	144150	116220	164410	129190	Quantified	GO:0009737(BP:response to abscisic acid);GO:0005886(CC:plasma membrane);GO:0005774(CC:vacuolar membrane);GO:0009570(CC:chloroplast stroma);GO:0005829(CC:cytosol);GO:0048046(CC:apoplast)			Cytoplasmic	PF13460(NAD(P)H-binding)
A0A178UFR7	NAD(P)-bd_dom domain-containing protein	AXX17_At5g01360		27.119	253	tr|A0A178UFR7|A0A178UFR7_ARATH;sp|Q94EG6|Y5224_ARATH	247;247	tr|A0A178UFR7|A0A178UFR7_ARATH NAD(P)-bd_dom domain-containing protein OS=Arabidopsis thaliana OX=3702 GN=AXX17_At5g01360 PE=4 SV=1;sp|Q94EG6|Y5224_ARATH Uncharacterized protein At5g02240 OS=Arabidopsis thaliana OX=3702 GN=At5g02240 PE=1 SV=1	tr|A0A178UFR7|A0A178UFR7_ARATH	247	247	S	PEGTSTPTKDFKALFSQVTSRF_________	34.779	34.779	ALFS(0.968)QVT(0.016)S(0.016)R	ALFS(18)QVT(-18)S(-18)R	4	2	-3.0318			27150		Quantified	GO:0009737(BP:response to abscisic acid);GO:0005886(CC:plasma membrane);GO:0005774(CC:vacuolar membrane);GO:0009570(CC:chloroplast stroma);GO:0005829(CC:cytosol);GO:0048046(CC:apoplast)			Cytoplasmic	PF13460(NAD(P)H-binding)
A0A178UFS9	ULP_PROTEASE domain-containing protein	AXX17_At5g28500		93.447	845	tr|A0A178UFS9|A0A178UFS9_ARATH	25	tr|A0A178UFS9|A0A178UFS9_ARATH ULP_PROTEASE domain-containing protein OS=Arabidopsis thaliana OX=3702 GN=AXX17_At5g28500 PE=3 SV=1	tr|A0A178UFS9|A0A178UFS9_ARATH	25	25	Y	LIAFGEKPLGERVNVYNKIKTLCSIINALDD	2.1856	2.1856	VNVY(0.713)NKIKT(0.644)LCS(0.644)IINALDDEER	VNVY(0.93)NKIKT(0)LCS(0)IINALDDEER	4	3	-3.3659	32279				Quantified	GO:0008234(MF:cysteine-type peptidase activity)			Cytoplasmic	PF02902(Ulp1 protease family, C-terminal catalytic domain);PF09331(Domain of unknown function (DUF1985))
A0A178UFT4	ADP-ribosyl cyclase/cyclic ADP-ribose hydrolase	AXX17_At5g39520		42.324	376	tr|A0A178UFT4|A0A178UFT4_ARATH;tr|Q9LSX5|Q9LSX5_ARATH;tr|A0A178UNL4|A0A178UNL4_ARATH	8;8;8	tr|A0A178UFT4|A0A178UFT4_ARATH ADP-ribosyl cyclase/cyclic ADP-ribose hydrolase OS=Arabidopsis thaliana OX=3702 GN=AXX17_At5g39520 PE=4 SV=1;tr|Q9LSX5|Q9LSX5_ARATH ADP-ribosyl cyclase/cyclic ADP-ribose hydrolase OS=Arabidopsis thaliana OX=3702 GN=MUF8.3 PE=	tr|A0A178UFT4|A0A178UFT4_ARATH	8	8	S	________MALSSSLSCIKRYQVFSSFHGPD	51.454	39.702	ALS(0.001)S(0.005)S(0.03)LS(0.964)CIK	ALS(-33)S(-23)S(-15)LS(15)CIK	7	2	-0.83254	21708		45109	28360	Quantified	GO:0007165(BP:signal transduction);GO:0043531(MF:ADP binding)			Cytoplasmic	PF00931(NB-ARC domain);PF01582(TIR domain)
A0A178UFV6	Uncharacterized protein	AXX17_At5g04250		33.464	307	tr|A0A178UFV6|A0A178UFV6_ARATH;tr|Q8L5X9|Q8L5X9_ARATH;tr|Q9FMC6|Q9FMC6_ARATH	280;280;315	tr|A0A178UFV6|A0A178UFV6_ARATH Uncharacterized protein OS=Arabidopsis thaliana OX=3702 GN=AXX17_At5g04250 PE=4 SV=1;tr|Q8L5X9|Q8L5X9_ARATH At5g04840 OS=Arabidopsis thaliana OX=3702 GN=MUK11.16 PE=1 SV=1;tr|Q9FMC6|Q9FMC6_ARATH Uncharacterized protein OS=Ara	tr|A0A178UFV6|A0A178UFV6_ARATH	280	280	S	YLGSTNNSNRLVRSYSAGSNVAPRTASSHLD	112.73	112.73	SYS(0.999)AGS(0.001)NVAPR	S(-46)Y(-93)S(30)AGS(-30)NVAPR	3	2	-0.67771		340400			Quantified	GO:0006355(BP:regulation of transcription, DNA-templated);GO:0005634(CC:nucleus);GO:0003700(MF:DNA-binding transcription factor activity);GO:0003677(MF:DNA binding)			Nuclear
A0A178UFX3	ECT10	AXX17_At5g57530		48.906	445	tr|A0A178UFX3|A0A178UFX3_ARATH;tr|A0A178UIN8|A0A178UIN8_ARATH;tr|A0A178UHH0|A0A178UHH0_ARATH;tr|Q8VYH3|Q8VYH3_ARATH;tr|Q0WTC7|Q0WTC7_ARATH;tr|A0A654GCM6|A0A654GCM6_ARATH;tr|A0A5S9YHG8|A0A5S9YHG8_ARATH;tr|F4KDJ9|F4KDJ9_ARATH;tr|Q9LVM8|Q9LVM8_ARATH	252;264;252;264;264;264;264;265;289	tr|A0A178UFX3|A0A178UFX3_ARATH ECT10 OS=Arabidopsis thaliana OX=3702 GN=AXX17_At5g57530 PE=4 SV=1;tr|A0A178UIN8|A0A178UIN8_ARATH ECT10 OS=Arabidopsis thaliana OX=3702 GN=AXX17_At5g57530 PE=4 SV=1;tr|A0A178UHH0|A0A178UHH0_ARATH ECT10 OS=Arabidopsis thaliana	tr|A0A178UFX3|A0A178UFX3_ARATH	252	252	S	RLTPDIGKRREKDQGSISSTSDLYGNRGPRA	35.45	35.45	EKDQGS(0.601)IS(0.26)S(0.114)T(0.017)S(0.008)DLYGNR	EKDQGS(3.6)IS(-3.6)S(-7.2)T(-16)S(-19)DLY(-33)GNR	6	3	4.3774	24724				Quantified	GO:0003723(MF:RNA binding)			Extracellular;Vacuole;Nuclear	PF04146(YT521-B-like domain)
A0A178UFX4	NHL26	AXX17_At5g52690		23.911	213	tr|A0A178UFX4|A0A178UFX4_ARATH;sp|Q9FI03|NHL26_ARATH	8;8	tr|A0A178UFX4|A0A178UFX4_ARATH NHL26 OS=Arabidopsis thaliana OX=3702 GN=AXX17_At5g52690 PE=4 SV=1;sp|Q9FI03|NHL26_ARATH NDR1/HIN1-like protein 26 OS=Arabidopsis thaliana OX=3702 GN=NHL26 PE=2 SV=1	tr|A0A178UFX4|A0A178UFX4_ARATH	8	8	S	________MSQISITSPKHCAKKGGININNR	108.2	108.2	SQISIT(0.016)S(0.984)PK	S(-94)QIS(-55)IT(-18)S(18)PK	7	2	-1.4776	219640	212320	231730	190320	Quantified	GO:0016021(CC:integral component of membrane)			PlasmaMembrane	PF03168(Late embryogenesis abundant protein)
A0A178UG20	HDT2	AXX17_At5g22080		32.219	305	tr|A0A178UG20|A0A178UG20_ARATH;sp|Q56WH4|HDT2_ARATH;tr|A0A654G3C8|A0A654G3C8_ARATH;tr|A0A5S9Y6B1|A0A5S9Y6B1_ARATH	234;234;219;219	tr|A0A178UG20|A0A178UG20_ARATH HDT2 OS=Arabidopsis thaliana OX=3702 GN=AXX17_At5g22080 PE=4 SV=1;sp|Q56WH4|HDT2_ARATH Histone deacetylase HDT2 OS=Arabidopsis thaliana OX=3702 GN=HDT2 PE=1 SV=2;tr|A0A654G3C8|A0A654G3C8_ARATH NPL domain-containing protein OS	tr|A0A178UG20|A0A178UG20_ARATH	234	234	T	PVSGKKAKPAAAPASTPQKTEEKKKGGHTAT	92.747	92.747	PAAAPAS(0.012)T(0.988)PQKTEEK	PAAAPAS(-19)T(19)PQKT(-53)EEK	8	3	-0.94539			217520	164880	Quantified	GO:0010162(BP:seed dormancy process);GO:0009944(BP:polarity specification of adaxial/abaxial axis);GO:0009294(BP:DNA mediated transformation);GO:0045892(BP:negative regulation of transcription, DNA-templated);GO:0005829(CC:cytosol);GO:0005618(CC:cell wall);GO:0005739(CC:mitochondrion);GO:0005730(CC:nucleolus);GO:0005774(CC:vacuolar membrane);GO:0004407(MF:histone deacetylase activity)			Nuclear
A0A178UG20	HDT2	AXX17_At5g22080		32.219	305	tr|A0A178UG20|A0A178UG20_ARATH;sp|Q56WH4|HDT2_ARATH;tr|A0A654G3C8|A0A654G3C8_ARATH;tr|A0A5S9Y6B1|A0A5S9Y6B1_ARATH	9;9;9;9	tr|A0A178UG20|A0A178UG20_ARATH HDT2 OS=Arabidopsis thaliana OX=3702 GN=AXX17_At5g22080 PE=4 SV=1;sp|Q56WH4|HDT2_ARATH Histone deacetylase HDT2 OS=Arabidopsis thaliana OX=3702 GN=HDT2 PE=1 SV=2;tr|A0A654G3C8|A0A654G3C8_ARATH NPL domain-containing protein OS	tr|A0A178UG20|A0A178UG20_ARATH	9	9	T	_______MEFWGVAVTPKNATKVTPEEDSLV	92.747	36.181	MEFWGVAVT(1)PK	MEFWGVAVT(36)PK	9	2	-0.75186	11285	19715	22567		Quantified	GO:0010162(BP:seed dormancy process);GO:0009944(BP:polarity specification of adaxial/abaxial axis);GO:0009294(BP:DNA mediated transformation);GO:0045892(BP:negative regulation of transcription, DNA-templated);GO:0005829(CC:cytosol);GO:0005618(CC:cell wall);GO:0005739(CC:mitochondrion);GO:0005730(CC:nucleolus);GO:0005774(CC:vacuolar membrane);GO:0004407(MF:histone deacetylase activity)			Nuclear
A0A178UG20	HDT2	AXX17_At5g22080		32.219	305	tr|A0A178UG20|A0A178UG20_ARATH;sp|Q56WH4|HDT2_ARATH;tr|A0A654G3C8|A0A654G3C8_ARATH;tr|A0A5S9Y6B1|A0A5S9Y6B1_ARATH	259;259;244;244	tr|A0A178UG20|A0A178UG20_ARATH HDT2 OS=Arabidopsis thaliana OX=3702 GN=AXX17_At5g22080 PE=4 SV=1;sp|Q56WH4|HDT2_ARATH Histone deacetylase HDT2 OS=Arabidopsis thaliana OX=3702 GN=HDT2 PE=1 SV=2;tr|A0A654G3C8|A0A654G3C8_ARATH NPL domain-containing protein OS	tr|A0A178UG20|A0A178UG20_ARATH	259	259	S	GGHTATPHPAKKGGKSPVNANQSPKSGGQSS	125.14	71.114	GGKS(1)PVNANQS(1)PK	GGKS(71)PVNANQS(71)PK	4	2	-1.6554	150780	310030	404500	336700	Quantified	GO:0010162(BP:seed dormancy process);GO:0009944(BP:polarity specification of adaxial/abaxial axis);GO:0009294(BP:DNA mediated transformation);GO:0045892(BP:negative regulation of transcription, DNA-templated);GO:0005829(CC:cytosol);GO:0005618(CC:cell wall);GO:0005739(CC:mitochondrion);GO:0005730(CC:nucleolus);GO:0005774(CC:vacuolar membrane);GO:0004407(MF:histone deacetylase activity)			Nuclear
A0A178UG20	HDT2	AXX17_At5g22080		32.219	305	tr|A0A178UG20|A0A178UG20_ARATH;sp|Q56WH4|HDT2_ARATH;tr|A0A654G3C8|A0A654G3C8_ARATH;tr|A0A5S9Y6B1|A0A5S9Y6B1_ARATH	266;266;251;251	tr|A0A178UG20|A0A178UG20_ARATH HDT2 OS=Arabidopsis thaliana OX=3702 GN=AXX17_At5g22080 PE=4 SV=1;sp|Q56WH4|HDT2_ARATH Histone deacetylase HDT2 OS=Arabidopsis thaliana OX=3702 GN=HDT2 PE=1 SV=2;tr|A0A654G3C8|A0A654G3C8_ARATH NPL domain-containing protein OS	tr|A0A178UG20|A0A178UG20_ARATH	266	266	S	HPAKKGGKSPVNANQSPKSGGQSSGGNNNKK	202.72	202.72	SPVNANQS(1)PK	S(-180)PVNANQS(180)PK	8	2	-6.8613	11837000	11568000	8212300	12799000	Quantified	GO:0010162(BP:seed dormancy process);GO:0009944(BP:polarity specification of adaxial/abaxial axis);GO:0009294(BP:DNA mediated transformation);GO:0045892(BP:negative regulation of transcription, DNA-templated);GO:0005829(CC:cytosol);GO:0005618(CC:cell wall);GO:0005739(CC:mitochondrion);GO:0005730(CC:nucleolus);GO:0005774(CC:vacuolar membrane);GO:0004407(MF:histone deacetylase activity)			Nuclear
A0A178UG20	HDT2	AXX17_At5g22080		32.219	305	tr|A0A178UG20|A0A178UG20_ARATH;sp|Q56WH4|HDT2_ARATH;tr|A0A654G3C8|A0A654G3C8_ARATH;tr|A0A5S9Y6B1|A0A5S9Y6B1_ARATH	233;233;218;218	tr|A0A178UG20|A0A178UG20_ARATH HDT2 OS=Arabidopsis thaliana OX=3702 GN=AXX17_At5g22080 PE=4 SV=1;sp|Q56WH4|HDT2_ARATH Histone deacetylase HDT2 OS=Arabidopsis thaliana OX=3702 GN=HDT2 PE=1 SV=2;tr|A0A654G3C8|A0A654G3C8_ARATH NPL domain-containing protein OS	tr|A0A178UG20|A0A178UG20_ARATH	233	233	S	TPVSGKKAKPAAAPASTPQKTEEKKKGGHTA	69.201	69.201	PAAAPAS(0.862)T(0.138)PQKTEEK	PAAAPAS(8)T(-8)PQKT(-37)EEK	7	3	-1.4668		121510			Quantified	GO:0010162(BP:seed dormancy process);GO:0009944(BP:polarity specification of adaxial/abaxial axis);GO:0009294(BP:DNA mediated transformation);GO:0045892(BP:negative regulation of transcription, DNA-templated);GO:0005829(CC:cytosol);GO:0005618(CC:cell wall);GO:0005739(CC:mitochondrion);GO:0005730(CC:nucleolus);GO:0005774(CC:vacuolar membrane);GO:0004407(MF:histone deacetylase activity)			Nuclear
A0A178UG20	HDT2	AXX17_At5g22080		32.219	305	tr|A0A178UG20|A0A178UG20_ARATH;sp|Q56WH4|HDT2_ARATH;tr|A0A654G3C8|A0A654G3C8_ARATH;tr|A0A5S9Y6B1|A0A5S9Y6B1_ARATH	249;249;234;234	tr|A0A178UG20|A0A178UG20_ARATH HDT2 OS=Arabidopsis thaliana OX=3702 GN=AXX17_At5g22080 PE=4 SV=1;sp|Q56WH4|HDT2_ARATH Histone deacetylase HDT2 OS=Arabidopsis thaliana OX=3702 GN=HDT2 PE=1 SV=2;tr|A0A654G3C8|A0A654G3C8_ARATH NPL domain-containing protein OS	tr|A0A178UG20|A0A178UG20_ARATH	249	249	T	TPQKTEEKKKGGHTATPHPAKKGGKSPVNAN	60	60	GGHT(0.038)AT(0.962)PHPAK	GGHT(-14)AT(14)PHPAK	6	2	1.0465		40246			Quantified	GO:0010162(BP:seed dormancy process);GO:0009944(BP:polarity specification of adaxial/abaxial axis);GO:0009294(BP:DNA mediated transformation);GO:0045892(BP:negative regulation of transcription, DNA-templated);GO:0005829(CC:cytosol);GO:0005618(CC:cell wall);GO:0005739(CC:mitochondrion);GO:0005730(CC:nucleolus);GO:0005774(CC:vacuolar membrane);GO:0004407(MF:histone deacetylase activity)			Nuclear
A0A178UG39	Uncharacterized protein	At5g53490		25.573	235	tr|A0A178UG39|A0A178UG39_ARATH;tr|A0A654GAL4|A0A654GAL4_ARATH;tr|A0A178UI74|A0A178UI74_ARATH;sp|P81760|TL17_ARATH;tr|F4JX83|F4JX83_ARATH;tr|A0A1P8BAQ0|A0A1P8BAQ0_ARATH	123;124;124;124;138;147	tr|A0A178UG39|A0A178UG39_ARATH Uncharacterized protein OS=Arabidopsis thaliana OX=3702 GN=At5g53490 PE=4 SV=1;tr|A0A654GAL4|A0A654GAL4_ARATH Uncharacterized protein OS=Arabidopsis thaliana OX=3702 GN=AN1_LOCUS25610 PE=4 SV=1;tr|A0A178UI74|A0A178UI74_ARATH	tr|A0A178UG39|A0A178UG39_ARATH	123	123	T	DKPLDLRFCDYTNDQTNLKGKTLSAALMVGA	64.064	58.338	FCDYT(0.001)NDQT(0.999)NLK	FCDY(-45)T(-30)NDQT(30)NLK	9	2	1.016	59941	50189	70825		Quantified	GO:0009543(CC:chloroplast thylakoid lumen);GO:0009570(CC:chloroplast stroma);GO:0016021(CC:integral component of membrane);GO:0005576(CC:extracellular region);GO:0009535(CC:chloroplast thylakoid membrane);GO:0005515(MF:protein binding)			Chloroplast	PF13599(Pentapeptide repeats (9 copies))
A0A178UG62	Uncharacterized protein	AXX17_At5g51410		65.627	579	tr|A0A178UG62|A0A178UG62_ARATH;tr|A0A5S9YDH8|A0A5S9YDH8_ARATH;tr|A0A654GA88|A0A654GA88_ARATH	298;541;536	tr|A0A178UG62|A0A178UG62_ARATH Uncharacterized protein OS=Arabidopsis thaliana OX=3702 GN=AXX17_At5g51410 PE=4 SV=1;tr|A0A5S9YDH8|A0A5S9YDH8_ARATH Uncharacterized protein OS=Arabidopsis thaliana OX=3702 GN=C24_LOCUS25335 PE=4 SV=1;tr|A0A654GA88|A0A654GA88_	tr|A0A178UG62|A0A178UG62_ARATH;tr|A0A5S9YDH8|A0A5S9YDH8_ARATH	298;541	541	S	PRRGYISGWDSKRHFSPPNYKDGSYSSGRPW	90.142	78.932	HFS(1)PPNYK	HFS(73)PPNY(-73)K	3	2	-1.341	409040	262030	353660	393310	Quantified	GO:0005634(CC:nucleus)			Nuclear
A0A178UG62	Uncharacterized protein	AXX17_At5g51410		65.627	579	tr|A0A178UG62|A0A178UG62_ARATH;tr|A0A5S9YDH8|A0A5S9YDH8_ARATH;tr|A0A654GA88|A0A654GA88_ARATH	209;452;452	tr|A0A178UG62|A0A178UG62_ARATH Uncharacterized protein OS=Arabidopsis thaliana OX=3702 GN=AXX17_At5g51410 PE=4 SV=1;tr|A0A5S9YDH8|A0A5S9YDH8_ARATH Uncharacterized protein OS=Arabidopsis thaliana OX=3702 GN=C24_LOCUS25335 PE=4 SV=1;tr|A0A654GA88|A0A654GA88_	tr|A0A178UG62|A0A178UG62_ARATH;tr|A0A5S9YDH8|A0A5S9YDH8_ARATH	209;452	452	S	CESGDALRIGQANEGSDIEKQAVVNMSDSHP	95.345	95.345	IGQANEGS(1)DIEK	IGQANEGS(95)DIEK	8	2	-2.5204	299250	249370	297550	243930	Quantified	GO:0005634(CC:nucleus)			Nuclear
A0A178UG62	Uncharacterized protein	AXX17_At5g51410		65.627	579	tr|A0A178UG62|A0A178UG62_ARATH;tr|Q9FGR1|Q9FGR1_ARATH	425;674	tr|A0A178UG62|A0A178UG62_ARATH Uncharacterized protein OS=Arabidopsis thaliana OX=3702 GN=AXX17_At5g51410 PE=4 SV=1;tr|Q9FGR1|Q9FGR1_ARATH Dentin sialophosphoprotein-like protein OS=Arabidopsis thaliana OX=3702 GN=At5g52530 PE=1 SV=1	tr|A0A178UG62|A0A178UG62_ARATH;tr|Q9FGR1|Q9FGR1_ARATH	425;674	425	S	RSRSRSPVLWNGRNRSPPPPPGGFRADERMT;RSRSRSPVLWNGRNRSPPPPPGGFRADERTT	61.042	49.16	NRS(1)PPPPPGGFR	NRS(49)PPPPPGGFR	3	2	-1.2076	194820	266530	253590		Quantified	GO:0005634(CC:nucleus)			Nuclear
A0A178UG62	Uncharacterized protein	AXX17_At5g51410		65.627	579	tr|A0A178UG62|A0A178UG62_ARATH;tr|A0A5S9YDH8|A0A5S9YDH8_ARATH;tr|A0A654GA88|A0A654GA88_ARATH	179;422;422	tr|A0A178UG62|A0A178UG62_ARATH Uncharacterized protein OS=Arabidopsis thaliana OX=3702 GN=AXX17_At5g51410 PE=4 SV=1;tr|A0A5S9YDH8|A0A5S9YDH8_ARATH Uncharacterized protein OS=Arabidopsis thaliana OX=3702 GN=C24_LOCUS25335 PE=4 SV=1;tr|A0A654GA88|A0A654GA88_	tr|A0A178UG62|A0A178UG62_ARATH;tr|A0A5S9YDH8|A0A5S9YDH8_ARATH	179;422	422	S	DYGSEPEDERFYSTGSEKGILTNENLRHVKC	74.424	74.424	FYS(0.002)T(0.048)GS(0.95)EK	FY(-56)S(-28)T(-13)GS(13)EK	6	2	0.30753	33532		35242		Quantified	GO:0005634(CC:nucleus)			Nuclear
A0A178UG62	Uncharacterized protein	AXX17_At5g51410		65.627	579	tr|A0A178UG62|A0A178UG62_ARATH;tr|A0A5S9YDH8|A0A5S9YDH8_ARATH;tr|A0A654GA88|A0A654GA88_ARATH;tr|Q9FGR1|Q9FGR1_ARATH	461;704;699;710	tr|A0A178UG62|A0A178UG62_ARATH Uncharacterized protein OS=Arabidopsis thaliana OX=3702 GN=AXX17_At5g51410 PE=4 SV=1;tr|A0A5S9YDH8|A0A5S9YDH8_ARATH Uncharacterized protein OS=Arabidopsis thaliana OX=3702 GN=C24_LOCUS25335 PE=4 SV=1;tr|A0A654GA88|A0A654GA88_	tr|A0A178UG62|A0A178UG62_ARATH;tr|A0A5S9YDH8|A0A5S9YDH8_ARATH;tr|Q9FGR1|Q9FGR1_ARATH	461;704;710	704	S	PFQKRFPADQEMGYMSPPRNRMSSPRFFEGR	41.284	41.284	RFPADQEMGY(0.051)MS(0.949)PPR	RFPADQEMGY(-13)MS(13)PPR	12	3	6.9547			17919		Quantified	GO:0005634(CC:nucleus)			Nuclear
A0A178UG62	Uncharacterized protein	AXX17_At5g51410		65.627	579	tr|A0A178UG62|A0A178UG62_ARATH;tr|A0A5S9YDH8|A0A5S9YDH8_ARATH;tr|A0A654GA88|A0A654GA88_ARATH;tr|Q9FGR1|Q9FGR1_ARATH	220;463;463;467	tr|A0A178UG62|A0A178UG62_ARATH Uncharacterized protein OS=Arabidopsis thaliana OX=3702 GN=AXX17_At5g51410 PE=4 SV=1;tr|A0A5S9YDH8|A0A5S9YDH8_ARATH Uncharacterized protein OS=Arabidopsis thaliana OX=3702 GN=C24_LOCUS25335 PE=4 SV=1;tr|A0A654GA88|A0A654GA88_	tr|A0A178UG62|A0A178UG62_ARATH;tr|A0A5S9YDH8|A0A5S9YDH8_ARATH;tr|Q9FGR1|Q9FGR1_ARATH	220;463;467	463	S	ANEGSDIEKQAVVNMSDSHPKKGSSSPSRSF	50.641	50.641	QAVVNMS(0.709)DS(0.291)HPK	QAVVNMS(3.9)DS(-3.9)HPK	7	2	1.2301	41682				Quantified	GO:0005634(CC:nucleus)			Nuclear
A0A178UG64	Methyltransf_11 domain-containing protein	AXX17_At5g10490		21.459	192	tr|A0A178UG64|A0A178UG64_ARATH;tr|Q9LEV6|Q9LEV6_ARATH;tr|A0A654G066|A0A654G066_ARATH	12;12;12	tr|A0A178UG64|A0A178UG64_ARATH Methyltransf_11 domain-containing protein OS=Arabidopsis thaliana OX=3702 GN=AXX17_At5g10490 PE=4 SV=1;tr|Q9LEV6|Q9LEV6_ARATH At5g10830 OS=Arabidopsis thaliana OX=3702 GN=At5g10830 PE=1 SV=1;tr|A0A654G066|A0A654G066_ARATH Met	tr|A0A178UG64|A0A178UG64_ARATH	12	12	Y	____MAGLFDKQADLYLDARPNYPSEWFSKL	5.3876	5.3876	MAGLFDKQADLY(1)LDAR	MAGLFDKQADLY(5.4)LDAR	12	2	0.044298	110330				Quantified	GO:0008168(MF:methyltransferase activity)			Cytoplasmic	PF08241(Methyltransferase domain)
A0A178UG95	PEL3	At5g23940		35.95	329	tr|A0A178UG95|A0A178UG95_ARATH;tr|A0A654G3S6|A0A654G3S6_ARATH;sp|Q9FF86|DCR_ARATH;tr|A0A178UE74|A0A178UE74_ARATH	223;384;384;384	tr|A0A178UG95|A0A178UG95_ARATH PEL3 OS=Arabidopsis thaliana OX=3702 GN=At5g23940 PE=3 SV=1;tr|A0A654G3S6|A0A654G3S6_ARATH Uncharacterized protein OS=Arabidopsis thaliana OX=3702 GN=AN1_LOCUS23135 PE=3 SV=1;sp|Q9FF86|DCR_ARATH BAHD acyltransferase DCR OS=Ar	tr|A0A178UG95|A0A178UG95_ARATH	223	223	S	IFQFKDAGVNCVAVGSSPRFRVYEVDFGFGK	86.952	86.952	DAGVNCVAVGS(0.958)S(0.042)PR	DAGVNCVAVGS(14)S(-14)PR	11	2	-2.2095	213560	236690	164940		Quantified	GO:0016747(MF:transferase activity, transferring acyl groups other than amino-acyl groups)			Cytoplasmic	PF02458(Transferase family)
A0A178UG95	PEL3	At5g23940		35.95	329	tr|A0A178UG95|A0A178UG95_ARATH;tr|A0A654G3S6|A0A654G3S6_ARATH;sp|Q9FF86|DCR_ARATH;tr|A0A178UE74|A0A178UE74_ARATH	224;385;385;385	tr|A0A178UG95|A0A178UG95_ARATH PEL3 OS=Arabidopsis thaliana OX=3702 GN=At5g23940 PE=3 SV=1;tr|A0A654G3S6|A0A654G3S6_ARATH Uncharacterized protein OS=Arabidopsis thaliana OX=3702 GN=AN1_LOCUS23135 PE=3 SV=1;sp|Q9FF86|DCR_ARATH BAHD acyltransferase DCR OS=Ar	tr|A0A178UG95|A0A178UG95_ARATH	224	224	S	FQFKDAGVNCVAVGSSPRFRVYEVDFGFGKP	88.115	88.115	DAGVNCVAVGS(0.079)S(0.921)PR	DAGVNCVAVGS(-11)S(11)PR	12	2	-0.96477				181540	Quantified	GO:0016747(MF:transferase activity, transferring acyl groups other than amino-acyl groups)			Cytoplasmic	PF02458(Transferase family)
A0A178UGA7	PI4KBETA2	AXX17_At5g08880		126.24	1116	tr|A0A178UGA7|A0A178UGA7_ARATH;sp|Q0WPX9|P4KB2_ARATH	513;513	tr|A0A178UGA7|A0A178UGA7_ARATH PI4KBETA2 OS=Arabidopsis thaliana OX=3702 GN=AXX17_At5g08880 PE=4 SV=1;sp|Q0WPX9|P4KB2_ARATH Phosphatidylinositol 4-kinase beta 2 OS=Arabidopsis thaliana OX=3702 GN=PI4KB2 PE=2 SV=1	tr|A0A178UGA7|A0A178UGA7_ARATH	513	513	S	FRDRDRSVEDSELFGSKKYKEKCPGSPKPQN	32.61	32.61	S(0.001)VEDS(0.003)ELFGS(0.997)KK	S(-32)VEDS(-26)ELFGS(26)KK	10	2	-1.7148			5061.6		Quantified	GO:0046854(BP:phosphatidylinositol phosphorylation);GO:0048015(BP:phosphatidylinositol-mediated signaling);GO:0016301(MF:kinase activity)	ath:AT5G09350(PI-4KBETA2)	ath00562(Inositol phosphate metabolism );ath04070(Phosphatidylinositol signaling system )	Nuclear	PF00454(Phosphatidylinositol 3- and 4-kinase)
A0A178UGA7	PI4KBETA2	AXX17_At5g08880		126.24	1116	tr|A0A178UGA7|A0A178UGA7_ARATH;sp|Q0WPX9|P4KB2_ARATH	780;780	tr|A0A178UGA7|A0A178UGA7_ARATH PI4KBETA2 OS=Arabidopsis thaliana OX=3702 GN=AXX17_At5g08880 PE=4 SV=1;sp|Q0WPX9|P4KB2_ARATH Phosphatidylinositol 4-kinase beta 2 OS=Arabidopsis thaliana OX=3702 GN=PI4KB2 PE=2 SV=1	tr|A0A178UGA7|A0A178UGA7_ARATH	780	780	S	TDPKTPRRKEHRRVSSIVAYEEVRAAAAKGE	51.454	51.454	VS(0.28)S(0.72)IVAYEEVR	VS(-4.1)S(4.1)IVAY(-45)EEVR	3	2	-0.74612	49261	45813	77099		Quantified	GO:0046854(BP:phosphatidylinositol phosphorylation);GO:0048015(BP:phosphatidylinositol-mediated signaling);GO:0016301(MF:kinase activity)	ath:AT5G09350(PI-4KBETA2)	ath00562(Inositol phosphate metabolism );ath04070(Phosphatidylinositol signaling system )	Nuclear	PF00454(Phosphatidylinositol 3- and 4-kinase)
A0A178UGG8	UVR8	AXX17_At5g63440		47.118	440	tr|A0A178UGG8|A0A178UGG8_ARATH;sp|Q9FN03|UVR8_ARATH	402;402	tr|A0A178UGG8|A0A178UGG8_ARATH UVR8 OS=Arabidopsis thaliana OX=3702 GN=AXX17_At5g63440 PE=4 SV=1;sp|Q9FN03|UVR8_ARATH Ultraviolet-B receptor UVR8 OS=Arabidopsis thaliana OX=3702 GN=UVR8 PE=1 SV=1	tr|A0A178UGG8|A0A178UGG8_ARATH	402	402	S	IESSNIDPSSGKSWVSPAERYAVVPDETGLT	135.63	135.63	SWVS(1)PAER	S(-85)WVS(85)PAER	4	2	1.2892	619240	547190	696150	635200	Quantified	GO:0010224(BP:response to UV-B);GO:0009881(MF:photoreceptor activity);GO:0042803(MF:protein homodimerization activity)			Extracellular	PF00415(Regulator of chromosome condensation (RCC1) repeat)
A0A178UGI6	SPT5L	AXX17_At5g03690		121.29	1126	tr|A0A178UGI6|A0A178UGI6_ARATH;tr|A0A178UDF1|A0A178UDF1_ARATH;tr|A0A654FY51|A0A654FY51_ARATH;tr|A0A5S9Y1A1|A0A5S9Y1A1_ARATH;tr|A0A1P8BFP7|A0A1P8BFP7_ARATH;sp|F4JW79|RDM3_ARATH	579;245;579;579;579;579	tr|A0A178UGI6|A0A178UGI6_ARATH SPT5L OS=Arabidopsis thaliana OX=3702 GN=AXX17_At5g03690 PE=4 SV=1;tr|A0A178UDF1|A0A178UDF1_ARATH SPT5L OS=Arabidopsis thaliana OX=3702 GN=AXX17_At5g03690 PE=4 SV=1;tr|A0A654FY51|A0A654FY51_ARATH Uncharacterized protein OS=Ar	tr|A0A178UGI6|A0A178UGI6_ARATH	579	579	S	KTGGFDGTAFEDFVSSPKSPLSPEKEWQPRE	54.309	54.309	TGGFDGTAFEDFVS(0.285)S(0.715)PK	T(-49)GGFDGT(-39)AFEDFVS(-4)S(4)PK	15	2	0.9824			174350		Quantified	GO:0032784(BP:regulation of DNA-templated transcription, elongation);GO:0006357(BP:regulation of transcription by RNA polymerase II)			Nuclear	PF03439(Early transcription elongation factor of RNA pol II, NGN section)
A0A178UGI7	Katanin p80 WD40 repeat-containing subunit B1 homolog	At5g08390	FUNCTION: May participate in a complex which severs microtubules in an ATP-dependent manner. Microtubule severing may promote rapid reorganization of cellular microtubule arrays. {ECO:0000256|HAMAP-Rule:MF_03022}.	82.369	756	tr|A0A178UGI7|A0A178UGI7_ARATH;tr|A0A654FZV0|A0A654FZV0_ARATH;tr|A0A178UIC5|A0A178UIC5_ARATH;tr|A0A5S9Y2I7|A0A5S9Y2I7_ARATH;sp|F4KB17|KTN83_ARATH	421;421;421;421;421	tr|A0A178UGI7|A0A178UGI7_ARATH Katanin p80 WD40 repeat-containing subunit B1 homolog OS=Arabidopsis thaliana OX=3702 GN=At5g08390 PE=3 SV=1;tr|A0A654FZV0|A0A654FZV0_ARATH Katanin_con80 domain-containing protein OS=Arabidopsis thaliana OX=3702 GN=AN1_LOCUS2	tr|A0A178UGI7|A0A178UGI7_ARATH	421	421	S	VKESRTLSSTGSVSDSPHRVTLTSAPKSASG	43.306	43.306	TLSSTGS(0.009)VS(0.136)DS(0.854)PHR	T(-40)LS(-38)S(-36)T(-33)GS(-20)VS(-8)DS(8)PHR	11	2	-6.3549			193260		Quantified	GO:0051013(BP:microtubule severing);GO:0005737(CC:cytoplasm);GO:0008352(CC:katanin complex);GO:0005874(CC:microtubule);GO:0008017(MF:microtubule binding)			Nuclear	PF00400(WD domain, G-beta repeat);PF13925(con80 domain of Katanin)
A0A178UGL7	Phosphoglucomutase (alpha-D-glucose-1,6-bisphosphate-dependent)	AXX17_At5g50680		68.018	623	tr|A0A178UGL7|A0A178UGL7_ARATH;sp|Q9SCY0|PGMP_ARATH;tr|A0A654GA32|A0A654GA32_ARATH	179;179;179	tr|A0A178UGL7|A0A178UGL7_ARATH Phosphoglucomutase (alpha-D-glucose-1,6-bisphosphate-dependent) OS=Arabidopsis thaliana OX=3702 GN=AXX17_At5g50680 PE=3 SV=1;sp|Q9SCY0|PGMP_ARATH Phosphoglucomutase, chloroplastic OS=Arabidopsis thaliana OX=3702 GN=PGMP PE=1	tr|A0A178UGL7|A0A178UGL7_ARATH;tr|A0A654GA32|A0A654GA32_ARATH	179;179	179	S	SAVIRKRKANGGFIMSASHNPGGPEYDWGIK	88.115	33.5	ANGGFIMS(0.584)AS(0.405)HNPGGPEY(0.011)DWGIK	ANGGFIMS(1.6)AS(-1.6)HNPGGPEY(-17)DWGIK	8	3	3.8915	162210		595290		Quantified	GO:0005975(BP:carbohydrate metabolic process);GO:0016868(MF:intramolecular transferase activity, phosphotransferases);GO:0000287(MF:magnesium ion binding)			Chloroplast	PF02879(Phosphoglucomutase/phosphomannomutase, alpha/beta/alpha domain II);PF02878(Phosphoglucomutase/phosphomannomutase, alpha/beta/alpha domain I);PF02880(Phosphoglucomutase/phosphomannomutase, alpha/beta/alpha domain III);PF00408(Phosphoglucomutase/phosphomannomutase, C-terminal domain)
A0A178UGL7	Phosphoglucomutase (alpha-D-glucose-1,6-bisphosphate-dependent)	AXX17_At5g50680		68.018	623	tr|A0A178UGL7|A0A178UGL7_ARATH;sp|Q9SCY0|PGMP_ARATH;tr|A0A654GA32|A0A654GA32_ARATH	181;181;181	tr|A0A178UGL7|A0A178UGL7_ARATH Phosphoglucomutase (alpha-D-glucose-1,6-bisphosphate-dependent) OS=Arabidopsis thaliana OX=3702 GN=AXX17_At5g50680 PE=3 SV=1;sp|Q9SCY0|PGMP_ARATH Phosphoglucomutase, chloroplastic OS=Arabidopsis thaliana OX=3702 GN=PGMP PE=1	tr|A0A178UGL7|A0A178UGL7_ARATH;tr|A0A654GA32|A0A654GA32_ARATH	181;181	181	S	VIRKRKANGGFIMSASHNPGGPEYDWGIKFN	88.115	20.112	ANGGFIMS(0.293)AS(0.568)HNPGGPEY(0.139)DWGIK	ANGGFIMS(-2.9)AS(2.9)HNPGGPEY(-6.1)DWGIK	10	3	3.8783		128730	595290		Quantified	GO:0005975(BP:carbohydrate metabolic process);GO:0016868(MF:intramolecular transferase activity, phosphotransferases);GO:0000287(MF:magnesium ion binding)			Chloroplast	PF02879(Phosphoglucomutase/phosphomannomutase, alpha/beta/alpha domain II);PF02878(Phosphoglucomutase/phosphomannomutase, alpha/beta/alpha domain I);PF02880(Phosphoglucomutase/phosphomannomutase, alpha/beta/alpha domain III);PF00408(Phosphoglucomutase/phosphomannomutase, C-terminal domain)
A0A178UGR9	SNP33	AXX17_At5g60670		33.644	300	tr|A0A178UGR9|A0A178UGR9_ARATH;sp|Q9S7P9|SNP33_ARATH	16;16	tr|A0A178UGR9|A0A178UGR9_ARATH SNP33 OS=Arabidopsis thaliana OX=3702 GN=AXX17_At5g60670 PE=4 SV=1;sp|Q9S7P9|SNP33_ARATH SNAP25 homologous protein SNAP33 OS=Arabidopsis thaliana OX=3702 GN=SNAP33 PE=1 SV=1	tr|A0A178UGR9|A0A178UGR9_ARATH	16	16	S	MFGLRKSPANLPKHNSVDLKSSKPNPFDSDD	106.35	106.35	HNS(1)VDLK	HNS(110)VDLK	3	2	-0.71827	9817.9		266160		Quantified	GO:0000911(BP:cytokinesis by cell plate formation);GO:0009612(BP:response to mechanical stimulus);GO:0061025(BP:membrane fusion);GO:0016192(BP:vesicle-mediated transport);GO:0051707(BP:response to other organism);GO:0009737(BP:response to abscisic acid);GO:0015031(BP:protein transport);GO:0009504(CC:cell plate);GO:0005886(CC:plasma membrane);GO:0016021(CC:integral component of membrane);GO:000950…			Nuclear
A0A178UGR9	SNP33	AXX17_At5g60670		33.644	300	tr|A0A178UGR9|A0A178UGR9_ARATH;sp|Q9S7P9|SNP33_ARATH	7;7	tr|A0A178UGR9|A0A178UGR9_ARATH SNP33 OS=Arabidopsis thaliana OX=3702 GN=AXX17_At5g60670 PE=4 SV=1;sp|Q9S7P9|SNP33_ARATH SNAP25 homologous protein SNAP33 OS=Arabidopsis thaliana OX=3702 GN=SNAP33 PE=1 SV=1	tr|A0A178UGR9|A0A178UGR9_ARATH	7	7	S	_________MFGLRKSPANLPKHNSVDLKSS	98.009	98.009	KS(1)PANLPK	KS(98)PANLPK	2	2	-0.045671			223540		Quantified	GO:0000911(BP:cytokinesis by cell plate formation);GO:0009612(BP:response to mechanical stimulus);GO:0061025(BP:membrane fusion);GO:0016192(BP:vesicle-mediated transport);GO:0051707(BP:response to other organism);GO:0009737(BP:response to abscisic acid);GO:0015031(BP:protein transport);GO:0009504(CC:cell plate);GO:0005886(CC:plasma membrane);GO:0016021(CC:integral component of membrane);GO:000950…			Nuclear
A0A178UGR9	SNP33	AXX17_At5g60670		33.644	300	tr|A0A178UGR9|A0A178UGR9_ARATH;sp|Q9S7P9|SNP33_ARATH	29;29	tr|A0A178UGR9|A0A178UGR9_ARATH SNP33 OS=Arabidopsis thaliana OX=3702 GN=AXX17_At5g60670 PE=4 SV=1;sp|Q9S7P9|SNP33_ARATH SNAP25 homologous protein SNAP33 OS=Arabidopsis thaliana OX=3702 GN=SNAP33 PE=1 SV=1	tr|A0A178UGR9|A0A178UGR9_ARATH	29	29	S	HNSVDLKSSKPNPFDSDDESDNKHTLNPSKR	50.521	50.521	SSKPNPFDS(0.915)DDES(0.071)DNKHT(0.012)LNPS(0.002)K	S(-37)S(-37)KPNPFDS(11)DDES(-11)DNKHT(-19)LNPS(-27)K	9	4	2.1306	175790	132730	294790		Quantified	GO:0000911(BP:cytokinesis by cell plate formation);GO:0009612(BP:response to mechanical stimulus);GO:0061025(BP:membrane fusion);GO:0016192(BP:vesicle-mediated transport);GO:0051707(BP:response to other organism);GO:0009737(BP:response to abscisic acid);GO:0015031(BP:protein transport);GO:0009504(CC:cell plate);GO:0005886(CC:plasma membrane);GO:0016021(CC:integral component of membrane);GO:000950…			Nuclear
A0A178UGR9	SNP33	AXX17_At5g60670		33.644	300	tr|A0A178UGR9|A0A178UGR9_ARATH;sp|Q9S7P9|SNP33_ARATH	47;47	tr|A0A178UGR9|A0A178UGR9_ARATH SNP33 OS=Arabidopsis thaliana OX=3702 GN=AXX17_At5g60670 PE=4 SV=1;sp|Q9S7P9|SNP33_ARATH SNAP25 homologous protein SNAP33 OS=Arabidopsis thaliana OX=3702 GN=SNAP33 PE=1 SV=1	tr|A0A178UGR9|A0A178UGR9_ARATH	47	47	S	ESDNKHTLNPSKRTTSEPSLADMTNPFGGER	90.376	90.376	T(0.06)T(0.148)S(0.792)EPSLADMTNPFGGER	T(-11)T(-7.3)S(7.3)EPS(-33)LADMT(-70)NPFGGER	3	2	0.23934	165130		376990		Quantified	GO:0000911(BP:cytokinesis by cell plate formation);GO:0009612(BP:response to mechanical stimulus);GO:0061025(BP:membrane fusion);GO:0016192(BP:vesicle-mediated transport);GO:0051707(BP:response to other organism);GO:0009737(BP:response to abscisic acid);GO:0015031(BP:protein transport);GO:0009504(CC:cell plate);GO:0005886(CC:plasma membrane);GO:0016021(CC:integral component of membrane);GO:000950…			Nuclear
A0A178UGU7	Rab3 GTPase-activating protein catalytic subunit	AXX17_At5g57880		51.801	461	tr|A0A178UGU7|A0A178UGU7_ARATH;tr|Q9FGH0|Q9FGH0_ARATH;tr|A0A1P8BG94|A0A1P8BG94_ARATH;tr|Q8RWW8|Q8RWW8_ARATH;tr|A0A654GCC1|A0A654GCC1_ARATH;tr|A0A178UJD8|A0A178UJD8_ARATH	59;596;561;561;561;561	tr|A0A178UGU7|A0A178UGU7_ARATH Rab3 GTPase-activating protein catalytic subunit OS=Arabidopsis thaliana OX=3702 GN=AXX17_At5g57880 PE=3 SV=1;tr|Q9FGH0|Q9FGH0_ARATH Rab3 GTPase-activating protein catalytic subunit OS=Arabidopsis thaliana OX=3702 PE=3 SV=1;t	tr|A0A178UGU7|A0A178UGU7_ARATH	59	59	S	TSKQLRFERKTERTNSVNQSPTDAIRRGSAG	150.81	150.81	TNS(1)VNQSPTDAIR	T(-34)NS(34)VNQS(-110)PT(-130)DAIR	3	2	-0.60967	644460		681820	439490	Quantified	GO:0005096(MF:GTPase activator activity)			Nuclear	PF13890(Rab3 GTPase-activating protein catalytic subunit)
A0A178UH19	Non-specific serine/threonine protein kinase	At5g58380		54.204	476	tr|A0A178UH19|A0A178UH19_ARATH;tr|A0A5S9YHI7|A0A5S9YHI7_ARATH;sp|Q9C562|CIPKA_ARATH	425;425;425	tr|A0A178UH19|A0A178UH19_ARATH Non-specific serine/threonine protein kinase OS=Arabidopsis thaliana OX=3702 GN=At5g58380 PE=3 SV=1;tr|A0A5S9YHI7|A0A5S9YHI7_ARATH Protein kinase domain-containing protein OS=Arabidopsis thaliana OX=3702 GN=AN1_LOCUS26133 PE=	tr|A0A178UH19|A0A178UH19_ARATH	425	425	T	TPNFHLVEVKKSNGDTLEYQKLVAEDLRPAL	121.71	108.24	SNGDT(1)LEYQK	S(-81)NGDT(81)LEY(-92)QK	5	2	-0.27732	213470	191280	223750	211350	Quantified	GO:0007165(BP:signal transduction);GO:0005524(MF:ATP binding);GO:0004674(MF:protein serine/threonine kinase activity)			Cytoplasmic	PF03822(NAF domain);PF00069(Protein kinase domain)
A0A178UH42	CPK28	AXX17_At5g66140		58.971	523	tr|A0A178UH42|A0A178UH42_ARATH;sp|Q9FKW4|CDPKS_ARATH;tr|Q0WMI2|Q0WMI2_ARATH	515;515;179	tr|A0A178UH42|A0A178UH42_ARATH CPK28 OS=Arabidopsis thaliana OX=3702 GN=AXX17_At5g66140 PE=4 SV=1;sp|Q9FKW4|CDPKS_ARATH Calcium-dependent protein kinase 28 OS=Arabidopsis thaliana OX=3702 GN=CPK28 PE=1 SV=1;tr|Q0WMI2|Q0WMI2_ARATH Calcium-dependent protein	tr|A0A178UH42|A0A178UH42_ARATH	515	515	S	RRLLRTASISSQRAPSPAGHRNLR_______	85.716	85.716	APS(1)PAGHR	APS(86)PAGHR	3	2	3.0029	646170	551260	573600		Quantified	GO:0005524(MF:ATP binding);GO:0005509(MF:calcium ion binding);GO:0004672(MF:protein kinase activity)			Cytoplasmic;Mitochondrial;Chloroplast	PF00069(Protein kinase domain);PF13499(EF-hand domain pair)
A0A178UH95	Emb2746	AXX17_At5g62980		100.41	910	tr|A0A178UH95|A0A178UH95_ARATH;tr|A0A5S9YHU8|A0A5S9YHU8_ARATH;sp|Q84W56|RNJ_ARATH	808;809;809	tr|A0A178UH95|A0A178UH95_ARATH Emb2746 OS=Arabidopsis thaliana OX=3702 GN=AXX17_At5g62980 PE=4 SV=1;tr|A0A5S9YHU8|A0A5S9YHU8_ARATH Lactamase_B domain-containing protein OS=Arabidopsis thaliana OX=3702 GN=AN1_LOCUS26656 PE=4 SV=1;sp|Q84W56|RNJ_ARATH Ribonuc	tr|A0A178UH95|A0A178UH95_ARATH	808	808	T	NSRDDDELADASDSETKSSPKRVRKNKWKPE	102.92	102.92	ENSRDDDELADAS(0.164)DS(0.418)ET(0.418)K	ENS(-95)RDDDELADAS(-4)DS(0)ET(0)K	17	3	5.3912					Identified	GO:0009658(BP:chloroplast organization);GO:0060918(BP:auxin transport);GO:0009942(BP:longitudinal axis specification);GO:0009507(CC:chloroplast);GO:0046872(MF:metal ion binding);GO:0003677(MF:DNA binding);GO:0003723(MF:RNA binding);GO:0003824(MF:catalytic activity)			Chloroplast	PF13837(Myb/SANT-like DNA-binding domain);PF12706(Beta-lactamase superfamily domain);PF07521(Zn-dependent metallo-hydrolase RNA specificity domain)
A0A178UH95	Emb2746	AXX17_At5g62980		100.41	910	tr|A0A178UH95|A0A178UH95_ARATH;tr|A0A5S9YHU8|A0A5S9YHU8_ARATH;sp|Q84W56|RNJ_ARATH	806;807;807	tr|A0A178UH95|A0A178UH95_ARATH Emb2746 OS=Arabidopsis thaliana OX=3702 GN=AXX17_At5g62980 PE=4 SV=1;tr|A0A5S9YHU8|A0A5S9YHU8_ARATH Lactamase_B domain-containing protein OS=Arabidopsis thaliana OX=3702 GN=AN1_LOCUS26656 PE=4 SV=1;sp|Q84W56|RNJ_ARATH Ribonuc	tr|A0A178UH95|A0A178UH95_ARATH	806	806	S	KENSRDDDELADASDSETKSSPKRVRKNKWK	102.92	102.92	ENSRDDDELADAS(0.164)DS(0.418)ET(0.418)K	ENS(-95)RDDDELADAS(-4)DS(0)ET(0)K	15	3	5.3912					Identified	GO:0009658(BP:chloroplast organization);GO:0060918(BP:auxin transport);GO:0009942(BP:longitudinal axis specification);GO:0009507(CC:chloroplast);GO:0046872(MF:metal ion binding);GO:0003677(MF:DNA binding);GO:0003723(MF:RNA binding);GO:0003824(MF:catalytic activity)			Chloroplast	PF13837(Myb/SANT-like DNA-binding domain);PF12706(Beta-lactamase superfamily domain);PF07521(Zn-dependent metallo-hydrolase RNA specificity domain)
A0A178UH95	Emb2746	AXX17_At5g62980		100.41	910	tr|A0A178UH95|A0A178UH95_ARATH;tr|A0A5S9YHU8|A0A5S9YHU8_ARATH;sp|Q84W56|RNJ_ARATH	804;805;805	tr|A0A178UH95|A0A178UH95_ARATH Emb2746 OS=Arabidopsis thaliana OX=3702 GN=AXX17_At5g62980 PE=4 SV=1;tr|A0A5S9YHU8|A0A5S9YHU8_ARATH Lactamase_B domain-containing protein OS=Arabidopsis thaliana OX=3702 GN=AN1_LOCUS26656 PE=4 SV=1;sp|Q84W56|RNJ_ARATH Ribonuc	tr|A0A178UH95|A0A178UH95_ARATH	804	804	S	EGKENSRDDDELADASDSETKSSPKRVRKNK	114.69	93.026	DDDELADAS(0.987)DS(0.01)ET(0.003)K	DDDELADAS(20)DS(-20)ET(-25)K	9	2	1.1798	168600	108220	184790	136880	Quantified	GO:0009658(BP:chloroplast organization);GO:0060918(BP:auxin transport);GO:0009942(BP:longitudinal axis specification);GO:0009507(CC:chloroplast);GO:0046872(MF:metal ion binding);GO:0003677(MF:DNA binding);GO:0003723(MF:RNA binding);GO:0003824(MF:catalytic activity)			Chloroplast	PF13837(Myb/SANT-like DNA-binding domain);PF12706(Beta-lactamase superfamily domain);PF07521(Zn-dependent metallo-hydrolase RNA specificity domain)
A0A178UHK7	Formate dehydrogenase, mitochondrial	AXX17_At5g14280	FUNCTION: Catalyzes the NAD(+)-dependent oxidation of formate to carbon dioxide. Involved in the cell stress response. {ECO:0000256|HAMAP-Rule:MF_03210}.	42.409	384	tr|A0A178UHK7|A0A178UHK7_ARATH;sp|Q9S7E4|FDH_ARATH	15;15	tr|A0A178UHK7|A0A178UHK7_ARATH Formate dehydrogenase, mitochondrial OS=Arabidopsis thaliana OX=3702 GN=AXX17_At5g14280 PE=3 SV=1;sp|Q9S7E4|FDH_ARATH Formate dehydrogenase, chloroplastic/mitochondrial OS=Arabidopsis thaliana OX=3702 GN=FDH1 PE=1 SV=1	tr|A0A178UHK7|A0A178UHK7_ARATH	15	15	S	_MAMRQAAKATIRACSSSSSSGYFARRQFNA	86.729	75.012	ACS(0.978)S(0.021)S(0.001)SSSGYFAR	ACS(17)S(-17)S(-32)S(-46)S(-49)S(-53)GY(-67)FAR	3	2	0.93386	161990	162630	192370	156700	Quantified	GO:0042183(BP:formate catabolic process);GO:0009326(CC:formate dehydrogenase complex);GO:0005739(CC:mitochondrion);GO:0008863(MF:formate dehydrogenase (NAD+) activity);GO:0051287(MF:NAD binding);GO:0016616(MF:oxidoreductase activity, acting on the CH-OH group of donors, NAD or NADP as acceptor)	ath:AT5G14780(FDH)	ath00630(Glyoxylate and dicarboxylate metabolism )	Mitochondrial	PF00389(D-isomer specific 2-hydroxyacid dehydrogenase, catalytic domain);PF02826(D-isomer specific 2-hydroxyacid dehydrogenase, NAD binding domain)
A0A178UHK7	Formate dehydrogenase, mitochondrial	AXX17_At5g14280	FUNCTION: Catalyzes the NAD(+)-dependent oxidation of formate to carbon dioxide. Involved in the cell stress response. {ECO:0000256|HAMAP-Rule:MF_03210}.	42.409	384	tr|A0A178UHK7|A0A178UHK7_ARATH;sp|Q9S7E4|FDH_ARATH	16;16	tr|A0A178UHK7|A0A178UHK7_ARATH Formate dehydrogenase, mitochondrial OS=Arabidopsis thaliana OX=3702 GN=AXX17_At5g14280 PE=3 SV=1;sp|Q9S7E4|FDH_ARATH Formate dehydrogenase, chloroplastic/mitochondrial OS=Arabidopsis thaliana OX=3702 GN=FDH1 PE=1 SV=1	tr|A0A178UHK7|A0A178UHK7_ARATH	16	16	S	MAMRQAAKATIRACSSSSSSGYFARRQFNAS	91.032	91.032	ACS(0.16)S(0.787)S(0.052)S(0.001)SSGYFAR	ACS(-6.9)S(6.9)S(-12)S(-31)S(-35)S(-39)GY(-73)FAR	4	2	0.176		93526		77158	Quantified	GO:0042183(BP:formate catabolic process);GO:0009326(CC:formate dehydrogenase complex);GO:0005739(CC:mitochondrion);GO:0008863(MF:formate dehydrogenase (NAD+) activity);GO:0051287(MF:NAD binding);GO:0016616(MF:oxidoreductase activity, acting on the CH-OH group of donors, NAD or NADP as acceptor)	ath:AT5G14780(FDH)	ath00630(Glyoxylate and dicarboxylate metabolism )	Mitochondrial	PF00389(D-isomer specific 2-hydroxyacid dehydrogenase, catalytic domain);PF02826(D-isomer specific 2-hydroxyacid dehydrogenase, NAD binding domain)
A0A178UHP9	Eukaryotic translation initiation factor 3 subunit B	AXX17_At5g27600	FUNCTION: Component of the eukaryotic translation initiation factor 3 (eIF-3) complex, which is involved in protein synthesis and, together with other initiation factors, stimulates binding of mRNA and methionyl-tRNAi to the 40S ribosome. {ECO:0000256|PIRNR:PIRNR036424}.; FUNCTION: RNA-binding component of the eukaryotic translation initiation factor 3 (eIF-3) complex, which is involved in protei…	81.874	712	tr|A0A178UHP9|A0A178UHP9_ARATH;sp|Q9C5Z1|EIF3B_ARATH;tr|F4K4D5|F4K4D5_ARATH;tr|Q8GUM1|Q8GUM1_ARATH;tr|A0A5S9Y7G6|A0A5S9Y7G6_ARATH;tr|A0A178UL74|A0A178UL74_ARATH;tr|Q9M4T6|Q9M4T6_ARATH	273;273;299;274;274;274;274	tr|A0A178UHP9|A0A178UHP9_ARATH Eukaryotic translation initiation factor 3 subunit B OS=Arabidopsis thaliana OX=3702 GN=AXX17_At5g27600 PE=3 SV=1;sp|Q9C5Z1|EIF3B_ARATH Eukaryotic translation initiation factor 3 subunit B OS=Arabidopsis thaliana OX=3702 GN=T	tr|A0A178UHP9|A0A178UHP9_ARATH	273	273	S	SPGEKYLVTYHSQEPSNPRDASKVEIKVFDV	70.638	52.201	YLVTYHS(0.009)QEPS(0.991)NPR	Y(-50)LVT(-39)Y(-36)HS(-20)QEPS(20)NPR	11	2	-1.452	286430	260400		204730	Quantified	GO:0001732(BP:formation of cytoplasmic translation initiation complex);GO:0016282(CC:eukaryotic 43S preinitiation complex);GO:0033290(CC:eukaryotic 48S preinitiation complex);GO:0005852(CC:eukaryotic translation initiation factor 3 complex);GO:0003743(MF:translation initiation factor activity);GO:0031369(MF:translation initiation factor binding)			Cytoplasmic	PF00076(RNA recognition motif. (a.k.a. RRM, RBD, or RNP domain));PF08662(Eukaryotic translation initiation factor eIF2A)
A0A178UHP9	Eukaryotic translation initiation factor 3 subunit B	AXX17_At5g27600	FUNCTION: Component of the eukaryotic translation initiation factor 3 (eIF-3) complex, which is involved in protein synthesis and, together with other initiation factors, stimulates binding of mRNA and methionyl-tRNAi to the 40S ribosome. {ECO:0000256|PIRNR:PIRNR036424}.; FUNCTION: RNA-binding component of the eukaryotic translation initiation factor 3 (eIF-3) complex, which is involved in protei…	81.874	712	tr|A0A178UHP9|A0A178UHP9_ARATH;sp|Q9C5Z1|EIF3B_ARATH;tr|F4K4D5|F4K4D5_ARATH;tr|Q8GUM1|Q8GUM1_ARATH;tr|A0A5S9Y7G6|A0A5S9Y7G6_ARATH;tr|A0A178UL74|A0A178UL74_ARATH;tr|Q9M4T6|Q9M4T6_ARATH	269;269;295;270;270;270;270	tr|A0A178UHP9|A0A178UHP9_ARATH Eukaryotic translation initiation factor 3 subunit B OS=Arabidopsis thaliana OX=3702 GN=AXX17_At5g27600 PE=3 SV=1;sp|Q9C5Z1|EIF3B_ARATH Eukaryotic translation initiation factor 3 subunit B OS=Arabidopsis thaliana OX=3702 GN=T	tr|A0A178UHP9|A0A178UHP9_ARATH	269	269	S	LVDFSPGEKYLVTYHSQEPSNPRDASKVEIK	37.591	37.591	Y(0.001)LVT(0.009)Y(0.076)HS(0.592)QEPS(0.323)NPR	Y(-28)LVT(-18)Y(-8.9)HS(2.6)QEPS(-2.6)NPR	7	2	-0.66411			340620		Quantified	GO:0001732(BP:formation of cytoplasmic translation initiation complex);GO:0016282(CC:eukaryotic 43S preinitiation complex);GO:0033290(CC:eukaryotic 48S preinitiation complex);GO:0005852(CC:eukaryotic translation initiation factor 3 complex);GO:0003743(MF:translation initiation factor activity);GO:0031369(MF:translation initiation factor binding)			Cytoplasmic	PF00076(RNA recognition motif. (a.k.a. RRM, RBD, or RNP domain));PF08662(Eukaryotic translation initiation factor eIF2A)
A0A178UHP9	Eukaryotic translation initiation factor 3 subunit B	AXX17_At5g27600	FUNCTION: Component of the eukaryotic translation initiation factor 3 (eIF-3) complex, which is involved in protein synthesis and, together with other initiation factors, stimulates binding of mRNA and methionyl-tRNAi to the 40S ribosome. {ECO:0000256|PIRNR:PIRNR036424}.; FUNCTION: RNA-binding component of the eukaryotic translation initiation factor 3 (eIF-3) complex, which is involved in protei…	81.874	712	tr|A0A178UHP9|A0A178UHP9_ARATH;sp|Q9C5Z1|EIF3B_ARATH;tr|F4K4D5|F4K4D5_ARATH;tr|Q8GUM1|Q8GUM1_ARATH;tr|A0A5S9Y7G6|A0A5S9Y7G6_ARATH;tr|A0A178UL74|A0A178UL74_ARATH;tr|Q9M4T6|Q9M4T6_ARATH;tr|Q56ZP3|Q56ZP3_ARATH	684;684;710;685;685;685;687;131	tr|A0A178UHP9|A0A178UHP9_ARATH Eukaryotic translation initiation factor 3 subunit B OS=Arabidopsis thaliana OX=3702 GN=AXX17_At5g27600 PE=3 SV=1;sp|Q9C5Z1|EIF3B_ARATH Eukaryotic translation initiation factor 3 subunit B OS=Arabidopsis thaliana OX=3702 GN=T	tr|A0A178UHP9|A0A178UHP9_ARATH	684	684	S	EEEKLVRQNLRDGEVSDVEEDEYEAKEVEFE	187.01	175.43	DGEVS(1)DVEEDEYEAK	DGEVS(140)DVEEDEY(-140)EAK	5	2	1.1729	5572600	4214500	7322600	3957600	Quantified	GO:0001732(BP:formation of cytoplasmic translation initiation complex);GO:0016282(CC:eukaryotic 43S preinitiation complex);GO:0033290(CC:eukaryotic 48S preinitiation complex);GO:0005852(CC:eukaryotic translation initiation factor 3 complex);GO:0003743(MF:translation initiation factor activity);GO:0031369(MF:translation initiation factor binding)			Cytoplasmic	PF00076(RNA recognition motif. (a.k.a. RRM, RBD, or RNP domain));PF08662(Eukaryotic translation initiation factor eIF2A)
A0A178UHY0	Plasma membrane ATPase	AXX17_At5g56620		104.45	949	tr|A0A178UHY0|A0A178UHY0_ARATH;sp|P20431|PMA3_ARATH;tr|A0A1P8BD43|A0A1P8BD43_ARATH;tr|Q0WMF7|Q0WMF7_ARATH	948;948;686;396	tr|A0A178UHY0|A0A178UHY0_ARATH Plasma membrane ATPase OS=Arabidopsis thaliana OX=3702 GN=AXX17_At5g56620 PE=3 SV=1;sp|P20431|PMA3_ARATH ATPase 3, plasma membrane-type OS=Arabidopsis thaliana OX=3702 GN=AHA3 PE=1 SV=2;tr|A0A1P8BD43|A0A1P8BD43_ARATH Plasma m	tr|A0A178UHY0|A0A178UHY0_ARATH	948	948	T	VVKLKGLDIETAGHYTV______________	134.2	115.04	GLDIETAGHYT(1)V	GLDIET(-53)AGHY(-72)T(53)V	11	2	0.36116	715580	722650	1049500	1170400	Quantified	GO:0120029(BP:proton export across plasma membrane);GO:0016021(CC:integral component of membrane);GO:0005886(CC:plasma membrane);GO:0005524(MF:ATP binding);GO:0008553(MF:proton-exporting ATPase activity, phosphorylative mechanism)	ath:AT5G57350(HA3)	ath00190(Oxidative phosphorylation )	PlasmaMembrane	PF00690(Cation transporter/ATPase, N-terminus);PF00702(haloacid dehalogenase-like hydrolase);PF00122(E1-E2 ATPase)
A0A178UHY0	Plasma membrane ATPase	AXX17_At5g56620		104.45	949	tr|A0A178UHY0|A0A178UHY0_ARATH;sp|P20431|PMA3_ARATH;tr|Q93ZM8|Q93ZM8_ARATH;tr|B7ZEI0|B7ZEI0_ARATH	186;186;186;52	tr|A0A178UHY0|A0A178UHY0_ARATH Plasma membrane ATPase OS=Arabidopsis thaliana OX=3702 GN=AXX17_At5g56620 PE=3 SV=1;sp|P20431|PMA3_ARATH ATPase 3, plasma membrane-type OS=Arabidopsis thaliana OX=3702 GN=AHA3 PE=1 SV=2;tr|Q93ZM8|Q93ZM8_ARATH Plasma membrane	tr|A0A178UHY0|A0A178UHY0_ARATH	186	186	S	EGDPLKVDQSALTGESLPATKGPGEEVFSGS	16.759	16.759	VDQS(0.052)ALT(0.332)GES(0.538)LPAT(0.078)K	VDQS(-10)ALT(-2.1)GES(2.1)LPAT(-8.4)K	10	2	1.5269		25461			Quantified	GO:0120029(BP:proton export across plasma membrane);GO:0016021(CC:integral component of membrane);GO:0005886(CC:plasma membrane);GO:0005524(MF:ATP binding);GO:0008553(MF:proton-exporting ATPase activity, phosphorylative mechanism)	ath:AT5G57350(HA3)	ath00190(Oxidative phosphorylation )	PlasmaMembrane	PF00690(Cation transporter/ATPase, N-terminus);PF00702(haloacid dehalogenase-like hydrolase);PF00122(E1-E2 ATPase)
A0A178UHY0	Plasma membrane ATPase	AXX17_At5g56620		104.45	949	tr|A0A178UHY0|A0A178UHY0_ARATH;sp|P20431|PMA3_ARATH;tr|Q93ZM8|Q93ZM8_ARATH;tr|A0A1P8BD43|A0A1P8BD43_ARATH;tr|Q0WMF7|Q0WMF7_ARATH	882;882;882;620;330	tr|A0A178UHY0|A0A178UHY0_ARATH Plasma membrane ATPase OS=Arabidopsis thaliana OX=3702 GN=AXX17_At5g56620 PE=3 SV=1;sp|P20431|PMA3_ARATH ATPase 3, plasma membrane-type OS=Arabidopsis thaliana OX=3702 GN=AHA3 PE=1 SV=2;tr|Q93ZM8|Q93ZM8_ARATH Plasma membrane	tr|A0A178UHY0|A0A178UHY0_ARATH	882	882	T	YGIEEREAQWAHAQRTLHGLQNTETANVVPE	184.37	121.07	T(1)LHGLQNTETANVVPER	T(91)LHGLQNT(-91)ET(-98)ANVVPER	1	2	1.4883	2068500	2217800	3643500	1686000	Quantified	GO:0120029(BP:proton export across plasma membrane);GO:0016021(CC:integral component of membrane);GO:0005886(CC:plasma membrane);GO:0005524(MF:ATP binding);GO:0008553(MF:proton-exporting ATPase activity, phosphorylative mechanism)	ath:AT5G57350(HA3)	ath00190(Oxidative phosphorylation )	PlasmaMembrane	PF00690(Cation transporter/ATPase, N-terminus);PF00702(haloacid dehalogenase-like hydrolase);PF00122(E1-E2 ATPase)
A0A178UHZ9	RD29A	AXX17_At5g51190		77.869	710	tr|A0A178UHZ9|A0A178UHZ9_ARATH;sp|Q06738|RD29A_ARATH;tr|A0A654GAF1|A0A654GAF1_ARATH	695;695;695	tr|A0A178UHZ9|A0A178UHZ9_ARATH RD29A OS=Arabidopsis thaliana OX=3702 GN=AXX17_At5g51190 PE=4 SV=1;sp|Q06738|RD29A_ARATH Low-temperature-induced 78 kDa protein OS=Arabidopsis thaliana OX=3702 GN=RD29A PE=1 SV=2;tr|A0A654GAF1|A0A654GAF1_ARATH Uncharacterized	tr|A0A178UHZ9|A0A178UHZ9_ARATH	695	695	S	ATEEVKPKSPHSVEESPQSLGSTVVPVQKEL	18.396	18.396	S(0.312)PHS(0.312)VEES(0.312)PQS(0.044)LGS(0.01)T(0.01)VVPVQK	S(0)PHS(0)VEES(0)PQS(-8.5)LGS(-15)T(-15)VVPVQK	8	3	4.2935					Identified	GO:0009737(BP:response to abscisic acid)			Nuclear
A0A178UHZ9	RD29A	AXX17_At5g51190		77.869	710	tr|A0A178UHZ9|A0A178UHZ9_ARATH;sp|Q06738|RD29A_ARATH;tr|A0A654GAF1|A0A654GAF1_ARATH	688;688;688	tr|A0A178UHZ9|A0A178UHZ9_ARATH RD29A OS=Arabidopsis thaliana OX=3702 GN=AXX17_At5g51190 PE=4 SV=1;sp|Q06738|RD29A_ARATH Low-temperature-induced 78 kDa protein OS=Arabidopsis thaliana OX=3702 GN=RD29A PE=1 SV=2;tr|A0A654GAF1|A0A654GAF1_ARATH Uncharacterized	tr|A0A178UHZ9|A0A178UHZ9_ARATH	688	688	S	SGWFGGGATEEVKPKSPHSVEESPQSLGSTV	40.53	27.669	S(0.62)PHS(0.253)VEES(0.109)PQS(0.015)LGS(0.002)T(0.002)VVPVQK	S(3.9)PHS(-3.9)VEES(-7.6)PQS(-16)LGS(-25)T(-26)VVPVQK	1	3	5.9018		23690			Quantified	GO:0009737(BP:response to abscisic acid)			Nuclear
A0A178UHZ9	RD29A	AXX17_At5g51190		77.869	710	tr|A0A178UHZ9|A0A178UHZ9_ARATH;sp|Q06738|RD29A_ARATH;tr|C0Z2L4|C0Z2L4_ARATH	471;471;471	tr|A0A178UHZ9|A0A178UHZ9_ARATH RD29A OS=Arabidopsis thaliana OX=3702 GN=AXX17_At5g51190 PE=4 SV=1;sp|Q06738|RD29A_ARATH Low-temperature-induced 78 kDa protein OS=Arabidopsis thaliana OX=3702 GN=RD29A PE=1 SV=2;tr|C0Z2L4|C0Z2L4_ARATH AT5G52310 protein OS=Ar	tr|A0A178UHZ9|A0A178UHZ9_ARATH	471	471	S	TELGRDPKTETLDQFSPELSHPKERDEFKES	30.172	30.172	T(0.006)ET(0.031)LDQFS(0.887)PELS(0.076)HPK	T(-22)ET(-15)LDQFS(11)PELS(-11)HPK	8	3	2.9966	16189		24829		Quantified	GO:0009737(BP:response to abscisic acid)			Nuclear
A0A178UHZ9	RD29A	AXX17_At5g51190		77.869	710	tr|A0A178UHZ9|A0A178UHZ9_ARATH;sp|Q06738|RD29A_ARATH;tr|A0A654GAF1|A0A654GAF1_ARATH	662;662;662	tr|A0A178UHZ9|A0A178UHZ9_ARATH RD29A OS=Arabidopsis thaliana OX=3702 GN=AXX17_At5g51190 PE=4 SV=1;sp|Q06738|RD29A_ARATH Low-temperature-induced 78 kDa protein OS=Arabidopsis thaliana OX=3702 GN=RD29A PE=1 SV=2;tr|A0A654GAF1|A0A654GAF1_ARATH Uncharacterized	tr|A0A178UHZ9|A0A178UHZ9_ARATH	662	662	S	KGWFGGGATDEVKPESPHSVEEAPKSSGWFG	66.888	66.888	GWFGGGAT(0.037)DEVKPES(0.747)PHS(0.216)VEEAPK	GWFGGGAT(-13)DEVKPES(5.4)PHS(-5.4)VEEAPK	15	3	3.8386		965070	2385700	227990	Quantified	GO:0009737(BP:response to abscisic acid)			Nuclear
A0A178UHZ9	RD29A	AXX17_At5g51190		77.869	710	tr|A0A178UHZ9|A0A178UHZ9_ARATH;sp|Q06738|RD29A_ARATH;tr|A0A654GAF1|A0A654GAF1_ARATH	665;665;665	tr|A0A178UHZ9|A0A178UHZ9_ARATH RD29A OS=Arabidopsis thaliana OX=3702 GN=AXX17_At5g51190 PE=4 SV=1;sp|Q06738|RD29A_ARATH Low-temperature-induced 78 kDa protein OS=Arabidopsis thaliana OX=3702 GN=RD29A PE=1 SV=2;tr|A0A654GAF1|A0A654GAF1_ARATH Uncharacterized	tr|A0A178UHZ9|A0A178UHZ9_ARATH	665	665	S	FGGGATDEVKPESPHSVEEAPKSSGWFGGGA	38.668	14.004	GWFGGGAT(0.106)DEVKPES(0.32)PHS(0.573)VEEAPK	GWFGGGAT(-7.3)DEVKPES(-2.5)PHS(2.5)VEEAPK	18	3	3.4078				85891	Quantified	GO:0009737(BP:response to abscisic acid)			Nuclear
A0A178UHZ9	RD29A	AXX17_At5g51190		77.869	710	tr|A0A178UHZ9|A0A178UHZ9_ARATH;sp|Q06738|RD29A_ARATH;tr|C0Z2L4|C0Z2L4_ARATH;tr|A0A654GAF1|A0A654GAF1_ARATH	337;337;337;337	tr|A0A178UHZ9|A0A178UHZ9_ARATH RD29A OS=Arabidopsis thaliana OX=3702 GN=AXX17_At5g51190 PE=4 SV=1;sp|Q06738|RD29A_ARATH Low-temperature-induced 78 kDa protein OS=Arabidopsis thaliana OX=3702 GN=RD29A PE=1 SV=2;tr|C0Z2L4|C0Z2L4_ARATH AT5G52310 protein OS=Ar	tr|A0A178UHZ9|A0A178UHZ9_ARATH	337	337	S	SHDFDMKTETGMDTNSPSRSHEFDLKTESGN	53.051	53.051	TETGMDT(0.223)NS(0.554)PS(0.223)R	T(-52)ET(-41)GMDT(-4)NS(4)PS(-4)R	9	2	0.20263	614690				Quantified	GO:0009737(BP:response to abscisic acid)			Nuclear
A0A178UHZ9	RD29A	AXX17_At5g51190		77.869	710	tr|A0A178UHZ9|A0A178UHZ9_ARATH;sp|Q06738|RD29A_ARATH;tr|C0Z2L4|C0Z2L4_ARATH	156;156;156	tr|A0A178UHZ9|A0A178UHZ9_ARATH RD29A OS=Arabidopsis thaliana OX=3702 GN=AXX17_At5g51190 PE=4 SV=1;sp|Q06738|RD29A_ARATH Low-temperature-induced 78 kDa protein OS=Arabidopsis thaliana OX=3702 GN=RD29A PE=1 SV=2;tr|C0Z2L4|C0Z2L4_ARATH AT5G52310 protein OS=Ar	tr|A0A178UHZ9|A0A178UHZ9_ARATH	156	156	S	EEKRDVPIHHPLSELSDREESRETHHESLNT	9.9197	9.9197	DVPIHHPLS(0.31)ELS(0.483)DREES(0.207)R	DVPIHHPLS(-1.9)ELS(1.9)DREES(-3.7)R	12	4	5.3072					Identified	GO:0009737(BP:response to abscisic acid)			Nuclear
A0A178UHZ9	RD29A	AXX17_At5g51190		77.869	710	tr|A0A178UHZ9|A0A178UHZ9_ARATH;sp|Q06738|RD29A_ARATH;tr|A0A654GAF1|A0A654GAF1_ARATH	626;626;626	tr|A0A178UHZ9|A0A178UHZ9_ARATH RD29A OS=Arabidopsis thaliana OX=3702 GN=AXX17_At5g51190 PE=4 SV=1;sp|Q06738|RD29A_ARATH Low-temperature-induced 78 kDa protein OS=Arabidopsis thaliana OX=3702 GN=RD29A PE=1 SV=2;tr|A0A654GAF1|A0A654GAF1_ARATH Uncharacterized	tr|A0A178UHZ9|A0A178UHZ9_ARATH	626	626	S	TTTKEVEKISTEKAASEEGEAVEEEVKGGGG	157.52	104.86	AAS(1)EEGEAVEEEVK	AAS(100)EEGEAVEEEVK	3	2	0.92135	805510	584930	861170	560910	Quantified	GO:0009737(BP:response to abscisic acid)			Nuclear
A0A178UHZ9	RD29A	AXX17_At5g51190		77.869	710	tr|A0A178UHZ9|A0A178UHZ9_ARATH;sp|Q06738|RD29A_ARATH;tr|A0A654GAF1|A0A654GAF1_ARATH	691;691;691	tr|A0A178UHZ9|A0A178UHZ9_ARATH RD29A OS=Arabidopsis thaliana OX=3702 GN=AXX17_At5g51190 PE=4 SV=1;sp|Q06738|RD29A_ARATH Low-temperature-induced 78 kDa protein OS=Arabidopsis thaliana OX=3702 GN=RD29A PE=1 SV=2;tr|A0A654GAF1|A0A654GAF1_ARATH Uncharacterized	tr|A0A178UHZ9|A0A178UHZ9_ARATH	691	691	S	FGGGATEEVKPKSPHSVEESPQSLGSTVVPV	40.53	40.53	S(0.463)PHS(0.463)VEES(0.062)PQS(0.011)LGS(0.001)TVVPVQK	S(0)PHS(0)VEES(-8.8)PQS(-16)LGS(-29)T(-31)VVPVQK	4	3	3.0836					Identified	GO:0009737(BP:response to abscisic acid)			Nuclear
A0A178UI20	Uncharacterized protein	At5g17510		16.465	145	tr|A0A178UI20|A0A178UI20_ARATH;tr|Q9LF51|Q9LF51_ARATH;tr|A0A384LHN8|A0A384LHN8_ARATH	144;368;368	tr|A0A178UI20|A0A178UI20_ARATH Uncharacterized protein OS=Arabidopsis thaliana OX=3702 GN=At5g17510 PE=4 SV=1;tr|Q9LF51|Q9LF51_ARATH Glutamine-rich protein OS=Arabidopsis thaliana OX=3702 GN=At5g17510 PE=1 SV=1;tr|A0A384LHN8|A0A384LHN8_ARATH GLTSCR1 domain	tr|A0A178UI20|A0A178UI20_ARATH	144	144	S	GEQENWREAGEFDLNSR______________	69.641	42.446	EAGEFDLNS(1)R	EAGEFDLNS(42)R	9	2	1.029	54547		66753	36120	Quantified	GO:0005634(CC:nucleus)			Nuclear
A0A178UI38	BKI1	AXX17_At5g40640		37.104	337	tr|A0A178UI38|A0A178UI38_ARATH;sp|Q9FMZ0|BKI1_ARATH	277;277	tr|A0A178UI38|A0A178UI38_ARATH BKI1 OS=Arabidopsis thaliana OX=3702 GN=AXX17_At5g40640 PE=4 SV=1;sp|Q9FMZ0|BKI1_ARATH BRI1 kinase inhibitor 1 OS=Arabidopsis thaliana OX=3702 GN=BKI1 PE=1 SV=1	tr|A0A178UI38|A0A178UI38_ARATH	277	277	T	RGRRGELFSAPASMRTSPTNSGHLRVSTAGL	56.378	56.378	T(0.5)S(0.5)PT(0.001)NSGHLR	T(0)S(0)PT(-29)NS(-38)GHLR	1	2	-0.2425					Identified	GO:0005886(CC:plasma membrane);GO:0019210(MF:kinase inhibitor activity)	ath:AT5G42750(BKI1)	ath04075(Plant hormone signal transduction )	Nuclear
A0A178UI38	BKI1	AXX17_At5g40640		37.104	337	tr|A0A178UI38|A0A178UI38_ARATH;sp|Q9FMZ0|BKI1_ARATH	274;274	tr|A0A178UI38|A0A178UI38_ARATH BKI1 OS=Arabidopsis thaliana OX=3702 GN=AXX17_At5g40640 PE=4 SV=1;sp|Q9FMZ0|BKI1_ARATH BRI1 kinase inhibitor 1 OS=Arabidopsis thaliana OX=3702 GN=BKI1 PE=1 SV=1	tr|A0A178UI38|A0A178UI38_ARATH	274	274	S	DLIRGRRGELFSAPASMRTSPTNSGHLRVST	48.892	48.892	GELFS(1)APAS(1)MR	GELFS(49)APAS(49)MR	9	2	-1.1674			42452		Quantified	GO:0005886(CC:plasma membrane);GO:0019210(MF:kinase inhibitor activity)	ath:AT5G42750(BKI1)	ath04075(Plant hormone signal transduction )	Nuclear
A0A178UI38	BKI1	AXX17_At5g40640		37.104	337	tr|A0A178UI38|A0A178UI38_ARATH;sp|Q9FMZ0|BKI1_ARATH	58;58	tr|A0A178UI38|A0A178UI38_ARATH BKI1 OS=Arabidopsis thaliana OX=3702 GN=AXX17_At5g40640 PE=4 SV=1;sp|Q9FMZ0|BKI1_ARATH BRI1 kinase inhibitor 1 OS=Arabidopsis thaliana OX=3702 GN=BKI1 PE=1 SV=1	tr|A0A178UI38|A0A178UI38_ARATH	58	58	S	FTISLQPLSSSSKHISPTLRSPSKTTSSYQQ	91.783	69.716	HIS(1)PTLR	HIS(35)PT(-35)LR	3	2	-2.59	71708	59836		65218	Quantified	GO:0005886(CC:plasma membrane);GO:0019210(MF:kinase inhibitor activity)	ath:AT5G42750(BKI1)	ath04075(Plant hormone signal transduction )	Nuclear
A0A178UI38	BKI1	AXX17_At5g40640		37.104	337	tr|A0A178UI38|A0A178UI38_ARATH;sp|Q9FMZ0|BKI1_ARATH	270;270	tr|A0A178UI38|A0A178UI38_ARATH BKI1 OS=Arabidopsis thaliana OX=3702 GN=AXX17_At5g40640 PE=4 SV=1;sp|Q9FMZ0|BKI1_ARATH BRI1 kinase inhibitor 1 OS=Arabidopsis thaliana OX=3702 GN=BKI1 PE=1 SV=1	tr|A0A178UI38|A0A178UI38_ARATH	270	270	S	YNKRDLIRGRRGELFSAPASMRTSPTNSGHL	61.042	48.892	GELFS(1)APAS(1)MR	GELFS(49)APAS(49)MR	5	2	-1.1674	113500	70927	165720	71166	Quantified	GO:0005886(CC:plasma membrane);GO:0019210(MF:kinase inhibitor activity)	ath:AT5G42750(BKI1)	ath04075(Plant hormone signal transduction )	Nuclear
A0A178UI38	BKI1	AXX17_At5g40640		37.104	337	tr|A0A178UI38|A0A178UI38_ARATH;sp|Q9FMZ0|BKI1_ARATH	63;63	tr|A0A178UI38|A0A178UI38_ARATH BKI1 OS=Arabidopsis thaliana OX=3702 GN=AXX17_At5g40640 PE=4 SV=1;sp|Q9FMZ0|BKI1_ARATH BRI1 kinase inhibitor 1 OS=Arabidopsis thaliana OX=3702 GN=BKI1 PE=1 SV=1	tr|A0A178UI38|A0A178UI38_ARATH	63	63	S	QPLSSSSKHISPTLRSPSKTTSSYQQTDPFA	54.309	54.309	HISPT(0.023)LRS(0.94)PS(0.037)K	HIS(-34)PT(-16)LRS(14)PS(-14)K	8	3	0.26414		151460	143020		Quantified	GO:0005886(CC:plasma membrane);GO:0019210(MF:kinase inhibitor activity)	ath:AT5G42750(BKI1)	ath04075(Plant hormone signal transduction )	Nuclear
A0A178UI38	BKI1	AXX17_At5g40640		37.104	337	tr|A0A178UI38|A0A178UI38_ARATH;sp|Q9FMZ0|BKI1_ARATH	278;278	tr|A0A178UI38|A0A178UI38_ARATH BKI1 OS=Arabidopsis thaliana OX=3702 GN=AXX17_At5g40640 PE=4 SV=1;sp|Q9FMZ0|BKI1_ARATH BRI1 kinase inhibitor 1 OS=Arabidopsis thaliana OX=3702 GN=BKI1 PE=1 SV=1	tr|A0A178UI38|A0A178UI38_ARATH	278	278	S	GRRGELFSAPASMRTSPTNSGHLRVSTAGLS	56.378	44.82	T(0.267)S(0.723)PT(0.009)NS(0.001)GHLR	T(-4.3)S(4.3)PT(-19)NS(-32)GHLR	2	2	0.85828			953510	1221700	Quantified	GO:0005886(CC:plasma membrane);GO:0019210(MF:kinase inhibitor activity)	ath:AT5G42750(BKI1)	ath04075(Plant hormone signal transduction )	Nuclear
A0A178UI38	BKI1	AXX17_At5g40640		37.104	337	tr|A0A178UI38|A0A178UI38_ARATH;sp|Q9FMZ0|BKI1_ARATH	109;109	tr|A0A178UI38|A0A178UI38_ARATH BKI1 OS=Arabidopsis thaliana OX=3702 GN=AXX17_At5g40640 PE=4 SV=1;sp|Q9FMZ0|BKI1_ARATH BRI1 kinase inhibitor 1 OS=Arabidopsis thaliana OX=3702 GN=BKI1 PE=1 SV=1	tr|A0A178UI38|A0A178UI38_ARATH	109	109	S	LPLHLLSHLPVSPRTSTGSYNDGFTLPVKDI	30.875	30.875	T(0.26)S(0.584)T(0.099)GS(0.04)Y(0.017)NDGFT(0.001)LPVK	T(-3.5)S(3.5)T(-7.7)GS(-12)Y(-15)NDGFT(-27)LPVK	2	2	1.9689		262760			Quantified	GO:0005886(CC:plasma membrane);GO:0019210(MF:kinase inhibitor activity)	ath:AT5G42750(BKI1)	ath04075(Plant hormone signal transduction )	Nuclear
A0A178UI43	V-SNARE coiled-coil homology domain-containing protein	At5g05570		110.15	1006	tr|A0A178UI43|A0A178UI43_ARATH;tr|F4K0R0|F4K0R0_ARATH;tr|A0A654FYI9|A0A654FYI9_ARATH;tr|Q9FFF8|Q9FFF8_ARATH	662;755;755;780	tr|A0A178UI43|A0A178UI43_ARATH V-SNARE coiled-coil homology domain-containing protein OS=Arabidopsis thaliana OX=3702 GN=At5g05570 PE=4 SV=1;tr|F4K0R0|F4K0R0_ARATH Transducin family protein / WD-40 repeat family protein OS=Arabidopsis thaliana OX=3702 GN=M	tr|A0A178UI43|A0A178UI43_ARATH	662	662	S	KHENKSHIIKASESHSPDGEQNAVTETKLID	38.839	32.61	AS(0.094)ES(0.243)HS(0.659)PDGEQNAVT(0.003)ET(0.001)K	AS(-8.4)ES(-4.3)HS(4.3)PDGEQNAVT(-23)ET(-30)K	6	3	6.4822			35488		Quantified	GO:0032259(BP:methylation);GO:0016192(BP:vesicle-mediated transport);GO:0016021(CC:integral component of membrane);GO:0008168(MF:methyltransferase activity);GO:0003676(MF:nucleic acid binding)			PlasmaMembrane;Cytoplasmic	PF00957(Synaptobrevin)
A0A178UI43	V-SNARE coiled-coil homology domain-containing protein	At5g05570		110.15	1006	tr|A0A178UI43|A0A178UI43_ARATH;tr|F4K0R0|F4K0R0_ARATH;tr|A0A654FYI9|A0A654FYI9_ARATH;tr|Q9FFF8|Q9FFF8_ARATH	374;467;467;467	tr|A0A178UI43|A0A178UI43_ARATH V-SNARE coiled-coil homology domain-containing protein OS=Arabidopsis thaliana OX=3702 GN=At5g05570 PE=4 SV=1;tr|F4K0R0|F4K0R0_ARATH Transducin family protein / WD-40 repeat family protein OS=Arabidopsis thaliana OX=3702 GN=M	tr|A0A178UI43|A0A178UI43_ARATH	374	374	T	ALSEIVLAAKARTPRTPSGESAQWPLTGGVP	29.882	29.882	T(0.786)PS(0.196)GES(0.015)AQWPLT(0.002)GGVPS(0.001)HVDDY(0.001)K	T(6)PS(-6)GES(-17)AQWPLT(-26)GGVPS(-29)HVDDY(-30)K	1	3	3.3224			298550		Quantified	GO:0032259(BP:methylation);GO:0016192(BP:vesicle-mediated transport);GO:0016021(CC:integral component of membrane);GO:0008168(MF:methyltransferase activity);GO:0003676(MF:nucleic acid binding)			PlasmaMembrane;Cytoplasmic	PF00957(Synaptobrevin)
A0A178UI43	V-SNARE coiled-coil homology domain-containing protein	At5g05570		110.15	1006	tr|A0A178UI43|A0A178UI43_ARATH;tr|F4K0R0|F4K0R0_ARATH;tr|A0A654FYI9|A0A654FYI9_ARATH;tr|Q9FFF8|Q9FFF8_ARATH	660;753;753;778	tr|A0A178UI43|A0A178UI43_ARATH V-SNARE coiled-coil homology domain-containing protein OS=Arabidopsis thaliana OX=3702 GN=At5g05570 PE=4 SV=1;tr|F4K0R0|F4K0R0_ARATH Transducin family protein / WD-40 repeat family protein OS=Arabidopsis thaliana OX=3702 GN=M	tr|A0A178UI43|A0A178UI43_ARATH	660	660	S	KDKHENKSHIIKASESHSPDGEQNAVTETKL	38.839	38.839	AS(0.333)ES(0.333)HS(0.333)PDGEQNAVTETK	AS(0)ES(0)HS(0)PDGEQNAVT(-38)ET(-39)K	4	3	6.0913					Identified	GO:0032259(BP:methylation);GO:0016192(BP:vesicle-mediated transport);GO:0016021(CC:integral component of membrane);GO:0008168(MF:methyltransferase activity);GO:0003676(MF:nucleic acid binding)			PlasmaMembrane;Cytoplasmic	PF00957(Synaptobrevin)
A0A178UI43	V-SNARE coiled-coil homology domain-containing protein	At5g05570		110.15	1006	tr|A0A178UI43|A0A178UI43_ARATH;tr|F4K0R0|F4K0R0_ARATH;tr|A0A654FYI9|A0A654FYI9_ARATH;tr|Q9FFF8|Q9FFF8_ARATH	658;751;751;776	tr|A0A178UI43|A0A178UI43_ARATH V-SNARE coiled-coil homology domain-containing protein OS=Arabidopsis thaliana OX=3702 GN=At5g05570 PE=4 SV=1;tr|F4K0R0|F4K0R0_ARATH Transducin family protein / WD-40 repeat family protein OS=Arabidopsis thaliana OX=3702 GN=M	tr|A0A178UI43|A0A178UI43_ARATH	658	658	S	SGKDKHENKSHIIKASESHSPDGEQNAVTET	38.839	38.839	AS(0.333)ES(0.333)HS(0.333)PDGEQNAVTETK	AS(0)ES(0)HS(0)PDGEQNAVT(-38)ET(-39)K	2	3	6.0913					Identified	GO:0032259(BP:methylation);GO:0016192(BP:vesicle-mediated transport);GO:0016021(CC:integral component of membrane);GO:0008168(MF:methyltransferase activity);GO:0003676(MF:nucleic acid binding)			PlasmaMembrane;Cytoplasmic	PF00957(Synaptobrevin)
A0A178UIA7	Uncharacterized protein	AXX17_At5g39210		36.669	322	tr|A0A178UIA7|A0A178UIA7_ARATH;tr|A0A5S9Y9X3|A0A5S9Y9X3_ARATH;tr|Q9FN55|Q9FN55_ARATH;tr|A0A654G758|A0A654G758_ARATH;tr|A0A178UKB1|A0A178UKB1_ARATH	20;20;20;20;20	tr|A0A178UIA7|A0A178UIA7_ARATH Uncharacterized protein OS=Arabidopsis thaliana OX=3702 GN=AXX17_At5g39210 PE=4 SV=1;tr|A0A5S9Y9X3|A0A5S9Y9X3_ARATH Uncharacterized protein OS=Arabidopsis thaliana OX=3702 GN=C24_LOCUS24151 PE=4 SV=1;tr|Q9FN55|Q9FN55_ARATH At	tr|A0A178UIA7|A0A178UIA7_ARATH	20	20	S	NQKDPAEKLMWERTLSGSGSPTRPVSKLMVT	73.305	73.305	T(0.003)LS(0.996)GS(0.001)GSPTRPVSK	T(-25)LS(25)GS(-30)GS(-59)PT(-65)RPVS(-69)K	3	2	-1.1707		540920	689010	477390	Quantified	GO:0016021(CC:integral component of membrane)			PlasmaMembrane;Mitochondrial	PF04646(Protein of unknown function, DUF604)
A0A178UIA9	Malic enzyme	AXX17_At5g11400		64.412	588	tr|A0A178UIA9|A0A178UIA9_ARATH;sp|Q9LYG3|MAOP2_ARATH	581;581	tr|A0A178UIA9|A0A178UIA9_ARATH Malic enzyme OS=Arabidopsis thaliana OX=3702 GN=AXX17_At5g11400 PE=3 SV=1;sp|Q9LYG3|MAOP2_ARATH NADP-dependent malic enzyme 2 OS=Arabidopsis thaliana OX=3702 GN=NADP-ME2 PE=1 SV=1	tr|A0A178UIA9|A0A178UIA9_ARATH	581	581	S	PRAKDLVKFAESSMYSPVYRNYR________	58.338	58.338	FAESS(0.003)MY(0.012)S(0.982)PVY(0.003)R	FAES(-38)S(-26)MY(-19)S(19)PVY(-25)R	8	2	0.65116	92114		134150		Quantified	GO:0004471(MF:malate dehydrogenase (decarboxylating) (NAD+) activity);GO:0046872(MF:metal ion binding);GO:0051287(MF:NAD binding)	ath:AT5G11670(NADP-ME2)	ath00710(Carbon fixation in photosynthetic organisms );ath00620(Pyruvate metabolism )	Cytoplasmic;Chloroplast	PF00390(Malic enzyme, N-terminal domain);PF03949(Malic enzyme, NAD binding domain)
A0A178UIA9	Malic enzyme	AXX17_At5g11400		64.412	588	tr|A0A178UIA9|A0A178UIA9_ARATH;sp|Q9LYG3|MAOP2_ARATH	3;3	tr|A0A178UIA9|A0A178UIA9_ARATH Malic enzyme OS=Arabidopsis thaliana OX=3702 GN=AXX17_At5g11400 PE=3 SV=1;sp|Q9LYG3|MAOP2_ARATH NADP-dependent malic enzyme 2 OS=Arabidopsis thaliana OX=3702 GN=NADP-ME2 PE=1 SV=1	tr|A0A178UIA9|A0A178UIA9_ARATH	3	3	S	_____________MGSTPTDLPGEDVADNRS	65.212	65.212	GS(0.498)T(0.498)PT(0.003)DLPGEDVADNR	GS(0)T(0)PT(-22)DLPGEDVADNR	2	2	-0.49374					Identified	GO:0004471(MF:malate dehydrogenase (decarboxylating) (NAD+) activity);GO:0046872(MF:metal ion binding);GO:0051287(MF:NAD binding)	ath:AT5G11670(NADP-ME2)	ath00710(Carbon fixation in photosynthetic organisms );ath00620(Pyruvate metabolism )	Cytoplasmic;Chloroplast	PF00390(Malic enzyme, N-terminal domain);PF03949(Malic enzyme, NAD binding domain)
A0A178UIA9	Malic enzyme	AXX17_At5g11400		64.412	588	tr|A0A178UIA9|A0A178UIA9_ARATH;sp|Q9LYG3|MAOP2_ARATH	4;4	tr|A0A178UIA9|A0A178UIA9_ARATH Malic enzyme OS=Arabidopsis thaliana OX=3702 GN=AXX17_At5g11400 PE=3 SV=1;sp|Q9LYG3|MAOP2_ARATH NADP-dependent malic enzyme 2 OS=Arabidopsis thaliana OX=3702 GN=NADP-ME2 PE=1 SV=1	tr|A0A178UIA9|A0A178UIA9_ARATH	4	4	T	____________MGSTPTDLPGEDVADNRSG	87.251	82.725	GS(0.134)T(0.863)PT(0.002)DLPGEDVADNR	GS(-8.1)T(8.1)PT(-26)DLPGEDVADNR	3	2	0.71927	264510		415880		Quantified	GO:0004471(MF:malate dehydrogenase (decarboxylating) (NAD+) activity);GO:0046872(MF:metal ion binding);GO:0051287(MF:NAD binding)	ath:AT5G11670(NADP-ME2)	ath00710(Carbon fixation in photosynthetic organisms );ath00620(Pyruvate metabolism )	Cytoplasmic;Chloroplast	PF00390(Malic enzyme, N-terminal domain);PF03949(Malic enzyme, NAD binding domain)
A0A178UIE5	NPX1	AXX17_At5g62900		118.97	1061	tr|A0A178UIE5|A0A178UIE5_ARATH;sp|Q9FGW9|GTE10_ARATH	554;554	tr|A0A178UIE5|A0A178UIE5_ARATH NPX1 OS=Arabidopsis thaliana OX=3702 GN=AXX17_At5g62900 PE=4 SV=1;sp|Q9FGW9|GTE10_ARATH Transcription factor GTE10 OS=Arabidopsis thaliana OX=3702 GN=GTE10 PE=1 SV=2	tr|A0A178UIE5|A0A178UIE5_ARATH	554	554	S	PDEETAPPERQISPDSPDKRYRAAFLKNRFA	91.245	91.245	QISPDS(1)PDKR	QIS(-50)PDS(50)PDKR	6	2	-0.70427	153390	166080	159550	155210	Quantified	GO:0009651(BP:response to salt stress);GO:0009409(BP:response to cold);GO:0009738(BP:abscisic acid-activated signaling pathway);GO:0051365(BP:cellular response to potassium ion starvation);GO:0045892(BP:negative regulation of transcription, DNA-templated);GO:0005634(CC:nucleus);GO:0005515(MF:protein binding)			Nuclear	PF00439(Bromodomain);PF17035(Bromodomain extra-terminal - transcription regulation)
A0A178UIE5	NPX1	AXX17_At5g62900		118.97	1061	tr|A0A178UIE5|A0A178UIE5_ARATH;sp|Q9FGW9|GTE10_ARATH	686;686	tr|A0A178UIE5|A0A178UIE5_ARATH NPX1 OS=Arabidopsis thaliana OX=3702 GN=AXX17_At5g62900 PE=4 SV=1;sp|Q9FGW9|GTE10_ARATH Transcription factor GTE10 OS=Arabidopsis thaliana OX=3702 GN=GTE10 PE=1 SV=2	tr|A0A178UIE5|A0A178UIE5_ARATH	686	686	S	TGTEGDQLPTSMEVMSPKFSEDMLGLGSFKM	17.889	17.889	AT(0.017)GT(0.017)EGDQLPT(0.11)S(0.11)MEVMS(0.746)PK	AT(-16)GT(-16)EGDQLPT(-8.3)S(-8.3)MEVMS(8.3)PK	17	2	3.2943			23733		Quantified	GO:0009651(BP:response to salt stress);GO:0009409(BP:response to cold);GO:0009738(BP:abscisic acid-activated signaling pathway);GO:0051365(BP:cellular response to potassium ion starvation);GO:0045892(BP:negative regulation of transcription, DNA-templated);GO:0005634(CC:nucleus);GO:0005515(MF:protein binding)			Nuclear	PF00439(Bromodomain);PF17035(Bromodomain extra-terminal - transcription regulation)
A0A178UIE5	NPX1	AXX17_At5g62900		118.97	1061	tr|A0A178UIE5|A0A178UIE5_ARATH;sp|Q9FGW9|GTE10_ARATH	39;39	tr|A0A178UIE5|A0A178UIE5_ARATH NPX1 OS=Arabidopsis thaliana OX=3702 GN=AXX17_At5g62900 PE=4 SV=1;sp|Q9FGW9|GTE10_ARATH Transcription factor GTE10 OS=Arabidopsis thaliana OX=3702 GN=GTE10 PE=1 SV=2	tr|A0A178UIE5|A0A178UIE5_ARATH	39	39	S	EPDEFVYSERMNSEASPPLKRRRFGLNGDNN	90.263	90.263	MNS(0.005)EAS(0.995)PPLKR	MNS(-23)EAS(23)PPLKR	6	2	-1.4323	117740		169640		Quantified	GO:0009651(BP:response to salt stress);GO:0009409(BP:response to cold);GO:0009738(BP:abscisic acid-activated signaling pathway);GO:0051365(BP:cellular response to potassium ion starvation);GO:0045892(BP:negative regulation of transcription, DNA-templated);GO:0005634(CC:nucleus);GO:0005515(MF:protein binding)			Nuclear	PF00439(Bromodomain);PF17035(Bromodomain extra-terminal - transcription regulation)
A0A178UIE6	Uncharacterized protein	AXX17_At5g56860		72.373	647	tr|A0A178UIE6|A0A178UIE6_ARATH;sp|Q9FKL6|CB60B_ARATH	81;81	tr|A0A178UIE6|A0A178UIE6_ARATH Uncharacterized protein OS=Arabidopsis thaliana OX=3702 GN=AXX17_At5g56860 PE=3 SV=1;sp|Q9FKL6|CB60B_ARATH Calmodulin-binding protein 60 B OS=Arabidopsis thaliana OX=3702 GN=CBP60B PE=2 SV=1	tr|A0A178UIE6|A0A178UIE6_ARATH	81	81	S	ALAKLGPARLTGSSGSSPKRIEGPDGRKLQL	58.476	58.476	LTGS(0.002)S(0.067)GS(0.465)S(0.465)PK	LT(-52)GS(-24)S(-8.4)GS(0)S(0)PK	7	2	0.16353					Identified	GO:0005516(MF:calmodulin binding)			Nuclear	PF07887(Calmodulin binding protein-like)
A0A178UIE6	Uncharacterized protein	AXX17_At5g56860		72.373	647	tr|A0A178UIE6|A0A178UIE6_ARATH;sp|Q9FKL6|CB60B_ARATH	79;79	tr|A0A178UIE6|A0A178UIE6_ARATH Uncharacterized protein OS=Arabidopsis thaliana OX=3702 GN=AXX17_At5g56860 PE=3 SV=1;sp|Q9FKL6|CB60B_ARATH Calmodulin-binding protein 60 B OS=Arabidopsis thaliana OX=3702 GN=CBP60B PE=2 SV=1	tr|A0A178UIE6|A0A178UIE6_ARATH	79	79	S	ERALAKLGPARLTGSSGSSPKRIEGPDGRKL	43.613	43.613	LT(0.001)GS(0.157)S(0.386)GS(0.228)S(0.228)PKR	LT(-25)GS(-3.9)S(2.3)GS(-2.3)S(-2.3)PKR	5	2	-0.7015					Identified	GO:0005516(MF:calmodulin binding)			Nuclear	PF07887(Calmodulin binding protein-like)
A0A178UIE6	Uncharacterized protein	AXX17_At5g56860		72.373	647	tr|A0A178UIE6|A0A178UIE6_ARATH;sp|Q9FKL6|CB60B_ARATH	82;82	tr|A0A178UIE6|A0A178UIE6_ARATH Uncharacterized protein OS=Arabidopsis thaliana OX=3702 GN=AXX17_At5g56860 PE=3 SV=1;sp|Q9FKL6|CB60B_ARATH Calmodulin-binding protein 60 B OS=Arabidopsis thaliana OX=3702 GN=CBP60B PE=2 SV=1	tr|A0A178UIE6|A0A178UIE6_ARATH	82	82	S	LAKLGPARLTGSSGSSPKRIEGPDGRKLQLH	95.138	95.138	LTGSS(0.003)GS(0.019)S(0.978)PK	LT(-83)GS(-49)S(-26)GS(-17)S(17)PK	8	2	0.088463	515110	896350	1154900	1584200	Quantified	GO:0005516(MF:calmodulin binding)			Nuclear	PF07887(Calmodulin binding protein-like)
A0A178UIE8	Aminotran_5 domain-containing protein	AXX17_At5g26640		52.646	472	tr|A0A178UIE8|A0A178UIE8_ARATH;tr|A0A654G4W6|A0A654G4W6_ARATH;sp|Q3E6S9|CNIF3_ARATH	6;6;6	tr|A0A178UIE8|A0A178UIE8_ARATH Aminotran_5 domain-containing protein OS=Arabidopsis thaliana OX=3702 GN=AXX17_At5g26640 PE=4 SV=1;tr|A0A654G4W6|A0A654G4W6_ARATH Aminotran_5 domain-containing protein OS=Arabidopsis thaliana OX=3702 GN=AN1_LOCUS23408 PE=4 SV	tr|A0A178UIE8|A0A178UIE8_ARATH	6	6	S	__________MASSLSPPEEASYHHRHTKRY	61.503	61.503	AS(0.001)S(0.065)LS(0.927)PPEEAS(0.006)YHHR	AS(-29)S(-12)LS(12)PPEEAS(-22)Y(-33)HHR	5	3	5.325	162890	122490	179820	118080	Quantified	GO:0003824(MF:catalytic activity)			Chloroplast	PF00266(Aminotransferase class-V)
A0A178UIH0	EML3	AXX17_At5g12440		43.652	397	tr|A0A178UIH0|A0A178UIH0_ARATH;sp|F4K2F0|EML3_ARATH	390;390	tr|A0A178UIH0|A0A178UIH0_ARATH EML3 OS=Arabidopsis thaliana OX=3702 GN=AXX17_At5g12440 PE=4 SV=1;sp|F4K2F0|EML3_ARATH Protein EMSY-LIKE 3 OS=Arabidopsis thaliana OX=3702 GN=EML3 PE=1 SV=1	tr|A0A178UIH0|A0A178UIH0_ARATH	390	390	S	HELALMDAIAKLEEISDGESGNI________	152.23	152.23	LEEIS(1)DGESGNI	LEEIS(57)DGES(-57)GNI	5	2	0.90704	547850		606500	547870	Quantified	GO:0050832(BP:defense response to fungus)			Nuclear	PF03735(ENT domain)
A0A178UIH0	EML3	AXX17_At5g12440		43.652	397	tr|A0A178UIH0|A0A178UIH0_ARATH;sp|F4K2F0|EML3_ARATH	274;274	tr|A0A178UIH0|A0A178UIH0_ARATH EML3 OS=Arabidopsis thaliana OX=3702 GN=AXX17_At5g12440 PE=4 SV=1;sp|F4K2F0|EML3_ARATH Protein EMSY-LIKE 3 OS=Arabidopsis thaliana OX=3702 GN=EML3 PE=1 SV=1	tr|A0A178UIH0|A0A178UIH0_ARATH	274	274	S	NSANETWEWVNLKEISPGDIRWEGEDPGISR	76.572	51.872	EIS(1)PGDIR	EIS(52)PGDIR	3	2	0.59043		328980		459440	Quantified	GO:0050832(BP:defense response to fungus)			Nuclear	PF03735(ENT domain)
A0A178UIJ2	RGF9	AXX17_At5g64440		8.9873	79	tr|A0A178UIJ2|A0A178UIJ2_ARATH;sp|Q9FGF6|RGF9_ARATH	67;67	tr|A0A178UIJ2|A0A178UIJ2_ARATH RGF9 OS=Arabidopsis thaliana OX=3702 GN=AXX17_At5g64440 PE=4 SV=1;sp|Q9FGF6|RGF9_ARATH Root meristem growth factor 9 OS=Arabidopsis thaliana OX=3702 GN=RGF9 PE=3 SV=1	tr|A0A178UIJ2|A0A178UIJ2_ARATH	67	67	Y	HEGGGSDVDGLMDMDYNSANKKRPIHNR___	1.7323	1.7323	HEGGGS(1)DVDGLMDMDY(1)NS(1)ANK	HEGGGS(1.7)DVDGLMDMDY(1.7)NS(1.7)ANK	16	2	1.088			316200		Quantified	GO:0008083(MF:growth factor activity)			Extracellular;Mitochondrial
A0A178UIJ7	Uncharacterized protein	AXX17_At5g20170		63.887	592	tr|A0A178UIJ7|A0A178UIJ7_ARATH;tr|Q8W4J6|Q8W4J6_ARATH;tr|F4K465|F4K465_ARATH;tr|A0A5S9Y5U5|A0A5S9Y5U5_ARATH	298;298;298;299	tr|A0A178UIJ7|A0A178UIJ7_ARATH Uncharacterized protein OS=Arabidopsis thaliana OX=3702 GN=AXX17_At5g20170 PE=4 SV=1;tr|Q8W4J6|Q8W4J6_ARATH Uncharacterized protein OS=Arabidopsis thaliana OX=3702 PE=2 SV=1;tr|F4K465|F4K465_ARATH Nucleoporin-like protein OS=	tr|A0A178UIJ7|A0A178UIJ7_ARATH	298	298	S	DCLDRSMLVGKSSLASPSSKPSACWPGIKSS	34.779	34.779	S(0.001)S(0.002)LAS(0.79)PS(0.144)S(0.063)K	S(-28)S(-26)LAS(7.4)PS(-7.4)S(-11)K	5	2	3.235			34384		Quantified	GO:0005634(CC:nucleus)			Nuclear
A0A178UIJ9	DPB	AXX17_At5g02660	FUNCTION: Involved in the regulation of the G1/S transition. Increases the DNA binding activity of E2F proteins after heterodimerization. {ECO:0000256|PIRNR:PIRNR009404}.	42.697	385	tr|A0A178UIJ9|A0A178UIJ9_ARATH;sp|Q9FNY2|DPB_ARATH	41;41	tr|A0A178UIJ9|A0A178UIJ9_ARATH DPB OS=Arabidopsis thaliana OX=3702 GN=AXX17_At5g02660 PE=3 SV=1;sp|Q9FNY2|DPB_ARATH Transcription factor-like protein DPB OS=Arabidopsis thaliana OX=3702 GN=DPB PE=1 SV=1	tr|A0A178UIJ9|A0A178UIJ9_ARATH	41	41	S	SWGTAVSGQSVSTSGSMGSPSSRSEQTITVV	26.21	26.21	S(0.003)WGT(0.005)AVS(0.011)GQS(0.093)VS(0.093)T(0.19)S(0.19)GS(0.19)MGS(0.138)PS(0.069)S(0.018)R	S(-18)WGT(-16)AVS(-12)GQS(-3.1)VS(-3.1)T(0)S(0)GS(0)MGS(-1.4)PS(-4.4)S(-10)R	16	2	2.7145					Identified	GO:0051726(BP:regulation of cell cycle);GO:0005634(CC:nucleus);GO:0005667(CC:transcription factor complex);GO:0003677(MF:DNA binding);GO:0003700(MF:DNA-binding transcription factor activity)			Nuclear	PF02319(E2F/DP family winged-helix DNA-binding domain);PF08781(Transcription factor DP)
A0A178UIJ9	DPB	AXX17_At5g02660	FUNCTION: Involved in the regulation of the G1/S transition. Increases the DNA binding activity of E2F proteins after heterodimerization. {ECO:0000256|PIRNR:PIRNR009404}.	42.697	385	tr|A0A178UIJ9|A0A178UIJ9_ARATH;sp|Q9FNY2|DPB_ARATH	39;39	tr|A0A178UIJ9|A0A178UIJ9_ARATH DPB OS=Arabidopsis thaliana OX=3702 GN=AXX17_At5g02660 PE=3 SV=1;sp|Q9FNY2|DPB_ARATH Transcription factor-like protein DPB OS=Arabidopsis thaliana OX=3702 GN=DPB PE=1 SV=1	tr|A0A178UIJ9|A0A178UIJ9_ARATH	39	39	S	TRSWGTAVSGQSVSTSGSMGSPSSRSEQTIT	26.21	26.21	S(0.003)WGT(0.005)AVS(0.011)GQS(0.093)VS(0.093)T(0.19)S(0.19)GS(0.19)MGS(0.138)PS(0.069)S(0.018)R	S(-18)WGT(-16)AVS(-12)GQS(-3.1)VS(-3.1)T(0)S(0)GS(0)MGS(-1.4)PS(-4.4)S(-10)R	14	2	2.7145					Identified	GO:0051726(BP:regulation of cell cycle);GO:0005634(CC:nucleus);GO:0005667(CC:transcription factor complex);GO:0003677(MF:DNA binding);GO:0003700(MF:DNA-binding transcription factor activity)			Nuclear	PF02319(E2F/DP family winged-helix DNA-binding domain);PF08781(Transcription factor DP)
A0A178UIJ9	DPB	AXX17_At5g02660	FUNCTION: Involved in the regulation of the G1/S transition. Increases the DNA binding activity of E2F proteins after heterodimerization. {ECO:0000256|PIRNR:PIRNR009404}.	42.697	385	tr|A0A178UIJ9|A0A178UIJ9_ARATH;sp|Q9FNY2|DPB_ARATH	79;79	tr|A0A178UIJ9|A0A178UIJ9_ARATH DPB OS=Arabidopsis thaliana OX=3702 GN=AXX17_At5g02660 PE=3 SV=1;sp|Q9FNY2|DPB_ARATH Transcription factor-like protein DPB OS=Arabidopsis thaliana OX=3702 GN=DPB PE=1 SV=1	tr|A0A178UIJ9|A0A178UIJ9_ARATH	79	79	S	FQRLNNLDIQGDDAGSQGASGVKKKKRGQRA	65.212	65.212	LNNLDIQGDDAGS(0.974)QGAS(0.026)GVK	LNNLDIQGDDAGS(16)QGAS(-16)GVK	13	2	6.387			291800	137880	Quantified	GO:0051726(BP:regulation of cell cycle);GO:0005634(CC:nucleus);GO:0005667(CC:transcription factor complex);GO:0003677(MF:DNA binding);GO:0003700(MF:DNA-binding transcription factor activity)			Nuclear	PF02319(E2F/DP family winged-helix DNA-binding domain);PF08781(Transcription factor DP)
A0A178UIJ9	DPB	AXX17_At5g02660	FUNCTION: Involved in the regulation of the G1/S transition. Increases the DNA binding activity of E2F proteins after heterodimerization. {ECO:0000256|PIRNR:PIRNR009404}.	42.697	385	tr|A0A178UIJ9|A0A178UIJ9_ARATH;sp|Q9FNY2|DPB_ARATH	38;38	tr|A0A178UIJ9|A0A178UIJ9_ARATH DPB OS=Arabidopsis thaliana OX=3702 GN=AXX17_At5g02660 PE=3 SV=1;sp|Q9FNY2|DPB_ARATH Transcription factor-like protein DPB OS=Arabidopsis thaliana OX=3702 GN=DPB PE=1 SV=1	tr|A0A178UIJ9|A0A178UIJ9_ARATH	38	38	T	STRSWGTAVSGQSVSTSGSMGSPSSRSEQTI	26.21	26.21	S(0.003)WGT(0.005)AVS(0.011)GQS(0.093)VS(0.093)T(0.19)S(0.19)GS(0.19)MGS(0.138)PS(0.069)S(0.018)R	S(-18)WGT(-16)AVS(-12)GQS(-3.1)VS(-3.1)T(0)S(0)GS(0)MGS(-1.4)PS(-4.4)S(-10)R	13	2	2.7145					Identified	GO:0051726(BP:regulation of cell cycle);GO:0005634(CC:nucleus);GO:0005667(CC:transcription factor complex);GO:0003677(MF:DNA binding);GO:0003700(MF:DNA-binding transcription factor activity)			Nuclear	PF02319(E2F/DP family winged-helix DNA-binding domain);PF08781(Transcription factor DP)
A0A178UIM1	VTC5	AXX17_At5g54230		48.315	431	tr|A0A178UIM1|A0A178UIM1_ARATH;sp|Q9FLP9|GGAP2_ARATH;tr|A0A178V4D5|A0A178V4D5_ARATH;sp|Q8RWE8|GGAP1_ARATH	10;10;9;9	tr|A0A178UIM1|A0A178UIM1_ARATH VTC5 OS=Arabidopsis thaliana OX=3702 GN=AXX17_At5g54230 PE=3 SV=1;sp|Q9FLP9|GGAP2_ARATH GDP-L-galactose phosphorylase 2 OS=Arabidopsis thaliana OX=3702 GN=VTC5 PE=1 SV=1;tr|A0A178V4D5|A0A178V4D5_ARATH VTC2 OS=Arabidopsis thal	tr|A0A178UIM1|A0A178UIM1_ARATH	10	10	T	______MLLKIKRVPTVVSNYQKDETVEEGG	108.91	104.04	VPT(1)VVSNYQK	VPT(56)VVS(-56)NY(-86)QK	3	2	1.558	1447000	2056900	2058500	1897100	Quantified	GO:0080048(MF:GDP-D-glucose phosphorylase activity)	ath:AT5G55120(VTC5)	ath00053(Ascorbate and aldarate metabolism );ath01240(Biosynthesis of cofactors )	Cytoplasmic	PF16269(Domain of unknown function (DUF4922))
A0A178UIU4	Exocyst subunit Exo70 family protein	AXX17_At5g57800	FUNCTION: Component of the exocyst complex. {ECO:0000256|RuleBase:RU365026}.	70.639	624	tr|A0A178UIU4|A0A178UIU4_ARATH;sp|Q9FGH9|E70B1_ARATH	511;511	tr|A0A178UIU4|A0A178UIU4_ARATH Exocyst subunit Exo70 family protein OS=Arabidopsis thaliana OX=3702 GN=AXX17_At5g57800 PE=3 SV=1;sp|Q9FGH9|E70B1_ARATH Exocyst complex component EXO70B1 OS=Arabidopsis thaliana OX=3702 GN=EXO70B1 PE=1 SV=1	tr|A0A178UIU4|A0A178UIU4_ARATH	511	511	S	KHNVKVKQYHMNYQRSSWNKMLGLLKVDNTA	34.472	34.472	QY(0.002)HMNY(0.115)QRS(0.441)S(0.441)WNK	QY(-24)HMNY(-5.8)QRS(0)S(0)WNK	9	3	5.4816					Identified	GO:0006887(BP:exocytosis);GO:0015031(BP:protein transport);GO:0000145(CC:exocyst)			Cytoplasmic	PF03081(Exo70 exocyst complex subunit)
A0A178UIU4	Exocyst subunit Exo70 family protein	AXX17_At5g57800	FUNCTION: Component of the exocyst complex. {ECO:0000256|RuleBase:RU365026}.	70.639	624	tr|A0A178UIU4|A0A178UIU4_ARATH;sp|Q9FGH9|E70B1_ARATH	512;512	tr|A0A178UIU4|A0A178UIU4_ARATH Exocyst subunit Exo70 family protein OS=Arabidopsis thaliana OX=3702 GN=AXX17_At5g57800 PE=3 SV=1;sp|Q9FGH9|E70B1_ARATH Exocyst complex component EXO70B1 OS=Arabidopsis thaliana OX=3702 GN=EXO70B1 PE=1 SV=1	tr|A0A178UIU4|A0A178UIU4_ARATH	512	512	S	HNVKVKQYHMNYQRSSWNKMLGLLKVDNTAA	34.472	34.472	QY(0.002)HMNY(0.115)QRS(0.441)S(0.441)WNK	QY(-24)HMNY(-5.8)QRS(0)S(0)WNK	10	3	5.4816					Identified	GO:0006887(BP:exocytosis);GO:0015031(BP:protein transport);GO:0000145(CC:exocyst)			Cytoplasmic	PF03081(Exo70 exocyst complex subunit)
A0A178UIU4	Exocyst subunit Exo70 family protein	AXX17_At5g57800	FUNCTION: Component of the exocyst complex. {ECO:0000256|RuleBase:RU365026}.	70.639	624	tr|A0A178UIU4|A0A178UIU4_ARATH;sp|Q9FGH9|E70B1_ARATH	508;508	tr|A0A178UIU4|A0A178UIU4_ARATH Exocyst subunit Exo70 family protein OS=Arabidopsis thaliana OX=3702 GN=AXX17_At5g57800 PE=3 SV=1;sp|Q9FGH9|E70B1_ARATH Exocyst complex component EXO70B1 OS=Arabidopsis thaliana OX=3702 GN=EXO70B1 PE=1 SV=1	tr|A0A178UIU4|A0A178UIU4_ARATH	508	508	Y	WIRKHNVKVKQYHMNYQRSSWNKMLGLLKVD	18.811	18.811	QY(0.129)HMNY(0.618)QRS(0.126)S(0.126)WNK	QY(-6.8)HMNY(6.8)QRS(-6.9)S(-6.9)WNK	6	3	4.7285		756980			Quantified	GO:0006887(BP:exocytosis);GO:0015031(BP:protein transport);GO:0000145(CC:exocyst)			Cytoplasmic	PF03081(Exo70 exocyst complex subunit)
A0A178UIZ8	ATARP8	At5g56180		35.125	315	tr|A0A178UIZ8|A0A178UIZ8_ARATH;tr|A0A178UKC9|A0A178UKC9_ARATH;sp|Q9FKT0|ARP8_ARATH;tr|A0A178UHX2|A0A178UHX2_ARATH	16;16;16;16	tr|A0A178UIZ8|A0A178UIZ8_ARATH ATARP8 OS=Arabidopsis thaliana OX=3702 GN=At5g56180 PE=4 SV=1;tr|A0A178UKC9|A0A178UKC9_ARATH ATARP8 OS=Arabidopsis thaliana OX=3702 GN=AXX17_At5g55350 PE=4 SV=1;sp|Q9FKT0|ARP8_ARATH Actin-related protein 8 OS=Arabidopsis thal	tr|A0A178UIZ8|A0A178UIZ8_ARATH	16	16	S	MILKKVWGSVWNRSNSGKDLVNHQRAIDVPP	132.93	132.93	S(0.002)NS(0.998)GKDLVNHQR	S(-26)NS(26)GKDLVNHQR	3	3	3.2596	144700	135310	169240	89738	Quantified	GO:0030029(BP:actin filament-based process);GO:0005737(CC:cytoplasm);GO:0005730(CC:nucleolus);GO:0005200(MF:structural constituent of cytoskeleton);GO:0005524(MF:ATP binding)			PlasmaMembrane	PF12937(F-box-like);PF00022(Actin)
A0A178UJ17	AT-hook motif nuclear-localized protein	AXX17_At5g48550	FUNCTION: Transcription factor that specifically binds AT-rich DNA sequences related to the nuclear matrix attachment regions (MARs). {ECO:0000256|PIRNR:PIRNR016021}.	29.39	276	tr|A0A178UJ17|A0A178UJ17_ARATH;sp|Q9LTA2|AHL17_ARATH	219;219	tr|A0A178UJ17|A0A178UJ17_ARATH AT-hook motif nuclear-localized protein OS=Arabidopsis thaliana OX=3702 GN=AXX17_At5g48550 PE=4 SV=1;sp|Q9LTA2|AHL17_ARATH AT-hook motif nuclear-localized protein 17 OS=Arabidopsis thaliana OX=3702 GN=AHL17 PE=2 SV=1	tr|A0A178UJ17|A0A178UJ17_ARATH	219	219	S	NPSYHRLPAEEEQKHSAGTGEREGQSPPVSG	38.14	37.504	LPAEEEQKHS(0.95)AGT(0.05)GER	LPAEEEQKHS(13)AGT(-13)GER	10	3	4.9577		84251	115840		Quantified	GO:0005634(CC:nucleus);GO:0003680(MF:AT DNA binding);GO:0003700(MF:DNA-binding transcription factor activity)			Nuclear	PF03479(Domain of unknown function (DUF296))
A0A178UJ43	Protein kinase domain-containing protein	AXX17_At5g14570		54.798	493	tr|A0A178UJ43|A0A178UJ43_ARATH;sp|Q9LFP7|PIX7_ARATH	471;471	tr|A0A178UJ43|A0A178UJ43_ARATH Protein kinase domain-containing protein OS=Arabidopsis thaliana OX=3702 GN=AXX17_At5g14570 PE=3 SV=1;sp|Q9LFP7|PIX7_ARATH Probable serine/threonine-protein kinase PIX7 OS=Arabidopsis thaliana OX=3702 GN=PIX7 PE=1 SV=1	tr|A0A178UJ43|A0A178UJ43_ARATH	471	471	S	FGSRNGQHQPVFRTLSSPHGSSPYRHQIPSP	72.327	57.042	T(0.012)LS(0.951)S(0.037)PHGSSPYR	T(-19)LS(14)S(-14)PHGS(-39)S(-42)PY(-52)R	3	2	-0.011447	414900	324370	365370	308590	Quantified	GO:0005524(MF:ATP binding);GO:0004674(MF:protein serine/threonine kinase activity)			Nuclear	PF07714(Protein tyrosine kinase)
A0A178UJ79	Uncharacterized protein	At5g07910		29.136	262	tr|A0A178UJ79|A0A178UJ79_ARATH;tr|Q8RWI2|Q8RWI2_ARATH;tr|Q9SD93|Q9SD93_ARATH	22;22;22	tr|A0A178UJ79|A0A178UJ79_ARATH Uncharacterized protein OS=Arabidopsis thaliana OX=3702 GN=At5g07910 PE=4 SV=1;tr|Q8RWI2|Q8RWI2_ARATH Leucine-rich repeat (LRR) family protein OS=Arabidopsis thaliana OX=3702 GN=At5g07910 PE=1 SV=1;tr|Q9SD93|Q9SD93_ARATH Unch	tr|A0A178UJ79|A0A178UJ79_ARATH	22	22	S	NTAGGSKANRISRWRSTGIVGLRDSKLKTFP	69.716	69.716	S(0.741)T(0.259)GIVGLR	S(4.6)T(-4.6)GIVGLR	1	2	2.2625				32969	Quantified	GO:0005886(CC:plasma membrane)			Nuclear	PF13855(Leucine rich repeat)
A0A178UJ97	Uncharacterized protein	AXX17_At5g58570		74.416	693	tr|A0A178UJ97|A0A178UJ97_ARATH;sp|Q9FIF8|SBT43_ARATH;tr|A0A654GCG5|A0A654GCG5_ARATH	690;726;730	tr|A0A178UJ97|A0A178UJ97_ARATH Uncharacterized protein OS=Arabidopsis thaliana OX=3702 GN=AXX17_At5g58570 PE=3 SV=1;sp|Q9FIF8|SBT43_ARATH Subtilisin-like protease SBT4.3 OS=Arabidopsis thaliana OX=3702 GN=SBT4.3 PE=3 SV=1;tr|A0A654GCG5|A0A654GCG5_ARATH Unc	tr|A0A178UJ97|A0A178UJ97_ARATH	690	690	S	WSDGSHSVRSPIVAYSIQP____________	58.889	58.889	SPIVAY(0.002)S(0.998)IQP	S(-37)PIVAY(-27)S(27)IQP	7	2	2.0332	8169600	6975700			Quantified	GO:0004252(MF:serine-type endopeptidase activity)			PlasmaMembrane;Chloroplast	PF05922(Peptidase inhibitor I9);PF00082(Subtilase family);PF02225(PA domain)
A0A178UJI8	MUG8	AXX17_At5g30760		103.91	928	tr|A0A178UJI8|A0A178UJI8_ARATH	227	tr|A0A178UJI8|A0A178UJI8_ARATH MUG8 OS=Arabidopsis thaliana OX=3702 GN=AXX17_At5g30760 PE=4 SV=1	tr|A0A178UJI8|A0A178UJI8_ARATH	227	227	S	KSLKQTFIGSNPGSKSSPPTSLSVVCGVTTS	62.804	49.872	S(0.495)S(0.495)PPT(0.009)S(0.001)LSVVCGVTTSSPR	S(0)S(0)PPT(-17)S(-25)LS(-36)VVCGVT(-48)T(-49)S(-50)S(-50)PR	1	2	0.015263					Identified	GO:0008270(MF:zinc ion binding)			Nuclear	PF10551(MULE transposase domain);PF03108(MuDR family transposase);PF04434(SWIM zinc finger)
A0A178UJI8	MUG8	AXX17_At5g30760		103.91	928	tr|A0A178UJI8|A0A178UJI8_ARATH	243	tr|A0A178UJI8|A0A178UJI8_ARATH MUG8 OS=Arabidopsis thaliana OX=3702 GN=AXX17_At5g30760 PE=4 SV=1	tr|A0A178UJI8|A0A178UJI8_ARATH	243	243	S	SPPTSLSVVCGVTTSSPRSVSKRRRVMEEPI	59.77	59.77	SSPPTSLSVVCGVT(0.04)T(0.099)S(0.246)S(0.615)PR	S(-54)S(-54)PPT(-54)S(-52)LS(-42)VVCGVT(-12)T(-7.9)S(-4)S(4)PR	17	2	0.49579		103830	209100		Quantified	GO:0008270(MF:zinc ion binding)			Nuclear	PF10551(MULE transposase domain);PF03108(MuDR family transposase);PF04434(SWIM zinc finger)
A0A178UJI8	MUG8	AXX17_At5g30760		103.91	928	tr|A0A178UJI8|A0A178UJI8_ARATH	242	tr|A0A178UJI8|A0A178UJI8_ARATH MUG8 OS=Arabidopsis thaliana OX=3702 GN=AXX17_At5g30760 PE=4 SV=1	tr|A0A178UJI8|A0A178UJI8_ARATH	242	242	S	SSPPTSLSVVCGVTTSSPRSVSKRRRVMEEP	68.199	68.199	S(0.379)S(0.476)PPT(0.142)S(0.002)LSVVCGVT(0.053)T(0.221)S(0.404)S(0.322)PR	S(-1)S(1)PPT(-5.2)S(-24)LS(-38)VVCGVT(-8.8)T(-2.6)S(1)S(-1)PR	16	2	1.0303					Identified	GO:0008270(MF:zinc ion binding)			Nuclear	PF10551(MULE transposase domain);PF03108(MuDR family transposase);PF04434(SWIM zinc finger)
A0A178UJI8	MUG8	AXX17_At5g30760		103.91	928	tr|A0A178UJI8|A0A178UJI8_ARATH	228	tr|A0A178UJI8|A0A178UJI8_ARATH MUG8 OS=Arabidopsis thaliana OX=3702 GN=AXX17_At5g30760 PE=4 SV=1	tr|A0A178UJI8|A0A178UJI8_ARATH	228	228	S	SLKQTFIGSNPGSKSSPPTSLSVVCGVTTSS	68.199	49.872	S(0.495)S(0.495)PPT(0.009)S(0.001)LSVVCGVTTSSPR	S(0)S(0)PPT(-17)S(-25)LS(-36)VVCGVT(-48)T(-49)S(-50)S(-50)PR	2	2	0.015263					Identified	GO:0008270(MF:zinc ion binding)			Nuclear	PF10551(MULE transposase domain);PF03108(MuDR family transposase);PF04434(SWIM zinc finger)
A0A178UJI8	MUG8	AXX17_At5g30760		103.91	928	tr|A0A178UJI8|A0A178UJI8_ARATH	210	tr|A0A178UJI8|A0A178UJI8_ARATH MUG8 OS=Arabidopsis thaliana OX=3702 GN=AXX17_At5g30760 PE=4 SV=1	tr|A0A178UJI8|A0A178UJI8_ARATH	210	210	T	KTKGKNSLVSNITNLTPKSLKQTFIGSNPGS	47.361	47.361	NSLVS(0.017)NIT(0.202)NLT(0.78)PK	NS(-37)LVS(-16)NIT(-5.9)NLT(5.9)PK	11	2	0.093135		28342			Quantified	GO:0008270(MF:zinc ion binding)			Nuclear	PF10551(MULE transposase domain);PF03108(MuDR family transposase);PF04434(SWIM zinc finger)
A0A178UJI8	MUG8	AXX17_At5g30760		103.91	928	tr|A0A178UJI8|A0A178UJI8_ARATH	241	tr|A0A178UJI8|A0A178UJI8_ARATH MUG8 OS=Arabidopsis thaliana OX=3702 GN=AXX17_At5g30760 PE=4 SV=1	tr|A0A178UJI8|A0A178UJI8_ARATH	241	241	T	KSSPPTSLSVVCGVTTSSPRSVSKRRRVMEE	28.626	28.626	S(0.001)S(0.001)PPT(0.001)S(0.001)LS(0.003)VVCGVT(0.081)T(0.312)S(0.312)S(0.288)PR	S(-25)S(-25)PPT(-24)S(-25)LS(-20)VVCGVT(-5.8)T(0)S(0)S(-0.35)PR	15	2	-0.72654					Identified	GO:0008270(MF:zinc ion binding)			Nuclear	PF10551(MULE transposase domain);PF03108(MuDR family transposase);PF04434(SWIM zinc finger)
A0A178UJM5	AT-hook motif nuclear-localized protein	At5g46640	FUNCTION: Transcription factor that specifically binds AT-rich DNA sequences related to the nuclear matrix attachment regions (MARs). {ECO:0000256|RuleBase:RU367031}.	21.421	201	tr|A0A178UJM5|A0A178UJM5_ARATH;tr|A0A5S9YBN4|A0A5S9YBN4_ARATH;sp|Q9FIR1|AHL8_ARATH	82;82;82	tr|A0A178UJM5|A0A178UJM5_ARATH AT-hook motif nuclear-localized protein OS=Arabidopsis thaliana OX=3702 GN=At5g46640 PE=4 SV=1;tr|A0A5S9YBN4|A0A5S9YBN4_ARATH AT-hook motif nuclear-localized protein OS=Arabidopsis thaliana OX=3702 GN=C24_LOCUS24724 PE=4 SV=1	tr|A0A178UJM5|A0A178UJM5_ARATH	82	82	S	QMDQKTLESLGFGDGSPSSQPMRFGIDDQNQ	37.504	37.504	T(0.003)LES(0.006)LGFGDGS(0.906)PS(0.058)S(0.026)QPMR	T(-25)LES(-22)LGFGDGS(12)PS(-12)S(-15)QPMR	11	2	2.1778			60740		Quantified	GO:0003680(MF:AT DNA binding)			Nuclear
A0A178UJP5	Ckl7	AXX17_At5g42220		53.593	476	tr|A0A178UJP5|A0A178UJP5_ARATH;sp|Q9FFH8|CKL7_ARATH	406;406	tr|A0A178UJP5|A0A178UJP5_ARATH Ckl7 OS=Arabidopsis thaliana OX=3702 GN=AXX17_At5g42220 PE=3 SV=1;sp|Q9FFH8|CKL7_ARATH Casein kinase 1-like protein 7 OS=Arabidopsis thaliana OX=3702 GN=CKL7 PE=2 SV=1	tr|A0A178UJP5|A0A178UJP5_ARATH	406	406	S	SSSRKAVAASSSRPSSAGGPSESRTSSRLVS	37.504	37.504	PS(0.499)S(0.499)AGGPS(0.001)ES(0.001)R	PS(0)S(0)AGGPS(-27)ES(-27)R	3	2	0.40867			36630		Quantified	GO:0005524(MF:ATP binding);GO:0004674(MF:protein serine/threonine kinase activity)			Cytoplasmic;Mitochondrial;Nuclear	PF00069(Protein kinase domain)
A0A178UJP5	Ckl7	AXX17_At5g42220		53.593	476	tr|A0A178UJP5|A0A178UJP5_ARATH;sp|Q9FFH8|CKL7_ARATH	401;401	tr|A0A178UJP5|A0A178UJP5_ARATH Ckl7 OS=Arabidopsis thaliana OX=3702 GN=AXX17_At5g42220 PE=3 SV=1;sp|Q9FFH8|CKL7_ARATH Casein kinase 1-like protein 7 OS=Arabidopsis thaliana OX=3702 GN=CKL7 PE=2 SV=1	tr|A0A178UJP5|A0A178UJP5_ARATH	401	401	S	SRYRASSSRKAVAASSSRPSSAGGPSESRTS	35.537	21.376	AVAAS(0.202)S(0.411)S(0.411)RPS(0.427)S(0.427)AGGPS(0.077)ES(0.046)R	AVAAS(-3.6)S(0)S(0)RPS(0)S(0)AGGPS(-8.5)ES(-11)R	6	3	7.0786					Identified	GO:0005524(MF:ATP binding);GO:0004674(MF:protein serine/threonine kinase activity)			Cytoplasmic;Mitochondrial;Nuclear	PF00069(Protein kinase domain)
A0A178UJP5	Ckl7	AXX17_At5g42220		53.593	476	tr|A0A178UJP5|A0A178UJP5_ARATH;sp|Q9FFH8|CKL7_ARATH	400;400	tr|A0A178UJP5|A0A178UJP5_ARATH Ckl7 OS=Arabidopsis thaliana OX=3702 GN=AXX17_At5g42220 PE=3 SV=1;sp|Q9FFH8|CKL7_ARATH Casein kinase 1-like protein 7 OS=Arabidopsis thaliana OX=3702 GN=CKL7 PE=2 SV=1	tr|A0A178UJP5|A0A178UJP5_ARATH	400	400	S	SSRYRASSSRKAVAASSSRPSSAGGPSESRT	11.918	11.918	KAVAAS(0.182)S(0.182)S(0.182)RPS(0.182)S(0.182)AGGPS(0.063)ES(0.027)R	KAVAAS(0)S(0)S(0)RPS(0)S(0)AGGPS(-4.6)ES(-8.3)R	6	3	3.7279					Identified	GO:0005524(MF:ATP binding);GO:0004674(MF:protein serine/threonine kinase activity)			Cytoplasmic;Mitochondrial;Nuclear	PF00069(Protein kinase domain)
A0A178UJP5	Ckl7	AXX17_At5g42220		53.593	476	tr|A0A178UJP5|A0A178UJP5_ARATH;sp|Q9FFH8|CKL7_ARATH	366;366	tr|A0A178UJP5|A0A178UJP5_ARATH Ckl7 OS=Arabidopsis thaliana OX=3702 GN=AXX17_At5g42220 PE=3 SV=1;sp|Q9FFH8|CKL7_ARATH Casein kinase 1-like protein 7 OS=Arabidopsis thaliana OX=3702 GN=CKL7 PE=2 SV=1	tr|A0A178UJP5|A0A178UJP5_ARATH	366	366	S	PTTTSSPRDRSRSRNSDDGPFSKQTHGDSER	104	104	SRNS(1)DDGPFSK	S(-33)RNS(33)DDGPFS(-72)K	4	2	1.0413	614340	468560	598980	480650	Quantified	GO:0005524(MF:ATP binding);GO:0004674(MF:protein serine/threonine kinase activity)			Cytoplasmic;Mitochondrial;Nuclear	PF00069(Protein kinase domain)
A0A178UJP5	Ckl7	AXX17_At5g42220		53.593	476	tr|A0A178UJP5|A0A178UJP5_ARATH;sp|Q9FFH8|CKL7_ARATH;tr|A0A178WAQ8|A0A178WAQ8_ARATH;sp|Q9ZWB3|CKL9_ARATH;tr|A0A654E6R9|A0A654E6R9_ARATH;tr|A0A5S9SG94|A0A5S9SG94_ARATH	304;304;304;304;304;304	tr|A0A178UJP5|A0A178UJP5_ARATH Ckl7 OS=Arabidopsis thaliana OX=3702 GN=AXX17_At5g42220 PE=3 SV=1;sp|Q9FFH8|CKL7_ARATH Casein kinase 1-like protein 7 OS=Arabidopsis thaliana OX=3702 GN=CKL7 PE=2 SV=1;tr|A0A178WAQ8|A0A178WAQ8_ARATH CKL9BETA OS=Arabidopsis th	tr|A0A178UJP5|A0A178UJP5_ARATH;tr|A0A178WAQ8|A0A178WAQ8_ARATH	304;304	304	S	DWTVLKYPQIGSSSGSSSRTRHHTTAKPGFN;DWTVLKYPQIGSSSGSSSRTRNHTTANPGLT	46.768	46.768	YPQIGS(0.008)S(0.017)S(0.017)GS(0.368)S(0.368)S(0.222)R	Y(-47)PQIGS(-17)S(-13)S(-13)GS(0)S(0)S(-2.2)R	10	2	5.3801					Identified	GO:0005524(MF:ATP binding);GO:0004674(MF:protein serine/threonine kinase activity)			Cytoplasmic;Mitochondrial;Nuclear	PF00069(Protein kinase domain)
A0A178UJP5	Ckl7	AXX17_At5g42220		53.593	476	tr|A0A178UJP5|A0A178UJP5_ARATH;sp|Q9FFH8|CKL7_ARATH	405;405	tr|A0A178UJP5|A0A178UJP5_ARATH Ckl7 OS=Arabidopsis thaliana OX=3702 GN=AXX17_At5g42220 PE=3 SV=1;sp|Q9FFH8|CKL7_ARATH Casein kinase 1-like protein 7 OS=Arabidopsis thaliana OX=3702 GN=CKL7 PE=2 SV=1	tr|A0A178UJP5|A0A178UJP5_ARATH	405	405	S	ASSSRKAVAASSSRPSSAGGPSESRTSSRLV	42.888	35.45	PS(0.607)S(0.39)AGGPS(0.002)ES(0.002)R	PS(1.9)S(-1.9)AGGPS(-25)ES(-25)R	2	2	0.24738			239640		Quantified	GO:0005524(MF:ATP binding);GO:0004674(MF:protein serine/threonine kinase activity)			Cytoplasmic;Mitochondrial;Nuclear	PF00069(Protein kinase domain)
A0A178UJP5	Ckl7	AXX17_At5g42220		53.593	476	tr|A0A178UJP5|A0A178UJP5_ARATH;sp|Q9FFH8|CKL7_ARATH	402;402	tr|A0A178UJP5|A0A178UJP5_ARATH Ckl7 OS=Arabidopsis thaliana OX=3702 GN=AXX17_At5g42220 PE=3 SV=1;sp|Q9FFH8|CKL7_ARATH Casein kinase 1-like protein 7 OS=Arabidopsis thaliana OX=3702 GN=CKL7 PE=2 SV=1	tr|A0A178UJP5|A0A178UJP5_ARATH	402	402	S	RYRASSSRKAVAASSSRPSSAGGPSESRTSS	42.888	42.888	AVAAS(0.08)S(0.21)S(0.586)RPS(0.562)S(0.502)AGGPS(0.043)ES(0.015)R	AVAAS(-10)S(-5.6)S(1.7)RPS(0.82)S(-0.82)AGGPS(-14)ES(-15)R	7	3	6.6076			36630		Quantified	GO:0005524(MF:ATP binding);GO:0004674(MF:protein serine/threonine kinase activity)			Cytoplasmic;Mitochondrial;Nuclear	PF00069(Protein kinase domain)
A0A178UJP5	Ckl7	AXX17_At5g42220		53.593	476	tr|A0A178UJP5|A0A178UJP5_ARATH;sp|Q9FFH8|CKL7_ARATH;tr|A0A178WAQ8|A0A178WAQ8_ARATH;sp|Q9ZWB3|CKL9_ARATH;tr|A0A654E6R9|A0A654E6R9_ARATH;tr|A0A5S9SG94|A0A5S9SG94_ARATH	305;305;305;305;305;305	tr|A0A178UJP5|A0A178UJP5_ARATH Ckl7 OS=Arabidopsis thaliana OX=3702 GN=AXX17_At5g42220 PE=3 SV=1;sp|Q9FFH8|CKL7_ARATH Casein kinase 1-like protein 7 OS=Arabidopsis thaliana OX=3702 GN=CKL7 PE=2 SV=1;tr|A0A178WAQ8|A0A178WAQ8_ARATH CKL9BETA OS=Arabidopsis th	tr|A0A178UJP5|A0A178UJP5_ARATH;tr|A0A178WAQ8|A0A178WAQ8_ARATH	305;305	305	S	WTVLKYPQIGSSSGSSSRTRHHTTAKPGFNA;WTVLKYPQIGSSSGSSSRTRNHTTANPGLTA	46.768	46.768	YPQIGS(0.008)S(0.017)S(0.017)GS(0.368)S(0.368)S(0.222)R	Y(-47)PQIGS(-17)S(-13)S(-13)GS(0)S(0)S(-2.2)R	11	2	5.3801					Identified	GO:0005524(MF:ATP binding);GO:0004674(MF:protein serine/threonine kinase activity)			Cytoplasmic;Mitochondrial;Nuclear	PF00069(Protein kinase domain)
A0A178UJP5	Ckl7	AXX17_At5g42220		53.593	476	tr|A0A178UJP5|A0A178UJP5_ARATH;sp|Q9FFH8|CKL7_ARATH	411;411	tr|A0A178UJP5|A0A178UJP5_ARATH Ckl7 OS=Arabidopsis thaliana OX=3702 GN=AXX17_At5g42220 PE=3 SV=1;sp|Q9FFH8|CKL7_ARATH Casein kinase 1-like protein 7 OS=Arabidopsis thaliana OX=3702 GN=CKL7 PE=2 SV=1	tr|A0A178UJP5|A0A178UJP5_ARATH	411	411	S	AVAASSSRPSSAGGPSESRTSSRLVSSSGGG	14.646	14.646	AVAAS(0.035)S(0.108)S(0.108)RPS(0.202)S(0.202)AGGPS(0.202)ES(0.143)R	AVAAS(-7.7)S(-2.7)S(-2.7)RPS(0)S(0)AGGPS(0)ES(-1.5)R	16	3	-4.4203					Identified	GO:0005524(MF:ATP binding);GO:0004674(MF:protein serine/threonine kinase activity)			Cytoplasmic;Mitochondrial;Nuclear	PF00069(Protein kinase domain)
A0A178UJW9	UDP-glucose 6-dehydrogenase	AXX17_At5g15000		53.117	480	tr|A0A178UJW9|A0A178UJW9_ARATH;sp|Q9LF33|UGDH3_ARATH;tr|A0A178UJQ6|A0A178UJQ6_ARATH;sp|Q9FM01|UGDH4_ARATH;tr|A0A178VPC3|A0A178VPC3_ARATH;sp|Q9LIA8|UGDH2_ARATH	393;393;393;393;393;393	tr|A0A178UJW9|A0A178UJW9_ARATH UDP-glucose 6-dehydrogenase OS=Arabidopsis thaliana OX=3702 GN=AXX17_At5g15000 PE=3 SV=1;sp|Q9LF33|UGDH3_ARATH UDP-glucose 6-dehydrogenase 3 OS=Arabidopsis thaliana OX=3702 GN=UGD3 PE=1 SV=1;tr|A0A178UJQ6|A0A178UJQ6_ARATH UDP	tr|A0A178UJW9|A0A178UJW9_ARATH;tr|A0A178VPC3|A0A178VPC3_ARATH	393;393	393	S	MNKFDWDHPLHLQPMSPTTVKQVSVAWDAYT;MNKFDWDHPLHLQPMSPTTVKQVTVTWDAYE	63.766	12.851	FDWDHPLHLQPMS(0.654)PT(0.214)T(0.132)VK	FDWDHPLHLQPMS(4.9)PT(-4.9)T(-6.9)VK	13	3	6.3287	842010	673750	675740	226480	Quantified	GO:0051287(MF:NAD binding);GO:0003979(MF:UDP-glucose 6-dehydrogenase activity)	ath:AT5G15490(UGD3)	ath00053(Ascorbate and aldarate metabolism );ath01240(Biosynthesis of cofactors );ath01250(Biosynthesis of nucleotide sugars );ath00520(Amino sugar and nucleotide sugar metabolism );ath00040(Pentose and glucuronate interconversions )	Cytoplasmic	PF03721(UDP-glucose/GDP-mannose dehydrogenase family, NAD binding domain);PF00984(UDP-glucose/GDP-mannose dehydrogenase family, central domain);PF03720(UDP-glucose/GDP-mannose dehydrogenase family, UDP binding domain)
A0A178UJZ0	Protein FAR1-RELATED SEQUENCE	AXX17_At5g18790	FUNCTION: Putative transcription activator involved in regulating light control of development. {ECO:0000256|RuleBase:RU367018}.	90.496	788	tr|A0A178UJZ0|A0A178UJZ0_ARATH;sp|Q3E7I5|FRS12_ARATH;tr|A0A5S9Y5Z0|A0A5S9Y5Z0_ARATH	194;194;194	tr|A0A178UJZ0|A0A178UJZ0_ARATH Protein FAR1-RELATED SEQUENCE OS=Arabidopsis thaliana OX=3702 GN=AXX17_At5g18790 PE=3 SV=1;sp|Q3E7I5|FRS12_ARATH Protein FAR1-RELATED SEQUENCE 12 OS=Arabidopsis thaliana OX=3702 GN=FRS12 PE=2 SV=1;tr|A0A5S9Y5Z0|A0A5S9Y5Z0_ARA	tr|A0A178UJZ0|A0A178UJZ0_ARATH	194	194	S	GGFKRFKGGGGEGEVSDDHHQTQQAKAVTGT	21.668	8.7528	GGGGEGEVS(0.801)DDHHQT(0.199)QQAK	GGGGEGEVS(6)DDHHQT(-6)QQAK	9	3	5.4825	21730	17841	29877		Quantified	GO:0006355(BP:regulation of transcription, DNA-templated);GO:0008270(MF:zinc ion binding)			Cytoplasmic;Nuclear	PF10551(MULE transposase domain);PF04434(SWIM zinc finger);PF03101(FAR1 DNA-binding domain)
A0A178UKF6	MAP65-1	AXX17_At5g54360		65.784	587	tr|A0A178UKF6|A0A178UKF6_ARATH;sp|Q9FLP0|MA651_ARATH;tr|F4K3E4|F4K3E4_ARATH;tr|A0A5S9YEW0|A0A5S9YEW0_ARATH	586;586;615;595	tr|A0A178UKF6|A0A178UKF6_ARATH MAP65-1 OS=Arabidopsis thaliana OX=3702 GN=AXX17_At5g54360 PE=3 SV=1;sp|Q9FLP0|MA651_ARATH 65-kDa microtubule-associated protein 1 OS=Arabidopsis thaliana OX=3702 GN=MAP65-1 PE=1 SV=1;tr|F4K3E4|F4K3E4_ARATH Microtubule-associ	tr|A0A178UKF6|A0A178UKF6_ARATH	586	586	S	ASSPVSGAADHQVPASP______________	233.37	233.37	EEAASSPVSGAADHQVPAS(1)P	EEAAS(-130)S(-110)PVS(-100)GAADHQVPAS(100)P	19	2	2.834	7268600	6219700	8269700	5626100	Quantified	GO:0000226(BP:microtubule cytoskeleton organization);GO:0008017(MF:microtubule binding)			Nuclear	PF03999(Microtubule associated protein (MAP65/ASE1 family))
A0A178UKF6	MAP65-1	AXX17_At5g54360		65.784	587	tr|A0A178UKF6|A0A178UKF6_ARATH;sp|Q9FLP0|MA651_ARATH;tr|F4K3E4|F4K3E4_ARATH;tr|A0A5S9YEW0|A0A5S9YEW0_ARATH	8;8;8;17	tr|A0A178UKF6|A0A178UKF6_ARATH MAP65-1 OS=Arabidopsis thaliana OX=3702 GN=AXX17_At5g54360 PE=3 SV=1;sp|Q9FLP0|MA651_ARATH 65-kDa microtubule-associated protein 1 OS=Arabidopsis thaliana OX=3702 GN=MAP65-1 PE=1 SV=1;tr|F4K3E4|F4K3E4_ARATH Microtubule-associ	tr|A0A178UKF6|A0A178UKF6_ARATH	8	8	S	________MAVTDTESPHLGEITCGTLLEKL	56.08	56.08	AVT(0.004)DT(0.056)ES(0.785)PHLGEIT(0.133)CGT(0.023)LLEK	AVT(-23)DT(-11)ES(7.7)PHLGEIT(-7.7)CGT(-15)LLEK	7	3	4.3549			400000		Quantified	GO:0000226(BP:microtubule cytoskeleton organization);GO:0008017(MF:microtubule binding)			Nuclear	PF03999(Microtubule associated protein (MAP65/ASE1 family))
A0A178UKL4	CHR17	AXX17_At5g18420		123.89	1069	tr|A0A178UKL4|A0A178UKL4_ARATH;sp|F4JY24|CHR17_ARATH;tr|F4JY25|F4JY25_ARATH;tr|A0A5S9Y5A8|A0A5S9Y5A8_ARATH;tr|A0A654G2D1|A0A654G2D1_ARATH	1048;1048;1048;1048;1048	tr|A0A178UKL4|A0A178UKL4_ARATH CHR17 OS=Arabidopsis thaliana OX=3702 GN=AXX17_At5g18420 PE=3 SV=1;sp|F4JY24|CHR17_ARATH ISWI chromatin-remodeling complex ATPase CHR17 OS=Arabidopsis thaliana OX=3702 GN=CHR17 PE=1 SV=1;tr|F4JY25|F4JY25_ARATH Chromatin remod	tr|A0A178UKL4|A0A178UKL4_ARATH	1048	1048	S	SATPSKRPSGRQANESPSSLLKKRKQLSMDD	90.156	90.156	QANES(1)PSSLLK	QANES(39)PS(-39)S(-43)LLK	5	2	-0.63906	639510		698220	625090	Quantified	GO:0043044(BP:ATP-dependent chromatin remodeling);GO:0005634(CC:nucleus);GO:0005524(MF:ATP binding);GO:0003677(MF:DNA binding);GO:0016818(MF:hydrolase activity, acting on acid anhydrides, in phosphorus-containing anhydrides);GO:0031491(MF:nucleosome binding)			Nuclear	PF09110(HAND);PF09111(SLIDE);PF00271(Helicase conserved C-terminal domain);PF00176(SNF2 family N-terminal domain)
A0A178UKN7	Ribonuclease	AXX17_At5g61290	FUNCTION: Cytoprotective ribonuclease (RNase) required for resistance to abiotic stresses, acting as a positive regulator of mRNA decapping during stress. {ECO:0000256|PIRNR:PIRNR017179}.	107.76	985	tr|A0A178UKN7|A0A178UKN7_ARATH;sp|Q9FLT0|TSN2_ARATH	971;971	tr|A0A178UKN7|A0A178UKN7_ARATH Ribonuclease OS=Arabidopsis thaliana OX=3702 GN=AXX17_At5g61290 PE=4 SV=1;sp|Q9FLT0|TSN2_ARATH Ribonuclease TUDOR 2 OS=Arabidopsis thaliana OX=3702 GN=TSN2 PE=1 SV=1	tr|A0A178UKN7|A0A178UKN7_ARATH	971	971	S	ARKSRTGIWEYGDIQSDDEDNVPVRKPGRG_	83.474	83.474	TGIWEYGDIQS(1)DDEDNVPVR	T(-73)GIWEY(-64)GDIQS(64)DDEDNVPVR	11	2	1.3878	745380		4956700	542900	Quantified	GO:0031047(BP:gene silencing by RNA);GO:0005737(CC:cytoplasm);GO:0016442(CC:RISC complex);GO:0004518(MF:nuclease activity)			Cytoplasmic;Chloroplast	PF00567(Tudor domain);PF00565(Staphylococcal nuclease homologue)
A0A178UKP2	PWWP domain-containing protein	AXX17_At5g38010		112.57	994	tr|A0A178UKP2|A0A178UKP2_ARATH;tr|A0A5S9YA66|A0A5S9YA66_ARATH;tr|A0A1P8BF80|A0A1P8BF80_ARATH;tr|Q9FNE4|Q9FNE4_ARATH	762;763;772;772	tr|A0A178UKP2|A0A178UKP2_ARATH PWWP domain-containing protein OS=Arabidopsis thaliana OX=3702 GN=AXX17_At5g38010 PE=4 SV=1;tr|A0A5S9YA66|A0A5S9YA66_ARATH PWWP domain-containing protein OS=Arabidopsis thaliana OX=3702 GN=C24_LOCUS24027 PE=4 SV=1;tr|A0A1P8BF	tr|A0A178UKP2|A0A178UKP2_ARATH	762	762	S	TKKERKRKKSESKKQSDGEEETQKEPSESTK	27.669	25.185	KQS(0.961)DGEEET(0.029)QKEPS(0.004)ES(0.003)T(0.003)K	KQS(15)DGEEET(-15)QKEPS(-24)ES(-25)T(-25)K	3	3	6.7999	731720	616450	1015600	597120	Quantified	GO:0005730(CC:nucleolus);GO:0009506(CC:plasmodesma)			Nuclear	PF00855(PWWP domain)
A0A178UKR0	ILP1	AXX17_At5g08450		100.83	908	tr|A0A178UKR0|A0A178UKR0_ARATH;sp|Q9FNN3|ILP1_ARATH	595;595	tr|A0A178UKR0|A0A178UKR0_ARATH ILP1 OS=Arabidopsis thaliana OX=3702 GN=AXX17_At5g08450 PE=3 SV=1;sp|Q9FNN3|ILP1_ARATH Transcriptional repressor ILP1 OS=Arabidopsis thaliana OX=3702 GN=ILP1 PE=1 SV=1	tr|A0A178UKR0|A0A178UKR0_ARATH	595	595	Y	LLQCADKVFSDASEEYSQLSKVKARFERWKR	2.8941	2.8941	VFS(0.684)DAS(0.815)EEY(0.832)S(0.832)QLS(0.838)KVK	VFS(-2.3)DAS(2.3)EEY(2.7)S(2.8)QLS(2.9)KVK	9	3	6.0033		101650			Quantified	GO:0006355(BP:regulation of transcription, DNA-templated);GO:0005634(CC:nucleus);GO:0003677(MF:DNA binding)			Nuclear	PF07842(GC-rich sequence DNA-binding factor-like protein)
A0A178UKW2	PKR1	AXX17_At5g43070		247.92	2223	tr|A0A178UKW2|A0A178UKW2_ARATH;sp|F4KBP5|CHR4_ARATH;tr|A0A654G869|A0A654G869_ARATH	1568;1568;1568	tr|A0A178UKW2|A0A178UKW2_ARATH PKR1 OS=Arabidopsis thaliana OX=3702 GN=AXX17_At5g43070 PE=4 SV=1;sp|F4KBP5|CHR4_ARATH Protein CHROMATIN REMODELING 4 OS=Arabidopsis thaliana OX=3702 GN=CHR4 PE=2 SV=1;tr|A0A654G869|A0A654G869_ARATH Uncharacterized protein OS	tr|A0A178UKW2|A0A178UKW2_ARATH	1568	1568	S	PHRQFPPSGDFERPRSSGAAFADFQEKFPLL	88.42	42.941	S(0.5)S(0.5)GAAFADFQEK	S(0)S(0)GAAFADFQEK	1	2	0.22295	133020	109260	166360	136050	Quantified	GO:0005634(CC:nucleus);GO:0005524(MF:ATP binding);GO:0003677(MF:DNA binding);GO:0046872(MF:metal ion binding)			Nuclear	PF00271(Helicase conserved C-terminal domain);PF00176(SNF2 family N-terminal domain);PF00628(PHD-finger);PF00385(Chromo (CHRromatin Organisation MOdifier) domain);PF06465(Domain of Unknown Function (DUF1087))
A0A178UKW2	PKR1	AXX17_At5g43070		247.92	2223	tr|A0A178UKW2|A0A178UKW2_ARATH;sp|F4KBP5|CHR4_ARATH;tr|A0A5S9YBM7|A0A5S9YBM7_ARATH	327;327;327	tr|A0A178UKW2|A0A178UKW2_ARATH PKR1 OS=Arabidopsis thaliana OX=3702 GN=AXX17_At5g43070 PE=4 SV=1;sp|F4KBP5|CHR4_ARATH Protein CHROMATIN REMODELING 4 OS=Arabidopsis thaliana OX=3702 GN=CHR4 PE=2 SV=1;tr|A0A5S9YBM7|A0A5S9YBM7_ARATH Uncharacterized protein OS	tr|A0A178UKW2|A0A178UKW2_ARATH	327	327	S	KKSLSKVGSSSQTTKSPESSKKKKKKNRVTL	32.759	32.759	VGS(0.006)S(0.067)S(0.14)QT(0.067)T(0.14)KS(0.302)PES(0.14)S(0.14)K	VGS(-17)S(-6.5)S(-3.4)QT(-6.5)T(-3.4)KS(3.4)PES(-3.4)S(-3.4)K	10	3	5.5069					Identified	GO:0005634(CC:nucleus);GO:0005524(MF:ATP binding);GO:0003677(MF:DNA binding);GO:0046872(MF:metal ion binding)			Nuclear	PF00271(Helicase conserved C-terminal domain);PF00176(SNF2 family N-terminal domain);PF00628(PHD-finger);PF00385(Chromo (CHRromatin Organisation MOdifier) domain);PF06465(Domain of Unknown Function (DUF1087))
A0A178UKW2	PKR1	AXX17_At5g43070		247.92	2223	tr|A0A178UKW2|A0A178UKW2_ARATH;sp|F4KBP5|CHR4_ARATH;tr|A0A654G869|A0A654G869_ARATH;tr|A0A5S9YBM7|A0A5S9YBM7_ARATH	171;171;171;171	tr|A0A178UKW2|A0A178UKW2_ARATH PKR1 OS=Arabidopsis thaliana OX=3702 GN=AXX17_At5g43070 PE=4 SV=1;sp|F4KBP5|CHR4_ARATH Protein CHROMATIN REMODELING 4 OS=Arabidopsis thaliana OX=3702 GN=CHR4 PE=2 SV=1;tr|A0A654G869|A0A654G869_ARATH Uncharacterized protein OS	tr|A0A178UKW2|A0A178UKW2_ARATH	171	171	S	RASQIYCSSIISGEQSSEKGKSISAEESKST	70.337	70.337	ASQIYCSSIIS(0.013)GEQS(0.696)S(0.291)EK	AS(-68)QIY(-64)CS(-47)S(-39)IIS(-17)GEQS(3.8)S(-3.8)EK	15	2	0.77274	36058		40945		Quantified	GO:0005634(CC:nucleus);GO:0005524(MF:ATP binding);GO:0003677(MF:DNA binding);GO:0046872(MF:metal ion binding)			Nuclear	PF00271(Helicase conserved C-terminal domain);PF00176(SNF2 family N-terminal domain);PF00628(PHD-finger);PF00385(Chromo (CHRromatin Organisation MOdifier) domain);PF06465(Domain of Unknown Function (DUF1087))
A0A178UKW2	PKR1	AXX17_At5g43070		247.92	2223	tr|A0A178UKW2|A0A178UKW2_ARATH;sp|F4KBP5|CHR4_ARATH;tr|A0A654G869|A0A654G869_ARATH;tr|A0A5S9YBM7|A0A5S9YBM7_ARATH	270;270;270;270	tr|A0A178UKW2|A0A178UKW2_ARATH PKR1 OS=Arabidopsis thaliana OX=3702 GN=AXX17_At5g43070 PE=4 SV=1;sp|F4KBP5|CHR4_ARATH Protein CHROMATIN REMODELING 4 OS=Arabidopsis thaliana OX=3702 GN=CHR4 PE=2 SV=1;tr|A0A654G869|A0A654G869_ARATH Uncharacterized protein OS	tr|A0A178UKW2|A0A178UKW2_ARATH	270	270	S	EKTHEAPVEKLEHASSEIVENKTVAEMETGK	50.297	46.033	LEHAS(0.055)S(0.945)EIVENK	LEHAS(-12)S(12)EIVENK	6	2	-0.47457		107340	159020	107240	Quantified	GO:0005634(CC:nucleus);GO:0005524(MF:ATP binding);GO:0003677(MF:DNA binding);GO:0046872(MF:metal ion binding)			Nuclear	PF00271(Helicase conserved C-terminal domain);PF00176(SNF2 family N-terminal domain);PF00628(PHD-finger);PF00385(Chromo (CHRromatin Organisation MOdifier) domain);PF06465(Domain of Unknown Function (DUF1087))
A0A178UKW2	PKR1	AXX17_At5g43070		247.92	2223	tr|A0A178UKW2|A0A178UKW2_ARATH;sp|F4KBP5|CHR4_ARATH;tr|A0A654G869|A0A654G869_ARATH;tr|A0A5S9YBM7|A0A5S9YBM7_ARATH	269;269;269;269	tr|A0A178UKW2|A0A178UKW2_ARATH PKR1 OS=Arabidopsis thaliana OX=3702 GN=AXX17_At5g43070 PE=4 SV=1;sp|F4KBP5|CHR4_ARATH Protein CHROMATIN REMODELING 4 OS=Arabidopsis thaliana OX=3702 GN=CHR4 PE=2 SV=1;tr|A0A654G869|A0A654G869_ARATH Uncharacterized protein OS	tr|A0A178UKW2|A0A178UKW2_ARATH	269	269	S	TEKTHEAPVEKLEHASSEIVENKTVAEMETG	50.297	39.166	LEHAS(0.747)S(0.253)EIVENK	LEHAS(4.7)S(-4.7)EIVENK	5	2	-0.32519	83709	107340	92922		Quantified	GO:0005634(CC:nucleus);GO:0005524(MF:ATP binding);GO:0003677(MF:DNA binding);GO:0046872(MF:metal ion binding)			Nuclear	PF00271(Helicase conserved C-terminal domain);PF00176(SNF2 family N-terminal domain);PF00628(PHD-finger);PF00385(Chromo (CHRromatin Organisation MOdifier) domain);PF06465(Domain of Unknown Function (DUF1087))
A0A178UKW2	PKR1	AXX17_At5g43070		247.92	2223	tr|A0A178UKW2|A0A178UKW2_ARATH;sp|F4KBP5|CHR4_ARATH;tr|A0A654G869|A0A654G869_ARATH;tr|A0A5S9YBM7|A0A5S9YBM7_ARATH	60;60;60;60	tr|A0A178UKW2|A0A178UKW2_ARATH PKR1 OS=Arabidopsis thaliana OX=3702 GN=AXX17_At5g43070 PE=4 SV=1;sp|F4KBP5|CHR4_ARATH Protein CHROMATIN REMODELING 4 OS=Arabidopsis thaliana OX=3702 GN=CHR4 PE=2 SV=1;tr|A0A654G869|A0A654G869_ARATH Uncharacterized protein OS	tr|A0A178UKW2|A0A178UKW2_ARATH	60	60	T	TSSSKPSKQRLKTDSTPERNSSKRKGNDGNY	82.437	82.437	LKTDS(0.267)T(0.733)PER	LKT(-41)DS(-4.4)T(4.4)PER	6	2	1.6335	77802				Quantified	GO:0005634(CC:nucleus);GO:0005524(MF:ATP binding);GO:0003677(MF:DNA binding);GO:0046872(MF:metal ion binding)			Nuclear	PF00271(Helicase conserved C-terminal domain);PF00176(SNF2 family N-terminal domain);PF00628(PHD-finger);PF00385(Chromo (CHRromatin Organisation MOdifier) domain);PF06465(Domain of Unknown Function (DUF1087))
A0A178UKW2	PKR1	AXX17_At5g43070		247.92	2223	tr|A0A178UKW2|A0A178UKW2_ARATH;sp|F4KBP5|CHR4_ARATH;tr|A0A654G869|A0A654G869_ARATH	1569;1569;1569	tr|A0A178UKW2|A0A178UKW2_ARATH PKR1 OS=Arabidopsis thaliana OX=3702 GN=AXX17_At5g43070 PE=4 SV=1;sp|F4KBP5|CHR4_ARATH Protein CHROMATIN REMODELING 4 OS=Arabidopsis thaliana OX=3702 GN=CHR4 PE=2 SV=1;tr|A0A654G869|A0A654G869_ARATH Uncharacterized protein OS	tr|A0A178UKW2|A0A178UKW2_ARATH	1569	1569	S	HRQFPPSGDFERPRSSGAAFADFQEKFPLLN	88.42	42.941	S(0.5)S(0.5)GAAFADFQEK	S(0)S(0)GAAFADFQEK	2	2	0.22295	133020	109260	166360	136050	Quantified	GO:0005634(CC:nucleus);GO:0005524(MF:ATP binding);GO:0003677(MF:DNA binding);GO:0046872(MF:metal ion binding)			Nuclear	PF00271(Helicase conserved C-terminal domain);PF00176(SNF2 family N-terminal domain);PF00628(PHD-finger);PF00385(Chromo (CHRromatin Organisation MOdifier) domain);PF06465(Domain of Unknown Function (DUF1087))
A0A178UKW2	PKR1	AXX17_At5g43070		247.92	2223	tr|A0A178UKW2|A0A178UKW2_ARATH;sp|F4KBP5|CHR4_ARATH;tr|A0A654G869|A0A654G869_ARATH;tr|A0A5S9YBM7|A0A5S9YBM7_ARATH	300;300;300;300	tr|A0A178UKW2|A0A178UKW2_ARATH PKR1 OS=Arabidopsis thaliana OX=3702 GN=AXX17_At5g43070 PE=4 SV=1;sp|F4KBP5|CHR4_ARATH Protein CHROMATIN REMODELING 4 OS=Arabidopsis thaliana OX=3702 GN=CHR4 PE=2 SV=1;tr|A0A654G869|A0A654G869_ARATH Uncharacterized protein OS	tr|A0A178UKW2|A0A178UKW2_ARATH	300	300	S	KGKRKKRKRELNDGESLERCKTDKKRAKKSL	53.051	45.183	ELNDGES(1)LER	ELNDGES(45)LER	7	2	1.2431	51782	33728		63344	Quantified	GO:0005634(CC:nucleus);GO:0005524(MF:ATP binding);GO:0003677(MF:DNA binding);GO:0046872(MF:metal ion binding)			Nuclear	PF00271(Helicase conserved C-terminal domain);PF00176(SNF2 family N-terminal domain);PF00628(PHD-finger);PF00385(Chromo (CHRromatin Organisation MOdifier) domain);PF06465(Domain of Unknown Function (DUF1087))
A0A178UKW3	Uncharacterized protein	At5g58000		37.057	336	tr|A0A178UKW3|A0A178UKW3_ARATH;sp|Q56X72|RTNLS_ARATH;tr|A0A654GC27|A0A654GC27_ARATH;tr|A0A384LMB4|A0A384LMB4_ARATH;tr|A0A178UL80|A0A178UL80_ARATH	179;73;179;179;179	tr|A0A178UKW3|A0A178UKW3_ARATH Uncharacterized protein OS=Arabidopsis thaliana OX=3702 GN=At5g58000 PE=4 SV=1;sp|Q56X72|RTNLS_ARATH Reticulon-like protein B21 OS=Arabidopsis thaliana OX=3702 GN=RTNLB21 PE=2 SV=2;tr|A0A654GC27|A0A654GC27_ARATH Reticulon dom	tr|A0A178UKW3|A0A178UKW3_ARATH	179	179	S	GEFDSVALRKVNSLPSPNSEKSDTKTEQEVT	29.755	29.755	VNS(0.381)LPS(0.44)PNS(0.179)EK	VNS(-0.62)LPS(0.62)PNS(-3.9)EK	6	2	-5.8137					Identified	GO:0005789(CC:endoplasmic reticulum membrane);GO:0016021(CC:integral component of membrane);GO:0005634(CC:nucleus)			Nuclear
A0A178UL10	CCT-beta	AXX17_At5g20840		57.285	527	tr|A0A178UL10|A0A178UL10_ARATH;sp|Q940P8|TCPB_ARATH	12;12	tr|A0A178UL10|A0A178UL10_ARATH CCT-beta OS=Arabidopsis thaliana OX=3702 GN=AXX17_At5g20840 PE=3 SV=1;sp|Q940P8|TCPB_ARATH T-complex protein 1 subunit beta OS=Arabidopsis thaliana OX=3702 GN=CCT2 PE=1 SV=1	tr|A0A178UL10|A0A178UL10_ARATH	12	12	S	____MPIDKIFKDDASEEKGERARMASFVGA	84.58	42.941	IFKDDAS(1)EEKGER	IFKDDAS(43)EEKGER	7	3	-1.3395	202850	203360	281980	188380	Quantified	GO:0006457(BP:protein folding);GO:0005832(CC:chaperonin-containing T-complex);GO:0005524(MF:ATP binding);GO:0051082(MF:unfolded protein binding)			Cytoplasmic	PF00118(TCP-1/cpn60 chaperonin family)
A0A178UL11	CXE16	AXX17_At5g13780		49.368	446	tr|A0A178UL11|A0A178UL11_ARATH;sp|Q8LED9|CXE16_ARATH	113;113	tr|A0A178UL11|A0A178UL11_ARATH CXE16 OS=Arabidopsis thaliana OX=3702 GN=AXX17_At5g13780 PE=3 SV=1;sp|Q8LED9|CXE16_ARATH Probable carboxylesterase 16 OS=Arabidopsis thaliana OX=3702 GN=CXE16 PE=2 SV=1	tr|A0A178UL11|A0A178UL11_ARATH	113	113	S	QPRSDRRHSYGPNHNSPAPAERNESRRNSYG	56.938	56.938	HSYGPNHNS(0.999)PAPAER	HS(-33)Y(-41)GPNHNS(33)PAPAER	9	3	3.7575		39937	32122	11210	Quantified	GO:0016787(MF:hydrolase activity)			Chloroplast	PF07859(alpha/beta hydrolase fold)
A0A178UL13	Copper transporter	AXX17_At5g20630		15.784	146	tr|A0A178UL13|A0A178UL13_ARATH;sp|Q93VM8|COPT5_ARATH	68;68	tr|A0A178UL13|A0A178UL13_ARATH Copper transporter OS=Arabidopsis thaliana OX=3702 GN=AXX17_At5g20630 PE=3 SV=1;sp|Q93VM8|COPT5_ARATH Copper transporter 5 OS=Arabidopsis thaliana OX=3702 GN=COPT5 PE=1 SV=1	tr|A0A178UL13|A0A178UL13_ARATH	68	68	S	SLSSSRRAPPPPRSSSGVSAPLIPKSGTRSA	145.08	145.08	S(0.001)S(0.014)S(0.986)GVSAPLIPK	S(-32)S(-19)S(19)GVS(-54)APLIPK	3	2	0.22222	2371900	2157700	3022100		Quantified	GO:0016021(CC:integral component of membrane);GO:0005375(MF:copper ion transmembrane transporter activity)			PlasmaMembrane	PF04145(Ctr copper transporter family)
A0A178UL13	Copper transporter	AXX17_At5g20630		15.784	146	tr|A0A178UL13|A0A178UL13_ARATH;sp|Q93VM8|COPT5_ARATH	71;71	tr|A0A178UL13|A0A178UL13_ARATH Copper transporter OS=Arabidopsis thaliana OX=3702 GN=AXX17_At5g20630 PE=3 SV=1;sp|Q93VM8|COPT5_ARATH Copper transporter 5 OS=Arabidopsis thaliana OX=3702 GN=COPT5 PE=1 SV=1	tr|A0A178UL13|A0A178UL13_ARATH	71	71	S	SSRRAPPPPRSSSGVSAPLIPKSGTRSAAKA	27.357	27.357	S(0.035)S(0.035)S(0.141)GVS(0.789)APLIPK	S(-14)S(-14)S(-7.5)GVS(7.5)APLIPK	6	2	-1.257				18424	Quantified	GO:0016021(CC:integral component of membrane);GO:0005375(MF:copper ion transmembrane transporter activity)			PlasmaMembrane	PF04145(Ctr copper transporter family)
A0A178UL13	Copper transporter	AXX17_At5g20630		15.784	146	tr|A0A178UL13|A0A178UL13_ARATH;sp|Q93VM8|COPT5_ARATH	66;66	tr|A0A178UL13|A0A178UL13_ARATH Copper transporter OS=Arabidopsis thaliana OX=3702 GN=AXX17_At5g20630 PE=3 SV=1;sp|Q93VM8|COPT5_ARATH Copper transporter 5 OS=Arabidopsis thaliana OX=3702 GN=COPT5 PE=1 SV=1	tr|A0A178UL13|A0A178UL13_ARATH	66	66	S	FKSLSSSRRAPPPPRSSSGVSAPLIPKSGTR	57.003	57.003	S(0.368)S(0.368)S(0.265)GVSAPLIPK	S(0)S(0)S(-1.4)GVS(-40)APLIPK	1	2	1.5936					Identified	GO:0016021(CC:integral component of membrane);GO:0005375(MF:copper ion transmembrane transporter activity)			PlasmaMembrane	PF04145(Ctr copper transporter family)
A0A178UL13	Copper transporter	AXX17_At5g20630		15.784	146	tr|A0A178UL13|A0A178UL13_ARATH;sp|Q93VM8|COPT5_ARATH	67;67	tr|A0A178UL13|A0A178UL13_ARATH Copper transporter OS=Arabidopsis thaliana OX=3702 GN=AXX17_At5g20630 PE=3 SV=1;sp|Q93VM8|COPT5_ARATH Copper transporter 5 OS=Arabidopsis thaliana OX=3702 GN=COPT5 PE=1 SV=1	tr|A0A178UL13|A0A178UL13_ARATH	67	67	S	KSLSSSRRAPPPPRSSSGVSAPLIPKSGTRS	57.003	57.003	S(0.368)S(0.368)S(0.265)GVSAPLIPK	S(0)S(0)S(-1.4)GVS(-40)APLIPK	2	2	1.5936					Identified	GO:0016021(CC:integral component of membrane);GO:0005375(MF:copper ion transmembrane transporter activity)			PlasmaMembrane	PF04145(Ctr copper transporter family)
A0A178UL38	Phosphoinositide phospholipase C	AXX17_At5g58060		64.214	561	tr|A0A178UL38|A0A178UL38_ARATH;sp|Q39032|PLCD1_ARATH	257;257	tr|A0A178UL38|A0A178UL38_ARATH Phosphoinositide phospholipase C OS=Arabidopsis thaliana OX=3702 GN=AXX17_At5g58060 PE=4 SV=1;sp|Q39032|PLCD1_ARATH Phosphoinositide phospholipase C 1 OS=Arabidopsis thaliana OX=3702 GN=PLC1 PE=2 SV=1	tr|A0A178UL38|A0A178UL38_ARATH	257	257	T	NKILISTKPPKEYLQTQISKGSTTDESTRAK	37.504	37.061	EY(0.001)LQT(0.641)QIS(0.103)KGS(0.103)T(0.103)T(0.047)DES(0.002)T(0.001)R	EY(-30)LQT(7.9)QIS(-7.9)KGS(-7.9)T(-7.9)T(-11)DES(-25)T(-27)R	5	3	3.6236				67414	Quantified	GO:0035556(BP:intracellular signal transduction);GO:0016042(BP:lipid catabolic process);GO:0004435(MF:phosphatidylinositol phospholipase C activity)			Cytoplasmic;Nuclear	PF00168(C2 domain);PF00388(Phosphatidylinositol-specific phospholipase C, X domain);PF00387(Phosphatidylinositol-specific phospholipase C, Y domain)
A0A178UL38	Phosphoinositide phospholipase C	AXX17_At5g58060		64.214	561	tr|A0A178UL38|A0A178UL38_ARATH;sp|Q39032|PLCD1_ARATH	263;263	tr|A0A178UL38|A0A178UL38_ARATH Phosphoinositide phospholipase C OS=Arabidopsis thaliana OX=3702 GN=AXX17_At5g58060 PE=4 SV=1;sp|Q39032|PLCD1_ARATH Phosphoinositide phospholipase C 1 OS=Arabidopsis thaliana OX=3702 GN=PLC1 PE=2 SV=1	tr|A0A178UL38|A0A178UL38_ARATH	263	263	S	TKPPKEYLQTQISKGSTTDESTRAKKISDAE	37.504	37.504	EYLQT(0.259)QIS(0.259)KGS(0.259)T(0.109)T(0.109)DES(0.003)T(0.003)R	EY(-34)LQT(0)QIS(0)KGS(0)T(-3.8)T(-3.8)DES(-19)T(-19)R	11	3	3.5758					Identified	GO:0035556(BP:intracellular signal transduction);GO:0016042(BP:lipid catabolic process);GO:0004435(MF:phosphatidylinositol phospholipase C activity)			Cytoplasmic;Nuclear	PF00168(C2 domain);PF00388(Phosphatidylinositol-specific phospholipase C, X domain);PF00387(Phosphatidylinositol-specific phospholipase C, Y domain)
A0A178UL38	Phosphoinositide phospholipase C	AXX17_At5g58060		64.214	561	tr|A0A178UL38|A0A178UL38_ARATH;sp|Q39032|PLCD1_ARATH	260;260	tr|A0A178UL38|A0A178UL38_ARATH Phosphoinositide phospholipase C OS=Arabidopsis thaliana OX=3702 GN=AXX17_At5g58060 PE=4 SV=1;sp|Q39032|PLCD1_ARATH Phosphoinositide phospholipase C 1 OS=Arabidopsis thaliana OX=3702 GN=PLC1 PE=2 SV=1	tr|A0A178UL38|A0A178UL38_ARATH	260	260	S	LISTKPPKEYLQTQISKGSTTDESTRAKKIS	196.44	185.18	EYLQTQIS(1)K	EY(-180)LQT(-65)QIS(65)K	8	2	-1.4004	877910	677990	575200	689450	Quantified	GO:0035556(BP:intracellular signal transduction);GO:0016042(BP:lipid catabolic process);GO:0004435(MF:phosphatidylinositol phospholipase C activity)			Cytoplasmic;Nuclear	PF00168(C2 domain);PF00388(Phosphatidylinositol-specific phospholipase C, X domain);PF00387(Phosphatidylinositol-specific phospholipase C, Y domain)
A0A178UL64	HSP70-1	AXX17_At5g01630		71.357	651	tr|A0A178UL64|A0A178UL64_ARATH;sp|P22953|HS701_ARATH;tr|F4KCE5|F4KCE5_ARATH	88;88;88	tr|A0A178UL64|A0A178UL64_ARATH HSP70-1 OS=Arabidopsis thaliana OX=3702 GN=AXX17_At5g01630 PE=3 SV=1;sp|P22953|HS701_ARATH Heat shock 70 kDa protein 1 OS=Arabidopsis thaliana OX=3702 GN=HSP70-1 PE=1 SV=3;tr|F4KCE5|F4KCE5_ARATH Heat shock cognate protein 70-	tr|A0A178UL64|A0A178UL64_ARATH	88	88	S	AKRLIGRRFSDSSVQSDMKLWPFKIQAGPAD	70.806	70.806	FSDS(0.002)S(0.349)VQS(0.649)DMK	FS(-54)DS(-24)S(-2.7)VQS(2.7)DMK	8	2	1.8369		62442			Quantified	GO:0005524(MF:ATP binding)	ath:AT5G02500(HSC70-1)	ath04144(Endocytosis );ath04141(Protein processing in endoplasmic reticulum );ath03040(Spliceosome )	Cytoplasmic	PF00012(Hsp70 protein)
A0A178UL64	HSP70-1	AXX17_At5g01630		71.357	651	tr|A0A178UL64|A0A178UL64_ARATH;sp|P22953|HS701_ARATH;tr|F4KCE5|F4KCE5_ARATH	85;85;85	tr|A0A178UL64|A0A178UL64_ARATH HSP70-1 OS=Arabidopsis thaliana OX=3702 GN=AXX17_At5g01630 PE=3 SV=1;sp|P22953|HS701_ARATH Heat shock 70 kDa protein 1 OS=Arabidopsis thaliana OX=3702 GN=HSP70-1 PE=1 SV=3;tr|F4KCE5|F4KCE5_ARATH Heat shock cognate protein 70-	tr|A0A178UL64|A0A178UL64_ARATH	85	85	S	VFDAKRLIGRRFSDSSVQSDMKLWPFKIQAG	50.297	50.297	FS(0.001)DS(0.037)S(0.61)VQS(0.352)DMK	FS(-29)DS(-12)S(2.4)VQS(-2.4)DMK	5	2	-0.2017				53982	Quantified	GO:0005524(MF:ATP binding)	ath:AT5G02500(HSC70-1)	ath04144(Endocytosis );ath04141(Protein processing in endoplasmic reticulum );ath03040(Spliceosome )	Cytoplasmic	PF00012(Hsp70 protein)
A0A178UL64	HSP70-1	AXX17_At5g01630		71.357	651	tr|A0A178UL64|A0A178UL64_ARATH;sp|P22953|HS701_ARATH;tr|F4KCE5|F4KCE5_ARATH	82;82;82	tr|A0A178UL64|A0A178UL64_ARATH HSP70-1 OS=Arabidopsis thaliana OX=3702 GN=AXX17_At5g01630 PE=3 SV=1;sp|P22953|HS701_ARATH Heat shock 70 kDa protein 1 OS=Arabidopsis thaliana OX=3702 GN=HSP70-1 PE=1 SV=3;tr|F4KCE5|F4KCE5_ARATH Heat shock cognate protein 70-	tr|A0A178UL64|A0A178UL64_ARATH	82	82	S	VNTVFDAKRLIGRRFSDSSVQSDMKLWPFKI	67.838	61.23	RFS(0.97)DS(0.015)S(0.015)VQSDMK	RFS(18)DS(-18)S(-18)VQS(-47)DMK	3	2	-0.10146	352580			338720	Quantified	GO:0005524(MF:ATP binding)	ath:AT5G02500(HSC70-1)	ath04144(Endocytosis );ath04141(Protein processing in endoplasmic reticulum );ath03040(Spliceosome )	Cytoplasmic	PF00012(Hsp70 protein)
A0A178UL64	HSP70-1	AXX17_At5g01630		71.357	651	tr|A0A178UL64|A0A178UL64_ARATH;sp|P22953|HS701_ARATH;tr|F4KCE5|F4KCE5_ARATH	84;84;84	tr|A0A178UL64|A0A178UL64_ARATH HSP70-1 OS=Arabidopsis thaliana OX=3702 GN=AXX17_At5g01630 PE=3 SV=1;sp|P22953|HS701_ARATH Heat shock 70 kDa protein 1 OS=Arabidopsis thaliana OX=3702 GN=HSP70-1 PE=1 SV=3;tr|F4KCE5|F4KCE5_ARATH Heat shock cognate protein 70-	tr|A0A178UL64|A0A178UL64_ARATH	84	84	S	TVFDAKRLIGRRFSDSSVQSDMKLWPFKIQA	75.012	73.891	FSDS(0.908)S(0.091)VQSDMK	FS(-34)DS(10)S(-10)VQS(-39)DMK	4	2	0.45821	99759	74658	112510		Quantified	GO:0005524(MF:ATP binding)	ath:AT5G02500(HSC70-1)	ath04144(Endocytosis );ath04141(Protein processing in endoplasmic reticulum );ath03040(Spliceosome )	Cytoplasmic	PF00012(Hsp70 protein)
A0A178UL70	SAG101	AXX17_At5g14400		14.414	131	tr|A0A178UL70|A0A178UL70_ARATH;tr|A8MS15|A8MS15_ARATH;tr|Q9LL48|Q9LL48_ARATH;tr|Q9LL47|Q9LL47_ARATH;tr|A0A654G194|A0A654G194_ARATH;tr|A0A5S9Y6F5|A0A5S9Y6F5_ARATH;tr|A0A178UN48|A0A178UN48_ARATH;sp|Q4F883|SG101_ARATH	80;80;40;40;67;80;80;80	tr|A0A178UL70|A0A178UL70_ARATH SAG101 OS=Arabidopsis thaliana OX=3702 GN=AXX17_At5g14400 PE=4 SV=1;tr|A8MS15|A8MS15_ARATH Senescence-associated gene 101 OS=Arabidopsis thaliana OX=3702 GN=SAG101 PE=1 SV=1;tr|Q9LL48|Q9LL48_ARATH SAG101 OS=Arabidopsis thalia	tr|A0A178UL70|A0A178UL70_ARATH	80	80	S	FTLVVFSAPPICRSSSSDSTLLHVKDKENPF	61.042	61.042	S(0.003)S(0.032)S(0.933)S(0.032)DSTLLHVK	S(-25)S(-15)S(15)S(-15)DS(-33)T(-36)LLHVK	3	2	-0.48989	110460		130040	105740	Quantified	GO:0016042(BP:lipid catabolic process);GO:1902290(BP:positive regulation of defense response to oomycetes);GO:1900057(BP:positive regulation of leaf senescence);GO:1900426(BP:positive regulation of defense response to bacterium);GO:0002230(BP:positive regulation of defense response to virus by host);GO:0016021(CC:integral component of membrane);GO:0009507(CC:chloroplast);GO:0005634(CC:nucleus);GO…			Extracellular
A0A178UL88	Uncharacterized protein	AXX17_At5g61970		22.545	202	tr|A0A178UL88|A0A178UL88_ARATH;sp|Q8L557|EM514_ARATH	29;29	tr|A0A178UL88|A0A178UL88_ARATH Uncharacterized protein OS=Arabidopsis thaliana OX=3702 GN=AXX17_At5g61970 PE=1 SV=1;sp|Q8L557|EM514_ARATH Protein EMBRYO DEFECTIVE 514 OS=Arabidopsis thaliana OX=3702 GN=EMB514 PE=1 SV=1	tr|A0A178UL88|A0A178UL88_ARATH	29	29	T	EVNPDQKVDMEVETATPKAETGDEKREREET	100.69	100.69	VDMEVET(0.031)AT(0.969)PK	VDMEVET(-15)AT(15)PK	9	2	-0.89573	185280	163980	203670	160190	Quantified	GO:0017126(BP:nucleologenesis);GO:0009793(BP:embryo development ending in seed dormancy);GO:0051302(BP:regulation of cell division);GO:0005737(CC:cytoplasm);GO:0005634(CC:nucleus)			Nuclear	PF11523(Protein of unknown function (DUF3223))
A0A178UL88	Uncharacterized protein	AXX17_At5g61970		22.545	202	tr|A0A178UL88|A0A178UL88_ARATH;sp|Q8L557|EM514_ARATH	34;34	tr|A0A178UL88|A0A178UL88_ARATH Uncharacterized protein OS=Arabidopsis thaliana OX=3702 GN=AXX17_At5g61970 PE=1 SV=1;sp|Q8L557|EM514_ARATH Protein EMBRYO DEFECTIVE 514 OS=Arabidopsis thaliana OX=3702 GN=EMB514 PE=1 SV=1	tr|A0A178UL88|A0A178UL88_ARATH	34	34	T	QKVDMEVETATPKAETGDEKREREETEEEEN	10.758	10.758	VDMEVET(0.224)AT(0.388)PKAET(0.388)GDEKR	VDMEVET(-2.4)AT(0)PKAET(0)GDEKR	14	3	1.3467					Identified	GO:0017126(BP:nucleologenesis);GO:0009793(BP:embryo development ending in seed dormancy);GO:0051302(BP:regulation of cell division);GO:0005737(CC:cytoplasm);GO:0005634(CC:nucleus)			Nuclear	PF11523(Protein of unknown function (DUF3223))
A0A178ULD0	Uncharacterized protein	AXX17_At5g63200		81	715	tr|A0A178ULD0|A0A178ULD0_ARATH;tr|A0A654GDR2|A0A654GDR2_ARATH;tr|A0A5S9YGW3|A0A5S9YGW3_ARATH;sp|Q9FFQ1|RH31_ARATH	103;103;103;103	tr|A0A178ULD0|A0A178ULD0_ARATH Uncharacterized protein OS=Arabidopsis thaliana OX=3702 GN=AXX17_At5g63200 PE=4 SV=1;tr|A0A654GDR2|A0A654GDR2_ARATH Uncharacterized protein OS=Arabidopsis thaliana OX=3702 GN=AN1_LOCUS26678 PE=4 SV=1;tr|A0A5S9YGW3|A0A5S9YGW3_	tr|A0A178ULD0|A0A178ULD0_ARATH	103	103	S	WVSGFRTGSSRGILKSDDEDEEDRSRGRNQE	68.127	68.127	GILKS(1)DDEDEEDRSR	GILKS(49)DDEDEEDRS(-49)R	5	3	4.2389	181170	186540	271200	162800	Quantified	GO:0005524(MF:ATP binding);GO:0003676(MF:nucleic acid binding)			Nuclear	PF00270(DEAD/DEAH box helicase);PF00271(Helicase conserved C-terminal domain)
A0A178ULR8	Uncharacterized protein	At5g01960		28.42	259	tr|A0A178ULR8|A0A178ULR8_ARATH;tr|A0A178UIR1|A0A178UIR1_ARATH;tr|Q9LZN5|Q9LZN5_ARATH;tr|Q8LAK0|Q8LAK0_ARATH;tr|Q8L610|Q8L610_ARATH;tr|A0A654FXQ0|A0A654FXQ0_ARATH	10;10;10;10;10;10	tr|A0A178ULR8|A0A178ULR8_ARATH Uncharacterized protein OS=Arabidopsis thaliana OX=3702 GN=At5g01960 PE=4 SV=1;tr|A0A178UIR1|A0A178UIR1_ARATH RING-type domain-containing protein OS=Arabidopsis thaliana OX=3702 GN=At5g01960 PE=4 SV=1;tr|Q9LZN5|Q9LZN5_ARATH U	tr|A0A178ULR8|A0A178ULR8_ARATH	10	10	S	______METPGASHDSFRGSPRRNSILSASN	27.94	27.94	MET(0.002)PGAS(0.02)HDS(0.689)FRGS(0.289)PR	MET(-25)PGAS(-15)HDS(3.8)FRGS(-3.8)PR	10	3	1.7839		76569			Quantified	GO:0016021(CC:integral component of membrane)			PlasmaMembrane
A0A178ULR8	Uncharacterized protein	At5g01960		28.42	259	tr|A0A178ULR8|A0A178ULR8_ARATH;tr|A0A178UIR1|A0A178UIR1_ARATH;tr|Q9LZN5|Q9LZN5_ARATH;tr|Q8LAK0|Q8LAK0_ARATH;tr|Q8L610|Q8L610_ARATH;tr|A0A654FXQ0|A0A654FXQ0_ARATH	14;14;14;14;14;14	tr|A0A178ULR8|A0A178ULR8_ARATH Uncharacterized protein OS=Arabidopsis thaliana OX=3702 GN=At5g01960 PE=4 SV=1;tr|A0A178UIR1|A0A178UIR1_ARATH RING-type domain-containing protein OS=Arabidopsis thaliana OX=3702 GN=At5g01960 PE=4 SV=1;tr|Q9LZN5|Q9LZN5_ARATH U	tr|A0A178ULR8|A0A178ULR8_ARATH	14	14	S	__METPGASHDSFRGSPRRNSILSASNIIQA	24.599	24.599	MET(0.009)PGAS(0.06)HDS(0.198)FRGS(0.733)PR	MET(-19)PGAS(-11)HDS(-5.7)FRGS(5.7)PR	14	3	1.0359	98407				Quantified	GO:0016021(CC:integral component of membrane)			PlasmaMembrane
A0A178ULR8	Uncharacterized protein	At5g01960		28.42	259	tr|A0A178ULR8|A0A178ULR8_ARATH;tr|A0A178UIR1|A0A178UIR1_ARATH;tr|Q9LZN5|Q9LZN5_ARATH;tr|Q8LAK0|Q8LAK0_ARATH;tr|Q8L610|Q8L610_ARATH;tr|A0A654FXQ0|A0A654FXQ0_ARATH	7;7;7;7;7;7	tr|A0A178ULR8|A0A178ULR8_ARATH Uncharacterized protein OS=Arabidopsis thaliana OX=3702 GN=At5g01960 PE=4 SV=1;tr|A0A178UIR1|A0A178UIR1_ARATH RING-type domain-containing protein OS=Arabidopsis thaliana OX=3702 GN=At5g01960 PE=4 SV=1;tr|Q9LZN5|Q9LZN5_ARATH U	tr|A0A178ULR8|A0A178ULR8_ARATH	7	7	S	_________METPGASHDSFRGSPRRNSILS	5.094	5.094	MET(0.133)PGAS(0.289)HDS(0.289)FRGS(0.289)PR	MET(-3.4)PGAS(0)HDS(0)FRGS(0)PR	7	3	0.099793					Identified	GO:0016021(CC:integral component of membrane)			PlasmaMembrane
A0A178ULW2	Aa_trans domain-containing protein	AXX17_At5g65900		46.248	427	tr|A0A178ULW2|A0A178ULW2_ARATH;sp|Q9FKY3|AVT3A_ARATH	38;38	tr|A0A178ULW2|A0A178ULW2_ARATH Aa_trans domain-containing protein OS=Arabidopsis thaliana OX=3702 GN=AXX17_At5g65900 PE=4 SV=1;sp|Q9FKY3|AVT3A_ARATH Amino acid transporter AVT3A OS=Arabidopsis thaliana OX=3702 GN=AVT3A PE=1 SV=1	tr|A0A178ULW2|A0A178ULW2_ARATH	38	38	S	LPPTEDTPLLGPRTLSSQPKTFANVFIAIVG	81.163	81.163	TLS(0.933)S(0.067)QPK	T(-46)LS(11)S(-11)QPK	3	2	-0.45965		1837500			Quantified	GO:0016021(CC:integral component of membrane)			PlasmaMembrane	PF01490(Transmembrane amino acid transporter protein)
A0A178ULW3	Tau95_N domain-containing protein	AXX17_At5g24290		24.486	219	tr|A0A178ULW3|A0A178ULW3_ARATH;tr|Q8VZB0|Q8VZB0_ARATH;tr|A0A1P8BB21|A0A1P8BB21_ARATH;tr|A0A5S9Y7F5|A0A5S9Y7F5_ARATH;tr|A0A654G3R4|A0A654G3R4_ARATH;tr|Q9FGE5|Q9FGE5_ARATH;tr|F4KH50|F4KH50_ARATH;tr|A0A178UN40|A0A178UN40_ARATH	197;68;197;197;197;197;197;197	tr|A0A178ULW3|A0A178ULW3_ARATH Tau95_N domain-containing protein OS=Arabidopsis thaliana OX=3702 GN=AXX17_At5g24290 PE=4 SV=1;tr|Q8VZB0|Q8VZB0_ARATH Uncharacterized protein At5g24450 OS=Arabidopsis thaliana OX=3702 GN=At5g24450 PE=2 SV=1;tr|A0A1P8BB21|A0A1	tr|A0A178ULW3|A0A178ULW3_ARATH	197	197	S	KDRPDNLVLRLPVTSSPKKKDEELTQNLYEV	108.93	108.93	LPVT(0.003)S(0.064)S(0.934)PK	LPVT(-26)S(-12)S(12)PK	6	2	0.59556	827590	781220	770160	763660	Quantified	GO:0006384(BP:transcription initiation from RNA polymerase III promoter);GO:0000127(CC:transcription factor TFIIIC complex)			Cytoplasmic;Nuclear	PF09734(RNA polymerase III transcription factor (TF)IIIC subunit)
A0A178ULY8	CRLK1	AXX17_At5g53690		48.969	440	tr|A0A178ULY8|A0A178ULY8_ARATH;sp|Q9FIU5|CRLK1_ARATH	392;392	tr|A0A178ULY8|A0A178ULY8_ARATH CRLK1 OS=Arabidopsis thaliana OX=3702 GN=AXX17_At5g53690 PE=4 SV=1;sp|Q9FIU5|CRLK1_ARATH Calcium/calmodulin-regulated receptor-like kinase 1 OS=Arabidopsis thaliana OX=3702 GN=CRLK1 PE=1 SV=1	tr|A0A178ULY8|A0A178ULY8_ARATH	392	392	S	TRVIKVRHCRKRQKNSPSPSPRLPPPPPIVE	50.314	50.314	QKNS(0.992)PS(0.003)PS(0.005)PR	QKNS(23)PS(-25)PS(-23)PR	4	2	-1.1571			52275		Quantified	GO:0016021(CC:integral component of membrane);GO:0005524(MF:ATP binding);GO:0004672(MF:protein kinase activity)			PlasmaMembrane;Chloroplast	PF07714(Protein tyrosine kinase)
A0A178UM03	Uncharacterized protein	AXX17_At5g21780		126.05	1154	tr|A0A178UM03|A0A178UM03_ARATH;tr|F4K9W2|F4K9W2_ARATH;tr|Q9FMQ6|Q9FMQ6_ARATH	415;415;441	tr|A0A178UM03|A0A178UM03_ARATH Uncharacterized protein OS=Arabidopsis thaliana OX=3702 GN=AXX17_At5g21780 PE=4 SV=1;tr|F4K9W2|F4K9W2_ARATH Spectrin beta chain, brain OS=Arabidopsis thaliana OX=3702 GN=MWD9.25 PE=1 SV=1;tr|Q9FMQ6|Q9FMQ6_ARATH Uncharacterize	tr|A0A178UM03|A0A178UM03_ARATH	415	415	S	ISGQGFATSDFSPRASPGTTGPLSVVDSSPL	46.823	46.823	AS(0.984)PGT(0.015)TGPLSVVDSSPLK	AS(18)PGT(-18)T(-33)GPLS(-46)VVDS(-47)S(-47)PLK	2	2	-0.043985		82043	188070		Quantified	GO:0009507(CC:chloroplast)			Nuclear
A0A178UM03	Uncharacterized protein	AXX17_At5g21780		126.05	1154	tr|A0A178UM03|A0A178UM03_ARATH;tr|F4K9W2|F4K9W2_ARATH;tr|Q9FMQ6|Q9FMQ6_ARATH	411;411;437	tr|A0A178UM03|A0A178UM03_ARATH Uncharacterized protein OS=Arabidopsis thaliana OX=3702 GN=AXX17_At5g21780 PE=4 SV=1;tr|F4K9W2|F4K9W2_ARATH Spectrin beta chain, brain OS=Arabidopsis thaliana OX=3702 GN=MWD9.25 PE=1 SV=1;tr|Q9FMQ6|Q9FMQ6_ARATH Uncharacterize	tr|A0A178UM03|A0A178UM03_ARATH	411	411	S	SESKISGQGFATSDFSPRASPGTTGPLSVVD	114.35	114.35	ISGQGFATS(0.003)DFS(0.997)PR	IS(-92)GQGFAT(-34)S(-26)DFS(26)PR	12	2	0.56416	257480	223950	203410	195810	Quantified	GO:0009507(CC:chloroplast)			Nuclear
A0A178UM03	Uncharacterized protein	AXX17_At5g21780		126.05	1154	tr|A0A178UM03|A0A178UM03_ARATH;tr|F4K9W2|F4K9W2_ARATH;tr|Q9FMQ6|Q9FMQ6_ARATH	441;441;467	tr|A0A178UM03|A0A178UM03_ARATH Uncharacterized protein OS=Arabidopsis thaliana OX=3702 GN=AXX17_At5g21780 PE=4 SV=1;tr|F4K9W2|F4K9W2_ARATH Spectrin beta chain, brain OS=Arabidopsis thaliana OX=3702 GN=MWD9.25 PE=1 SV=1;tr|Q9FMQ6|Q9FMQ6_ARATH Uncharacterize	tr|A0A178UM03|A0A178UM03_ARATH	441	441	S	DSSPLKMKRELRNASSPYGLSESEDSGAGDN	18.138	18.138	NAS(0.293)S(0.51)PY(0.076)GLS(0.05)ES(0.05)EDS(0.021)GAGDNK	NAS(-2.4)S(2.4)PY(-8.3)GLS(-10)ES(-10)EDS(-14)GAGDNK	4	2	0.88276			17387		Quantified	GO:0009507(CC:chloroplast)			Nuclear
A0A178UM03	Uncharacterized protein	AXX17_At5g21780		126.05	1154	tr|A0A178UM03|A0A178UM03_ARATH;tr|F4K9W2|F4K9W2_ARATH;tr|Q9FMQ6|Q9FMQ6_ARATH	192;192;218	tr|A0A178UM03|A0A178UM03_ARATH Uncharacterized protein OS=Arabidopsis thaliana OX=3702 GN=AXX17_At5g21780 PE=4 SV=1;tr|F4K9W2|F4K9W2_ARATH Spectrin beta chain, brain OS=Arabidopsis thaliana OX=3702 GN=MWD9.25 PE=1 SV=1;tr|Q9FMQ6|Q9FMQ6_ARATH Uncharacterize	tr|A0A178UM03|A0A178UM03_ARATH	192	192	S	ISALARQQVIEKGSDSPPSVSGESVRIEEKI	34.33	34.33	GS(0.036)DS(0.958)PPS(0.004)VS(0.001)GES(0.001)VR	GS(-14)DS(14)PPS(-24)VS(-30)GES(-33)VR	4	2	-0.66977			39865		Quantified	GO:0009507(CC:chloroplast)			Nuclear
A0A178UM03	Uncharacterized protein	AXX17_At5g21780		126.05	1154	tr|A0A178UM03|A0A178UM03_ARATH;tr|F4K9W2|F4K9W2_ARATH;tr|Q9FMQ6|Q9FMQ6_ARATH	323;323;349	tr|A0A178UM03|A0A178UM03_ARATH Uncharacterized protein OS=Arabidopsis thaliana OX=3702 GN=AXX17_At5g21780 PE=4 SV=1;tr|F4K9W2|F4K9W2_ARATH Spectrin beta chain, brain OS=Arabidopsis thaliana OX=3702 GN=MWD9.25 PE=1 SV=1;tr|Q9FMQ6|Q9FMQ6_ARATH Uncharacterize	tr|A0A178UM03|A0A178UM03_ARATH	323	323	S	QRLAKGNNKRNLLDDSPTNSSTAILKGKVSR	31.801	31.801	NLLDDS(0.704)PT(0.139)NS(0.064)S(0.064)T(0.03)AILK	NLLDDS(7.1)PT(-7.1)NS(-10)S(-10)T(-14)AILK	6	2	-0.54669			56260		Quantified	GO:0009507(CC:chloroplast)			Nuclear
A0A178UM41	AT-hook motif nuclear-localized protein	At5g62260	FUNCTION: Transcription factor that specifically binds AT-rich DNA sequences related to the nuclear matrix attachment regions (MARs). {ECO:0000256|RuleBase:RU367031}.	15.606	145	tr|A0A178UM41|A0A178UM41_ARATH;tr|A0A1P8BGC9|A0A1P8BGC9_ARATH;tr|A0A5S9YIJ6|A0A5S9YIJ6_ARATH;tr|A0A178UMD3|A0A178UMD3_ARATH;sp|Q9LVB0|AHL6_ARATH	8;8;8;8;8	tr|A0A178UM41|A0A178UM41_ARATH AT-hook motif nuclear-localized protein OS=Arabidopsis thaliana OX=3702 GN=At5g62260 PE=4 SV=1;tr|A0A1P8BGC9|A0A1P8BGC9_ARATH AT-hook motif nuclear-localized protein OS=Arabidopsis thaliana OX=3702 GN=AHL6 PE=1 SV=1;tr|A0A5S9	tr|A0A178UM41|A0A178UM41_ARATH	8	8	S	________MEEKGEISPSGVVTVKGDEALVP	36.46	36.46	GEIS(0.945)PS(0.053)GVVT(0.002)VK	GEIS(13)PS(-13)GVVT(-27)VK	4	2	-1.9497				59416	Quantified	GO:0003680(MF:AT DNA binding)			Nuclear	PF02178(AT hook motif)
A0A178UM55	Uncharacterized protein	AXX17_At5g33630		24.064	217	tr|A0A178UM55|A0A178UM55_ARATH	157	tr|A0A178UM55|A0A178UM55_ARATH Uncharacterized protein OS=Arabidopsis thaliana OX=3702 GN=AXX17_At5g33630 PE=4 SV=1	tr|A0A178UM55|A0A178UM55_ARATH	157	157	S	VGPFVAGDKVTVVDLSLASKLYHLETTLGHF	40.502	40.502	VTVVDLS(0.5)LAS(0.5)K	VT(-37)VVDLS(0)LAS(0)K	7	2	4.6822			516000		Quantified	GO:0006749(BP:glutathione metabolic process);GO:0010731(BP:protein glutathionylation);GO:0005886(CC:plasma membrane);GO:0005829(CC:cytosol);GO:0004364(MF:glutathione transferase activity);GO:0045174(MF:glutathione dehydrogenase (ascorbate) activity);GO:0043295(MF:glutathione binding)			Cytoplasmic	PF13417(Glutathione S-transferase, N-terminal domain);PF13410(Glutathione S-transferase, C-terminal domain)
A0A178UM55	Uncharacterized protein	AXX17_At5g33630		24.064	217	tr|A0A178UM55|A0A178UM55_ARATH	160	tr|A0A178UM55|A0A178UM55_ARATH Uncharacterized protein OS=Arabidopsis thaliana OX=3702 GN=AXX17_At5g33630 PE=4 SV=1	tr|A0A178UM55|A0A178UM55_ARATH	160	160	S	FVAGDKVTVVDLSLASKLYHLETTLGHFKDW	40.502	40.502	VTVVDLS(0.5)LAS(0.5)K	VT(-37)VVDLS(0)LAS(0)K	10	2	4.6822			516000		Quantified	GO:0006749(BP:glutathione metabolic process);GO:0010731(BP:protein glutathionylation);GO:0005886(CC:plasma membrane);GO:0005829(CC:cytosol);GO:0004364(MF:glutathione transferase activity);GO:0045174(MF:glutathione dehydrogenase (ascorbate) activity);GO:0043295(MF:glutathione binding)			Cytoplasmic	PF13417(Glutathione S-transferase, N-terminal domain);PF13410(Glutathione S-transferase, C-terminal domain)
A0A178UMR8	Uncharacterized protein	AXX17_At5g12670		59.715	537	tr|A0A178UMR8|A0A178UMR8_ARATH;tr|Q8VZL1|Q8VZL1_ARATH;tr|Q9LYV0|Q9LYV0_ARATH	131;131;131	tr|A0A178UMR8|A0A178UMR8_ARATH Uncharacterized protein OS=Arabidopsis thaliana OX=3702 GN=AXX17_At5g12670 PE=1 SV=1;tr|Q8VZL1|Q8VZL1_ARATH Myosin OS=Arabidopsis thaliana OX=3702 GN=At5g13260 PE=1 SV=1;tr|Q9LYV0|Q9LYV0_ARATH Uncharacterized protein T31B5_80	tr|A0A178UMR8|A0A178UMR8_ARATH	131	131	S	VASSAVVPPPKISRSSSPANSPAVSVRASQP	160.07	118.26	S(0.235)S(0.646)S(0.119)PANSPAVSVR	S(-4.4)S(4.4)S(-7.4)PANS(-84)PAVS(-110)VR	2	2	1.535		880460			Quantified	GO:0000911(BP:cytokinesis by cell plate formation)			Nuclear
A0A178UMR8	Uncharacterized protein	AXX17_At5g12670		59.715	537	tr|A0A178UMR8|A0A178UMR8_ARATH;tr|Q8VZL1|Q8VZL1_ARATH;tr|Q9LYV0|Q9LYV0_ARATH	130;130;130	tr|A0A178UMR8|A0A178UMR8_ARATH Uncharacterized protein OS=Arabidopsis thaliana OX=3702 GN=AXX17_At5g12670 PE=1 SV=1;tr|Q8VZL1|Q8VZL1_ARATH Myosin OS=Arabidopsis thaliana OX=3702 GN=At5g13260 PE=1 SV=1;tr|Q9LYV0|Q9LYV0_ARATH Uncharacterized protein T31B5_80	tr|A0A178UMR8|A0A178UMR8_ARATH	130	130	S	PVASSAVVPPPKISRSSSPANSPAVSVRASQ	160.07	160.07	S(0.472)S(0.472)S(0.056)PANSPAVSVR	S(0)S(0)S(-9.3)PANS(-120)PAVS(-160)VR	1	2	2.5213					Identified	GO:0000911(BP:cytokinesis by cell plate formation)			Nuclear
A0A178UMR8	Uncharacterized protein	AXX17_At5g12670		59.715	537	tr|A0A178UMR8|A0A178UMR8_ARATH;tr|Q8VZL1|Q8VZL1_ARATH;tr|Q9LYV0|Q9LYV0_ARATH	41;41;41	tr|A0A178UMR8|A0A178UMR8_ARATH Uncharacterized protein OS=Arabidopsis thaliana OX=3702 GN=AXX17_At5g12670 PE=1 SV=1;tr|Q8VZL1|Q8VZL1_ARATH Myosin OS=Arabidopsis thaliana OX=3702 GN=At5g13260 PE=1 SV=1;tr|Q9LYV0|Q9LYV0_ARATH Uncharacterized protein T31B5_80	tr|A0A178UMR8|A0A178UMR8_ARATH	41	41	S	AVAPSSPARHHHARSSSVTNMSNVKRAQNVA	55.578	55.578	S(0.162)S(0.419)S(0.419)VT(0.001)NMSNVK	S(-4.1)S(0)S(0)VT(-27)NMS(-49)NVK	2	2	1.7725					Identified	GO:0000911(BP:cytokinesis by cell plate formation)			Nuclear
A0A178UMR8	Uncharacterized protein	AXX17_At5g12670		59.715	537	tr|A0A178UMR8|A0A178UMR8_ARATH;tr|Q8VZL1|Q8VZL1_ARATH;tr|Q9LYV0|Q9LYV0_ARATH	42;42;42	tr|A0A178UMR8|A0A178UMR8_ARATH Uncharacterized protein OS=Arabidopsis thaliana OX=3702 GN=AXX17_At5g12670 PE=1 SV=1;tr|Q8VZL1|Q8VZL1_ARATH Myosin OS=Arabidopsis thaliana OX=3702 GN=At5g13260 PE=1 SV=1;tr|Q9LYV0|Q9LYV0_ARATH Uncharacterized protein T31B5_80	tr|A0A178UMR8|A0A178UMR8_ARATH	42	42	S	VAPSSPARHHHARSSSVTNMSNVKRAQNVAA	55.578	33.526	S(0.057)S(0.057)S(0.875)VT(0.011)NMS(0.001)NVK	S(-12)S(-12)S(12)VT(-19)NMS(-31)NVK	3	2	-0.43377				145740	Quantified	GO:0000911(BP:cytokinesis by cell plate formation)			Nuclear
A0A178UMR8	Uncharacterized protein	AXX17_At5g12670		59.715	537	tr|A0A178UMR8|A0A178UMR8_ARATH;tr|Q8VZL1|Q8VZL1_ARATH;tr|Q9LYV0|Q9LYV0_ARATH	8;8;8	tr|A0A178UMR8|A0A178UMR8_ARATH Uncharacterized protein OS=Arabidopsis thaliana OX=3702 GN=AXX17_At5g12670 PE=1 SV=1;tr|Q8VZL1|Q8VZL1_ARATH Myosin OS=Arabidopsis thaliana OX=3702 GN=At5g13260 PE=1 SV=1;tr|Q9LYV0|Q9LYV0_ARATH Uncharacterized protein T31B5_80	tr|A0A178UMR8|A0A178UMR8_ARATH	8	8	S	________MERARTESPSYFRQWSGDSGTTN	162.49	134.66	TES(1)PSYFR	T(-65)ES(60)PS(-60)Y(-98)FR	3	2	0.33383	322430	278110	355540	363210	Quantified	GO:0000911(BP:cytokinesis by cell plate formation)			Nuclear
A0A178UMR8	Uncharacterized protein	AXX17_At5g12670		59.715	537	tr|A0A178UMR8|A0A178UMR8_ARATH;tr|Q8VZL1|Q8VZL1_ARATH;tr|Q9LYV0|Q9LYV0_ARATH	165;165;165	tr|A0A178UMR8|A0A178UMR8_ARATH Uncharacterized protein OS=Arabidopsis thaliana OX=3702 GN=AXX17_At5g12670 PE=1 SV=1;tr|Q8VZL1|Q8VZL1_ARATH Myosin OS=Arabidopsis thaliana OX=3702 GN=At5g13260 PE=1 SV=1;tr|Q9LYV0|Q9LYV0_ARATH Uncharacterized protein T31B5_80	tr|A0A178UMR8|A0A178UMR8_ARATH	165	165	T	PSKLRNQTTNPLPVATPKTEKRVLADIGHFN	88.24	88.24	NQTTNPLPVAT(1)PK	NQT(-70)T(-62)NPLPVAT(62)PK	11	2	-2.6907	251460	330370	236530	197140	Quantified	GO:0000911(BP:cytokinesis by cell plate formation)			Nuclear
A0A178UMR8	Uncharacterized protein	AXX17_At5g12670		59.715	537	tr|A0A178UMR8|A0A178UMR8_ARATH;tr|Q8VZL1|Q8VZL1_ARATH;tr|Q9LYV0|Q9LYV0_ARATH	446;446;468	tr|A0A178UMR8|A0A178UMR8_ARATH Uncharacterized protein OS=Arabidopsis thaliana OX=3702 GN=AXX17_At5g12670 PE=1 SV=1;tr|Q8VZL1|Q8VZL1_ARATH Myosin OS=Arabidopsis thaliana OX=3702 GN=At5g13260 PE=1 SV=1;tr|Q9LYV0|Q9LYV0_ARATH Uncharacterized protein T31B5_80	tr|A0A178UMR8|A0A178UMR8_ARATH	446	446	S	LRLANTTRLSDIELKSPGGPKITETLELSQE	114.5	108.34	LSDIELKS(1)PGGPK	LS(-91)DIELKS(91)PGGPK	8	2	-0.74343	61886	95655		80616	Quantified	GO:0000911(BP:cytokinesis by cell plate formation)			Nuclear
A0A178UMR8	Uncharacterized protein	AXX17_At5g12670		59.715	537	tr|A0A178UMR8|A0A178UMR8_ARATH;tr|Q8VZL1|Q8VZL1_ARATH;tr|Q9LYV0|Q9LYV0_ARATH	30;30;30	tr|A0A178UMR8|A0A178UMR8_ARATH Uncharacterized protein OS=Arabidopsis thaliana OX=3702 GN=AXX17_At5g12670 PE=1 SV=1;tr|Q8VZL1|Q8VZL1_ARATH Myosin OS=Arabidopsis thaliana OX=3702 GN=At5g13260 PE=1 SV=1;tr|Q9LYV0|Q9LYV0_ARATH Uncharacterized protein T31B5_80	tr|A0A178UMR8|A0A178UMR8_ARATH	30	30	S	WSGDSGTTNAAAVAPSSPARHHHARSSSVTN	53.363	53.363	QWSGDSGTTNAAAVAPS(0.5)S(0.5)PAR	QWS(-47)GDS(-47)GT(-47)T(-43)NAAAVAPS(0)S(0)PAR	17	3	-0.41261				44403	Quantified	GO:0000911(BP:cytokinesis by cell plate formation)			Nuclear
A0A178UMR8	Uncharacterized protein	AXX17_At5g12670		59.715	537	tr|A0A178UMR8|A0A178UMR8_ARATH;tr|Q8VZL1|Q8VZL1_ARATH;tr|Q9LYV0|Q9LYV0_ARATH	31;31;31	tr|A0A178UMR8|A0A178UMR8_ARATH Uncharacterized protein OS=Arabidopsis thaliana OX=3702 GN=AXX17_At5g12670 PE=1 SV=1;tr|Q8VZL1|Q8VZL1_ARATH Myosin OS=Arabidopsis thaliana OX=3702 GN=At5g13260 PE=1 SV=1;tr|Q9LYV0|Q9LYV0_ARATH Uncharacterized protein T31B5_80	tr|A0A178UMR8|A0A178UMR8_ARATH	31	31	S	SGDSGTTNAAAVAPSSPARHHHARSSSVTNM	117.68	117.68	QWSGDSGTTNAAAVAPS(0.282)S(0.718)PAR	QWS(-110)GDS(-95)GT(-87)T(-68)NAAAVAPS(-4.1)S(4.1)PAR	18	2	0.53657	737110	589200	557840	436930	Quantified	GO:0000911(BP:cytokinesis by cell plate formation)			Nuclear
A0A178UMT2	IDD1	AXX17_At5g66730		52.626	500	tr|A0A178UMT2|A0A178UMT2_ARATH;sp|Q9LVQ7|IDD1_ARATH	51;51	tr|A0A178UMT2|A0A178UMT2_ARATH IDD1 OS=Arabidopsis thaliana OX=3702 GN=AXX17_At5g66730 PE=4 SV=1;sp|Q9LVQ7|IDD1_ARATH Zinc finger protein ENHYDROUS OS=Arabidopsis thaliana OX=3702 GN=ENY PE=1 SV=1	tr|A0A178UMT2|A0A178UMT2_ARATH	51	51	S	NLPGMPDPDAEVIALSPKTLMATNRFVCEIC	42.941	42.941	NLPGMPDPDAEVIALS(1)PK	NLPGMPDPDAEVIALS(43)PK	16	2	0.0057676			126280		Quantified	GO:0003676(MF:nucleic acid binding)			Nuclear
A0A178UMW2	EICBP.B	At5g09410		89.808	796	tr|A0A178UMW2|A0A178UMW2_ARATH;tr|A0A1P8BFI4|A0A1P8BFI4_ARATH;tr|A0A178UKF0|A0A178UKF0_ARATH;sp|Q9FY74|CMTA1_ARATH;tr|F4KCL4|F4KCL4_ARATH;tr|A0A654FZM2|A0A654FZM2_ARATH;tr|A0A5S9Y2P2|A0A5S9Y2P2_ARATH	150;240;344;361;420;420;420	tr|A0A178UMW2|A0A178UMW2_ARATH EICBP.B OS=Arabidopsis thaliana OX=3702 GN=At5g09410 PE=4 SV=1;tr|A0A1P8BFI4|A0A1P8BFI4_ARATH Ethylene induced calmodulin binding protein OS=Arabidopsis thaliana OX=3702 GN=EICBP.B PE=1 SV=1;tr|A0A178UKF0|A0A178UKF0_ARATH EIC	tr|A0A178UMW2|A0A178UMW2_ARATH	150	150	S	MKILRRSEDSLKKVDSFSKWAIKELGEMEDL	94.66	87.942	KVDS(1)FSK	KVDS(38)FS(-38)K	4	2	2.2764	478470	436720		368290	Quantified	GO:0045944(BP:positive regulation of transcription by RNA polymerase II);GO:0050826(BP:response to freezing);GO:0005634(CC:nucleus);GO:0005516(MF:calmodulin binding);GO:0001077(MF:proximal promoter DNA-binding transcription activator activity, RNA polymerase II-specific);GO:0043565(MF:sequence-specific DNA binding)			Cytoplasmic;Nuclear	PF01833(IPT/TIG domain);PF00612(IQ calmodulin-binding motif);PF12796(Ankyrin repeats (3 copies))
A0A178UMW9	CYTB5-B	AXX17_At5g47490		15.097	140	tr|A0A178UMW9|A0A178UMW9_ARATH;sp|Q9ZWT2|CYB5D_ARATH	11;11	tr|A0A178UMW9|A0A178UMW9_ARATH CYTB5-B OS=Arabidopsis thaliana OX=3702 GN=AXX17_At5g47490 PE=3 SV=1;sp|Q9ZWT2|CYB5D_ARATH Cytochrome B5 isoform D OS=Arabidopsis thaliana OX=3702 GN=CYTB5-D PE=1 SV=1	tr|A0A178UMW9|A0A178UMW9_ARATH	11	11	S	_____MGGDGKVFTLSEVSQHSSAKDCWIVI	16.687	16.687	VFT(0.185)LS(0.613)EVS(0.118)QHS(0.042)S(0.042)AK	VFT(-5.2)LS(5.2)EVS(-7.2)QHS(-12)S(-12)AK	5	3	2.954			9170.7		Quantified	GO:0016021(CC:integral component of membrane);GO:0020037(MF:heme binding);GO:0046872(MF:metal ion binding)			Extracellular;Cytoplasmic	PF00173(Cytochrome b5-like Heme/Steroid binding domain)
A0A178UMY6	Uncharacterized protein	At5g05100		36.549	324	tr|A0A178UMY6|A0A178UMY6_ARATH;tr|Q93YN3|Q93YN3_ARATH;tr|Q9FF64|Q9FF64_ARATH	169;169;169	tr|A0A178UMY6|A0A178UMY6_ARATH Uncharacterized protein OS=Arabidopsis thaliana OX=3702 GN=At5g05100 PE=4 SV=1;tr|Q93YN3|Q93YN3_ARATH Single-stranded nucleic acid binding R3H protein OS=Arabidopsis thaliana OX=3702 GN=MUG13.4 PE=1 SV=1;tr|Q9FF64|Q9FF64_ARAT	tr|A0A178UMY6|A0A178UMY6_ARATH	169	169	S	EYDKARARIFNSPSSSDSEDSSTRAPPPPYP	42.446	42.446	IFNS(0.002)PS(0.093)S(0.093)S(0.541)DS(0.222)EDS(0.039)S(0.005)T(0.005)R	IFNS(-25)PS(-7.7)S(-7.7)S(3.9)DS(-3.9)EDS(-11)S(-20)T(-20)R	8	2	0.17252		123380			Quantified	GO:0009651(BP:response to salt stress);GO:0003676(MF:nucleic acid binding)			Nuclear	PF12752(SUZ domain);PF01424(R3H domain)
A0A178UMY6	Uncharacterized protein	At5g05100		36.549	324	tr|A0A178UMY6|A0A178UMY6_ARATH;tr|Q93YN3|Q93YN3_ARATH;tr|Q9FF64|Q9FF64_ARATH	165;165;165	tr|A0A178UMY6|A0A178UMY6_ARATH Uncharacterized protein OS=Arabidopsis thaliana OX=3702 GN=At5g05100 PE=4 SV=1;tr|Q93YN3|Q93YN3_ARATH Single-stranded nucleic acid binding R3H protein OS=Arabidopsis thaliana OX=3702 GN=MUG13.4 PE=1 SV=1;tr|Q9FF64|Q9FF64_ARAT	tr|A0A178UMY6|A0A178UMY6_ARATH	165	165	S	ERKEEYDKARARIFNSPSSSDSEDSSTRAPP	32.759	32.61	IFNS(0.83)PS(0.038)S(0.079)S(0.038)DS(0.01)EDS(0.003)S(0.002)T(0.001)R	IFNS(10)PS(-13)S(-10)S(-13)DS(-19)EDS(-25)S(-27)T(-29)R	4	2	-0.41076			251410	159800	Quantified	GO:0009651(BP:response to salt stress);GO:0003676(MF:nucleic acid binding)			Nuclear	PF12752(SUZ domain);PF01424(R3H domain)
A0A178UMY6	Uncharacterized protein	At5g05100		36.549	324	tr|A0A178UMY6|A0A178UMY6_ARATH;tr|Q93YN3|Q93YN3_ARATH;tr|Q9FF64|Q9FF64_ARATH	167;167;167	tr|A0A178UMY6|A0A178UMY6_ARATH Uncharacterized protein OS=Arabidopsis thaliana OX=3702 GN=At5g05100 PE=4 SV=1;tr|Q93YN3|Q93YN3_ARATH Single-stranded nucleic acid binding R3H protein OS=Arabidopsis thaliana OX=3702 GN=MUG13.4 PE=1 SV=1;tr|Q9FF64|Q9FF64_ARAT	tr|A0A178UMY6|A0A178UMY6_ARATH	167	167	S	KEEYDKARARIFNSPSSSDSEDSSTRAPPPP	22.395	22.395	IFNS(0.579)PS(0.363)S(0.363)S(0.363)DS(0.204)EDS(0.044)S(0.042)T(0.042)R	IFNS(3.2)PS(0)S(0)S(0)DS(-3.2)EDS(-12)S(-12)T(-12)R	6	2	-0.4303					Identified	GO:0009651(BP:response to salt stress);GO:0003676(MF:nucleic acid binding)			Nuclear	PF12752(SUZ domain);PF01424(R3H domain)
A0A178UMY6	Uncharacterized protein	At5g05100		36.549	324	tr|A0A178UMY6|A0A178UMY6_ARATH;tr|Q93YN3|Q93YN3_ARATH;tr|Q9FF64|Q9FF64_ARATH	171;171;171	tr|A0A178UMY6|A0A178UMY6_ARATH Uncharacterized protein OS=Arabidopsis thaliana OX=3702 GN=At5g05100 PE=4 SV=1;tr|Q93YN3|Q93YN3_ARATH Single-stranded nucleic acid binding R3H protein OS=Arabidopsis thaliana OX=3702 GN=MUG13.4 PE=1 SV=1;tr|Q9FF64|Q9FF64_ARAT	tr|A0A178UMY6|A0A178UMY6_ARATH	171	171	S	DKARARIFNSPSSSDSEDSSTRAPPPPYPRL	15.309	15.309	IFNS(0.038)PS(0.142)S(0.142)S(0.142)DS(0.248)EDS(0.142)S(0.066)T(0.082)R	IFNS(-8.1)PS(-2.4)S(-2.4)S(-2.4)DS(2.4)EDS(-2.4)S(-5.7)T(-4.8)R	10	2	-0.60636					Identified	GO:0009651(BP:response to salt stress);GO:0003676(MF:nucleic acid binding)			Nuclear	PF12752(SUZ domain);PF01424(R3H domain)
A0A178UMY6	Uncharacterized protein	At5g05100		36.549	324	tr|A0A178UMY6|A0A178UMY6_ARATH;tr|Q93YN3|Q93YN3_ARATH;tr|Q9FF64|Q9FF64_ARATH	168;168;168	tr|A0A178UMY6|A0A178UMY6_ARATH Uncharacterized protein OS=Arabidopsis thaliana OX=3702 GN=At5g05100 PE=4 SV=1;tr|Q93YN3|Q93YN3_ARATH Single-stranded nucleic acid binding R3H protein OS=Arabidopsis thaliana OX=3702 GN=MUG13.4 PE=1 SV=1;tr|Q9FF64|Q9FF64_ARAT	tr|A0A178UMY6|A0A178UMY6_ARATH	168	168	S	EEYDKARARIFNSPSSSDSEDSSTRAPPPPY	22.395	22.395	IFNS(0.579)PS(0.363)S(0.363)S(0.363)DS(0.204)EDS(0.044)S(0.042)T(0.042)R	IFNS(3.2)PS(0)S(0)S(0)DS(-3.2)EDS(-12)S(-12)T(-12)R	7	2	-0.4303					Identified	GO:0009651(BP:response to salt stress);GO:0003676(MF:nucleic acid binding)			Nuclear	PF12752(SUZ domain);PF01424(R3H domain)
A0A178UMZ0	Uncharacterized protein	AXX17_At5g11280		33.2	313	tr|A0A178UMZ0|A0A178UMZ0_ARATH;tr|Q9LYD7|Q9LYD7_ARATH;tr|A0A654G098|A0A654G098_ARATH	33;34;34	tr|A0A178UMZ0|A0A178UMZ0_ARATH Uncharacterized protein OS=Arabidopsis thaliana OX=3702 GN=AXX17_At5g11280 PE=4 SV=1;tr|Q9LYD7|Q9LYD7_ARATH ARM repeat superfamily protein OS=Arabidopsis thaliana OX=3702 GN=At5g11550 PE=1 SV=1;tr|A0A654G098|A0A654G098_ARATH	tr|A0A178UMZ0|A0A178UMZ0_ARATH	33	33	T	SCGFFRRCTQSVLSPTSPHQQQPRRKPTTTS	39.702	32.759	CT(0.001)QS(0.003)VLS(0.819)PT(0.588)S(0.588)PHQQQPR	CT(-31)QS(-26)VLS(3.6)PT(0)S(0)PHQQQPR	9	3	4.7814		36510		64616	Quantified	GO:0005737(CC:cytoplasm)			Nuclear
A0A178UMZ0	Uncharacterized protein	AXX17_At5g11280		33.2	313	tr|A0A178UMZ0|A0A178UMZ0_ARATH;tr|Q9LYD7|Q9LYD7_ARATH;tr|A0A654G098|A0A654G098_ARATH	34;35;35	tr|A0A178UMZ0|A0A178UMZ0_ARATH Uncharacterized protein OS=Arabidopsis thaliana OX=3702 GN=AXX17_At5g11280 PE=4 SV=1;tr|Q9LYD7|Q9LYD7_ARATH ARM repeat superfamily protein OS=Arabidopsis thaliana OX=3702 GN=At5g11550 PE=1 SV=1;tr|A0A654G098|A0A654G098_ARATH	tr|A0A178UMZ0|A0A178UMZ0_ARATH	34	34	S	CGFFRRCTQSVLSPTSPHQQQPRRKPTTTSS	51.128	51.128	CTQS(0.001)VLS(0.109)PT(0.272)S(0.617)PHQQQPR	CT(-41)QS(-27)VLS(-7.5)PT(-3.6)S(3.6)PHQQQPR	10	3	5.5336		59796		64616	Quantified	GO:0005737(CC:cytoplasm)			Nuclear
A0A178UMZ0	Uncharacterized protein	AXX17_At5g11280		33.2	313	tr|A0A178UMZ0|A0A178UMZ0_ARATH;tr|Q9LYD7|Q9LYD7_ARATH;tr|A0A654G098|A0A654G098_ARATH	31;32;32	tr|A0A178UMZ0|A0A178UMZ0_ARATH Uncharacterized protein OS=Arabidopsis thaliana OX=3702 GN=AXX17_At5g11280 PE=4 SV=1;tr|Q9LYD7|Q9LYD7_ARATH ARM repeat superfamily protein OS=Arabidopsis thaliana OX=3702 GN=At5g11550 PE=1 SV=1;tr|A0A654G098|A0A654G098_ARATH	tr|A0A178UMZ0|A0A178UMZ0_ARATH	31	31	S	LFSCGFFRRCTQSVLSPTSPHQQQPRRKPTT	36.46	32.759	CT(0.001)QS(0.003)VLS(0.819)PT(0.588)S(0.588)PHQQQPR	CT(-31)QS(-26)VLS(3.6)PT(0)S(0)PHQQQPR	7	3	4.7814		36510		64616	Quantified	GO:0005737(CC:cytoplasm)			Nuclear
A0A178UMZ4	Uncharacterized protein	AXX17_At5g33430		94.919	834	tr|A0A178UMZ4|A0A178UMZ4_ARATH;tr|A0A178UPL5|A0A178UPL5_ARATH;tr|A0A178WBW7|A0A178WBW7_ARATH	641;658;616	tr|A0A178UMZ4|A0A178UMZ4_ARATH Uncharacterized protein OS=Arabidopsis thaliana OX=3702 GN=AXX17_At5g33430 PE=4 SV=1;tr|A0A178UPL5|A0A178UPL5_ARATH Uncharacterized protein OS=Arabidopsis thaliana OX=3702 GN=AXX17_At5g33430 PE=4 SV=1;tr|A0A178WBW7|A0A178WBW7	tr|A0A178UMZ4|A0A178UMZ4_ARATH	641	641	S	CRVSLSRWKSKHITNSQKKIQELKSKLHKAY	60.589	60.589	HIT(0.045)NS(0.955)QK	HIT(-13)NS(13)QK	5	2	-9.1238			2445700		Quantified				Nuclear	PF14111(Domain of unknown function (DUF4283));PF03372(Endonuclease/Exonuclease/phosphatase family)
A0A178UN54	TBL16	AXX17_At5g20660		62.316	551	tr|A0A178UN54|A0A178UN54_ARATH;sp|F4K5L5|TBL16_ARATH	8;8	tr|A0A178UN54|A0A178UN54_ARATH TBL16 OS=Arabidopsis thaliana OX=3702 GN=AXX17_At5g20660 PE=3 SV=1;sp|F4K5L5|TBL16_ARATH Protein trichome birefringence-like 16 OS=Arabidopsis thaliana OX=3702 GN=TBL16 PE=2 SV=1	tr|A0A178UN54|A0A178UN54_ARATH	8	8	T	________MNETFSATPRSMTIHRYRMKRGA	83.214	59.731	MNETFS(0.001)AT(0.999)PR	MNET(-44)FS(-29)AT(29)PR	8	2	-1.6203	122320		92626	73010	Quantified	GO:0016021(CC:integral component of membrane)			Cytoplasmic;Nuclear	PF13839(GDSL/SGNH-like Acyl-Esterase family found in Pmr5 and Cas1p);PF14416(PMR5 N terminal Domain)
A0A178UN78	EAF domain-containing protein	AXX17_At5g35220		31.425	283	tr|A0A178UN78|A0A178UN78_ARATH;tr|A0A654G624|A0A654G624_ARATH;tr|A0A5S9Y8W5|A0A5S9Y8W5_ARATH	18;18;18	tr|A0A178UN78|A0A178UN78_ARATH EAF domain-containing protein OS=Arabidopsis thaliana OX=3702 GN=AXX17_At5g35220 PE=3 SV=1;tr|A0A654G624|A0A654G624_ARATH EAF domain-containing protein OS=Arabidopsis thaliana OX=3702 GN=AN1_LOCUS23947 PE=3 SV=1;tr|A0A5S9Y8W5	tr|A0A178UN78|A0A178UN78_ARATH	18	18	Y	NHNEEPNIAPEPNRWYNITLGPSLLNNNHSY	0.79888	0.79888	WY(0.511)NIT(0.51)LGPS(0.49)LLNNNHS(0.498)Y(0.495)S(0.496)PK	WY(0.49)NIT(0.49)LGPS(-0.48)LLNNNHS(0.00028)Y(-0.00028)S(-0.086)PK	2	3	-7.5501			150530		Quantified	GO:0006355(BP:regulation of transcription, DNA-templated);GO:0032783(CC:ELL-EAF complex)			Nuclear	PF09816(RNA polymerase II transcription elongation factor)
A0A178UN78	EAF domain-containing protein	AXX17_At5g35220		31.425	283	tr|A0A178UN78|A0A178UN78_ARATH;tr|A0A654G624|A0A654G624_ARATH;tr|A0A5S9Y8W5|A0A5S9Y8W5_ARATH	32;32;32	tr|A0A178UN78|A0A178UN78_ARATH EAF domain-containing protein OS=Arabidopsis thaliana OX=3702 GN=AXX17_At5g35220 PE=3 SV=1;tr|A0A654G624|A0A654G624_ARATH EAF domain-containing protein OS=Arabidopsis thaliana OX=3702 GN=AN1_LOCUS23947 PE=3 SV=1;tr|A0A5S9Y8W5	tr|A0A178UN78|A0A178UN78_ARATH	32	32	S	WYNITLGPSLLNNNHSYSPKFCTLRYEFKPA	0.79888	0.79888	WY(0.511)NIT(0.51)LGPS(0.49)LLNNNHS(0.498)Y(0.495)S(0.496)PK	WY(0.49)NIT(0.49)LGPS(-0.48)LLNNNHS(0.00028)Y(-0.00028)S(-0.086)PK	16	3	-7.5501					Identified	GO:0006355(BP:regulation of transcription, DNA-templated);GO:0032783(CC:ELL-EAF complex)			Nuclear	PF09816(RNA polymerase II transcription elongation factor)
A0A178UN78	EAF domain-containing protein	AXX17_At5g35220		31.425	283	tr|A0A178UN78|A0A178UN78_ARATH;tr|A0A654G624|A0A654G624_ARATH;tr|A0A5S9Y8W5|A0A5S9Y8W5_ARATH	21;21;21	tr|A0A178UN78|A0A178UN78_ARATH EAF domain-containing protein OS=Arabidopsis thaliana OX=3702 GN=AXX17_At5g35220 PE=3 SV=1;tr|A0A654G624|A0A654G624_ARATH EAF domain-containing protein OS=Arabidopsis thaliana OX=3702 GN=AN1_LOCUS23947 PE=3 SV=1;tr|A0A5S9Y8W5	tr|A0A178UN78|A0A178UN78_ARATH	21	21	T	EEPNIAPEPNRWYNITLGPSLLNNNHSYSPK	0.79888	0.79888	WY(0.511)NIT(0.51)LGPS(0.49)LLNNNHS(0.498)Y(0.495)S(0.496)PK	WY(0.49)NIT(0.49)LGPS(-0.48)LLNNNHS(0.00028)Y(-0.00028)S(-0.086)PK	5	3	-7.5501			150530		Quantified	GO:0006355(BP:regulation of transcription, DNA-templated);GO:0032783(CC:ELL-EAF complex)			Nuclear	PF09816(RNA polymerase II transcription elongation factor)
A0A178UNB4	Uncharacterized protein	AXX17_At5g02130		15.735	142	tr|A0A178UNB4|A0A178UNB4_ARATH;sp|P49201|RS232_ARATH	43;43	tr|A0A178UNB4|A0A178UNB4_ARATH Uncharacterized protein OS=Arabidopsis thaliana OX=3702 GN=AXX17_At5g02130 PE=3 SV=1;sp|P49201|RS232_ARATH 40S ribosomal protein S23-2 OS=Arabidopsis thaliana OX=3702 GN=RPS23B PE=2 SV=2	tr|A0A178UNB4|A0A178UNB4_ARATH	43	43	S	KKSHLGNEWKKPFAGSSHAKGIVLEKIGIEA	25.613	25.613	PFAGS(0.651)S(0.349)HAK	PFAGS(2.7)S(-2.7)HAK	5	2	3.7384			63349		Quantified	GO:0006412(BP:translation);GO:0015935(CC:small ribosomal subunit);GO:0003735(MF:structural constituent of ribosome)	ath:AT5G02960()	ath03010(Ribosome )	Mitochondrial;Nuclear	PF00164(Ribosomal protein S12/S23)
A0A178UNB9	TPR7	AXX17_At5g21330		60.757	554	tr|A0A178UNB9|A0A178UNB9_ARATH;sp|B7ZWR6|OEP61_ARATH	419;419	tr|A0A178UNB9|A0A178UNB9_ARATH TPR7 OS=Arabidopsis thaliana OX=3702 GN=AXX17_At5g21330 PE=4 SV=1;sp|B7ZWR6|OEP61_ARATH Outer envelope protein 61 OS=Arabidopsis thaliana OX=3702 GN=OEP61 PE=1 SV=1	tr|A0A178UNB9|A0A178UNB9_ARATH	419	419	S	AEASEPRESLGASGSSSGNSFVAPRSGFEPS	20.611	20.611	ES(0.011)LGAS(0.029)GS(0.062)S(0.299)S(0.299)GNS(0.299)FVAPR	ES(-14)LGAS(-10)GS(-6.8)S(0)S(0)GNS(0)FVAPR	9	2	0.81426					Identified	GO:0016021(CC:integral component of membrane)			Nuclear	PF00515(Tetratricopeptide repeat)
A0A178UNB9	TPR7	AXX17_At5g21330		60.757	554	tr|A0A178UNB9|A0A178UNB9_ARATH;sp|B7ZWR6|OEP61_ARATH	423;423	tr|A0A178UNB9|A0A178UNB9_ARATH TPR7 OS=Arabidopsis thaliana OX=3702 GN=AXX17_At5g21330 PE=4 SV=1;sp|B7ZWR6|OEP61_ARATH Outer envelope protein 61 OS=Arabidopsis thaliana OX=3702 GN=OEP61 PE=1 SV=1	tr|A0A178UNB9|A0A178UNB9_ARATH	423	423	S	EPRESLGASGSSSGNSFVAPRSGFEPSIPSA	20.611	20.611	ES(0.011)LGAS(0.029)GS(0.062)S(0.299)S(0.299)GNS(0.299)FVAPR	ES(-14)LGAS(-10)GS(-6.8)S(0)S(0)GNS(0)FVAPR	13	2	0.81426					Identified	GO:0016021(CC:integral component of membrane)			Nuclear	PF00515(Tetratricopeptide repeat)
A0A178UNB9	TPR7	AXX17_At5g21330		60.757	554	tr|A0A178UNB9|A0A178UNB9_ARATH;sp|B7ZWR6|OEP61_ARATH	420;420	tr|A0A178UNB9|A0A178UNB9_ARATH TPR7 OS=Arabidopsis thaliana OX=3702 GN=AXX17_At5g21330 PE=4 SV=1;sp|B7ZWR6|OEP61_ARATH Outer envelope protein 61 OS=Arabidopsis thaliana OX=3702 GN=OEP61 PE=1 SV=1	tr|A0A178UNB9|A0A178UNB9_ARATH	420	420	S	EASEPRESLGASGSSSGNSFVAPRSGFEPSI	20.611	20.611	ES(0.011)LGAS(0.029)GS(0.062)S(0.299)S(0.299)GNS(0.299)FVAPR	ES(-14)LGAS(-10)GS(-6.8)S(0)S(0)GNS(0)FVAPR	10	2	0.81426					Identified	GO:0016021(CC:integral component of membrane)			Nuclear	PF00515(Tetratricopeptide repeat)
A0A178UNT9	Protein kinase domain-containing protein	At5g58950		58.856	525	tr|A0A178UNT9|A0A178UNT9_ARATH;tr|Q9FIL6|Q9FIL6_ARATH;tr|Q8W0Z2|Q8W0Z2_ARATH	19;19;19	tr|A0A178UNT9|A0A178UNT9_ARATH Protein kinase domain-containing protein OS=Arabidopsis thaliana OX=3702 GN=At5g58950 PE=1 SV=1;tr|Q9FIL6|Q9FIL6_ARATH At5g58950 OS=Arabidopsis thaliana OX=3702 GN=At5g58950 PE=1 SV=1;tr|Q8W0Z2|Q8W0Z2_ARATH AT5g58950/k19m22_1	tr|A0A178UNT9|A0A178UNT9_ARATH	19	19	S	EATSWIRRAKFSQTVSYRLNSSKLASLPFMI	64.906	64.906	FSQT(0.004)VS(0.996)YR	FS(-56)QT(-25)VS(25)Y(-40)R	6	2	-1.1795				23881	Quantified	GO:0005829(CC:cytosol);GO:0005886(CC:plasma membrane);GO:0005524(MF:ATP binding);GO:0004672(MF:protein kinase activity);GO:0004674(MF:protein serine/threonine kinase activity);GO:0004712(MF:protein serine/threonine/tyrosine kinase activity);GO:0004713(MF:protein tyrosine kinase activity)			Chloroplast	PF07714(Protein tyrosine kinase)
A0A178UNT9	Protein kinase domain-containing protein	At5g58950		58.856	525	tr|A0A178UNT9|A0A178UNT9_ARATH;tr|Q9FIL6|Q9FIL6_ARATH	101;101	tr|A0A178UNT9|A0A178UNT9_ARATH Protein kinase domain-containing protein OS=Arabidopsis thaliana OX=3702 GN=At5g58950 PE=1 SV=1;tr|Q9FIL6|Q9FIL6_ARATH At5g58950 OS=Arabidopsis thaliana OX=3702 GN=At5g58950 PE=1 SV=1	tr|A0A178UNT9|A0A178UNT9_ARATH	101	101	S	SEIQTNPVTHKQRSVSPSPQMAVPDVFKEAR	153.56	153.56	S(0.005)VS(0.995)PSPQMAVPDVFK	S(-23)VS(23)PS(-47)PQMAVPDVFK	3	2	-0.33349	1404600	1186300	1997100	695290	Quantified	GO:0005829(CC:cytosol);GO:0005886(CC:plasma membrane);GO:0005524(MF:ATP binding);GO:0004672(MF:protein kinase activity);GO:0004674(MF:protein serine/threonine kinase activity);GO:0004712(MF:protein serine/threonine/tyrosine kinase activity);GO:0004713(MF:protein tyrosine kinase activity)			Chloroplast	PF07714(Protein tyrosine kinase)
A0A178UNT9	Protein kinase domain-containing protein	At5g58950		58.856	525	tr|A0A178UNT9|A0A178UNT9_ARATH;tr|Q9FIL6|Q9FIL6_ARATH;tr|Q8W0Z2|Q8W0Z2_ARATH	155;155;155	tr|A0A178UNT9|A0A178UNT9_ARATH Protein kinase domain-containing protein OS=Arabidopsis thaliana OX=3702 GN=At5g58950 PE=1 SV=1;tr|Q9FIL6|Q9FIL6_ARATH At5g58950 OS=Arabidopsis thaliana OX=3702 GN=At5g58950 PE=1 SV=1;tr|Q8W0Z2|Q8W0Z2_ARATH AT5g58950/k19m22_1	tr|A0A178UNT9|A0A178UNT9_ARATH	155	155	S	LSHKNSFDKRSFNLRSPSGPIRDLGTLRIQE	29.98	29.98	S(0.023)FNLRS(0.809)PS(0.168)GPIR	S(-16)FNLRS(6.8)PS(-6.8)GPIR	6	3	3.6537		66226	89921		Quantified	GO:0005829(CC:cytosol);GO:0005886(CC:plasma membrane);GO:0005524(MF:ATP binding);GO:0004672(MF:protein kinase activity);GO:0004674(MF:protein serine/threonine kinase activity);GO:0004712(MF:protein serine/threonine/tyrosine kinase activity);GO:0004713(MF:protein tyrosine kinase activity)			Chloroplast	PF07714(Protein tyrosine kinase)
A0A178UNT9	Protein kinase domain-containing protein	At5g58950		58.856	525	tr|A0A178UNT9|A0A178UNT9_ARATH;tr|Q9FIL6|Q9FIL6_ARATH;tr|Q8W0Z2|Q8W0Z2_ARATH	145;145;145	tr|A0A178UNT9|A0A178UNT9_ARATH Protein kinase domain-containing protein OS=Arabidopsis thaliana OX=3702 GN=At5g58950 PE=1 SV=1;tr|Q9FIL6|Q9FIL6_ARATH At5g58950 OS=Arabidopsis thaliana OX=3702 GN=At5g58950 PE=1 SV=1;tr|Q8W0Z2|Q8W0Z2_ARATH AT5g58950/k19m22_1	tr|A0A178UNT9|A0A178UNT9_ARATH	145	145	S	VESEKGMKPKLSHKNSFDKRSFNLRSPSGPI	62.705	62.705	LS(0.001)HKNS(0.999)FDK	LS(-31)HKNS(31)FDK	6	2	-2.5416		113840			Quantified	GO:0005829(CC:cytosol);GO:0005886(CC:plasma membrane);GO:0005524(MF:ATP binding);GO:0004672(MF:protein kinase activity);GO:0004674(MF:protein serine/threonine kinase activity);GO:0004712(MF:protein serine/threonine/tyrosine kinase activity);GO:0004713(MF:protein tyrosine kinase activity)			Chloroplast	PF07714(Protein tyrosine kinase)
A0A178UNV9	WYR	AXX17_At5g54970		188.64	1698	tr|A0A178UNV9|A0A178UNV9_ARATH;tr|A0A654GBT6|A0A654GBT6_ARATH;tr|A0A1P8BE37|A0A1P8BE37_ARATH;tr|A0A1P8BE62|A0A1P8BE62_ARATH;tr|A0A1P8BE82|A0A1P8BE82_ARATH;tr|A0A1P8BE61|A0A1P8BE61_ARATH;tr|A0A1P8BE52|A0A1P8BE52_ARATH;tr|A0A1P8BE57|A0A1P8BE57_ARATH;tr|G3GBK1|G3GBK1_ARATH;tr|A0A1P8BE54|A0A1P8BE54_ARATH;tr|A0A1P8BE53|A0A1P8BE53_ARATH;tr|Q9FM57|Q9FM57_ARATH	202;202;202;202;202;233;233;233;202;202;202;233	tr|A0A178UNV9|A0A178UNV9_ARATH WYR OS=Arabidopsis thaliana OX=3702 GN=AXX17_At5g54970 PE=3 SV=1;tr|A0A654GBT6|A0A654GBT6_ARATH INCENP_ARK-bind domain-containing protein OS=Arabidopsis thaliana OX=3702 GN=AN1_LOCUS25858 PE=3 SV=1;tr|A0A1P8BE37|A0A1P8BE37_AR	tr|A0A178UNV9|A0A178UNV9_ARATH	202	202	S	EHSKNQRVETNLDATSPGCSQGEKVPKCVST	41.87	41.87	VET(0.001)NLDAT(0.124)S(0.68)PGCS(0.196)QGEK	VET(-30)NLDAT(-7.4)S(5.4)PGCS(-5.4)QGEK	9	2	-0.75624				27035	Quantified	GO:0048316(BP:seed development);GO:0009553(BP:embryo sac development);GO:0005737(CC:cytoplasm)			Nuclear	PF03941(Inner centromere protein, ARK binding region)
A0A178UP16	LAX1	AXX17_At5g00260		54.58	488	tr|A0A178UP16|A0A178UP16_ARATH;sp|Q9LFB2|LAX1_ARATH	14;14	tr|A0A178UP16|A0A178UP16_ARATH LAX1 OS=Arabidopsis thaliana OX=3702 GN=AXX17_At5g00260 PE=4 SV=1;sp|Q9LFB2|LAX1_ARATH Auxin transporter-like protein 1 OS=Arabidopsis thaliana OX=3702 GN=LAX1 PE=2 SV=1	tr|A0A178UP16|A0A178UP16_ARATH	14	14	S	__MSGEKQAEESIVVSGEDEVAGRKVEDSAA	87.573	87.573	QAEESIVVS(1)GEDEVAGR	QAEES(-53)IVVS(53)GEDEVAGR	9	2	-0.53755			247650	207860	Quantified	GO:0016021(CC:integral component of membrane)			PlasmaMembrane	PF01490(Transmembrane amino acid transporter protein)
A0A178UP37	Histidinol dehydrogenase, chloroplastic	AXX17_At5g63470	FUNCTION: Catalyzes the sequential NAD-dependent oxidations of L-histidinol to L-histidinaldehyde and then to L-histidine. {ECO:0000256|PIRNR:PIRNR000099}.	50.322	466	tr|A0A178UP37|A0A178UP37_ARATH;sp|Q9C5U8|HIS8_ARATH	42;42	tr|A0A178UP37|A0A178UP37_ARATH Histidinol dehydrogenase, chloroplastic OS=Arabidopsis thaliana OX=3702 GN=AXX17_At5g63470 PE=3 SV=1;sp|Q9C5U8|HIS8_ARATH Histidinol dehydrogenase, chloroplastic OS=Arabidopsis thaliana OX=3702 GN=HISN8 PE=2 SV=1	tr|A0A178UP37|A0A178UP37_ARATH	42	42	S	YVCCSMKSYRLSELSSSQVDSLKSRPRIDFS	54.556	47.334	LSELS(0.258)S(0.673)S(0.064)QVDS(0.004)LK	LS(-37)ELS(-4.2)S(4.2)S(-10)QVDS(-22)LK	6	2	-0.30299	54620				Quantified	GO:0000105(BP:histidine biosynthetic process);GO:0009507(CC:chloroplast);GO:0004399(MF:histidinol dehydrogenase activity);GO:0046872(MF:metal ion binding);GO:0051287(MF:NAD binding)	ath:AT5G63890(HDH)	ath00340(Histidine metabolism )	Chloroplast	PF00815(Histidinol dehydrogenase)
A0A178UP37	Histidinol dehydrogenase, chloroplastic	AXX17_At5g63470	FUNCTION: Catalyzes the sequential NAD-dependent oxidations of L-histidinol to L-histidinaldehyde and then to L-histidine. {ECO:0000256|PIRNR:PIRNR000099}.	50.322	466	tr|A0A178UP37|A0A178UP37_ARATH;sp|Q9C5U8|HIS8_ARATH	12;12	tr|A0A178UP37|A0A178UP37_ARATH Histidinol dehydrogenase, chloroplastic OS=Arabidopsis thaliana OX=3702 GN=AXX17_At5g63470 PE=3 SV=1;sp|Q9C5U8|HIS8_ARATH Histidinol dehydrogenase, chloroplastic OS=Arabidopsis thaliana OX=3702 GN=HISN8 PE=2 SV=1	tr|A0A178UP37|A0A178UP37_ARATH	12	12	S	____MSLNLSRLSLLSSPRISISTHAPRKGY	50.297	36.514	LSLLS(0.5)S(0.5)PR	LS(-31)LLS(0)S(0)PR	5	2	-1.8309					Identified	GO:0000105(BP:histidine biosynthetic process);GO:0009507(CC:chloroplast);GO:0004399(MF:histidinol dehydrogenase activity);GO:0046872(MF:metal ion binding);GO:0051287(MF:NAD binding)	ath:AT5G63890(HDH)	ath00340(Histidine metabolism )	Chloroplast	PF00815(Histidinol dehydrogenase)
A0A178UP37	Histidinol dehydrogenase, chloroplastic	AXX17_At5g63470	FUNCTION: Catalyzes the sequential NAD-dependent oxidations of L-histidinol to L-histidinaldehyde and then to L-histidine. {ECO:0000256|PIRNR:PIRNR000099}.	50.322	466	tr|A0A178UP37|A0A178UP37_ARATH;sp|Q9C5U8|HIS8_ARATH	43;43	tr|A0A178UP37|A0A178UP37_ARATH Histidinol dehydrogenase, chloroplastic OS=Arabidopsis thaliana OX=3702 GN=AXX17_At5g63470 PE=3 SV=1;sp|Q9C5U8|HIS8_ARATH Histidinol dehydrogenase, chloroplastic OS=Arabidopsis thaliana OX=3702 GN=HISN8 PE=2 SV=1	tr|A0A178UP37|A0A178UP37_ARATH	43	43	S	VCCSMKSYRLSELSSSQVDSLKSRPRIDFSS	70.389	70.389	LSELS(0.003)S(0.037)S(0.96)QVDSLK	LS(-40)ELS(-25)S(-14)S(14)QVDS(-37)LK	7	2	1.1833		43797	57961		Quantified	GO:0000105(BP:histidine biosynthetic process);GO:0009507(CC:chloroplast);GO:0004399(MF:histidinol dehydrogenase activity);GO:0046872(MF:metal ion binding);GO:0051287(MF:NAD binding)	ath:AT5G63890(HDH)	ath00340(Histidine metabolism )	Chloroplast	PF00815(Histidinol dehydrogenase)
A0A178UP37	Histidinol dehydrogenase, chloroplastic	AXX17_At5g63470	FUNCTION: Catalyzes the sequential NAD-dependent oxidations of L-histidinol to L-histidinaldehyde and then to L-histidine. {ECO:0000256|PIRNR:PIRNR000099}.	50.322	466	tr|A0A178UP37|A0A178UP37_ARATH;sp|Q9C5U8|HIS8_ARATH	13;13	tr|A0A178UP37|A0A178UP37_ARATH Histidinol dehydrogenase, chloroplastic OS=Arabidopsis thaliana OX=3702 GN=AXX17_At5g63470 PE=3 SV=1;sp|Q9C5U8|HIS8_ARATH Histidinol dehydrogenase, chloroplastic OS=Arabidopsis thaliana OX=3702 GN=HISN8 PE=2 SV=1	tr|A0A178UP37|A0A178UP37_ARATH	13	13	S	___MSLNLSRLSLLSSPRISISTHAPRKGYV	50.297	45.939	LSLLS(0.279)S(0.721)PR	LS(-37)LLS(-4.1)S(4.1)PR	6	2	-1.4709				81163	Quantified	GO:0000105(BP:histidine biosynthetic process);GO:0009507(CC:chloroplast);GO:0004399(MF:histidinol dehydrogenase activity);GO:0046872(MF:metal ion binding);GO:0051287(MF:NAD binding)	ath:AT5G63890(HDH)	ath00340(Histidine metabolism )	Chloroplast	PF00815(Histidinol dehydrogenase)
A0A178UP81	Tubulin beta chain	AXX17_At5g62230	FUNCTION: Tubulin is the major constituent of microtubules. It binds two moles of GTP, one at an exchangeable site on the beta chain and one at a non-exchangeable site on the alpha chain. {ECO:0000256|RuleBase:RU000352, ECO:0000256|SAAS:SAAS00031082}.	50.733	450	tr|A0A178UP81|A0A178UP81_ARATH;sp|Q9ASR0|TBB3_ARATH;sp|Q56YW9|TBB2_ARATH;tr|A0A178ULE0|A0A178ULE0_ARATH	55;55;55;55	tr|A0A178UP81|A0A178UP81_ARATH Tubulin beta chain OS=Arabidopsis thaliana OX=3702 GN=AXX17_At5g62230 PE=3 SV=1;sp|Q9ASR0|TBB3_ARATH Tubulin beta-3 chain OS=Arabidopsis thaliana OX=3702 GN=TUBB3 PE=2 SV=2;sp|Q56YW9|TBB2_ARATH Tubulin beta-2 chain OS=Arabido	tr|A0A178UP81|A0A178UP81_ARATH	55	55	S	SDLQLERINVYYNEASCGRFVPRAVLMDLEP	19.637	19.637	INVY(0.032)Y(0.062)NEAS(0.906)CGR	INVY(-14)Y(-12)NEAS(12)CGR	9	2	-1.3808				54688	Quantified	GO:0007017(BP:microtubule-based process);GO:0005737(CC:cytoplasm);GO:0005874(CC:microtubule);GO:0005525(MF:GTP binding);GO:0003924(MF:GTPase activity);GO:0005200(MF:structural constituent of cytoskeleton)	ath:AT5G62690(TUB2)	ath04145(Phagosome )	Cytoplasmic	PF00091(Tubulin/FtsZ family, GTPase domain);PF03953(Tubulin C-terminal domain)
A0A178UPB6	Formin-like protein	At5g07740		166.56	1532	tr|A0A178UPB6|A0A178UPB6_ARATH;tr|A0A5S9Y2B1|A0A5S9Y2B1_ARATH;tr|A0A1P8BD82|A0A1P8BD82_ARATH;tr|A0A654FZ96|A0A654FZ96_ARATH;sp|Q9FLQ7|FH20_ARATH;tr|A0A1P8BD84|A0A1P8BD84_ARATH	605;605;605;605;605;605	tr|A0A178UPB6|A0A178UPB6_ARATH Formin-like protein OS=Arabidopsis thaliana OX=3702 GN=At5g07740 PE=3 SV=1;tr|A0A5S9Y2B1|A0A5S9Y2B1_ARATH Uncharacterized protein OS=Arabidopsis thaliana OX=3702 GN=C24_LOCUS21492 PE=3 SV=1;tr|A0A1P8BD82|A0A1P8BD82_ARATH Form	tr|A0A178UPB6|A0A178UPB6_ARATH	605	605	S	PASITTSLKDGKRATSPDGVIPKDAKTKYLR	44.598	44.598	AT(0.01)S(0.99)PDGVIPK	AT(-20)S(20)PDGVIPK	3	2	-0.97407		35299		42737	Quantified	GO:0005737(CC:cytoplasm);GO:0004721(MF:phosphoprotein phosphatase activity)			Nuclear	PF02181(Formin Homology 2 Domain);PF10409(C2 domain of PTEN tumour-suppressor protein)
A0A178UPB6	Formin-like protein	At5g07740		166.56	1532	tr|A0A178UPB6|A0A178UPB6_ARATH;tr|A0A5S9Y2B1|A0A5S9Y2B1_ARATH;tr|A0A1P8BD82|A0A1P8BD82_ARATH;tr|A0A654FZ96|A0A654FZ96_ARATH;sp|Q9FLQ7|FH20_ARATH;tr|A0A1P8BD84|A0A1P8BD84_ARATH	588;588;588;588;588;588	tr|A0A178UPB6|A0A178UPB6_ARATH Formin-like protein OS=Arabidopsis thaliana OX=3702 GN=At5g07740 PE=3 SV=1;tr|A0A5S9Y2B1|A0A5S9Y2B1_ARATH Uncharacterized protein OS=Arabidopsis thaliana OX=3702 GN=C24_LOCUS21492 PE=3 SV=1;tr|A0A1P8BD82|A0A1P8BD82_ARATH Form	tr|A0A178UPB6|A0A178UPB6_ARATH	588	588	S	YKDSMHVAYPPTRINSAPASITTSLKDGKRA	67.838	60.324	INS(1)APASITTSLK	INS(46)APAS(-46)IT(-53)T(-55)S(-57)LK	3	2	-1.7503	229650	194070	247530	192160	Quantified	GO:0005737(CC:cytoplasm);GO:0004721(MF:phosphoprotein phosphatase activity)			Nuclear	PF02181(Formin Homology 2 Domain);PF10409(C2 domain of PTEN tumour-suppressor protein)
A0A178UPE2	SNX2a	AXX17_At5g57810		65.527	587	tr|A0A178UPE2|A0A178UPE2_ARATH;sp|Q8L5Z7|SNX2A_ARATH	146;146	tr|A0A178UPE2|A0A178UPE2_ARATH SNX2a OS=Arabidopsis thaliana OX=3702 GN=AXX17_At5g57810 PE=4 SV=1;sp|Q8L5Z7|SNX2A_ARATH Sorting nexin 2A OS=Arabidopsis thaliana OX=3702 GN=SNX2A PE=1 SV=1	tr|A0A178UPE2|A0A178UPE2_ARATH	146	146	S	NSLHSQFSDSLSRSPSSSSSDYIKITVSNPQ	104.49	104.04	S(0.012)PS(0.969)S(0.018)SSSDYIK	S(-19)PS(17)S(-17)S(-41)S(-58)S(-57)DY(-94)IK	3	2	2.2667	500390			498870	Quantified	GO:0035091(MF:phosphatidylinositol binding)			Nuclear	PF09325(Vps5 C terminal like);PF00787(PX domain)
A0A178UPE2	SNX2a	AXX17_At5g57810		65.527	587	tr|A0A178UPE2|A0A178UPE2_ARATH;sp|Q8L5Z7|SNX2A_ARATH	144;144	tr|A0A178UPE2|A0A178UPE2_ARATH SNX2a OS=Arabidopsis thaliana OX=3702 GN=AXX17_At5g57810 PE=4 SV=1;sp|Q8L5Z7|SNX2A_ARATH Sorting nexin 2A OS=Arabidopsis thaliana OX=3702 GN=SNX2A PE=1 SV=1	tr|A0A178UPE2|A0A178UPE2_ARATH	144	144	S	EDNSLHSQFSDSLSRSPSSSSSDYIKITVSN	136.06	128.97	S(0.997)PS(0.003)SSSSDYIK	S(25)PS(-25)S(-51)S(-84)S(-100)S(-100)DY(-130)IK	1	2	0.69383	1176300	1009200	1306000	1218900	Quantified	GO:0035091(MF:phosphatidylinositol binding)			Nuclear	PF09325(Vps5 C terminal like);PF00787(PX domain)
A0A178UPT3	UBP8	At5g22030		50.592	456	tr|A0A178UPT3|A0A178UPT3_ARATH;tr|A0A5S9Y6E4|A0A5S9Y6E4_ARATH;tr|A0A178UPQ0|A0A178UPQ0_ARATH;sp|Q9C585|UBP8_ARATH	263;263;263;263	tr|A0A178UPT3|A0A178UPT3_ARATH UBP8 OS=Arabidopsis thaliana OX=3702 GN=At5g22030 PE=3 SV=1;tr|A0A5S9Y6E4|A0A5S9Y6E4_ARATH UCH domain-containing protein OS=Arabidopsis thaliana OX=3702 GN=C24_LOCUS22818 PE=4 SV=1;tr|A0A178UPQ0|A0A178UPQ0_ARATH Ubiquitin car	tr|A0A178UPT3|A0A178UPT3_ARATH	263	263	S	NGMNGGTVFRFGRSNSLSFLGKAGEAGTLGL	136.94	136.94	SNS(1)LSFLGK	S(-38)NS(38)LS(-55)FLGK	3	2	-0.70327	2488200	2026500	2769000	2253600	Quantified	GO:0016579(BP:protein deubiquitination);GO:0006511(BP:ubiquitin-dependent protein catabolic process);GO:0036459(MF:thiol-dependent ubiquitinyl hydrolase activity)			Nuclear	PF00443(Ubiquitin carboxyl-terminal hydrolase)
A0A178UPT3	UBP8	At5g22030		50.592	456	tr|A0A178UPT3|A0A178UPT3_ARATH;tr|A0A5S9Y6E4|A0A5S9Y6E4_ARATH;tr|A0A178UPQ0|A0A178UPQ0_ARATH;sp|Q9C585|UBP8_ARATH	19;19;19;19	tr|A0A178UPT3|A0A178UPT3_ARATH UBP8 OS=Arabidopsis thaliana OX=3702 GN=At5g22030 PE=3 SV=1;tr|A0A5S9Y6E4|A0A5S9Y6E4_ARATH UCH domain-containing protein OS=Arabidopsis thaliana OX=3702 GN=C24_LOCUS22818 PE=4 SV=1;tr|A0A178UPQ0|A0A178UPQ0_ARATH Ubiquitin car	tr|A0A178UPT3|A0A178UPT3_ARATH	19	19	S	TSPDESPDSTTQRIDSFNGEQRVYFVPLRWW	58.476	58.476	IDS(1)FNGEQR	IDS(58)FNGEQR	3	2	1.7505	111740		93261		Quantified	GO:0016579(BP:protein deubiquitination);GO:0006511(BP:ubiquitin-dependent protein catabolic process);GO:0036459(MF:thiol-dependent ubiquitinyl hydrolase activity)			Nuclear	PF00443(Ubiquitin carboxyl-terminal hydrolase)
A0A178UPY5	Mediator of RNA polymerase II transcription subunit 4	MED4	FUNCTION: Component of the Mediator complex, a coactivator involved in the regulated transcription of nearly all RNA polymerase II-dependent genes. Mediator functions as a bridge to convey information from gene-specific regulatory proteins to the basal RNA polymerase II transcription machinery. Mediator is recruited to promoters by direct interactions with regulatory proteins and serves as a scaf…	46.155	426	tr|A0A178UPY5|A0A178UPY5_ARATH;sp|Q9LZ00|MED4_ARATH	27;27	tr|A0A178UPY5|A0A178UPY5_ARATH Mediator of RNA polymerase II transcription subunit 4 OS=Arabidopsis thaliana OX=3702 GN=MED4 PE=3 SV=1;sp|Q9LZ00|MED4_ARATH Mediator of RNA polymerase II transcription subunit 4 OS=Arabidopsis thaliana OX=3702 GN=MED4 PE=1 S	tr|A0A178UPY5|A0A178UPY5_ARATH	27	27	T	RLGLTGPGSPSVQNPTPTRHGHPTSSSSSQS	121.93	121.93	LGLTGPGS(0.924)PS(0.077)VQNPT(0.995)PT(0.004)R	LGLT(-52)GPGS(11)PS(-11)VQNPT(24)PT(-24)R	15	2	-0.56072	626270	431350	729610	529960	Quantified	GO:0006357(BP:regulation of transcription by RNA polymerase II);GO:0016592(CC:mediator complex);GO:0003712(MF:transcription coregulator activity)			Nuclear	PF10018(Vitamin-D-receptor interacting Mediator subunit 4)
A0A178UPY5	Mediator of RNA polymerase II transcription subunit 4	MED4	FUNCTION: Component of the Mediator complex, a coactivator involved in the regulated transcription of nearly all RNA polymerase II-dependent genes. Mediator functions as a bridge to convey information from gene-specific regulatory proteins to the basal RNA polymerase II transcription machinery. Mediator is recruited to promoters by direct interactions with regulatory proteins and serves as a scaf…	46.155	426	tr|A0A178UPY5|A0A178UPY5_ARATH;sp|Q9LZ00|MED4_ARATH	20;20	tr|A0A178UPY5|A0A178UPY5_ARATH Mediator of RNA polymerase II transcription subunit 4 OS=Arabidopsis thaliana OX=3702 GN=MED4 PE=3 SV=1;sp|Q9LZ00|MED4_ARATH Mediator of RNA polymerase II transcription subunit 4 OS=Arabidopsis thaliana OX=3702 GN=MED4 PE=1 S	tr|A0A178UPY5|A0A178UPY5_ARATH	20	20	S	QIVQSPARLGLTGPGSPSVQNPTPTRHGHPT	165.2	165.2	LGLTGPGS(0.999)PS(0.001)VQNPTPTR	LGLT(-62)GPGS(33)PS(-33)VQNPT(-98)PT(-110)R	8	2	-1.0085	1927400	1475500	1968500	1475100	Quantified	GO:0006357(BP:regulation of transcription by RNA polymerase II);GO:0016592(CC:mediator complex);GO:0003712(MF:transcription coregulator activity)			Nuclear	PF10018(Vitamin-D-receptor interacting Mediator subunit 4)
A0A178UPY5	Mediator of RNA polymerase II transcription subunit 4	MED4	FUNCTION: Component of the Mediator complex, a coactivator involved in the regulated transcription of nearly all RNA polymerase II-dependent genes. Mediator functions as a bridge to convey information from gene-specific regulatory proteins to the basal RNA polymerase II transcription machinery. Mediator is recruited to promoters by direct interactions with regulatory proteins and serves as a scaf…	46.155	426	tr|A0A178UPY5|A0A178UPY5_ARATH;sp|Q9LZ00|MED4_ARATH	9;9	tr|A0A178UPY5|A0A178UPY5_ARATH Mediator of RNA polymerase II transcription subunit 4 OS=Arabidopsis thaliana OX=3702 GN=MED4 PE=3 SV=1;sp|Q9LZ00|MED4_ARATH Mediator of RNA polymerase II transcription subunit 4 OS=Arabidopsis thaliana OX=3702 GN=MED4 PE=1 S	tr|A0A178UPY5|A0A178UPY5_ARATH	9	9	S	_______MLQHQIVQSPARLGLTGPGSPSVQ	127.07	45.654	MLQHQIVQS(1)PAR	MLQHQIVQS(46)PAR	9	2	-1.0559	692120	574680	695710	478150	Quantified	GO:0006357(BP:regulation of transcription by RNA polymerase II);GO:0016592(CC:mediator complex);GO:0003712(MF:transcription coregulator activity)			Nuclear	PF10018(Vitamin-D-receptor interacting Mediator subunit 4)
A0A178UPY8	ROPGEF7	AXX17_At5g01100		61.762	546	tr|A0A178UPY8|A0A178UPY8_ARATH;sp|Q9LZN0|ROGF7_ARATH	4;4	tr|A0A178UPY8|A0A178UPY8_ARATH ROPGEF7 OS=Arabidopsis thaliana OX=3702 GN=AXX17_At5g01100 PE=4 SV=1;sp|Q9LZN0|ROGF7_ARATH Rop guanine nucleotide exchange factor 7 OS=Arabidopsis thaliana OX=3702 GN=ROPGEF7 PE=1 SV=1	tr|A0A178UPY8|A0A178UPY8_ARATH	4	4	S	____________MDGSSENLPEVEEKGRESS	19.006	19.006	DGS(0.945)S(0.055)ENLPEVEEKGR	DGS(12)S(-12)ENLPEVEEKGR	3	2	5.6255	334910	1419300			Quantified	GO:0005089(MF:Rho guanyl-nucleotide exchange factor activity)			Nuclear	PF03759(PRONE (Plant-specific Rop nucleotide exchanger))
A0A178UQ35	BSK8	AXX17_At5g38990		54.624	487	tr|A0A178UQ35|A0A178UQ35_ARATH;tr|A0A654G7F4|A0A654G7F4_ARATH;sp|Q9FHD7|BSK8_ARATH	20;20;20	tr|A0A178UQ35|A0A178UQ35_ARATH BSK8 OS=Arabidopsis thaliana OX=3702 GN=AXX17_At5g38990 PE=3 SV=1;tr|A0A654G7F4|A0A654G7F4_ARATH PK_Tyr_Ser-Thr domain-containing protein OS=Arabidopsis thaliana OX=3702 GN=AN1_LOCUS24303 PE=3 SV=1;sp|Q9FHD7|BSK8_ARATH Serine	tr|A0A178UQ35|A0A178UQ35_ARATH	20	20	S	VSKLSALCCVSESGRSNPDVTGLDEEGRGES	72.075	72.075	S(1)NPDVTGLDEEGR	S(54)NPDVT(-54)GLDEEGR	1	2	0.40789	391600		402420	305210	Quantified	GO:0005524(MF:ATP binding);GO:0004672(MF:protein kinase activity)	ath:AT5G41260(BSK8)	ath04075(Plant hormone signal transduction )	Nuclear	PF07714(Protein tyrosine kinase)
A0A178UQ35	BSK8	AXX17_At5g38990		54.624	487	tr|A0A178UQ35|A0A178UQ35_ARATH;tr|A0A654G7F4|A0A654G7F4_ARATH;sp|Q9FHD7|BSK8_ARATH;sp|Q9M324|BSK6_ARATH;tr|A0A5S9XNN4|A0A5S9XNN4_ARATH;tr|A0A178V3B2|A0A178V3B2_ARATH;sp|Q8W4L3|BSK3_ARATH;tr|A0A178WJ26|A0A178WJ26_ARATH;tr|A0A1P8AT62|A0A1P8AT62_ARATH;tr|A0A384K8P4|A0A384K8P4_ARATH;sp|F4I3M3|BSK7_ARATH;sp|F4HU55|BSK4_ARATH;tr|A0A178WDH9|A0A178WDH9_ARATH;tr|A0A5S9S398|A0A5S9S398_ARATH;tr|A0A654E827|A…	213;213;213;210;212;212;212;213;132;210;213;210;210;210;210;210;210;79;209;209	tr|A0A178UQ35|A0A178UQ35_ARATH BSK8 OS=Arabidopsis thaliana OX=3702 GN=AXX17_At5g38990 PE=3 SV=1;tr|A0A654G7F4|A0A654G7F4_ARATH PK_Tyr_Ser-Thr domain-containing protein OS=Arabidopsis thaliana OX=3702 GN=AN1_LOCUS24303 PE=3 SV=1;sp|Q9FHD7|BSK8_ARATH Serine	tr|A0A178UQ35|A0A178UQ35_ARATH;tr|A8MQ88|A8MQ88_ARATH	213;79	213	S	SCFGLMKNSRDGKSYSTNLAFTPPEYLRTGR	203.52	189.47	SYS(0.985)T(0.014)NLAFTPPEYLR	S(-36)Y(-110)S(18)T(-18)NLAFT(-150)PPEY(-180)LR	3	2	0.53748	950380	960550	6371700	1488100	Quantified	GO:0005524(MF:ATP binding);GO:0004672(MF:protein kinase activity)	ath:AT5G41260(BSK8)	ath04075(Plant hormone signal transduction )	Nuclear	PF07714(Protein tyrosine kinase)
A0A178UQ57	Fumarate hydratase	AXX17_At5g49750		54.083	499	tr|A0A178UQ57|A0A178UQ57_ARATH;sp|Q9FI53|FUM2_ARATH;tr|B9DFR5|B9DFR5_ARATH;tr|A0A1P8BDR1|A0A1P8BDR1_ARATH;tr|A0A178UN34|A0A178UN34_ARATH;tr|A0A654GAT9|A0A654GAT9_ARATH	34;34;34;34;34;34	tr|A0A178UQ57|A0A178UQ57_ARATH Fumarate hydratase OS=Arabidopsis thaliana OX=3702 GN=AXX17_At5g49750 PE=3 SV=1;sp|Q9FI53|FUM2_ARATH Fumarate hydratase 2 OS=Arabidopsis thaliana OX=3702 GN=FUM2 PE=1 SV=1;tr|B9DFR5|B9DFR5_ARATH Fumarate hydratase OS=Arabidop	tr|A0A178UQ57|A0A178UQ57_ARATH	34	34	S	ADVTLKQEDEQQERRSYSTPFREERDTFGPI	84.368	84.368	S(0.996)YS(0.004)TPFR	S(24)Y(-42)S(-24)T(-47)PFR	1	2	0.26445	16355				Quantified	GO:0006106(BP:fumarate metabolic process);GO:0006099(BP:tricarboxylic acid cycle);GO:0045239(CC:tricarboxylic acid cycle enzyme complex);GO:0004333(MF:fumarate hydratase activity)	ath:AT5G50950(FUM2)	ath00620(Pyruvate metabolism );ath00020(Citrate cycle (TCA cycle) )	Cytoplasmic	PF10415(Fumarase C C-terminus);PF00206(Lyase)
A0A178UQD6	GTE2	AXX17_At5g10210		64.102	581	tr|A0A178UQD6|A0A178UQD6_ARATH;sp|Q9LXA7|GTE2_ARATH	480;480	tr|A0A178UQD6|A0A178UQD6_ARATH GTE2 OS=Arabidopsis thaliana OX=3702 GN=AXX17_At5g10210 PE=4 SV=1;sp|Q9LXA7|GTE2_ARATH Transcription factor GTE2 OS=Arabidopsis thaliana OX=3702 GN=GTE2 PE=2 SV=2	tr|A0A178UQD6|A0A178UQD6_ARATH	480	480	T	MASKIKRQGFIQNVSTPPRNMPPVTEMGSAE	110.58	110.58	QGFIQNVS(0.003)T(0.997)PPR	QGFIQNVS(-26)T(26)PPR	9	2	-0.85685		509270	601800	512380	Quantified	GO:0009294(BP:DNA mediated transformation);GO:0005634(CC:nucleus);GO:0003677(MF:DNA binding)			Nuclear	PF17035(Bromodomain extra-terminal - transcription regulation);PF00439(Bromodomain)
A0A178UQD6	GTE2	AXX17_At5g10210		64.102	581	tr|A0A178UQD6|A0A178UQD6_ARATH;sp|Q9LXA7|GTE2_ARATH	120;120	tr|A0A178UQD6|A0A178UQD6_ARATH GTE2 OS=Arabidopsis thaliana OX=3702 GN=AXX17_At5g10210 PE=4 SV=1;sp|Q9LXA7|GTE2_ARATH Transcription factor GTE2 OS=Arabidopsis thaliana OX=3702 GN=GTE2 PE=2 SV=2	tr|A0A178UQD6|A0A178UQD6_ARATH	120	120	S	SGTFVSGSVYTTQARSFAGETNDVGVKKTKT	63.908	63.908	S(1)FAGETNDVGVK	S(55)FAGET(-55)NDVGVK	1	2	-1.4412		68560	87806	66027	Quantified	GO:0009294(BP:DNA mediated transformation);GO:0005634(CC:nucleus);GO:0003677(MF:DNA binding)			Nuclear	PF17035(Bromodomain extra-terminal - transcription regulation);PF00439(Bromodomain)
A0A178UQD6	GTE2	AXX17_At5g10210		64.102	581	tr|A0A178UQD6|A0A178UQD6_ARATH;sp|Q9LXA7|GTE2_ARATH	479;479	tr|A0A178UQD6|A0A178UQD6_ARATH GTE2 OS=Arabidopsis thaliana OX=3702 GN=AXX17_At5g10210 PE=4 SV=1;sp|Q9LXA7|GTE2_ARATH Transcription factor GTE2 OS=Arabidopsis thaliana OX=3702 GN=GTE2 PE=2 SV=2	tr|A0A178UQD6|A0A178UQD6_ARATH	479	479	S	KMASKIKRQGFIQNVSTPPRNMPPVTEMGSA	26.517	26.517	QGFIQNVS(0.591)T(0.409)PPR	QGFIQNVS(1.6)T(-1.6)PPR	8	2	-0.97877	606470				Quantified	GO:0009294(BP:DNA mediated transformation);GO:0005634(CC:nucleus);GO:0003677(MF:DNA binding)			Nuclear	PF17035(Bromodomain extra-terminal - transcription regulation);PF00439(Bromodomain)
A0A178UQE0	ATP-synt_DE_N domain-containing protein	AXX17_At5g45510		21.547	203	tr|A0A178UQE0|A0A178UQE0_ARATH;sp|Q96252|ATP4_ARATH	65;65	tr|A0A178UQE0|A0A178UQE0_ARATH ATP-synt_DE_N domain-containing protein OS=Arabidopsis thaliana OX=3702 GN=AXX17_At5g45510 PE=3 SV=1;sp|Q96252|ATP4_ARATH ATP synthase subunit delta', mitochondrial OS=Arabidopsis thaliana OX=3702 GN=At5g47030 PE=1 SV=1	tr|A0A178UQE0|A0A178UQE0_ARATH	65	65	T	DPPQTPSAFMKPRPSTPSSIPTKLTVNFVLP	65.879	47.57	PS(0.04)T(0.957)PS(0.002)S(0.001)IPTK	PS(-14)T(14)PS(-27)S(-29)IPT(-42)K	3	2	0.86592	137550			148970	Quantified	GO:0015986(BP:ATP synthesis coupled proton transport);GO:0045261(CC:proton-transporting ATP synthase complex, catalytic core F(1));GO:0046933(MF:proton-transporting ATP synthase activity, rotational mechanism)	ath:AT5G47030()	ath00190(Oxidative phosphorylation )	Mitochondrial	PF02823(ATP synthase, Delta/Epsilon chain, beta-sandwich domain)
A0A178UQF1	BBX8	AXX17_At5g46780		41.244	373	tr|A0A178UQF1|A0A178UQF1_ARATH;sp|Q9LUA9|COL10_ARATH	373;373	tr|A0A178UQF1|A0A178UQF1_ARATH BBX8 OS=Arabidopsis thaliana OX=3702 GN=AXX17_At5g46780 PE=3 SV=1;sp|Q9LUA9|COL10_ARATH Zinc finger protein CONSTANS-LIKE 10 OS=Arabidopsis thaliana OX=3702 GN=COL10 PE=1 SV=1	tr|A0A178UQF1|A0A178UQF1_ARATH	373	373	Y	SGEAYDYDPMSPTRSY_______________	18.811	18.811	S(0.018)GEAY(0.025)DY(0.065)DPMS(0.403)PT(0.407)RS(0.421)Y(0.66)	S(-17)GEAY(-14)DY(-10)DPMS(0)PT(0)RS(0)Y(3.7)	16	2	0.36893	17223				Quantified	GO:0005634(CC:nucleus);GO:0008270(MF:zinc ion binding)			Nuclear	PF06203(CCT motif)
A0A178UQF1	BBX8	AXX17_At5g46780		41.244	373	tr|A0A178UQF1|A0A178UQF1_ARATH;sp|Q9LUA9|COL10_ARATH	372;372	tr|A0A178UQF1|A0A178UQF1_ARATH BBX8 OS=Arabidopsis thaliana OX=3702 GN=AXX17_At5g46780 PE=3 SV=1;sp|Q9LUA9|COL10_ARATH Zinc finger protein CONSTANS-LIKE 10 OS=Arabidopsis thaliana OX=3702 GN=COL10 PE=1 SV=1	tr|A0A178UQF1|A0A178UQF1_ARATH	372	372	S	KSGEAYDYDPMSPTRSY______________	65.724	59.731	SGEAYDY(0.001)DPMS(0.875)PT(0.19)RS(0.727)Y(0.207)	S(-47)GEAY(-47)DY(-30)DPMS(8.3)PT(-8.3)RS(5.5)Y(-5.5)	15	2	4.7263	198890		67174		Quantified	GO:0005634(CC:nucleus);GO:0008270(MF:zinc ion binding)			Nuclear	PF06203(CCT motif)
A0A178UQF1	BBX8	AXX17_At5g46780		41.244	373	tr|A0A178UQF1|A0A178UQF1_ARATH;sp|Q9LUA9|COL10_ARATH	368;368	tr|A0A178UQF1|A0A178UQF1_ARATH BBX8 OS=Arabidopsis thaliana OX=3702 GN=AXX17_At5g46780 PE=3 SV=1;sp|Q9LUA9|COL10_ARATH Zinc finger protein CONSTANS-LIKE 10 OS=Arabidopsis thaliana OX=3702 GN=COL10 PE=1 SV=1	tr|A0A178UQF1|A0A178UQF1_ARATH	368	368	S	GRFVKSGEAYDYDPMSPTRSY__________	59.731	59.731	SGEAYDY(0.001)DPMS(0.875)PT(0.19)RS(0.727)Y(0.207)	S(-47)GEAY(-47)DY(-30)DPMS(8.3)PT(-8.3)RS(5.5)Y(-5.5)	11	2	4.7263			67174	24822	Quantified	GO:0005634(CC:nucleus);GO:0008270(MF:zinc ion binding)			Nuclear	PF06203(CCT motif)
A0A178UQJ5	CPK1	AXX17_At5g04290		68.253	610	tr|A0A178UQJ5|A0A178UQJ5_ARATH;sp|Q06850|CDPK1_ARATH	52;52	tr|A0A178UQJ5|A0A178UQJ5_ARATH CPK1 OS=Arabidopsis thaliana OX=3702 GN=AXX17_At5g04290 PE=4 SV=1;sp|Q06850|CDPK1_ARATH Calcium-dependent protein kinase 1 OS=Arabidopsis thaliana OX=3702 GN=CPK1 PE=1 SV=1	tr|A0A178UQJ5|A0A178UQJ5_ARATH	52	52	S	DIASEAVSGELRSRLSDEVQNKPPEQVTMPK	31.767	31.767	S(0.111)RLS(0.887)DEVQNKPPEQVT(0.001)MPK	S(-9)RLS(9)DEVQNKPPEQVT(-28)MPK	4	3	3.8466			636330		Quantified	GO:0005524(MF:ATP binding);GO:0005509(MF:calcium ion binding);GO:0004672(MF:protein kinase activity)			Cytoplasmic	PF13499(EF-hand domain pair);PF00069(Protein kinase domain)
A0A178UQJ5	CPK1	AXX17_At5g04290		68.253	610	tr|A0A178UQJ5|A0A178UQJ5_ARATH;sp|Q06850|CDPK1_ARATH	605;605	tr|A0A178UQJ5|A0A178UQJ5_ARATH CPK1 OS=Arabidopsis thaliana OX=3702 GN=AXX17_At5g04290 PE=4 SV=1;sp|Q06850|CDPK1_ARATH Calcium-dependent protein kinase 1 OS=Arabidopsis thaliana OX=3702 GN=CPK1 PE=1 SV=1	tr|A0A178UQJ5|A0A178UQJ5_ARATH	605	605	S	SITGGPVKMGLEKSFSIALKL__________	67.507	67.507	S(0.003)FS(0.997)IALK	S(-25)FS(25)IALK	3	2	1.487	340740	372010	708140	384990	Quantified	GO:0005524(MF:ATP binding);GO:0005509(MF:calcium ion binding);GO:0004672(MF:protein kinase activity)			Cytoplasmic	PF13499(EF-hand domain pair);PF00069(Protein kinase domain)
A0A178UQJ5	CPK1	AXX17_At5g04290		68.253	610	tr|A0A178UQJ5|A0A178UQJ5_ARATH;sp|Q06850|CDPK1_ARATH;tr|A0A5S9XAY8|A0A5S9XAY8_ARATH;tr|A0A178VDL8|A0A178VDL8_ARATH;sp|Q38870|CDPK2_ARATH	130;130;166;166;166	tr|A0A178UQJ5|A0A178UQJ5_ARATH CPK1 OS=Arabidopsis thaliana OX=3702 GN=AXX17_At5g04290 PE=4 SV=1;sp|Q06850|CDPK1_ARATH Calcium-dependent protein kinase 1 OS=Arabidopsis thaliana OX=3702 GN=CPK1 PE=1 SV=1;tr|A0A5S9XAY8|A0A5S9XAY8_ARATH Uncharacterized prote	tr|A0A178UQJ5|A0A178UQJ5_ARATH	130	130	S	PPAKPKKPKHMKRVSSAGLRTESVLQRKTEN	111.61	111.61	RVS(0.013)S(0.987)AGLR	RVS(-19)S(19)AGLR	4	2	-1.4068	1178000	915390	893440	890030	Quantified	GO:0005524(MF:ATP binding);GO:0005509(MF:calcium ion binding);GO:0004672(MF:protein kinase activity)			Cytoplasmic	PF13499(EF-hand domain pair);PF00069(Protein kinase domain)
A0A178UQM8	Uncharacterized protein	AXX17_At5g03380		168.59	1488	tr|A0A178UQM8|A0A178UQM8_ARATH;sp|A0A1P8BH59|PICBP_ARATH;tr|A0A654FYA8|A0A654FYA8_ARATH;tr|A0A5S9Y180|A0A5S9Y180_ARATH	405;405;412;412	tr|A0A178UQM8|A0A178UQM8_ARATH Uncharacterized protein OS=Arabidopsis thaliana OX=3702 GN=AXX17_At5g03380 PE=4 SV=1;sp|A0A1P8BH59|PICBP_ARATH Calmodulin binding protein PICBP OS=Arabidopsis thaliana OX=3702 GN=PICBP PE=2 SV=1;tr|A0A654FYA8|A0A654FYA8_ARATH	tr|A0A178UQM8|A0A178UQM8_ARATH	405	405	S	SDGTVGDNEEVCREGSSGELREEDGKKTEYV	34.33	34.33	EGS(0.685)S(0.315)GELREEDGKK	EGS(3.4)S(-3.4)GELREEDGKK	3	3	4.8015			39520	32669	Quantified	GO:0005516(MF:calmodulin binding)			Nuclear	PF07839(Plant calmodulin-binding domain)
A0A178UQM8	Uncharacterized protein	AXX17_At5g03380		168.59	1488	tr|A0A178UQM8|A0A178UQM8_ARATH;sp|A0A1P8BH59|PICBP_ARATH;tr|A0A654FYA8|A0A654FYA8_ARATH;tr|A0A5S9Y180|A0A5S9Y180_ARATH	406;406;413;413	tr|A0A178UQM8|A0A178UQM8_ARATH Uncharacterized protein OS=Arabidopsis thaliana OX=3702 GN=AXX17_At5g03380 PE=4 SV=1;sp|A0A1P8BH59|PICBP_ARATH Calmodulin binding protein PICBP OS=Arabidopsis thaliana OX=3702 GN=PICBP PE=2 SV=1;tr|A0A654FYA8|A0A654FYA8_ARATH	tr|A0A178UQM8|A0A178UQM8_ARATH	406	406	S	DGTVGDNEEVCREGSSGELREEDGKKTEYVW	34.338	34.338	EGS(0.27)S(0.73)GELREEDGKK	EGS(-4.3)S(4.3)GELREEDGKK	4	3	6.4533		24712			Quantified	GO:0005516(MF:calmodulin binding)			Nuclear	PF07839(Plant calmodulin-binding domain)
A0A178UQM8	Uncharacterized protein	AXX17_At5g03380		168.59	1488	tr|A0A178UQM8|A0A178UQM8_ARATH;sp|A0A1P8BH59|PICBP_ARATH;tr|A0A654FYA8|A0A654FYA8_ARATH;tr|A0A5S9Y180|A0A5S9Y180_ARATH	1155;1155;1162;1162	tr|A0A178UQM8|A0A178UQM8_ARATH Uncharacterized protein OS=Arabidopsis thaliana OX=3702 GN=AXX17_At5g03380 PE=4 SV=1;sp|A0A1P8BH59|PICBP_ARATH Calmodulin binding protein PICBP OS=Arabidopsis thaliana OX=3702 GN=PICBP PE=2 SV=1;tr|A0A654FYA8|A0A654FYA8_ARATH	tr|A0A178UQM8|A0A178UQM8_ARATH	1155	1155	S	GWNNVKKVILLKRFVSDLGSLTRLSPKTPRV	58.476	58.476	FVS(1)DLGSLTR	FVS(38)DLGS(-38)LT(-42)R	3	2	0.79877	18798		77621		Quantified	GO:0005516(MF:calmodulin binding)			Nuclear	PF07839(Plant calmodulin-binding domain)
A0A178UQM8	Uncharacterized protein	AXX17_At5g03380		168.59	1488	tr|A0A178UQM8|A0A178UQM8_ARATH;sp|A0A1P8BH59|PICBP_ARATH;tr|A0A654FYA8|A0A654FYA8_ARATH;tr|A0A5S9Y180|A0A5S9Y180_ARATH	1002;1002;1009;1009	tr|A0A178UQM8|A0A178UQM8_ARATH Uncharacterized protein OS=Arabidopsis thaliana OX=3702 GN=AXX17_At5g03380 PE=4 SV=1;sp|A0A1P8BH59|PICBP_ARATH Calmodulin binding protein PICBP OS=Arabidopsis thaliana OX=3702 GN=PICBP PE=2 SV=1;tr|A0A654FYA8|A0A654FYA8_ARATH	tr|A0A178UQM8|A0A178UQM8_ARATH	1002	1002	T	QVHQKDLKGEEEVHNTPKESRNLPPIRNFKQ	94.119	94.119	DLKGEEEVHNT(1)PK	DLKGEEEVHNT(94)PK	11	3	1.4378	44310	45713	14548		Quantified	GO:0005516(MF:calmodulin binding)			Nuclear	PF07839(Plant calmodulin-binding domain)
A0A178UQN5	HABP4_PAI-RBP1 domain-containing protein	AXX17_At5g45700		37.999	357	tr|A0A178UQN5|A0A178UQN5_ARATH;sp|Q9LVT8|RGGC_ARATH	355;355	tr|A0A178UQN5|A0A178UQN5_ARATH HABP4_PAI-RBP1 domain-containing protein OS=Arabidopsis thaliana OX=3702 GN=AXX17_At5g45700 PE=1 SV=1;sp|Q9LVT8|RGGC_ARATH RGG repeats nuclear RNA binding protein C OS=Arabidopsis thaliana OX=3702 GN=RGGC PE=1 SV=1	tr|A0A178UQN5|A0A178UQN5_ARATH	355	355	S	KEAAAPAIGDTAQFPSLG_____________	44.853	44.853	EAAAPAIGDT(0.005)AQFPS(0.995)LG	EAAAPAIGDT(-23)AQFPS(23)LG	15	2	-1.016	34878		62447	31155	Quantified	GO:0003723(MF:RNA binding)			Nuclear	PF09598(Stm1);PF04774(Hyaluronan / mRNA binding family)
A0A178UR17	Uncharacterized protein	AXX17_At5g22950		33.375	301	tr|A0A178UR17|A0A178UR17_ARATH;tr|Q8RX89|Q8RX89_ARATH;tr|A0A654G3Y9|A0A654G3Y9_ARATH;tr|A0A5S9Y6J2|A0A5S9Y6J2_ARATH;tr|Q9FGE0|Q9FGE0_ARATH	46;46;46;46;46	tr|A0A178UR17|A0A178UR17_ARATH Uncharacterized protein OS=Arabidopsis thaliana OX=3702 GN=AXX17_At5g22950 PE=4 SV=1;tr|Q8RX89|Q8RX89_ARATH AT5g23390/T32G24_2 OS=Arabidopsis thaliana OX=3702 GN=At5g23390 PE=1 SV=1;tr|A0A654G3Y9|A0A654G3Y9_ARATH Uncharacteri	tr|A0A178UR17|A0A178UR17_ARATH	46	46	S	QRKKSSSGRDGDASPSPIASPKPIPQLSLLA	58.889	58.889	DGDAS(0.019)PS(0.973)PIAS(0.008)PK	DGDAS(-17)PS(17)PIAS(-21)PK	7	2	-0.58063	214180	138190		203910	Quantified	GO:0005634(CC:nucleus);GO:0016021(CC:integral component of membrane)			Nuclear
A0A178UR17	Uncharacterized protein	AXX17_At5g22950		33.375	301	tr|A0A178UR17|A0A178UR17_ARATH;tr|Q8RX89|Q8RX89_ARATH;tr|A0A654G3Y9|A0A654G3Y9_ARATH;tr|A0A5S9Y6J2|A0A5S9Y6J2_ARATH;tr|Q9FGE0|Q9FGE0_ARATH	44;44;44;44;44	tr|A0A178UR17|A0A178UR17_ARATH Uncharacterized protein OS=Arabidopsis thaliana OX=3702 GN=AXX17_At5g22950 PE=4 SV=1;tr|Q8RX89|Q8RX89_ARATH AT5g23390/T32G24_2 OS=Arabidopsis thaliana OX=3702 GN=At5g23390 PE=1 SV=1;tr|A0A654G3Y9|A0A654G3Y9_ARATH Uncharacteri	tr|A0A178UR17|A0A178UR17_ARATH	44	44	S	LFQRKKSSSGRDGDASPSPIASPKPIPQLSL	66.509	66.509	DGDAS(0.996)PS(0.004)PIASPK	DGDAS(24)PS(-24)PIAS(-43)PK	5	2	-0.18544	239690		224570	201280	Quantified	GO:0005634(CC:nucleus);GO:0016021(CC:integral component of membrane)			Nuclear
A0A178URE4	BPM5	AXX17_At5g20980		45.191	410	tr|A0A178URE4|A0A178URE4_ARATH;sp|Q1EBV6|BPM5_ARATH	16;16	tr|A0A178URE4|A0A178URE4_ARATH BPM5 OS=Arabidopsis thaliana OX=3702 GN=AXX17_At5g20980 PE=4 SV=1;sp|Q1EBV6|BPM5_ARATH BTB/POZ and MATH domain-containing protein 5 OS=Arabidopsis thaliana OX=3702 GN=BPM5 PE=1 SV=1	tr|A0A178URE4|A0A178URE4_ARATH	16	16	S	MSESVIQGSNPDRVLSPTSSKSVTQTVNGSH	109.88	99.855	VLS(0.999)PT(0.001)SSK	VLS(32)PT(-32)S(-40)S(-48)K	3	2	-2.568	640670	514990	512390	746660	Quantified	GO:0071472(BP:cellular response to salt stress);GO:0016567(BP:protein ubiquitination);GO:0042631(BP:cellular response to water deprivation);GO:0005634(CC:nucleus);GO:0005829(CC:cytosol);GO:0005515(MF:protein binding)			Cytoplasmic	PF00651(BTB/POZ domain)
A0A178URE4	BPM5	AXX17_At5g20980		45.191	410	tr|A0A178URE4|A0A178URE4_ARATH;sp|Q1EBV6|BPM5_ARATH	394;394	tr|A0A178URE4|A0A178URE4_ARATH BPM5 OS=Arabidopsis thaliana OX=3702 GN=AXX17_At5g20980 PE=4 SV=1;sp|Q1EBV6|BPM5_ARATH BTB/POZ and MATH domain-containing protein 5 OS=Arabidopsis thaliana OX=3702 GN=BPM5 PE=1 SV=1	tr|A0A178URE4|A0A178URE4_ARATH	394	394	S	NSTGGAKSQSVWAQLSDGGGDTTSRHVRQRT	46.206	35.246	S(0.002)QS(0.003)VWAQLS(0.843)DGGGDT(0.078)T(0.037)S(0.037)R	S(-27)QS(-25)VWAQLS(10)DGGGDT(-10)T(-14)S(-14)R	9	2	0.62268	366990			259100	Quantified	GO:0071472(BP:cellular response to salt stress);GO:0016567(BP:protein ubiquitination);GO:0042631(BP:cellular response to water deprivation);GO:0005634(CC:nucleus);GO:0005829(CC:cytosol);GO:0005515(MF:protein binding)			Cytoplasmic	PF00651(BTB/POZ domain)
A0A178URE4	BPM5	AXX17_At5g20980		45.191	410	tr|A0A178URE4|A0A178URE4_ARATH;sp|Q1EBV6|BPM5_ARATH	378;378	tr|A0A178URE4|A0A178URE4_ARATH BPM5 OS=Arabidopsis thaliana OX=3702 GN=AXX17_At5g20980 PE=4 SV=1;sp|Q1EBV6|BPM5_ARATH BTB/POZ and MATH domain-containing protein 5 OS=Arabidopsis thaliana OX=3702 GN=BPM5 PE=1 SV=1	tr|A0A178URE4|A0A178URE4_ARATH	378	378	S	LQSELLKAVAGHEEGSNSTGGAKSQSVWAQL	34.779	34.779	AVAGHEEGS(0.47)NS(0.371)T(0.159)GGAK	AVAGHEEGS(1)NS(-1)T(-4.7)GGAK	9	2	0.37227					Identified	GO:0071472(BP:cellular response to salt stress);GO:0016567(BP:protein ubiquitination);GO:0042631(BP:cellular response to water deprivation);GO:0005634(CC:nucleus);GO:0005829(CC:cytosol);GO:0005515(MF:protein binding)			Cytoplasmic	PF00651(BTB/POZ domain)
A0A178URE4	BPM5	AXX17_At5g20980		45.191	410	tr|A0A178URE4|A0A178URE4_ARATH;sp|Q1EBV6|BPM5_ARATH	380;380	tr|A0A178URE4|A0A178URE4_ARATH BPM5 OS=Arabidopsis thaliana OX=3702 GN=AXX17_At5g20980 PE=4 SV=1;sp|Q1EBV6|BPM5_ARATH BTB/POZ and MATH domain-containing protein 5 OS=Arabidopsis thaliana OX=3702 GN=BPM5 PE=1 SV=1	tr|A0A178URE4|A0A178URE4_ARATH	380	380	S	SELLKAVAGHEEGSNSTGGAKSQSVWAQLSD	86.838	68.127	AVAGHEEGS(0.004)NS(0.957)T(0.039)GGAK	AVAGHEEGS(-24)NS(14)T(-14)GGAK	11	3	9.3681	40854		44604		Quantified	GO:0071472(BP:cellular response to salt stress);GO:0016567(BP:protein ubiquitination);GO:0042631(BP:cellular response to water deprivation);GO:0005634(CC:nucleus);GO:0005829(CC:cytosol);GO:0005515(MF:protein binding)			Cytoplasmic	PF00651(BTB/POZ domain)
A0A178URE4	BPM5	AXX17_At5g20980		45.191	410	tr|A0A178URE4|A0A178URE4_ARATH;sp|Q1EBV6|BPM5_ARATH	400;400	tr|A0A178URE4|A0A178URE4_ARATH BPM5 OS=Arabidopsis thaliana OX=3702 GN=AXX17_At5g20980 PE=4 SV=1;sp|Q1EBV6|BPM5_ARATH BTB/POZ and MATH domain-containing protein 5 OS=Arabidopsis thaliana OX=3702 GN=BPM5 PE=1 SV=1	tr|A0A178URE4|A0A178URE4_ARATH	400	400	T	KSQSVWAQLSDGGGDTTSRHVRQRTT_____	50.641	50.641	SQSVWAQLS(0.125)DGGGDT(0.554)T(0.227)S(0.094)R	S(-38)QS(-35)VWAQLS(-6.5)DGGGDT(3.9)T(-3.9)S(-7.7)R	15	2	0.7597			430320		Quantified	GO:0071472(BP:cellular response to salt stress);GO:0016567(BP:protein ubiquitination);GO:0042631(BP:cellular response to water deprivation);GO:0005634(CC:nucleus);GO:0005829(CC:cytosol);GO:0005515(MF:protein binding)			Cytoplasmic	PF00651(BTB/POZ domain)
A0A178URE4	BPM5	AXX17_At5g20980		45.191	410	tr|A0A178URE4|A0A178URE4_ARATH;sp|Q1EBV6|BPM5_ARATH	2;2	tr|A0A178URE4|A0A178URE4_ARATH BPM5 OS=Arabidopsis thaliana OX=3702 GN=AXX17_At5g20980 PE=4 SV=1;sp|Q1EBV6|BPM5_ARATH BTB/POZ and MATH domain-containing protein 5 OS=Arabidopsis thaliana OX=3702 GN=BPM5 PE=1 SV=1	tr|A0A178URE4|A0A178URE4_ARATH	2	2	S	______________MSESVIQGSNPDRVLSP	66.619	66.619	S(0.903)ES(0.097)VIQGSNPDR	S(9.7)ES(-9.7)VIQGS(-65)NPDR	1	2	-0.35954	97409	54545	99061	54050	Quantified	GO:0071472(BP:cellular response to salt stress);GO:0016567(BP:protein ubiquitination);GO:0042631(BP:cellular response to water deprivation);GO:0005634(CC:nucleus);GO:0005829(CC:cytosol);GO:0005515(MF:protein binding)			Cytoplasmic	PF00651(BTB/POZ domain)
A0A178URF2	CRL	AXX17_At5g49810		30.33	269	tr|A0A178URF2|A0A178URF2_ARATH;sp|Q9FI46|CRL_ARATH	112;112	tr|A0A178URF2|A0A178URF2_ARATH CRL OS=Arabidopsis thaliana OX=3702 GN=AXX17_At5g49810 PE=3 SV=1;sp|Q9FI46|CRL_ARATH Chromophore lyase CRL, chloroplastic OS=Arabidopsis thaliana OX=3702 GN=CRL PE=1 SV=1	tr|A0A178URF2|A0A178URF2_ARATH	112	112	Y	QAFWRTPQKPFRQRLYMVKPCPKELKCDVEV	92.677	60.709	LY(1)MVKPCPK	LY(61)MVKPCPK	2	2	-0.288	41041	37495	38878		Quantified	GO:0017009(BP:protein-phycocyanobilin linkage);GO:0016829(MF:lyase activity)			Nuclear	PF06206(CpeT/CpcT family (DUF1001))
A0A178URN2	Tny	AXX17_At5g25770		23.941	218	tr|A0A178URN2|A0A178URN2_ARATH;sp|Q39127|TINY_ARATH	105;105	tr|A0A178URN2|A0A178URN2_ARATH Tny OS=Arabidopsis thaliana OX=3702 GN=AXX17_At5g25770 PE=4 SV=1;sp|Q39127|TINY_ARATH Ethylene-responsive transcription factor TINY OS=Arabidopsis thaliana OX=3702 GN=TINY PE=2 SV=1	tr|A0A178URN2|A0A178URN2_ARATH	105	105	S	NFPDLAGSFPRPSSLSPRDIQVAALKAAHME	76.605	76.605	PS(0.001)SLS(0.999)PR	PS(-31)S(-35)LS(31)PR	5	2	1.2305		112710			Quantified	GO:0005634(CC:nucleus);GO:0003677(MF:DNA binding);GO:0003700(MF:DNA-binding transcription factor activity)			Nuclear	PF00847(AP2 domain)
A0A178URQ9	Uncharacterized protein	AXX17_At5g12330		63.328	562	tr|A0A178URQ9|A0A178URQ9_ARATH;sp|Q9LXU9|IRKI_ARATH	37;37	tr|A0A178URQ9|A0A178URQ9_ARATH Uncharacterized protein OS=Arabidopsis thaliana OX=3702 GN=AXX17_At5g12330 PE=4 SV=1;sp|Q9LXU9|IRKI_ARATH IRK-interacting protein OS=Arabidopsis thaliana OX=3702 GN=IRKI PE=1 SV=1	tr|A0A178URQ9|A0A178URQ9_ARATH	37	37	S	VKLRALQASLMQMKSSPSSNYSLRNPSSSSA	96.946	96.946	S(0.046)S(0.954)PSSNYSLR	S(-13)S(13)PS(-43)S(-51)NY(-88)S(-74)LR	2	2	-0.72509	610050	547140	613170	608610	Quantified	GO:0005634(CC:nucleus);GO:0005515(MF:protein binding)			Nuclear
A0A178URQ9	Uncharacterized protein	AXX17_At5g12330		63.328	562	tr|A0A178URQ9|A0A178URQ9_ARATH;sp|Q9LXU9|IRKI_ARATH	227;227	tr|A0A178URQ9|A0A178URQ9_ARATH Uncharacterized protein OS=Arabidopsis thaliana OX=3702 GN=AXX17_At5g12330 PE=4 SV=1;sp|Q9LXU9|IRKI_ARATH IRK-interacting protein OS=Arabidopsis thaliana OX=3702 GN=IRKI PE=1 SV=1	tr|A0A178URQ9|A0A178URQ9_ARATH	227	227	S	FPKLKKKQKSNSIFNSPSITEKSEEVSEVLK	44.16	44.16	SNSIFNS(0.456)PS(0.456)IT(0.087)EK	S(-32)NS(-30)IFNS(0)PS(0)IT(-7.2)EK	7	2	-1.3462					Identified	GO:0005634(CC:nucleus);GO:0005515(MF:protein binding)			Nuclear
A0A178URQ9	Uncharacterized protein	AXX17_At5g12330		63.328	562	tr|A0A178URQ9|A0A178URQ9_ARATH;sp|Q9LXU9|IRKI_ARATH	309;309	tr|A0A178URQ9|A0A178URQ9_ARATH Uncharacterized protein OS=Arabidopsis thaliana OX=3702 GN=AXX17_At5g12330 PE=4 SV=1;sp|Q9LXU9|IRKI_ARATH IRK-interacting protein OS=Arabidopsis thaliana OX=3702 GN=IRKI PE=1 SV=1	tr|A0A178URQ9|A0A178URQ9_ARATH	309	309	S	KKALREATEVVSQENSGGRSSGKKNSEMPVS	61.577	61.577	EATEVVS(0.027)QENS(0.973)GGR	EAT(-49)EVVS(-16)QENS(16)GGR	11	2	-0.93394	11666	51719		55111	Quantified	GO:0005634(CC:nucleus);GO:0005515(MF:protein binding)			Nuclear
A0A178URQ9	Uncharacterized protein	AXX17_At5g12330		63.328	562	tr|A0A178URQ9|A0A178URQ9_ARATH;sp|Q9LXU9|IRKI_ARATH	229;229	tr|A0A178URQ9|A0A178URQ9_ARATH Uncharacterized protein OS=Arabidopsis thaliana OX=3702 GN=AXX17_At5g12330 PE=4 SV=1;sp|Q9LXU9|IRKI_ARATH IRK-interacting protein OS=Arabidopsis thaliana OX=3702 GN=IRKI PE=1 SV=1	tr|A0A178URQ9|A0A178URQ9_ARATH	229	229	S	KLKKKQKSNSIFNSPSITEKSEEVSEVLKDS	95.345	46.068	SNSIFNS(0.076)PS(0.797)IT(0.127)EK	S(-43)NS(-43)IFNS(-10)PS(8)IT(-8)EK	9	2	-2.0905	215810	158250	207030		Quantified	GO:0005634(CC:nucleus);GO:0005515(MF:protein binding)			Nuclear
A0A178URS0	MFS domain-containing protein	AXX17_At5g64120		52.155	484	tr|A0A178URS0|A0A178URS0_ARATH;sp|Q9FLG8|SPNS2_ARATH	466;466	tr|A0A178URS0|A0A178URS0_ARATH MFS domain-containing protein OS=Arabidopsis thaliana OX=3702 GN=AXX17_At5g64120 PE=4 SV=1;sp|Q9FLG8|SPNS2_ARATH Probable sphingolipid transporter spinster homolog 2 OS=Arabidopsis thaliana OX=3702 GN=At5g64500 PE=2 SV=1	tr|A0A178URS0|A0A178URS0_ARATH	466	466	S	SIGIFLNSVDRYNEDSEPDAVTRESTAAPLL	61.067	54.27	YNEDS(1)EPDAVTR	Y(-37)NEDS(36)EPDAVT(-36)R	5	2	1.5107	65184	32555	59541	44496	Quantified	GO:0016021(CC:integral component of membrane);GO:0022857(MF:transmembrane transporter activity)			PlasmaMembrane	PF07690(Major Facilitator Superfamily)
A0A178URS3	Receptor-like serine/threonine-protein kinase	AXX17_At4g37080		89.739	821	tr|A0A178URS3|A0A178URS3_ARATH;sp|Q8RWZ5|SD25_ARATH	700;700	tr|A0A178URS3|A0A178URS3_ARATH Receptor-like serine/threonine-protein kinase OS=Arabidopsis thaliana OX=3702 GN=AXX17_At4g37080 PE=3 SV=1;sp|Q8RWZ5|SD25_ARATH G-type lectin S-receptor-like serine/threonine-protein kinase SD2-5 OS=Arabidopsis thaliana OX=37	tr|A0A178URS3|A0A178URS3_ARATH	700	700	S	LELIGGRKNYDPSETSEKCHFPSFAFKKMEE	92.445	66.619	NYDPS(0.035)ET(0.124)S(0.841)EK	NY(-63)DPS(-14)ET(-8.3)S(8.3)EK	8	2	2.1816	140510		178140		Quantified	GO:0016021(CC:integral component of membrane);GO:0005524(MF:ATP binding);GO:0004674(MF:protein serine/threonine kinase activity)			PlasmaMembrane	PF00069(Protein kinase domain);PF01453(D-mannose binding lectin)
A0A178URS3	Receptor-like serine/threonine-protein kinase	AXX17_At4g37080		89.739	821	tr|A0A178URS3|A0A178URS3_ARATH;sp|Q8RWZ5|SD25_ARATH	699;699	tr|A0A178URS3|A0A178URS3_ARATH Receptor-like serine/threonine-protein kinase OS=Arabidopsis thaliana OX=3702 GN=AXX17_At4g37080 PE=3 SV=1;sp|Q8RWZ5|SD25_ARATH G-type lectin S-receptor-like serine/threonine-protein kinase SD2-5 OS=Arabidopsis thaliana OX=37	tr|A0A178URS3|A0A178URS3_ARATH	699	699	T	LLELIGGRKNYDPSETSEKCHFPSFAFKKME	92.445	92.445	NYDPS(0.001)ET(0.499)S(0.499)EK	NY(-86)DPS(-26)ET(0)S(0)EK	7	2	2.0922					Identified	GO:0016021(CC:integral component of membrane);GO:0005524(MF:ATP binding);GO:0004674(MF:protein serine/threonine kinase activity)			PlasmaMembrane	PF00069(Protein kinase domain);PF01453(D-mannose binding lectin)
A0A178US30	Carboxypeptidase	AXX17_At5g22490		50.632	453	tr|A0A178US30|A0A178US30_ARATH	255	tr|A0A178US30|A0A178US30_ARATH Carboxypeptidase OS=Arabidopsis thaliana OX=3702 GN=AXX17_At5g22490 PE=3 SV=1	tr|A0A178US30|A0A178US30_ARATH	255	255	S	LKQDYVECQNITKKCSLGGGLVCDSAFEVCT	4.7601	4.7601	CS(0.495)LGGGLVCDS(0.174)AFEVCT(0.166)S(0.166)IFNK	CS(4.5)LGGGLVCDS(-4.5)AFEVCT(-4.8)S(-4.8)IFNK	2	2	-4.6664					Identified	GO:0004185(MF:serine-type carboxypeptidase activity)			Vacuole	PF00450(Serine carboxypeptidase)
A0A178US85	USP domain-containing protein	At4g39910		30.118	263	tr|A0A178US85|A0A178US85_ARATH;tr|A0A5S9Y067|A0A5S9Y067_ARATH;sp|O24454|UBP3_ARATH	36;144;144	tr|A0A178US85|A0A178US85_ARATH USP domain-containing protein OS=Arabidopsis thaliana OX=3702 GN=At4g39910 PE=3 SV=1;tr|A0A5S9Y067|A0A5S9Y067_ARATH UCH domain-containing protein OS=Arabidopsis thaliana OX=3702 GN=AN1_LOCUS20858 PE=4 SV=1;sp|O24454|UBP3_ARAT	tr|A0A178US85|A0A178US85_ARATH	36	36	S	EKEAKATKTEHETSSSSSPEKIANGLKVPQA	51.829	38.839	TEHET(0.021)S(0.121)S(0.148)S(0.418)S(0.143)S(0.148)PEK	T(-31)EHET(-13)S(-5.4)S(-4.5)S(4.5)S(-4.6)S(-4.5)PEK	8	2	0.034736					Identified	GO:0006511(BP:ubiquitin-dependent protein catabolic process);GO:0036459(MF:thiol-dependent ubiquitinyl hydrolase activity)			Nuclear	PF00443(Ubiquitin carboxyl-terminal hydrolase)
A0A178US85	USP domain-containing protein	At4g39910		30.118	263	tr|A0A178US85|A0A178US85_ARATH;tr|A0A5S9Y067|A0A5S9Y067_ARATH;sp|O24454|UBP3_ARATH	37;145;145	tr|A0A178US85|A0A178US85_ARATH USP domain-containing protein OS=Arabidopsis thaliana OX=3702 GN=At4g39910 PE=3 SV=1;tr|A0A5S9Y067|A0A5S9Y067_ARATH UCH domain-containing protein OS=Arabidopsis thaliana OX=3702 GN=AN1_LOCUS20858 PE=4 SV=1;sp|O24454|UBP3_ARAT	tr|A0A178US85|A0A178US85_ARATH	37	37	S	KEAKATKTEHETSSSSSPEKIANGLKVPQAN	51.829	33.723	TEHET(0.008)S(0.085)S(0.085)S(0.274)S(0.274)S(0.274)PEK	T(-30)EHET(-15)S(-5.1)S(-5.1)S(0)S(0)S(0)PEK	9	2	0.51772					Identified	GO:0006511(BP:ubiquitin-dependent protein catabolic process);GO:0036459(MF:thiol-dependent ubiquitinyl hydrolase activity)			Nuclear	PF00443(Ubiquitin carboxyl-terminal hydrolase)
A0A178US85	USP domain-containing protein	At4g39910		30.118	263	tr|A0A178US85|A0A178US85_ARATH;tr|A0A5S9Y067|A0A5S9Y067_ARATH;sp|O24454|UBP3_ARATH	34;142;142	tr|A0A178US85|A0A178US85_ARATH USP domain-containing protein OS=Arabidopsis thaliana OX=3702 GN=At4g39910 PE=3 SV=1;tr|A0A5S9Y067|A0A5S9Y067_ARATH UCH domain-containing protein OS=Arabidopsis thaliana OX=3702 GN=AN1_LOCUS20858 PE=4 SV=1;sp|O24454|UBP3_ARAT	tr|A0A178US85|A0A178US85_ARATH	34	34	S	ILEKEAKATKTEHETSSSSSPEKIANGLKVP	51.829	51.829	TEHET(0.029)S(0.225)S(0.07)S(0.225)S(0.225)S(0.225)PEK	T(-50)EHET(-8.9)S(0)S(-5.1)S(0)S(0)S(0)PEK	6	2	-0.63102					Identified	GO:0006511(BP:ubiquitin-dependent protein catabolic process);GO:0036459(MF:thiol-dependent ubiquitinyl hydrolase activity)			Nuclear	PF00443(Ubiquitin carboxyl-terminal hydrolase)
A0A178US85	USP domain-containing protein	At4g39910		30.118	263	tr|A0A178US85|A0A178US85_ARATH;tr|A0A5S9Y067|A0A5S9Y067_ARATH;sp|O24454|UBP3_ARATH	38;146;146	tr|A0A178US85|A0A178US85_ARATH USP domain-containing protein OS=Arabidopsis thaliana OX=3702 GN=At4g39910 PE=3 SV=1;tr|A0A5S9Y067|A0A5S9Y067_ARATH UCH domain-containing protein OS=Arabidopsis thaliana OX=3702 GN=AN1_LOCUS20858 PE=4 SV=1;sp|O24454|UBP3_ARAT	tr|A0A178US85|A0A178US85_ARATH	38	38	S	EAKATKTEHETSSSSSPEKIANGLKVPQANG	52.201	50.641	TEHET(0.015)S(0.043)S(0.043)S(0.043)S(0.1)S(0.757)PEK	T(-45)EHET(-17)S(-13)S(-13)S(-13)S(-8.8)S(8.8)PEK	10	2	-0.34733				470620	Quantified	GO:0006511(BP:ubiquitin-dependent protein catabolic process);GO:0036459(MF:thiol-dependent ubiquitinyl hydrolase activity)			Nuclear	PF00443(Ubiquitin carboxyl-terminal hydrolase)
A0A178US89	Endoplasmic reticulum transmembrane protein	At5g42570	FUNCTION: May play a role in anterograde transport of membrane proteins from the endoplasmic reticulum to the Golgi. {ECO:0000256|RuleBase:RU367026}.	13.158	116	tr|A0A178US89|A0A178US89_ARATH;tr|Q93XZ7|Q93XZ7_ARATH;tr|Q8LEB1|Q8LEB1_ARATH;tr|A0A5S9YAB8|A0A5S9YAB8_ARATH;tr|Q9FH68|Q9FH68_ARATH;tr|A0A654G7U9|A0A654G7U9_ARATH	109;211;211;211;211;211	tr|A0A178US89|A0A178US89_ARATH Endoplasmic reticulum transmembrane protein OS=Arabidopsis thaliana OX=3702 GN=At5g42570 PE=3 SV=1;tr|Q93XZ7|Q93XZ7_ARATH Endoplasmic reticulum transmembrane protein OS=Arabidopsis thaliana OX=3702 GN=At5g42570 PE=1 SV=1;tr|Q	tr|A0A178US89|A0A178US89_ARATH	109	109	S	EDNQNLRNQLESIGHSPEGKKGM________	157.7	157.7	NQLESIGHS(1)PEGK	NQLES(-87)IGHS(87)PEGK	9	2	-1.107	61154	70667	136720	43785	Quantified	GO:0006886(BP:intracellular protein transport);GO:0005783(CC:endoplasmic reticulum);GO:0016021(CC:integral component of membrane)			Cytoplasmic;Mitochondrial;Nuclear
A0A178USG2	CPK21	AXX17_At4g05580		59.894	531	tr|A0A178USG2|A0A178USG2_ARATH;sp|Q9ZSA2|CDPKL_ARATH;tr|A0A5S9XPV7|A0A5S9XPV7_ARATH	469;469;469	tr|A0A178USG2|A0A178USG2_ARATH CPK21 OS=Arabidopsis thaliana OX=3702 GN=AXX17_At4g05580 PE=4 SV=1;sp|Q9ZSA2|CDPKL_ARATH Calcium-dependent protein kinase 21 OS=Arabidopsis thaliana OX=3702 GN=CPK21 PE=1 SV=1;tr|A0A5S9XPV7|A0A5S9XPV7_ARATH Uncharacterized pr	tr|A0A178USG2|A0A178USG2_ARATH	469	469	S	DEHVYKAFQHFDKDNSGHITRDELESAMKEY	113.66	113.66	AFQHFDKDNS(0.996)GHIT(0.004)R	AFQHFDKDNS(24)GHIT(-24)R	10	3	3.5519	88036		170540		Quantified	GO:0005524(MF:ATP binding);GO:0005509(MF:calcium ion binding);GO:0004672(MF:protein kinase activity)			Cytoplasmic	PF00069(Protein kinase domain);PF13499(EF-hand domain pair)
A0A178USH8	Uncharacterized protein	AXX17_At5g63210		49.422	447	tr|A0A178USH8|A0A178USH8_ARATH;sp|Q9FFQ0|TOL5_ARATH	311;311	tr|A0A178USH8|A0A178USH8_ARATH Uncharacterized protein OS=Arabidopsis thaliana OX=3702 GN=AXX17_At5g63210 PE=1 SV=1;sp|Q9FFQ0|TOL5_ARATH TOM1-like protein 5 OS=Arabidopsis thaliana OX=3702 GN=TOL5 PE=1 SV=1	tr|A0A178USH8|A0A178USH8_ARATH	311	311	S	QKRELKASNANTESSSFISNRAHLKLEEEDE	44.045	44.045	ASNANT(0.004)ES(0.077)S(0.443)S(0.443)FIS(0.033)NR	AS(-39)NANT(-20)ES(-7.6)S(0)S(0)FIS(-11)NR	10	2	-3.0376					Identified	GO:0006886(BP:intracellular protein transport)			Nuclear	PF03127(GAT domain);PF00790(VHS domain)
A0A178USH8	Uncharacterized protein	AXX17_At5g63210		49.422	447	tr|A0A178USH8|A0A178USH8_ARATH;sp|Q9FFQ0|TOL5_ARATH	429;429	tr|A0A178USH8|A0A178USH8_ARATH Uncharacterized protein OS=Arabidopsis thaliana OX=3702 GN=AXX17_At5g63210 PE=1 SV=1;sp|Q9FFQ0|TOL5_ARATH TOM1-like protein 5 OS=Arabidopsis thaliana OX=3702 GN=TOL5 PE=1 SV=1	tr|A0A178USH8|A0A178USH8_ARATH	429	429	S	KGDGALGLPGHMRGLSLHSRDGSSSRSGSVD	72.038	72.038	GLS(1)LHSR	GLS(45)LHS(-45)R	3	2	-1.1438			232130	261330	Quantified	GO:0006886(BP:intracellular protein transport)			Nuclear	PF03127(GAT domain);PF00790(VHS domain)
A0A178USH8	Uncharacterized protein	AXX17_At5g63210		49.422	447	tr|A0A178USH8|A0A178USH8_ARATH;sp|Q9FFQ0|TOL5_ARATH	182;182	tr|A0A178USH8|A0A178USH8_ARATH Uncharacterized protein OS=Arabidopsis thaliana OX=3702 GN=AXX17_At5g63210 PE=1 SV=1;sp|Q9FFQ0|TOL5_ARATH TOM1-like protein 5 OS=Arabidopsis thaliana OX=3702 GN=TOL5 PE=1 SV=1	tr|A0A178USH8|A0A178USH8_ARATH	182	182	S	NEGPATTQQRESQSVSPSSILQKASTALEIL	129.04	129.04	ESQS(0.007)VS(0.991)PS(0.002)S(0.001)ILQK	ES(-57)QS(-21)VS(21)PS(-28)S(-32)ILQK	6	2	1.2925	729230		751540	628150	Quantified	GO:0006886(BP:intracellular protein transport)			Nuclear	PF03127(GAT domain);PF00790(VHS domain)
A0A178USH8	Uncharacterized protein	AXX17_At5g63210		49.422	447	tr|A0A178USH8|A0A178USH8_ARATH;sp|Q9FFQ0|TOL5_ARATH	310;310	tr|A0A178USH8|A0A178USH8_ARATH Uncharacterized protein OS=Arabidopsis thaliana OX=3702 GN=AXX17_At5g63210 PE=1 SV=1;sp|Q9FFQ0|TOL5_ARATH TOM1-like protein 5 OS=Arabidopsis thaliana OX=3702 GN=TOL5 PE=1 SV=1	tr|A0A178USH8|A0A178USH8_ARATH	310	310	S	DQKRELKASNANTESSSFISNRAHLKLEEED	44.045	44.045	ASNANT(0.004)ES(0.077)S(0.443)S(0.443)FIS(0.033)NR	AS(-39)NANT(-20)ES(-7.6)S(0)S(0)FIS(-11)NR	9	2	-3.0376					Identified	GO:0006886(BP:intracellular protein transport)			Nuclear	PF03127(GAT domain);PF00790(VHS domain)
A0A178USH8	Uncharacterized protein	AXX17_At5g63210		49.422	447	tr|A0A178USH8|A0A178USH8_ARATH;sp|Q9FFQ0|TOL5_ARATH	391;391	tr|A0A178USH8|A0A178USH8_ARATH Uncharacterized protein OS=Arabidopsis thaliana OX=3702 GN=AXX17_At5g63210 PE=1 SV=1;sp|Q9FFQ0|TOL5_ARATH TOM1-like protein 5 OS=Arabidopsis thaliana OX=3702 GN=TOL5 PE=1 SV=1	tr|A0A178USH8|A0A178USH8_ARATH	391	391	S	LPSEEASRGGDSHSQSPPVVIPPPPAKHVER	26.724	26.724	GGDS(0.255)HS(0.255)QS(0.491)PPVVIPPPPAK	GGDS(-2.8)HS(-2.8)QS(2.8)PPVVIPPPPAK	8	3	-0.62716					Identified	GO:0006886(BP:intracellular protein transport)			Nuclear	PF03127(GAT domain);PF00790(VHS domain)
A0A178USH8	Uncharacterized protein	AXX17_At5g63210		49.422	447	tr|A0A178USH8|A0A178USH8_ARATH;sp|Q9FFQ0|TOL5_ARATH	432;432	tr|A0A178USH8|A0A178USH8_ARATH Uncharacterized protein OS=Arabidopsis thaliana OX=3702 GN=AXX17_At5g63210 PE=1 SV=1;sp|Q9FFQ0|TOL5_ARATH TOM1-like protein 5 OS=Arabidopsis thaliana OX=3702 GN=TOL5 PE=1 SV=1	tr|A0A178USH8|A0A178USH8_ARATH	432	432	S	GALGLPGHMRGLSLHSRDGSSSRSGSVDFSD	65.404	55.235	GLSLHS(1)R	GLS(-40)LHS(40)R	6	2	-0.11286	173420		107750	189100	Quantified	GO:0006886(BP:intracellular protein transport)			Nuclear	PF03127(GAT domain);PF00790(VHS domain)
[truncated: 11,977 more rows]
