# Supplementary material for: Copine proteins are required for brassinosteroid signaling in maize and Arabidopsis
Source: Nat Commun. 2024 Mar 8;15:2028. doi: 10.1038/s41467-024-46289-6 (PMC10923931; doi:10.1038/s41467-024-46289-6)
Supplement: Supplementary file 10 — Source Data [file 41467_2024_46289_MOESM10_ESM.zip]

Archive with 16 entries (15 files):
- 416220_2_data_set_8665490_s8fnjd/Source Data/
- 416220_2_data_set_8665490_s8fnjd/Source Data/Source Data Figure.1.xlsx
- 416220_2_data_set_8665490_s8fnjd/Source Data/Source Data Figure.2.xlsx
- 416220_2_data_set_8665490_s8fnjd/Source Data/Source Data Figure.3.xlsx
- 416220_2_data_set_8665490_s8fnjd/Source Data/Source Data Figure.4.xlsx
- 416220_2_data_set_8665490_s8fnjd/Source Data/Source Data Figure.5.xlsx
- 416220_2_data_set_8665490_s8fnjd/Source Data/Source Data Figure.6.xlsx
- 416220_2_data_set_8665490_s8fnjd/Source Data/Source Data Supplementary Fig.10.xlsx
- 416220_2_data_set_8665490_s8fnjd/Source Data/Source Data Supplementary Fig.14.xlsx
- 416220_2_data_set_8665490_s8fnjd/Source Data/Source Data Supplementary Fig.15.xlsx
- 416220_2_data_set_8665490_s8fnjd/Source Data/Source Data Supplementary Fig.17.xlsx
- 416220_2_data_set_8665490_s8fnjd/Source Data/Source Data Supplementary Fig.18.xlsx
- 416220_2_data_set_8665490_s8fnjd/Source Data/Source Data Supplementary Fig.5.xlsx
- 416220_2_data_set_8665490_s8fnjd/Source Data/Source Data Supplementary Fig.6.xlsx
- 416220_2_data_set_8665490_s8fnjd/Source Data/Source Data Supplementary Fig.8.xlsx
- 416220_2_data_set_8665490_s8fnjd/Source Data/Source Data Supplementary Fig.9.xlsx
