# Supplementary material for: Copine proteins are required for brassinosteroid signaling in maize and Arabidopsis
Source: Nat Commun. 2024 Mar 8;15:2028. doi: 10.1038/s41467-024-46289-6 (PMC10923931; doi:10.1038/s41467-024-46289-6)
Supplement: Supplementary file 10 — Source Data [file 41467_2024_46289_MOESM10_ESM.zip › 416220_2_data_set_8665490_s8fnjd/Source Data/Source Data Figure.1.xlsx]

## Sheet: Fig.1b
Figure.1b Plant height of KN5585, Zmbon1-1, Zmbon3-1 and Zmbon1 Zmbon3-1 plants at the mature stage
KN5585	Zmbon1-1	Zmbon3-1	Zmbon1/3-1
155	113	158	58
152	137	160	60
154	114	155	88
160	121	149	60
154	129	153	76
161	103	150	88
162	124	168	34
155	130	150	58
166	113	153	88
165	122	158	103
165	117	165	88
172	143	157	109
165	119	149	110
152	108	160	119
172	112	157	118
166	94	158	122
165	110	175	88
165	121	162	76
155	125	165	104
163	139	155	76
155	129	152
162		164
156		167
158
160
165
155
170
Ordinary one-way ANOVA
Multiple comparisons
Number of families	1
Number of comparisons per family	6
Alpha	0.05
Tukey's multiple comparisons test	Mean Diff.	95.00% CI of diff.	Significant?	Summary	Adjusted P Value
KN5585 vs. Zmbon1-1	40.75	30.57 to 50.93	Yes	****	<0.0001	A-B
KN5585 vs. Zmbon3-1	2.632	-7.289 to 12.55	No	ns	0.8988	A-C
KN5585 vs. Zmbon1/3-1	74.74	64.42 to 85.06	Yes	****	<0.0001	A-D
Zmbon1-1 vs. Zmbon3-1	-38.12	-48.76 to -27.48	Yes	****	<0.0001	B-C
Zmbon1-1 vs. Zmbon1/3-1	33.99	22.98 to 45.01	Yes	****	<0.0001	B-D
Zmbon3-1 vs. Zmbon1/3-1	72.11	61.33 to 82.89	Yes	****	<0.0001	C-D
Test details	Mean 1	Mean 2	Mean Diff.	SE of diff.	n1	n2	q	DF
KN5585 vs. Zmbon1-1	160.9	120.1	40.75	3.886	28	21	14.83	88
KN5585 vs. Zmbon3-1	160.9	158.3	2.632	3.788	28	23	0.9825	88
KN5585 vs. Zmbon1/3-1	160.9	86.15	74.74	3.941	28	20	26.82	88
Zmbon1-1 vs. Zmbon3-1	120.1	158.3	-38.12	4.063	21	23	13.27	88
Zmbon1-1 vs. Zmbon1/3-1	120.1	86.15	33.99	4.206	21	20	11.43	88
Zmbon3-1 vs. Zmbon1/3-1	158.3	86.15	72.11	4.116	23	20	24.78	88

## Sheet: Fig.1e
Figure.1e Relative expression levels of ZmPR1 and ZmPR5 in KN5585, Zmbon1-1, Zmbon3-1 and Zmbon1 Zmbon3-1 plants as determined by RT-qPCR
	ZmPR1									ZmPR5
KN5585	1.00015	1.12834	0.848016	1.00042	0.718673	0.774246	0.950756	1.00011	1.19226	1.00059	1.09762	0.858867	1.00317	0.574331	0.883085	2.09467	1.00045	1.21509
Zmbon1-1	1.29836	0.814807	0.717146	0.975098	0.812929	1.28947	1.29458	0.810015	1.0377	1.28787	1.14568	0.846762	0.850498	0.767899	1.75444	0.980386	1.04231	1.32459
Zmbon3-1	0.778489	1.76656	0.99484	0.935503	1.25682	1.35681	1.05452	0.954102	1.74255	0.867168	1.31269	0.863456	0.806814	1.79008	1.12106	1.47603	0.897367	1.72314
Zmbon1/3-1	0.444717	0.577765	1.2544	0.882559	1.22404	1.10205	1.27604	0.892328	1.84076	0.621802	0.819629	0.844841	1.48801	0.686373	1.77373	1.09515	1.39162	0.917509
ZmPR1 Statistic analysis
Ordinary one-way ANOVA
Multiple comparisons
Number of families	1
Number of comparisons per family	6
Alpha	0.05
Tukey's multiple comparisons test	Mean Diff.	95.00% CI of diff.	Significant?	Summary	Adjusted P Value
KN5585 vs. Zmbon1-1	-0.04857	-0.3903 to 0.2932	No	ns	0.9798	A-B
KN5585 vs. Zmbon3-1	-0.2245	-0.6066 to 0.1576	No	ns	0.3926	A-C
KN5585 vs. Zmbon1bon3-1	0.0002601	-0.3520 to 0.3525	No	ns	>0.9999	A-D
Zmbon1-1 vs. Zmbon3-1	-0.1759	-0.5580 to 0.2062	No	ns	0.5969	B-C
Zmbon1-1 vs. Zmbon1bon3-1	0.04883	-0.3034 to 0.4011	No	ns	0.9812	B-D
Zmbon3-1 vs. Zmbon1bon3-1	0.2248	-0.1668 to 0.6163	No	ns	0.4128	C-D
Test details	Mean 1	Mean 2	Mean Diff.	SE of diff.	n1	n2	q	DF
KN5585 vs. Zmbon1-1	0.957	1.006	-0.04857	0.1252	9	9	0.5487	28
KN5585 vs. Zmbon3-1	0.957	1.182	-0.2245	0.1399	9	6	2.269	28
KN5585 vs. Zmbon1bon3-1	0.957	0.9567	0.0002601	0.129	9	8	0.002851	28
Zmbon1-1 vs. Zmbon3-1	1.006	1.182	-0.1759	0.1399	9	6	1.778	28
Zmbon1-1 vs. Zmbon1bon3-1	1.006	0.9567	0.04883	0.129	9	8	0.5352	28
Zmbon3-1 vs. Zmbon1bon3-1	1.182	0.9567	0.2248	0.1434	6	8	2.217	28
ZmPR5 Statistic analysis
Ordinary one-way ANOVA
Multiple comparisons
Number of families	1
Number of comparisons per family	6
Alpha	0.05
Tukey's multiple comparisons test	Mean Diff.	95.00% CI of diff.	Significant?	Summary	Adjusted P Value
KN5585 vs. Zmbon1-1	-0.03028	-0.5243 to 0.4637	No	ns	0.9983	A-B
KN5585 vs. Zmbon3-1	-0.046	-0.5983 to 0.5063	No	ns	0.9958	A-C
KN5585 vs. Zmbon1/3-1	-0.009271	-0.5185 to 0.5000	No	ns	>0.9999	A-D
Zmbon1-1 vs. Zmbon3-1	-0.01572	-0.5681 to 0.5366	No	ns	0.9998	B-C
Zmbon1-1 vs. Zmbon1/3-1	0.02101	-0.4882 to 0.5302	No	ns	0.9995	B-D
Zmbon3-1 vs. Zmbon1/3-1	0.03673	-0.5292 to 0.6027	No	ns	0.998	C-D
Test details	Mean 1	Mean 2	Mean Diff.	SE of diff.	n1	n2	q	DF
KN5585 vs. Zmbon1-1	1.081	1.111	-0.03028	0.1809	9	9	0.2367	28
KN5585 vs. Zmbon3-1	1.081	1.127	-0.046	0.2023	9	6	0.3216	28
KN5585 vs. Zmbon1/3-1	1.081	1.09	-0.009271	0.1865	9	8	0.0703	28
Zmbon1-1 vs. Zmbon3-1	1.111	1.127	-0.01572	0.2023	9	6	0.1099	28
Zmbon1-1 vs. Zmbon1/3-1	1.111	1.09	0.02101	0.1865	9	8	0.1593	28
Zmbon3-1 vs. Zmbon1/3-1	1.127	1.09	0.03673	0.2073	6	8	0.2506	28

## Sheet: Fig.1f
Figure.1f Total salicylic acid (SA) content of 4-leaf stage seedlings of KN5585, and the Zmbon1-1, Zmbon3-1 and Zmbon1 Zmbon3-1 mutants.
	KN5585	Zmbon1-1	Zmbon3-1	Zmbon1/3-1
R1	58.6268	83.2212	70.2386	58.1078
R2	75.34	60.2414	54.44	66.5451
R3	51.7241	61.2563	42.5817	69.6628
Ordinary one-way ANOVA
Multiple comparisons
Number of families	1
Number of comparisons per family	6
Alpha	0.05
Tukey's multiple comparisons test	Mean Diff.	95.00% CI of diff.	Significant?	Summary	Adjusted P Value
KN5585 vs. Zmbon1-1	-6.343	-36.84 to 24.16	No	ns	0.907	A-B
KN5585 vs. Zmbon3-1	6.143	-24.36 to 36.64	No	ns	0.9144	A-C
KN5585 vs. Zmbon1/3-1	-2.875	-33.38 to 27.63	No	ns	0.9897	A-D
Zmbon1-1 vs. Zmbon3-1	12.49	-18.01 to 42.99	No	ns	0.5817	B-C
Zmbon1-1 vs. Zmbon1/3-1	3.468	-27.03 to 33.97	No	ns	0.9823	B-D
Zmbon3-1 vs. Zmbon1/3-1	-9.018	-39.52 to 21.48	No	ns	0.7817	C-D
Test details	Mean 1	Mean 2	Mean Diff.	SE of diff.	n1	n2	q	DF
KN5585 vs. Zmbon1-1	61.9	68.24	-6.343	9.525	3	3	0.9418	8
KN5585 vs. Zmbon3-1	61.9	55.75	6.143	9.525	3	3	0.9122	8
KN5585 vs. Zmbon1/3-1	61.9	64.77	-2.875	9.525	3	3	0.4269	8
Zmbon1-1 vs. Zmbon3-1	68.24	55.75	12.49	9.525	3	3	1.854	8
Zmbon1-1 vs. Zmbon1/3-1	68.24	64.77	3.468	9.525	3	3	0.5149	8
Zmbon3-1 vs. Zmbon1/3-1	55.75	64.77	-9.018	9.525	3	3	1.339	8
