# Supplementary material for: Copine proteins are required for brassinosteroid signaling in maize and Arabidopsis
Source: Nat Commun. 2024 Mar 8;15:2028. doi: 10.1038/s41467-024-46289-6 (PMC10923931; doi:10.1038/s41467-024-46289-6)
Supplement: Supplementary file 10 — Source Data [file 41467_2024_46289_MOESM10_ESM.zip › 416220_2_data_set_8665490_s8fnjd/Source Data/Source Data Figure.2.xlsx]

## Sheet: Fig.2b
Figure. 2b Weight per hundred kernels of KN5585 and the Zmbon1-1 mutant.
	KN5585	Zmbon1-1
R1	32.748	25.038
R2	31.133	25.014
R3	32.098	24.193
Statistic analysis
Unpaired t test
Column B	Zmbon1-1
vs.	vs.
Column A	KN5585
Unpaired t test
P value	0.0002
P value summary	***
Significantly different (P < 0.05)?	Yes
One- or two-tailed P value?	Two-tailed
t, df	t=13.29, df=4
How big is the difference?
Mean of column A	31.99
Mean of column B	24.75
Difference between means (B - A) ± SEM	-7.245 ± 0.5452
95% confidence interval	-8.758 to -5.731
R squared (eta squared)	0.9778
F test to compare variances
F, DFn, Dfd	2.853, 2, 2
P value	0.5191
P value summary	ns
Significantly different (P < 0.05)?	No
Data analyzed
Sample size, column A	3
Sample size, column B	3

## Sheet: Fig.2d
Figure. 2d Primary root length of KN5585 and Zmbon1-1 plants under 20 and 100 nM eBL treatments.
	KN5585																															Zmbon1-1
0 nM	16.8	17.4	17.3	16.6	16.5	15.3	18.7	16.7	16.9	15.7	20.8	18.8	16.2	16.9	17.2	17.1	18.2	15.8	15.9	17.1	16.9	16.6	19.5	19.1	16.8	16.4	17.1	16.8	17.5			18.8	16.2	16.9	16.4	19.5	19.1	16.8	16.4	17.1	16.5	15.5	16.8	18.3	16.7	15.9	16.7	20.7	15.1
20 nM	13.1	13.7	13.5	13.8	12.7	11.8	13.2	11.3	12.8	14.1	13.9	12.6	12.9	13.9	14.4	13.9	12.9	11.9	12.7	13.2	13.1	12.9	13.9									17.5	15.5	16.1	16	15.9	19.5	19.1	16.8	16.4	16.6	17	17.1	16.2	15.9	15.4	19.5	20.1	15.7
100 nM	9.1	10.4	10.1	8.6	8.4	7.5	10.9	7.1	5.9	8.9	8.6	8.9	9.2	9.4	9.1	10.7	5.7	8.9	8.5	8.3	9.7	9.6										14.8	14.9	13.8	13.7	14.1	14.7	15.9	11.9	12.7	13.9	14.3	14.9	15.7	16.2	12.8	13.8	12.8	13.7
Ordinary one-way ANOVA
Multiple comparisons
Number of families	1
Number of comparisons per family	15
Alpha	0.05
Tukey's multiple comparisons test	Mean Diff.	95.00% CI of diff.	Significant?	Summary	Adjusted P Value
KN5585_0nM vs. KN5585_20nM	4.054	3.066 to 5.042	Yes	****	<0.0001	A-B
KN5585_0nM vs. KN5585_100nM	8.398	7.397 to 9.398	Yes	****	<0.0001	A-C
KN5585_0nM vs. Zmbon1_0nM	0.02536	-0.8889 to 0.9397	No	ns	>0.9999	A-D
KN5585_0nM vs. Zmbon1_20nM	0.2131	-0.7528 to 1.179	No	ns	0.988	A-E
KN5585_0nM vs. Zmbon1_100nM	2.954	1.966 to 3.942	Yes	****	<0.0001	A-F
KN5585_20nM vs. KN5585_100nM	4.344	3.288 to 5.399	Yes	****	<0.0001	B-C
KN5585_20nM vs. Zmbon1_0nM	-4.029	-5.003 to -3.055	Yes	****	<0.0001	B-D
KN5585_20nM vs. Zmbon1_20nM	-3.841	-4.863 to -2.818	Yes	****	<0.0001	B-E
KN5585_20nM vs. Zmbon1_100nM	-1.1	-2.144 to -0.05637	Yes	*	0.0324	B-F
KN5585_100nM vs. Zmbon1_0nM	-8.372	-9.359 to -7.386	Yes	****	<0.0001	C-D
KN5585_100nM vs. Zmbon1_20nM	-8.185	-9.219 to -7.150	Yes	****	<0.0001	C-E
KN5585_100nM vs. Zmbon1_100nM	-5.444	-6.499 to -4.388	Yes	****	<0.0001	C-F
Zmbon1_0nM vs. Zmbon1_20nM	0.1877	-0.7636 to 1.139	No	ns	0.9928	D-E
Zmbon1_0nM vs. Zmbon1_100nM	2.929	1.955 to 3.903	Yes	****	<0.0001	D-F
Zmbon1_20nM vs. Zmbon1_100nM	2.741	1.718 to 3.763	Yes	****	<0.0001	E-F
Test details	Mean 1	Mean 2	Mean Diff.	SE of diff.	n1	n2	q	DF
KN5585_0nM vs. KN5585_20nM	17.19	13.14	4.054	0.3422	29	23	16.75	147
KN5585_0nM vs. KN5585_100nM	17.19	8.795	8.398	0.3465	29	22	34.27	147
KN5585_0nM vs. Zmbon1_0nM	17.19	17.17	0.02536	0.3166	29	31	0.1133	147
KN5585_0nM vs. Zmbon1_20nM	17.19	16.98	0.2131	0.3345	29	25	0.901	147
KN5585_0nM vs. Zmbon1_100nM	17.19	14.24	2.954	0.3422	29	23	12.21	147
KN5585_20nM vs. KN5585_100nM	13.14	8.795	4.344	0.3655	23	22	16.81	147
KN5585_20nM vs. Zmbon1_0nM	13.14	17.17	-4.029	0.3373	23	31	16.89	147
KN5585_20nM vs. Zmbon1_20nM	13.14	16.98	-3.841	0.3541	23	25	15.34	147
KN5585_20nM vs. Zmbon1_100nM	13.14	14.24	-1.1	0.3614	23	23	4.304	147
KN5585_100nM vs. Zmbon1_0nM	8.795	17.17	-8.372	0.3417	22	31	34.66	147
KN5585_100nM vs. Zmbon1_20nM	8.795	16.98	-8.185	0.3583	22	25	32.31	147
KN5585_100nM vs. Zmbon1_100nM	8.795	14.24	-5.444	0.3655	22	23	21.06	147
Zmbon1_0nM vs. Zmbon1_20nM	17.17	16.98	0.1877	0.3294	31	25	0.8059	147
Zmbon1_0nM vs. Zmbon1_100nM	17.17	14.24	2.929	0.3373	31	23	12.28	147
Zmbon1_20nM vs. Zmbon1_100nM	16.98	14.24	2.741	0.3541	25	23	10.95	147
[truncated: 13 more columns]

## Sheet: Fig.2e
Figure. 2e Relative expression levels of ZmCPD and ZmBRD1 in KN5585 and Zmbon1-1
	KN5585			Zmbon1-1
ZmCPD	1.03948	1.16486	1.00092	1.2848	1.33826	1.29699
ZmBRD1	1.00745	1.21853	1.00082	1.94795	1.84074	2.26607
ZmCPD Statistic analysis
Unpaired t test
Column B	Zmbon1-1
vs.	vs.
Column A	KN5585
Unpaired t test
P value	0.0102
P value summary	*
Significantly different (P < 0.05)?	Yes
One- or two-tailed P value?	Two-tailed
t, df	t=4.576, df=4
How big is the difference?
Mean of column A	1.068
Mean of column B	1.307
Difference between means (B - A) ± SEM	0.2383 ± 0.05206
95% confidence interval	0.09371 to 0.3828
R squared (eta squared)	0.8396
F test to compare variances
F, DFn, Dfd	9.360, 2, 2
P value	0.193
P value summary	ns
Significantly different (P < 0.05)?	No
Data analyzed
Sample size, column A	3
Sample size, column B	3
ZmBRD1 Statistic analysis
Unpaired t test
Column B	Zmbon1-1
vs.	vs.
Column A	KN5585
Unpaired t test
P value	0.003
P value summary	**
Significantly different (P < 0.05)?	Yes
One- or two-tailed P value?	Two-tailed
t, df	t=6.441, df=4
How big is the difference?
Mean of column A	1.076
Mean of column B	2.018
Difference between means (B - A) ± SEM	0.9427 ± 0.1464
95% confidence interval	0.5363 to 1.349
R squared (eta squared)	0.9121
F test to compare variances
F, DFn, Dfd	3.191, 2, 2
P value	0.4772
P value summary	ns
Significantly different (P < 0.05)?	No
Data analyzed
Sample size, column A	3
Sample size, column B	3
