# Supplementary material for: Copine proteins are required for brassinosteroid signaling in maize and Arabidopsis
Source: Nat Commun. 2024 Mar 8;15:2028. doi: 10.1038/s41467-024-46289-6 (PMC10923931; doi:10.1038/s41467-024-46289-6)
Supplement: Supplementary file 10 — Source Data [file 41467_2024_46289_MOESM10_ESM.zip › 416220_2_data_set_8665490_s8fnjd/Source Data/Source Data Figure.3.xlsx]

## Sheet: Figure 3c
Figure. 3c Primary root length of pad4-1 and bon1-1 bon2-2 bon3-3 pad4-1 (bon123pad4-1) seedlings under treatment with 2, 5 and 10 nM eBL.
	pad4-1
0 nM	3.3	3	3.3	4	3.2	3.7	3.8	4.3	3	4.2	3	3.6	3.9	3.6	3.1	3.6	3.2	3.2	3.7	3.2	3.9	3.7	4.2	3.3	3.8	3.6	3.5	3.7	3.1	3.2	3.1	3.6	3.3	3.3	3.2	3	3.6	4.4	3.2	3.6	4.1	3.8	3	3.9	3.2	4.3	4.1	3.5	3.4
2 nM	1.2	1.7	1.1	0.9	1.3	1.2	1.6	1.3	1.2	1.2	1.4	1.4	0.9	0.8	0.9	1.2	1.3	1.1	1.3	1.5	1.2	1.3	1.3	1.1	0.9	1.3	1.5	1.2	1.3	1.4	1.2	1	1.2	0.9	0.8	1.6	1.2	1.3	1.7	1.1	0.9	0.8	0.9	1.2	1.3	1	1.3	1.2	1.4
5 nM	0.9	1.1	1.6	1	1.4	1.2	1.1	0.7	1.3	1.2	1.1	1.1	0.9	1.1	1.2	0.9	1.1	1.2	1	1.1	1.1	1.2	1.2	1.1	1.2	1	1.1	1.1	0.9	1.1	1.2	1
10 nM	0.7	0.8	0.7	0.8	1	0.9	1	0.8	0.9	0.7	0.7	0.8	0.7	0.8	0.9	1	0.9	0.7	0.7	0.8	0.9	1	0.8	0.9	0.7	0.7	0.8	0.9	1	0.7	0.8	0.7	0.8	1	0.7	0.8	0.7	0.8	0.9	1
Ordinary one-way ANOVA
Multiple comparisons
Number of families	1
Number of comparisons per family	28
Alpha	0.05
Tukey's multiple comparisons test	Mean Diff.	95.00% CI of diff.	Significant?	Summary	Adjusted P Value
pad4_0nM vs. bon123pad4_0nM	-0.005574	-0.06215 to 0.05100	No	ns	>0.9999	A-B
pad4_0nM vs. pad4_2nM	2.05	1.992 to 2.108	Yes	****	<0.0001	A-C
pad4_0nM vs. bon123pad4_2nM	0.004871	-0.05285 to 0.06259	No	ns	>0.9999	A-D
pad4_0nM vs. pad4_5nM	2.07	1.996 to 2.143	Yes	****	<0.0001	A-E
pad4_0nM vs. bon123pad4_5nM	0.3895	0.3177 to 0.4613	Yes	****	<0.0001	A-F
pad4_0nM vs. pad4_10nM	2.332	2.264 to 2.400	Yes	****	<0.0001	A-G
pad4_0nM vs. bon123pad4_10nM	1.102	1.032 to 1.171	Yes	****	<0.0001	A-H
bon123pad4_0nM vs. pad4_2nM	2.055	1.998 to 2.113	Yes	****	<0.0001	B-C
bon123pad4_0nM vs. bon123pad4_2nM	0.01044	-0.04633 to 0.06722	No	ns	0.9993	B-D
bon123pad4_0nM vs. pad4_5nM	2.075	2.003 to 2.148	Yes	****	<0.0001	B-E
bon123pad4_0nM vs. bon123pad4_5nM	0.395	0.3240 to 0.4661	Yes	****	<0.0001	B-F
bon123pad4_0nM vs. pad4_10nM	2.337	2.270 to 2.404	Yes	****	<0.0001	B-G
bon123pad4_0nM vs. bon123pad4_10nM	1.107	1.039 to 1.176	Yes	****	<0.0001	B-H
pad4_2nM vs. bon123pad4_2nM	-2.045	-2.103 to -1.987	Yes	****	<0.0001	C-D
pad4_2nM vs. pad4_5nM	0.01997	-0.05383 to 0.09378	No	ns	0.9917	C-E
pad4_2nM vs. bon123pad4_5nM	-1.66	-1.733 to -1.588	Yes	****	<0.0001	C-F
pad4_2nM vs. pad4_10nM	0.2818	0.2133 to 0.3504	Yes	****	<0.0001	C-G
pad4_2nM vs. bon123pad4_10nM	-0.9483	-1.018 to -0.8786	Yes	****	<0.0001	C-H
bon123pad4_2nM vs. pad4_5nM	2.065	1.991 to 2.138	Yes	****	<0.0001	D-E
bon123pad4_2nM vs. bon123pad4_5nM	0.3846	0.3126 to 0.4566	Yes	****	<0.0001	D-F
bon123pad4_2nM vs. pad4_10nM	2.327	2.259 to 2.395	Yes	****	<0.0001	D-G
bon123pad4_2nM vs. bon123pad4_10nM	1.097	1.027 to 1.166	Yes	****	<0.0001	D-H
pad4_5nM vs. bon123pad4_5nM	-1.68	-1.765 to -1.595	Yes	****	<0.0001	E-F
pad4_5nM vs. pad4_10nM	0.2619	0.1800 to 0.3437	Yes	****	<0.0001	E-G
pad4_5nM vs. bon123pad4_10nM	-0.9683	-1.051 to -0.8855	Yes	****	<0.0001	E-H
bon123pad4_5nM vs. pad4_10nM	1.942	1.862 to 2.023	Yes	****	<0.0001	F-G
bon123pad4_5nM vs. bon123pad4_10nM	0.7121	0.6306 to 0.7935	Yes	****	<0.0001	F-H
pad4_10nM vs. bon123pad4_10nM	-1.23	-1.308 to -1.152	Yes	****	<0.0001	G-H
Test details	Mean 1	Mean 2	Mean Diff.	SE of diff.	n1	n2	q	DF
pad4_0nM vs. bon123pad4_0nM	3.154	3.16	-0.005574	0.01857	72	77	0.4244	425
pad4_0nM vs. pad4_2nM	3.154	1.104	2.05	0.01909	72	69	151.9	425
pad4_0nM vs. bon123pad4_2nM	3.154	3.149	0.004871	0.01895	72	71	0.3636	425
pad4_0nM vs. pad4_5nM	3.154	1.084	2.07	0.02407	72	32	121.6	425
pad4_0nM vs. bon123pad4_5nM	3.154	2.765	0.3895	0.02357	72	34	23.36	425
pad4_0nM vs. pad4_10nM	3.154	0.8225	2.332	0.02234	72	40	147.6	425
pad4_0nM vs. bon123pad4_10nM	3.154	2.053	1.102	0.02272	72	38	68.58	425
bon123pad4_0nM vs. pad4_2nM	3.16	1.104	2.055	0.01878	77	69	154.8	425
bon123pad4_0nM vs. bon123pad4_2nM	3.16	3.149	0.01044	0.01864	77	71	0.7924	425
bon123pad4_0nM vs. pad4_5nM	3.16	1.084	2.075	0.02383	77	32	123.2	425
bon123pad4_0nM vs. bon123pad4_5nM	3.16	2.765	0.395	0.02333	77	34	23.95	425
bon123pad4_0nM vs. pad4_10nM	3.16	0.8225	2.337	0.02208	77	40	149.7	425
bon123pad4_0nM vs. bon123pad4_10nM	3.16	2.053	1.107	0.02246	77	38	69.71	425
pad4_2nM vs. bon123pad4_2nM	1.104	3.149	-2.045	0.01915	69	71	151	425
pad4_2nM vs. pad4_5nM	1.104	1.084	0.01997	0.02423	69	32	1.166	425
pad4_2nM vs. bon123pad4_5nM	1.104	2.765	-1.66	0.02374	69	34	98.92	425
pad4_2nM vs. pad4_10nM	1.104	0.8225	0.2818	0.02251	69	40	17.7	425
pad4_2nM vs. bon123pad4_10nM	1.104	2.053	-0.9483	0.02289	69	38	58.6	425
bon123pad4_2nM vs. pad4_5nM	3.149	1.084	2.065	0.02412	71	32	121.1	425
bon123pad4_2nM vs. bon123pad4_5nM	3.149	2.765	0.3846	0.02363	71	34	23.02	425
bon123pad4_2nM vs. pad4_10nM	3.149	0.8225	2.327	0.0224	71	40	146.9	425
bon123pad4_2nM vs. bon123pad4_10nM	3.149	2.053	1.097	0.02277	71	38	68.11	425
pad4_5nM vs. bon123pad4_5nM	1.084	2.765	-1.68	0.0279	32	34	85.17	425
pad4_5nM vs. pad4_10nM	1.084	0.8225	0.2619	0.02687	32	40	13.78	425
pad4_5nM vs. bon123pad4_10nM	1.084	2.053	-0.9683	0.02718	32	38	50.38	425
bon123pad4_5nM vs. pad4_10nM	2.765	0.8225	1.942	0.02643	34	40	103.9	425
bon123pad4_5nM vs. bon123pad4_10nM	2.765	2.053	0.7121	0.02674	34	38	37.66	425
pad4_10nM vs. bon123pad4_10nM	0.8225	2.053	-1.23	0.02566	40	38	67.79	425
[truncated: 100 more columns]

## Sheet: Figure 3e
Figure. 3e Hypocotyl length of pad4-1 and bon1-1 bon2-2 bon3-3 pad4-1 (bon123pad4-1) seedlings grown on half-strength MS medium in the dark for 5 days.
pad4-1	bon1-1bon2-2bon3-3pad4-1
18	13
17	14
18	14
19	14
17.5	13
16	16
17	14
18	13
17	14
17	14
18	13
18	14
18	13
19	14
15	12
17	13
18	12
16	16
19
17
Statistic analysis
Unpaired t test
Column B	bon123pad4-1
vs.	vs.
Column A	pad4-1
Unpaired t test
P value	<0.0001
P value summary	****
Significantly different (P < 0.05)?	Yes
One- or two-tailed P value?	Two-tailed
t, df	t=11.02, df=36
How big is the difference?
Mean of column A	17.48
Mean of column B	13.67
Difference between means (B - A) ± SEM	-3.808 ± 0.3456
95% confidence interval	-4.509 to -3.107
R squared (eta squared)	0.7713
F test to compare variances
F, DFn, Dfd	1.078, 17, 19
P value	0.8685
P value summary	ns
Significantly different (P < 0.05)?	No
Data analyzed
Sample size, column A	20
Sample size, column B	18

## Sheet: Figure 3f
Figure. 3f Immunoblot detection of BZR1 in pad4-1 and bon1-1 bon2-2 bon3-3 pad4-1 (bon123pad4-1) seedlings subjected to eBL treatment for 0, 30, 60 and 90 min.
