# Supplementary material for: Copine proteins are required for brassinosteroid signaling in maize and Arabidopsis
Source: Nat Commun. 2024 Mar 8;15:2028. doi: 10.1038/s41467-024-46289-6 (PMC10923931; doi:10.1038/s41467-024-46289-6)
Supplement: Supplementary file 10 — Source Data [file 41467_2024_46289_MOESM10_ESM.zip › 416220_2_data_set_8665490_s8fnjd/Source Data/Source Data Figure.4.xlsx]

## Sheet: Figure 4a
Figure. 4a Bubble chart of KEGG enrichment in DEGs in pad4-1_eBL vs pad4-1_mock
ID	Description	GeneRatio	BgRatio	enrich_factor	pvalue	qvalue	geneID	gene_number	Contained
ko00905	Brassinosteroid biosynthesis	0.0119	0.0014	8.4	0.000937559	0.0185045	gene-AT2G26710;gene-AT3G30180;gene-AT3G50660;gene-AT4G36380	4	up&down
ko00196	Photosynthesis - antenna proteins	0.0179	0.0031	5.81	0.000439141	0.0115563	gene-AT2G05070;gene-AT2G05100;gene-AT2G42530;gene-AT3G27690;gene-AT3G47470;gene-AT5G54270	6	up&down
ko00261	Monobactam biosynthesis	0.009	0.0018	5.04	0.0197811	0.173518	gene-AT3G02020;gene-AT3G22890;gene-AT4G14680	3	up&down
ko00910	Nitrogen metabolism	0.0179	0.0056	3.22	0.0101793	0.114804	gene-AT2G15620;gene-AT3G45060;gene-AT3G52720;gene-AT5G07440;gene-AT5G16570;gene-AT5G60780	6	up&down
ko00330	Arginine and proline metabolism	0.0269	0.0088	3.06	0.00249663	0.0328504	gene-AT1G65840;gene-AT2G17720;gene-AT2G39800;gene-AT3G30775;gene-AT4G35810;gene-AT5G15950;gene-AT5G38710;gene-AT5G39050;gene-AT5G39080	9	up&down
ko00100	Steroid biosynthesis	0.0149	0.005	3	0.0244213	0.177765	gene-AT1G76090;gene-AT3G52940;gene-AT4G34650;gene-AT5G24150;gene-AT5G24155	5	up&down
ko04712	Circadian rhythm - plant	0.0418	0.0142	2.94	0.000271929	0.010734	gene-AT1G01060;gene-AT1G18330;gene-AT1G22770;gene-AT1G68050;gene-AT2G46830;gene-AT3G02380;gene-AT3G09600;gene-AT3G47500;gene-AT5G02810;gene-AT5G17300;gene-AT5G23730;gene-AT5G24470;gene-AT5G39660;gene-AT5G57660	14	up&down
ko02010	ABC transporters	0.0299	0.013	2.29	0.0118314	0.116757	gene-AT1G28010;gene-AT2G38240;gene-AT2G39350;gene-AT2G41700;gene-AT2G47000;gene-AT3G21420;gene-AT3G28345;gene-AT3G62150;gene-AT4G15233;gene-AT5G06530	10	down
ko04075	Plant hormone signal transduction	0.1403	0.0735	1.91	1.08e-05	0.000849128	gene-AT1G02340;gene-AT1G04310;gene-AT1G16510;gene-AT1G17380;gene-AT1G29440;gene-AT1G29450;gene-AT1G29500;gene-AT1G29510;gene-AT1G50420;gene-AT1G52830;gene-AT1G70700;gene-AT1G72430;gene-AT1G72450;gene-AT2G18010;gene-AT2G22770;gene-AT2G23170;gene-AT2G38310;gene-AT2G40330;gene-AT2G46530;gene-AT3G03820;gene-AT3G03830;gene-AT3G03850;gene-AT3G11410;gene-AT3G53250;gene-AT3G59060;gene-AT3G63010;gene-AT4G…	47	up&down
ko04016	MAPK signaling pathway - plant	0.0925	0.0539	1.72	0.00218499	0.0328504	gene-AT1G02360;gene-AT1G04310;gene-AT1G07150;gene-AT1G13110;gene-AT1G51620;gene-AT1G51790;gene-AT1G51800;gene-AT1G51805;gene-AT1G51820;gene-AT1G51850;gene-AT2G22770;gene-AT2G30040;gene-AT2G30250;gene-AT2G38310;gene-AT2G40330;gene-AT3G11410;gene-AT3G26830;gene-AT3G46280;gene-AT4G01700;gene-AT4G17870;gene-AT4G18250;gene-AT4G23550;gene-AT4G26080;gene-AT5G05440;gene-AT5G20050;gene-AT5G55090;gene-AT5G…	31	up&down

## Sheet: Figure.4b
Figure.4b Venn diagram showing the number of DEGs in Col-0_eBL vs bak1-4_eBL and pad4-1_eBL vs bon123pad4-1_eBL
DEGs in Col-0_eBL VS bak1-4_eBL				DEGs in pad4-1_eBL VS bon123pad4-1_eBL
#ID				#ID
Arabidopsis_thaliana_newGene_494				gene-AT1G53480
gene-AT1G75945				Arabidopsis_thaliana_newGene_494
gene-AT1G64795				gene-AT3G44480
gene-AT5G24530				gene-AT1G26390
gene-AT3G57240				gene-AT5G54190
gene-AT2G32680				gene-AT5G63580
gene-AT1G35710				gene-AT3G44300
gene-AT5G59670				gene-AT2G43570
gene-AT5G60900				gene-AT1G53490
gene-AT1G14880				gene-AT2G29350
gene-AT1G56660				gene-AT2G30750
gene-AT3G45860				gene-AT1G68620
gene-AT5G65080				gene-AT5G37300
gene-AT2G32160				gene-AT3G30720
gene-AT1G21250				gene-AT2G45220
gene-AT5G54610				gene-AT2G19190
gene-AT5G42530				gene-AT2G39250
gene-AT4G03450				gene-AT5G10760
gene-AT2G30766				gene-AT1G21310
gene-AT1G13470				gene-AT1G76930
gene-AT4G23140				gene-AT4G36380
gene-AT5G10760				gene-AT1G14880
gene-AT3G12220				gene-AT1G02930
gene-AT1G56120				gene-AT5G43500
gene-AT1G13609				gene-AT4G01870
gene-AT4G36380				gene-AT4G28390
gene-AT5G13740				gene-AT1G30700
gene-AT4G11890				gene-AT1G75040
gene-AT1G73805				gene-AT1G02920
gene-AT2G39210				gene-AT5G40780
gene-AT5G24110				gene-AT2G46140
gene-AT3G48080				gene-AT1G51890
gene-AT1G24147				gene-AT3G26210
gene-AT3G61280				gene-AT2G39350
gene-AT3G30180				gene-AT4G24972
gene-AT2G41240				gene-AT4G11890
gene-AT2G46430				gene-AT5G57785
gene-AT3G56980				gene-AT3G30180
gene-AT4G18253				gene-AT3G55710
gene-AT5G44585				gene-AT5G09440
gene-AT3G26210				gene-AT1G56660
gene-AT2G25510				gene-AT2G41800
gene-AT1G01560				gene-AT2G30766
gene-AT3G11010				gene-AT1G02205
gene-AT3G23510				gene-AT2G17740
gene-AT4G23220				gene-AT4G02520
gene-AT1G31580				gene-AT3G26200
gene-AT3G50480				gene-AT1G73260
gene-AT3G56710				gene-AT5G10380
gene-AT3G12830				gene-AT1G51800
gene-AT4G08040				gene-AT4G08770
gene-AT1G65790				gene-AT1G02850
gene-AT1G13750				gene-AT1G26380
Arabidopsis_thaliana_newGene_185				gene-AT5G27060
gene-AT4G01680				gene-AT1G26420
gene-AT1G10340				gene-AT3G28540
gene-AT5G60950				gene-AT1G20160
gene-AT5G55450				gene-AT1G65690
gene-AT4G14365				gene-AT1G24470
gene-AT1G77760				gene-AT5G38900
gene-AT5G05250				gene-AT3G03480
gene-AT4G21380				gene-AT3G51860
gene-AT5G48657				gene-AT2G26010
gene-AT3G56970				gene-AT4G23700
gene-AT4G14400				gene-AT3G22600
gene-AT1G30900				gene-AT4G12470
gene-AT2G18660				gene-AT4G27450
gene-AT5G57780				gene-AT5G60800
gene-AT3G26220				gene-AT5G05690
gene-AT2G41090				gene-AT5G13740
gene-AT1G05675				gene-AT5G06720
gene-AT1G76240				gene-AT1G62300
gene-AT4G37370				gene-AT4G08040
gene-AT5G45380				gene-AT1G53830
gene-AT4G11840				gene-AT3G49120
gene-AT2G21850				gene-AT1G14870
gene-AT3G23120				gene-AT4G36780
gene-AT1G02920				gene-AT5G20480
gene-AT5G18470				gene-AT5G26340
gene-AT3G11110				gene-AT4G01700
gene-AT4G23190				gene-AT2G40475
gene-AT5G49680				gene-AT1G52890
gene-AT4G20110				gene-AT5G22500
gene-AT1G47395				gene-AT5G26200
gene-AT3G22231				gene-AT5G45380
gene-AT4G10960				gene-AT1G30720
gene-AT5G27420				gene-AT1G80130
gene-AT5G25930				gene-AT2G43510
gene-AT2G15480				gene-AT5G17860
gene-AT3G26200				gene-AT4G15610
gene-AT5G52750				gene-AT1G73870
gene-AT5G05690				gene-AT2G18690
gene-AT3G55130				gene-AT1G21240
gene-AT4G36780				gene-AT3G55130
gene-AT2G47130				gene-AT2G32160
gene-AT2G31020				gene-AT1G45145
gene-AT1G75040				gene-AT1G52770
gene-AT1G66970				gene-AT3G27400
gene-AT3G13380				gene-AT4G19700
gene-AT3G23010				gene-AT1G77760
gene-AT2G14560				gene-AT3G04720
gene-AT5G12050				gene-AT2G39210
gene-AT5G63790				gene-AT4G37980
gene-AT5G61010				gene-AT4G15480
gene-AT3G57460				gene-AT2G28570
gene-AT1G69720				gene-AT5G41761
gene-AT1G23020				gene-AT3G11110
gene-AT1G74300				gene-AT4G22200
gene-AT5G20480				gene-AT5G46050
gene-AT4G15680				gene-AT4G15690
gene-AT3G22060				gene-AT1G51790
gene-AT4G15700				gene-AT3G56260
gene-AT4G15670				gene-AT3G25717
gene-AT1G16420				gene-AT5G60950
gene-AT5G05460				gene-AT3G51895
gene-AT3G22235				gene-AT3G26830
gene-AT1G56150				gene-AT1G17860
Arabidopsis_thaliana_newGene_544				gene-AT3G49780
gene-AT3G23110				gene-AT4G32280
gene-AT4G23230				gene-AT1G66465
gene-AT1G21110				gene-AT3G13380
gene-AT1G47400				gene-AT3G24982
gene-AT2G17120				gene-AT3G44550
Arabidopsis_thaliana_newGene_303				gene-AT5G63790
gene-AT5G09440				gene-AT4G35110
gene-AT1G08450				gene-AT1G23080
gene-AT2G47140				gene-AT5G58940
gene-AT5G67340				gene-AT3G28290
gene-AT4G11850				gene-AT1G30320
gene-AT1G66465				gene-AT4G27410
gene-AT1G01190				gene-AT1G56150
gene-AT2G37710				gene-AT1G61800
gene-AT5G55170				gene-AT5G06860
gene-AT2G28570				gene-AT5G53110
gene-AT2G17040				gene-AT4G37370
gene-AT3G28540				gene-AT1G71140
gene-AT3G54150				gene-AT1G79680
gene-AT2G26190				gene-AT1G16790
gene-AT1G24145				gene-AT2G29460
gene-AT4G18250				gene-AT5G14780
gene-AT1G21520				gene-AT5G20230
gene-AT2G31880				gene-AT3G26220
gene-AT4G15690				gene-AT4G36990
gene-AT2G42950				gene-AT2G32680
gene-AT5G65070				gene-AT1G47370
gene-AT1G34420				gene-AT2G35820
gene-AT1G70530				gene-AT4G04955
gene-AT5G53450				gene-AT1G53730
gene-AT3G50470				gene-AT5G60490
gene-AT1G30730				gene-AT4G29020
gene-AT5G44568				gene-AT1G11545
gene-AT5G57785				gene-AT5G03355
gene-AT3G51750				gene-AT5G62100
gene-AT4G26070				gene-AT1G69900
gene-AT3G47010				gene-AT5G15350
gene-AT4G32280				gene-AT5G61900
gene-AT4G12470				gene-AT4G37450
gene-AT2G23680				gene-AT3G05800
gene-AT1G19960				gene-AT4G26540
gene-AT1G02220				gene-AT4G36110
gene-AT4G22305				gene-AT4G01950
gene-AT4G24972				gene-AT2G32530
gene-AT5G59680				gene-AT5G21482
gene-AT4G23170				gene-AT3G50060
gene-AT3G08870				gene-AT5G04530
gene-AT5G48540				gene-AT3G05320
gene-AT2G46440				Arabidopsis_thaliana_newGene_345
gene-AT3G60160				gene-AT5G24105
gene-AT1G19020				gene-AT1G74290
gene-AT2G13790				gene-AT1G55380
gene-AT2G16870				gene-AT5G01040
gene-AT5G08790				gene-AT1G78260
gene-AT4G02380				gene-AT1G22882
gene-AT1G06570				gene-AT1G24170
gene-AT2G05540				gene-AT5G56840
gene-AT4G32870				gene-AT1G66180
gene-AT4G23130				gene-AT4G29310
gene-AT5G20230				gene-AT1G70090
gene-AT1G30720				gene-AT5G11740
gene-AT5G52810				gene-AT4G13340
gene-AT1G67810				gene-AT1G16390
gene-AT1G03400				gene-AT5G44680
gene-AT1G35230				gene-AT2G44500
gene-AT4G02420				gene-AT2G13550
gene-AT5G45000				gene-AT1G28660
gene-AT2G31865				gene-AT3G58120
gene-AT1G72930				gene-AT3G12110
gene-AT3G47480				gene-AT5G04230
gene-AT5G39670				gene-AT5G57560
gene-AT1G49000				gene-AT4G08950
gene-AT3G26230				gene-AT1G55330
gene-AT4G39830				gene-AT4G02290
gene-AT1G34750				gene-AT5G24030
gene-AT2G28630				gene-AT2G26710
gene-AT1G14540				gene-AT2G46780
gene-AT4G04490				gene-AT5G51550
gene-AT4G18880				gene-AT5G07000
gene-AT4G11000				gene-AT3G23730
gene-AT1G17990				gene-AT4G13500
gene-AT1G21050				gene-AT4G37240
gene-AT1G04310				gene-AT3G45970
gene-AT1G19320				gene-AT2G23130
gene-AT4G25110				gene-AT1G62440
gene-AT1G02360				gene-AT4G21760
gene-AT1G32190				gene-AT2G30930
gene-AT2G26150				gene-AT1G21910
gene-AT3G60415				gene-AT3G50560
Arabidopsis_thaliana_newGene_877				gene-AT1G52750
gene-AT5G52760				gene-AT1G22530
gene-AT3G46110				gene-AT2G34655
gene-AT3G48090				gene-AT5G65390
gene-AT2G04495				Arabidopsis_thaliana_newGene_233
gene-AT3G44400				gene-AT1G03870
gene-AT1G15790				gene-AT2G40010
gene-AT5G66640				gene-AT1G35140
gene-AT3G16030				gene-AT1G65310
gene-AT4G37640				gene-AT5G07300
gene-AT1G80130				gene-AT4G16563
gene-AT3G51890				gene-AT2G36490
gene-AT4G37560				gene-AT1G10550
gene-AT3G51340				gene-AT1G75945
gene-AT4G20830
gene-AT1G16260
gene-AT2G29990
gene-AT3G09020
gene-AT1G62300
gene-AT3G01080
gene-AT3G07195
gene-AT4G00970
gene-AT2G45510
gene-AT1G67800
gene-AT1G33440
gene-AT5G37600
gene-AT2G29720
gene-AT2G15390
gene-AT3G16990
gene-AT1G72910
gene-AT5G50200
gene-AT5G25250
gene-AT1G67330
gene-AT4G28490
gene-AT1G52780
gene-AT3G45290
gene-AT1G03210
gene-AT2G46400
gene-AT2G20142
gene-AT1G18570
gene-AT1G20070
Arabidopsis_thaliana_newGene_196
gene-AT1G76970
gene-AT4G01870
gene-AT4G25750
gene-AT1G07000
gene-AT3G55960
gene-AT3G04480
gene-AT1G74440
gene-AT2G26560
gene-AT4G23150
gene-AT4G23180
gene-AT5G08760
gene-AT1G50520
gene-AT1G58370
gene-AT3G52430
gene-AT1G24140
gene-AT1G50420
gene-AT1G62540
gene-AT1G60260
gene-AT4G30290
gene-AT4G30250
gene-AT2G22770
gene-AT4G23600
gene-AT1G62180
gene-AT3G49580
gene-AT1G04250
gene-AT4G29700
gene-AT4G30280
gene-AT2G19620
gene-AT2G34810
gene-AT3G25770
gene-AT3G07000
gene-AT4G27560
gene-AT3G28220
gene-AT3G09780
gene-AT1G14780
gene-AT2G19800
gene-AT3G05165
gene-AT4G21850
gene-AT3G29590
gene-AT3G26840
gene-AT5G16190
gene-AT1G74670
gene-AT5G38780
gene-AT5G01600
gene-AT1G11580
gene-AT5G21482
gene-AT3G26490
gene-AT5G22940
gene-AT1G04040
gene-AT5G51720
gene-AT5G52120
gene-AT1G53480
gene-AT2G04032
gene-AT5G15350
gene-AT1G06000
gene-AT4G15440
gene-AT5G25980
gene-AT1G35140
gene-AT3G12110
gene-AT1G29450
gene-AT1G06360
gene-AT1G58460
gene-AT1G11545
gene-AT5G50335
gene-AT1G21910
gene-AT1G52410
gene-AT2G45900
gene-AT3G16690
gene-AT4G18970
gene-AT3G17390
gene-AT5G57560
gene-AT5G20110
gene-AT4G38400
gene-AT1G24070
gene-AT4G37240
gene-AT2G37950
gene-AT2G19780
gene-AT1G54010
gene-AT4G29020
gene-AT5G24105
gene-AT1G45201
gene-AT5G45670
gene-AT3G03820
gene-AT3G05800
gene-AT2G44740
gene-AT2G34510
gene-AT5G41120
gene-AT1G66100
gene-AT4G21990
gene-AT5G06870
gene-AT1G54040
gene-AT1G03870
gene-AT4G36110
gene-AT4G29310
gene-AT2G31730
gene-AT5G44680
gene-AT5G26260
gene-AT2G22810
gene-AT4G13340
gene-AT2G30930
gene-AT1G78970
gene-AT3G12145
gene-AT4G37450
gene-AT1G52400
gene-AT2G23910
gene-AT4G30610
gene-AT5G18290
gene-AT1G78000
gene-AT5G51550
gene-AT5G11160
gene-AT5G47330
gene-AT1G22530
gene-AT2G23130
gene-AT3G12700
gene-AT4G00480
gene-AT1G64200
gene-AT1G62660
gene-AT3G50560
gene-AT1G52040
gene-AT5G25190
gene-AT4G22880
gene-AT4G35320
gene-AT3G13520
gene-AT1G27030
gene-AT4G01080
gene-AT1G52030
gene-AT4G04745
gene-AT5G11740
gene-AT5G54060
gene-AT5G13220
gene-AT3G23730
gene-AT1G64640
gene-AT5G38010
gene-AT3G49570
gene-AT1G06640
Arabidopsis_thaliana_newGene_227
gene-AT5G03120
gene-AT5G47550
gene-AT4G21760
gene-AT4G15210
gene-AT4G21910
gene-AT1G52000
gene-AT2G47180
gene-AT1G29660
gene-AT5G24770
gene-AT5G08640
Arabidopsis_thaliana_newGene_605
gene-AT3G44970
gene-AT1G04770
gene-AT5G62730
gene-AT4G04840
gene-AT3G03830
gene-AT4G20820
gene-AT2G43530
gene-AT5G42800
gene-AT2G43550
gene-AT3G12520
gene-AT4G28780
gene-AT1G03495
gene-AT4G14680
gene-AT2G17740
gene-AT4G37800
gene-AT4G14090
gene-AT5G05270
gene-AT4G17680
gene-AT1G65890
gene-AT3G56200
gene-AT2G23010
gene-AT1G52830
gene-AT1G03940
gene-AT3G27170
gene-AT4G09820
gene-AT4G12480
gene-AT5G03545
gene-AT1G73330
gene-AT4G03400
gene-AT1G64780
gene-AT5G05600
gene-AT4G24275
gene-AT1G17380
gene-AT4G25810
gene-AT3G45970
gene-AT4G16563
gene-AT5G24030
gene-AT1G52750
gene-AT1G06620
gene-AT2G45400
gene-AT5G01075
gene-AT3G55290
gene-AT4G25420
gene-AT1G55330
gene-AT3G50280
gene-AT2G39420
gene-AT4G04610
gene-AT5G65390
gene-AT1G65060
gene-AT3G28290
gene-AT1G14250
gene-AT1G36370
gene-AT5G56840
gene-AT4G04830
gene-AT5G48880
gene-AT5G13930
gene-AT3G51240
gene-AT2G23000
gene-AT1G10550
gene-AT5G44050
gene-AT1G44350
gene-AT1G65310
gene-AT5G11330
gene-AT5G24660
gene-AT1G62440
gene-AT5G26220
gene-AT2G26710
gene-AT3G28270
Arabidopsis_thaliana_newGene_899
gene-AT5G07990
gene-AT5G17220
gene-AT4G33430
gene-AT5G48850
gene-AT1G53490
gene-AT3G01345

## Sheet: Figure 4d
Figure. 4d Bubble chart of KEGG enrichment in DEGs in pad4-1_BL vs bon1 bon2 bon3 pad4-1_eBL
ID	Description	GeneRatio	BgRatio	enrich_factor	pvalue	qvalue	geneID	gene_number	Contained
ko00905	Brassinosteroid biosynthesis	0.0455	0.0014	31.96	5.13e-06	0.000153293	gene-AT2G26710;gene-AT3G30180;gene-AT4G36380;gene-AT5G05690	4	up&down
ko00073	Cutin, suberine and wax biosynthesis	0.0455	0.0095	4.79	0.00956865	0.134297	gene-AT1G02205;gene-AT3G44550;gene-AT5G22500;gene-AT5G37300	4	up
ko00940	Phenylpropanoid biosynthesis	0.1477	0.0339	4.36	7.28e-06	0.000153293	gene-AT1G02850;gene-AT1G26380;gene-AT1G26390;gene-AT1G26420;gene-AT1G30700;gene-AT1G30720;gene-AT3G49120;gene-AT4G08770;gene-AT4G21760;gene-AT4G37980;gene-AT5G04230;gene-AT5G06720;gene-AT5G06860	13	up&down
ko00062	Fatty acid elongation	0.0227	0.0053	4.26	0.079794	0.452574	gene-AT1G24470;gene-AT5G04530	2	up&down
ko00910	Nitrogen metabolism	0.0227	0.0056	4.08	0.0859891	0.452574	gene-AT1G77760;gene-AT3G44300	2	up
ko00280	Valine, leucine and isoleucine degradation	0.0341	0.0087	3.94	0.0404167	0.311771	gene-AT1G35140;gene-AT4G08950;gene-AT5G09440	3	up&down
ko00460	Cyanoamino acid metabolism	0.0455	0.0121	3.76	0.0216499	0.227893	gene-AT1G02850;gene-AT3G44300;gene-AT4G21760;gene-AT5G06860	4	up&down
ko00480	Glutathione metabolism	0.0455	0.0152	3	0.0444273	0.311771	gene-AT1G02920;gene-AT1G02930;gene-AT2G29460;gene-AT4G02520	4	up
ko04016	MAPK signaling pathway - plant	0.0909	0.0539	1.69	0.101154	0.469197	gene-AT1G51790;gene-AT1G51800;gene-AT1G51890;gene-AT2G19190;gene-AT2G26010;gene-AT3G04720;gene-AT3G26830;gene-AT4G01700	8	up
ko04626	Plant-pathogen interaction	0.125	0.0831	1.5	0.111434	0.469197	gene-AT1G47370;gene-AT1G51790;gene-AT1G51800;gene-AT1G51890;gene-AT1G53730;gene-AT1G62300;gene-AT2G19190;gene-AT2G32680;gene-AT5G04530;gene-AT5G20480;gene-AT5G27060	11	up&down

## Sheet: Figure 4e
Figure. 4e Relative transcriptional level of CPD, ATROT3, AtBR6OX2 ，DWF4, AtBAS1 and SAUR-AC1 in pad4-1 and bon1 bon2 bon3 pad4-1 under mock or eBL treatment by RT-qPCR
CPD	mock			eBL				ROT3	mock			eBL				BR6OX2	mock			eBL				DWF4	mock			eBL				BAS1	mock			eBL				SAUR-AC1	mock			eBL
	R1	R2	R3	R1	R2	R3			R1	R2	R3	R1	R2	R3			R1	R2	R3	R1	R2	R3			R1	R2	R3	R1	R2	R3			R1	R2	R3	R1	R2	R3			R1	R2	R3	R1	R2	R3
Col-0	1.00089	0.891079	1.08189	0.418147	0.494038	0.435992		Col-0	1.00003	0.900071	1.17121	0.205549	0.323068	0.194562		Col-0	1.00182	0.912032	0.860735	0.297506	0.303824	0.222048		Col-0	1.00871	1.21925	0.838044	0.308996	0.310729	0.446637		Col-0	1.01674	0.774102	0.937996	4.97405	5.72939	6.10493		Col-0	1.00429	0.795034	0.812858	4.25921	6.50399	5.70901
bak1-4	1.23075	0.918496	1.07512	1.05359	1.10156	1.03045		bak1-4	1.26163	1.31341	1.18298	1.05097	1.29122	1.07826		bak1-4	1.37498	1.41737	1.19698	1.15026	0.934765	0.84032		bak1-4	1.19049	0.920007	0.949496	0.814581	0.777693	0.692493		bak1-4	0.627141	0.590352	0.679772	1.21637	1.02772	1.13763		bak1-4	0.870177	1.38964	0.89098	2.60349	2.61634	3.06532
pad4-1	0.980223	1.12114	0.909826	0.402282	0.388455	0.440038		pad4-1	0.870859	0.962964	1.1435	0.316462	0.203962	0.164		pad4-1	1.29102	1.07509	0.790077	0.325075	0.267072	0.240296		pad4-1	0.838726	1.32629	1.07654	0.251392	0.43955	0.345545		pad4-1	1.25452	0.778001	0.857454	6.6396	4.29926	5.3025		pad4-1	0.773812	0.911053	1.16622	5.3583	4.75063	7.06059
bon123pad4-1	1.01912	1.13067	0.979721	1.17911	0.976638	0.879372		bon123pad4-1	1.29177	1.1871	0.815175	0.92186	1.1316	0.871154		bon123pad4-1	1.20372	1.24299	0.954062	1.19388	1.08612	0.89106		bon123pad4-1	0.938932	0.882211	1.31044	0.770821	0.837856	0.644011		bon123pad4-1	0.707592	0.787033	0.598725	1.57105	1.34973	1.11502		bon123pad4-1	1.1736	0.856055	0.793604	2.07471	2.23791	3.00587
Col-0_eBL vs bak1-4_eBL								Col-0_eBL vs bak1-4_eBL								Col-0_eBL vs bak1-4_eBL								Col-0_eBL vs bak1-4_eBL								Col-0_eBL vs bak1-4_eBL								Col-0_eBL vs bak1-4_eBL
Statistic analysis								Statistic analysis								Statistic analysis								Statistic analysis								Statistic analysis								Statistic analysis
Unpaired t test								Unpaired t test								Unpaired t test								Unpaired t test								Unpaired t test								Unpaired t test
Column B	bak1-4_BL							Column B	bak1-4_BL							Column B	bak1-4_eBL							Column B	bak1-4_BL							Column B	bak1-4_BL							Column B	bak1-4_BL
vs.	vs.							vs.	vs.							vs.	vs.							vs.	vs.							vs.	vs.							vs.	vs.
Column A	Col-0_BL							Column A	Col-0_BL							Column A	Col-0_eBL							Column A	Col-0_BL							Column A	Col-0_BL							Column A	Col-0_BL
Unpaired t test								Unpaired t test								Unpaired t test								Unpaired t test								Unpaired t test								Unpaired t test
P value	<0.0001							P value	0.0005							P value	0.0018							P value	0.0022							P value	0.0002							P value	0.0155
P value summary	****							P value summary	***							P value summary	**							P value summary	**							P value summary	***							P value summary	*
Significantly different (P < 0.05)?	Yes							Significantly different (P < 0.05)?	Yes							Significantly different (P < 0.05)?	Yes							Significantly different (P < 0.05)?	Yes							Significantly different (P < 0.05)?	Yes							Significantly different (P < 0.05)?	Yes
One- or two-tailed P value?	Two-tailed							One- or two-tailed P value?	Two-tailed							One- or two-tailed P value?	Two-tailed							One- or two-tailed P value?	Two-tailed							One- or two-tailed P value?	Two-tailed							One- or two-tailed P value?	Two-tailed
t, df	t=19.73, df=4							t, df	t=10.41, df=4							t, df	t=7.344, df=4							t, df	t=6.980, df=4							t, df	t=13.28, df=4							t, df	t=4.046, df=4
How big is the difference?								How big is the difference?								How big is the difference?								How big is the difference?								How big is the difference?								How big is the difference?
Mean of column A	0.4494							Mean of column A	0.2411							Mean of column A	0.2745							Mean of column A	0.3555							Mean of column A	5.603							Mean of column A	5.491
Mean of column B	1.062							Mean of column B	1.14							Mean of column B	0.9751							Mean of column B	0.7616							Mean of column B	1.127							Mean of column B	2.762
Difference between means (B - A) ± SEM	0.6125 ± 0.03104							Difference between means (B - A) ± SEM	0.8991 ± 0.08637							Difference between means (B - A) ± SEM	0.7007 ± 0.09540							Difference between means (B - A) ± SEM	0.4061 ± 0.05819							Difference between means (B - A) ± SEM	-4.476 ± 0.3370							Difference between means (B - A) ± SEM	-2.729 ± 0.6745
95% confidence interval	0.5263 to 0.6987							95% confidence interval	0.6593 to 1.139							95% confidence interval	0.4358 to 0.9655							95% confidence interval	0.2446 to 0.5677							95% confidence interval	-5.411 to -3.540							95% confidence interval	-4.602 to -0.8564
R squared (eta squared)	0.9898							R squared (eta squared)	0.9644							R squared (eta squared)	0.931							R squared (eta squared)	0.9241							R squared (eta squared)	0.9778							R squared (eta squared)	0.8037
F test to compare variances								F test to compare variances								F test to compare variances								F test to compare variances								F test to compare variances								F test to compare variances
F, DFn, Dfd	1.197, 2, 2							F, DFn, Dfd	3.410, 2, 2							F, DFn, Dfd	12.19, 2, 2							F, DFn, Dfd	1.591, 2, 2							F, DFn, Dfd	36.95, 2, 2							F, DFn, Dfd	18.73, 2, 2
P value	0.9105							P value	0.4535							P value	0.1516							P value	0.772							P value	0.0527							P value	0.1014
P value summary	ns							P value summary	ns							P value summary	ns							P value summary	ns							P value summary	ns							P value summary	ns
Significantly different (P < 0.05)?	No							Significantly different (P < 0.05)?	No							Significantly different (P < 0.05)?	No							Significantly different (P < 0.05)?	No							Significantly different (P < 0.05)?	No							Significantly different (P < 0.05)?	No
Data analyzed								Data analyzed								Data analyzed								Data analyzed								Data analyzed								Data analyzed
Sample size, column A	3							Sample size, column A	3							Sample size, column A	3							Sample size, column A	3							Sample size, column A	3							Sample size, column A	3
Sample size, column B	3							Sample size, column B	3							Sample size, column B	3							Sample size, column B	3							Sample size, column B	3							Sample size, column B	3
pad4-1_eBL vs bon123pad4-1_eBL								pad4-1_eBL vs bon123pad4-1_eBL								pad4-1_eBL vs bon123pad4-1_eBL								pad4-1_eBL vs bon123pad4-1_eBL								pad4-1_eBL vs bon123pad4-1_eBL								pad4-1_eBL vs bon123pad4-1_eBL
Statistic analysis								Statistic analysis								Statistic analysis								Statistic analysis								Statistic analysis								Statistic analysis
Unpaired t test								Unpaired t test								Unpaired t test								Unpaired t test								Unpaired t test								Unpaired t test
Column B	bon123pad4-1_BL							Column B	bon123pad4-4_BL							Column B	bon123pad4_eBL							Column B	bon123pad4-1_BL							Column B	bon123pad4-1_BL							Column B	bon123pad4-1_BL
vs.	vs.							vs.	vs.							vs.	vs.							vs.	vs.							vs.	vs.							vs.	vs.
Column A	pad4-1_BL							Column A	pad4-1_BL							Column A	pad4_eBL							Column A	pad4-1_BL							Column A	pad4-1_BL							Column A	pad4-1_BL
Unpaired t test								Unpaired t test								Unpaired t test								Unpaired t test								Unpaired t test								Unpaired t test
P value	0.0026							P value	0.0012							P value	0.0011							P value	0.0067							P value	0.0042							P value	0.0118
P value summary	**							P value summary	**							P value summary	**							P value summary	**							P value summary	**							P value summary	*
Significantly different (P < 0.05)?	Yes							Significantly different (P < 0.05)?	Yes							Significantly different (P < 0.05)?	Yes							Significantly different (P < 0.05)?	Yes							Significantly different (P < 0.05)?	Yes							Significantly different (P < 0.05)?	Yes
One- or two-tailed P value?	Two-tailed							One- or two-tailed P value?	Two-tailed							One- or two-tailed P value?	Two-tailed							One- or two-tailed P value?	Two-tailed							One- or two-tailed P value?	Two-tailed							One- or two-tailed P value?	Two-tailed
t, df	t=6.711, df=4							t, df	t=8.129, df=4							t, df	t=8.466, df=4							t, df	t=5.157, df=4							t, df	t=5.892, df=4							t, df	t=4.387, df=4
How big is the difference?								How big is the difference?								How big is the difference?								How big is the difference?								How big is the difference?								How big is the difference?
Mean of column A	0.4103							Mean of column A	0.2281							Mean of column A	0.2775							Mean of column A	0.3455							Mean of column A	5.414							Mean of column A	5.723
Mean of column B	1.012							Mean of column B	0.9749							Mean of column B	1.057							Mean of column B	0.7509							Mean of column B	1.345							Mean of column B	2.439
Difference between means (B - A) ± SEM	0.6014 ± 0.08962							Difference between means (B - A) ± SEM	0.7467 ± 0.09186							Difference between means (B - A) ± SEM	0.7795 ± 0.09208							Difference between means (B - A) ± SEM	0.4054 ± 0.07862							Difference between means (B - A) ± SEM	-4.069 ± 0.6906							Difference between means (B - A) ± SEM	-3.284 ± 0.7486
95% confidence interval	0.3526 to 0.8503							95% confidence interval	0.4917 to 1.002							95% confidence interval	0.5239 to 1.035							95% confidence interval	0.1871 to 0.6237							95% confidence interval	-5.986 to -2.151							95% confidence interval	-5.362 to -1.205
R squared (eta squared)	0.9184							R squared (eta squared)	0.9429							R squared (eta squared)	0.9471							R squared (eta squared)	0.8692							R squared (eta squared)	0.8967							R squared (eta squared)	0.8279
F test to compare variances								F test to compare variances								F test to compare variances								F test to compare variances								F test to compare variances								F test to compare variances
F, DFn, Dfd	32.80, 2, 2							F, DFn, Dfd	3.051, 2, 2							F, DFn, Dfd	12.54, 2, 2							F, DFn, Dfd	1.095, 2, 2							F, DFn, Dfd	26.51, 2, 2							F, DFn, Dfd	5.799, 2, 2
P value	0.0592							P value	0.4938							P value	0.1477							P value	0.9547							P value	0.0727							P value	0.2941
P value summary	ns							P value summary	ns							P value summary	ns							P value summary	ns							P value summary	ns							P value summary	ns
Significantly different (P < 0.05)?	No							Significantly different (P < 0.05)?	No							Significantly different (P < 0.05)?	No							Significantly different (P < 0.05)?	No							Significantly different (P < 0.05)?	No							Significantly different (P < 0.05)?	No
Data analyzed								Data analyzed								Data analyzed								Data analyzed								Data analyzed								Data analyzed
Sample size, column A	3							Sample size, column A	3							Sample size, column A	3							Sample size, column A	3							Sample size, column A	3							Sample size, column A	3
Sample size, column B	3							Sample size, column B	3							Sample size, column B	3							Sample size, column B	3							Sample size, column B	3							Sample size, column B	3
