# Supplementary material for: Copine proteins are required for brassinosteroid signaling in maize and Arabidopsis
Source: Nat Commun. 2024 Mar 8;15:2028. doi: 10.1038/s41467-024-46289-6 (PMC10923931; doi:10.1038/s41467-024-46289-6)
Supplement: Supplementary file 10 — Source Data [file 41467_2024_46289_MOESM10_ESM.zip › 416220_2_data_set_8665490_s8fnjd/Source Data/Source Data Figure.5.xlsx]

## Sheet: Figure.5b
Figure.5b Co-IP assay of BON1-HA and SERK4-FLAG in Arabidopsis protoplasts transfected with the respective encoding constructs

## Sheet: Figure.5g
Figure.5g Co-IP assay of BON1-HA and BRI1-GFP in Arabidopsis protoplasts transfected with the respective enconding constructs
