# Supplementary material for: Copine proteins are required for brassinosteroid signaling in maize and Arabidopsis
Source: Nat Commun. 2024 Mar 8;15:2028. doi: 10.1038/s41467-024-46289-6 (PMC10923931; doi:10.1038/s41467-024-46289-6)
Supplement: Supplementary file 10 — Source Data [file 41467_2024_46289_MOESM10_ESM.zip › 416220_2_data_set_8665490_s8fnjd/Source Data/Source Data Figure.6.xlsx]

## Sheet: Figure.6a
Figure.6a Co-IP assay of BRI1 and SERK4 in the pad4-1 and bon1-1bon2-2bon3-3pad4-1 (bon123pad4) mutants without or with eBL treatment

## Sheet: Figure.6b
Figure. 6b Quantification of BRI1 associated with SERK4-FLAG (d) shown in a
	mock		eBL
	pad4-1	bon123pad4-1	pad4-1	bon123pad4-1
R1	1	1.18513	7.60989	3.1852
R2	0.999998	1.08645	5.23037	1.2483
R3	1.01341	1.23552	4.16667	0.929179

## Sheet: Figure.6c
Figure.6c Co-IP assay of BRI1 and SERK3 in the pad4-1 and bon1-1bon2-2bon3-3pad4-1 (bon123pad4) mutants without or with eBL treatment

## Sheet: Figure.6d
Figure. 6d Quantification of BRI1 associated with SERK3 (c) shown in c
	mock		eBL
	pad4-1	bon123pad4-1	pad4-1	bon123pad4-1
R1	1	0.45823	9.07573	3.46143
R2	0.999999	0.973472	6.66249	0.726908
R3	1.00042	0.469549	4.51467	0.415344

## Sheet: Figure.6f
Figure.6f Phosphorylation levels of BRI1 in the pad4-1 and bon1-1bon2-2bon3-3pad4-1 (bon123pad4) mutants without or with eBL treatment

## Sheet: Figure.6g
Figure.6g Phosphorylation levels of BRI1 in the pad4-1 and bon1-1bon2-2bon3-3pad4-1 (bon123pad4) mutants without or with eBL treatment

## Sheet: Figure.6h
Figure.6h Phosphorylation levels of SERK3 in the pad4-1 and bon1-1bon2-2bon3-3pad4-1 (bon123pad4) mutants without or with eBL treatment

## Sheet: Figure.6i
Figure.6i Phosphorylation levels of SERK4 in the pad4-1 and bon1-1bon2-2bon3-3pad4-1 (bon123pad4) mutants without or with eBL treatment
