# Supplementary material for: Copine proteins are required for brassinosteroid signaling in maize and Arabidopsis
Source: Nat Commun. 2024 Mar 8;15:2028. doi: 10.1038/s41467-024-46289-6 (PMC10923931; doi:10.1038/s41467-024-46289-6)
Supplement: Supplementary file 10 — Source Data [file 41467_2024_46289_MOESM10_ESM.zip › 416220_2_data_set_8665490_s8fnjd/Source Data/Source Data Supplementary Fig.10.xlsx]

## Sheet: Supplementary Fig.10a
Supplementary Fig.10a Bubble chart of KEGG enrichment for DEGs in Col-0_eBL vs Col-0_mock
ID	Description	GeneRatio	BgRatio	enrich_factor	pvalue	qvalue	geneID	gene_number	Contained
ko00905	Brassinosteroid biosynthesis	0.0126	0.0014	8.87	0.000761506	0.0139476	gene-AT2G26710;gene-AT3G30180;gene-AT4G36380;gene-AT5G38970	4	up&down
ko00196	Photosynthesis - antenna proteins	0.0189	0.0031	6.14	0.000326421	0.00747332	gene-AT2G05070;gene-AT2G05100;gene-AT2G42530;gene-AT3G27690;gene-AT3G47470;gene-AT5G54270	6	up&down
ko00966	Glucosinolate biosynthesis	0.0158	0.0038	4.16	0.006336	0.0828921	gene-AT1G10070;gene-AT1G16410;gene-AT2G43100;gene-AT3G58990;gene-AT4G39950	5	up&down
ko04712	Circadian rhythm - plant	0.0505	0.0142	3.55	9.66e-06	0.000561397	gene-AT1G01060;gene-AT1G18330;gene-AT1G22770;gene-AT1G68050;gene-AT2G46830;gene-AT3G02380;gene-AT3G09600;gene-AT3G17609;gene-AT3G47500;gene-AT5G02810;gene-AT5G11260;gene-AT5G17300;gene-AT5G23730;gene-AT5G24470;gene-AT5G39660;gene-AT5G57660	16	up&down
ko00062	Fatty acid elongation	0.0158	0.0053	2.96	0.0259061	0.296557	gene-AT1G01120;gene-AT2G21650;gene-AT2G28630;gene-AT2G46720;gene-AT5G47330	5	down
ko00920	Sulfur metabolism	0.0158	0.0057	2.77	0.0331737	0.337557	gene-AT1G62180;gene-AT3G22460;gene-AT4G14680;gene-AT4G21990;gene-AT4G39940	5	up&down
ko00908	Zeatin biosynthesis	0.0158	0.006	2.61	0.0415949	0.355371	gene-AT1G22380;gene-AT1G22400;gene-AT1G78270;gene-AT2G36780;gene-AT2G36800	5	down
ko04016	MAPK signaling pathway - plant	0.1073	0.0539	1.99	8.83e-05	0.00269674	gene-AT1G02360;gene-AT1G04310;gene-AT1G07150;gene-AT1G13110;gene-AT1G29720;gene-AT1G51620;gene-AT1G51790;gene-AT1G51800;gene-AT1G51805;gene-AT1G51820;gene-AT1G51850;gene-AT2G14610;gene-AT2G19190;gene-AT2G22770;gene-AT2G30250;gene-AT2G38310;gene-AT2G40330;gene-AT3G11410;gene-AT3G46280;gene-AT4G01700;gene-AT4G17870;gene-AT4G18250;gene-AT4G23550;gene-AT4G25780;gene-AT4G26080;gene-AT5G05440;gene-AT5G…	34	up&down
ko04075	Plant hormone signal transduction	0.142	0.0735	1.93	1.23e-05	0.000561397	gene-AT1G02340;gene-AT1G04240;gene-AT1G04310;gene-AT1G15580;gene-AT1G16510;gene-AT1G29440;gene-AT1G29450;gene-AT1G29500;gene-AT1G29510;gene-AT1G29720;gene-AT1G50420;gene-AT1G52830;gene-AT1G53160;gene-AT2G14610;gene-AT2G22770;gene-AT2G23170;gene-AT2G38310;gene-AT2G40330;gene-AT2G46530;gene-AT3G03820;gene-AT3G03830;gene-AT3G03850;gene-AT3G11410;gene-AT3G15540;gene-AT3G17860;gene-AT3G59060;gene-AT3G…	45	up&down
ko04626	Plant-pathogen interaction	0.1325	0.0831	1.59	0.00155749	0.0237722	gene-AT1G01120;gene-AT1G01340;gene-AT1G29720;gene-AT1G51140;gene-AT1G51620;gene-AT1G51790;gene-AT1G51800;gene-AT1G51805;gene-AT1G51820;gene-AT1G51850;gene-AT1G65390;gene-AT2G14610;gene-AT2G19190;gene-AT2G21650;gene-AT2G23770;gene-AT2G28630;gene-AT2G30250;gene-AT2G46310;gene-AT2G46450;gene-AT2G46720;gene-AT3G05660;gene-AT3G07195;gene-AT3G46280;gene-AT3G47090;gene-AT3G61630;gene-AT4G01720;gene-AT4G…	42	up&down

## Sheet: Supplementary Fig.10b
Supplementary Fig.10b Bubble chart of KEGG enrichment for DEGs in Col-0_eBL vs bak1-4_eBL
ID	Description	GeneRatio	BgRatio	enrich_factor	pvalue	qvalue	geneID	gene_number	Contained
ko00905	Brassinosteroid biosynthesis	0.0223	0.0014	15.71	8.49e-05	0.00290298	gene-AT2G26710;gene-AT3G30180;gene-AT4G36380;gene-AT5G05690	4	up&down
ko00944	Flavone and flavonol biosynthesis	0.0168	0.0011	15.71	0.000717731	0.00829226	gene-AT1G03495;gene-AT1G03940;gene-AT5G07990	3	down
ko00942	Anthocyanin biosynthesis	0.0168	0.0014	11.78	0.00179348	0.015339	gene-AT4G14090;gene-AT4G27560;gene-AT5G54060	3	down
ko00943	Isoflavonoid biosynthesis	0.0223	0.002	11.09	0.000375435	0.00642191	gene-AT1G03495;gene-AT1G03940;gene-AT2G45400;gene-AT4G37370	4	up&down
ko00402	Benzoxazinoid biosynthesis	0.0223	0.0024	9.43	0.000727167	0.00829226	gene-AT1G03400;gene-AT1G06620;gene-AT1G06640;gene-AT5G38010	4	up&down
ko00941	Flavonoid biosynthesis	0.0559	0.0076	7.37	8.07e-07	5.52e-05	gene-AT1G30900;gene-AT3G51240;gene-AT4G20110;gene-AT4G22880;gene-AT5G05270;gene-AT5G05600;gene-AT5G07990;gene-AT5G08640;gene-AT5G13930;gene-AT5G42800	10	up&down
ko00460	Cyanoamino acid metabolism	0.0391	0.0121	3.24	0.00584456	0.0399891	gene-AT1G36370;gene-AT1G60260;gene-AT3G12145;gene-AT3G47010;gene-AT4G21760;gene-AT4G37560;gene-AT5G06870	7	up&down
ko00940	Phenylpropanoid biosynthesis	0.0894	0.0339	2.64	0.000365229	0.00642191	gene-AT1G06000;gene-AT1G14540;gene-AT1G30720;gene-AT1G30730;gene-AT1G60260;gene-AT1G65060;gene-AT2G15480;gene-AT2G23910;gene-AT2G34810;gene-AT2G39420;gene-AT3G12145;gene-AT3G47010;gene-AT4G20820;gene-AT4G20830;gene-AT4G21760;gene-AT5G06870	16	up&down
ko04626	Plant-pathogen interaction	0.1508	0.0831	1.82	0.0016723	0.015339	Arabidopsis_thaliana_newGene_303;gene-AT1G62300;gene-AT2G13790;gene-AT2G17120;gene-AT2G28630;gene-AT2G32680;gene-AT2G41090;gene-AT2G46400;gene-AT2G46430;gene-AT2G46440;gene-AT3G07195;gene-AT3G23120;gene-AT3G47480;gene-AT3G48080;gene-AT3G48090;gene-AT3G52430;gene-AT4G18250;gene-AT4G33430;gene-AT5G18470;gene-AT5G20480;gene-AT5G24110;gene-AT5G39670;gene-AT5G45000;gene-AT5G48657;gene-AT5G59670;gene-A…	27	up&down
ko04075	Plant hormone signal transduction	0.1341	0.0735	1.82	0.00287822	0.0218812	gene-AT1G04250;gene-AT1G04310;gene-AT1G17380;gene-AT1G29450;gene-AT1G35710;gene-AT1G50420;gene-AT1G52830;gene-AT1G56150;gene-AT2G22770;gene-AT2G31880;gene-AT3G03820;gene-AT3G03830;gene-AT3G12830;gene-AT3G13380;gene-AT4G00480;gene-AT4G03400;gene-AT4G09820;gene-AT4G18250;gene-AT4G32280;gene-AT4G33430;gene-AT4G36110;gene-AT4G36780;gene-AT5G13220;gene-AT5G57560	24	up&down
