# Supplementary material for: Copine proteins are required for brassinosteroid signaling in maize and Arabidopsis
Source: Nat Commun. 2024 Mar 8;15:2028. doi: 10.1038/s41467-024-46289-6 (PMC10923931; doi:10.1038/s41467-024-46289-6)
Supplement: Supplementary file 10 — Source Data [file 41467_2024_46289_MOESM10_ESM.zip › 416220_2_data_set_8665490_s8fnjd/Source Data/Source Data Supplementary Fig.14.xlsx]

## Sheet: Supplementary Fig.14a
Supplementary Fig.14a The protein abundance of BRI1 in pad4-1 with that in bon1-1 bon2-2 bon3-3 pad4-1 (bon123pad4-1) seedlings subjected to eBL treatment for 0, 30 and 60 min

## Sheet: Supplementary Fig.14b
Supplementary Fig.14b The protein abundance of SERK3 in pad4-1 with that in bon1-1 bon2-2 bon3-3 pad4-1 (bon123pad4-1) seedlings subjected to eBL treatment for 0, 30 and 60 min
