# Supplementary material for: Copine proteins are required for brassinosteroid signaling in maize and Arabidopsis
Source: Nat Commun. 2024 Mar 8;15:2028. doi: 10.1038/s41467-024-46289-6 (PMC10923931; doi:10.1038/s41467-024-46289-6)
Supplement: Supplementary file 10 — Source Data [file 41467_2024_46289_MOESM10_ESM.zip › 416220_2_data_set_8665490_s8fnjd/Source Data/Source Data Supplementary Fig.17.xlsx]

## Sheet: Supplementary Fig.17a
Supplementary Fig.17a Phosphorylation levels of BRI1 in the pad4-1 and bon123pad4-1 mutants without or with eBL treatment

## Sheet: Supplementary Fig.17b
Supplementary Fig.17b Phosphorylation levels of BRI1 in the pad4-1 and bon123pad4-1 mutants without or with eBL treatment

## Sheet: Supplementary Fig.17c
Supplementary Fig.17c Phosphorylation levels of SERK3 in the pad4-1 and bon123pad4-1 mutants without or with eBL treatment

## Sheet: Supplementary Fig.17d
Supplementary Fig.17d Phosphorylation levels of SERK4 in the pad4-1 and bon123pad4-1 mutants without or with eBL treatment
