# Supplementary material for: Copine proteins are required for brassinosteroid signaling in maize and Arabidopsis
Source: Nat Commun. 2024 Mar 8;15:2028. doi: 10.1038/s41467-024-46289-6 (PMC10923931; doi:10.1038/s41467-024-46289-6)
Supplement: Supplementary file 10 — Source Data [file 41467_2024_46289_MOESM10_ESM.zip › 416220_2_data_set_8665490_s8fnjd/Source Data/Source Data Supplementary Fig.5.xlsx]

## Sheet: Supplementary Figure. 5a
Supplementary Fig. 5a Heatmap representation of hierarchical clustering of differentially expressed genes in KN5585 vs Zmbon1-1
#ID	KN5585-1	KN5585-2	KN5585-3	Zmbon1/3-1	Zmbon1/3-2	Zmbon1/3-3
gene:Zm00001d037427	1.3899	1.08599	0.723356	3.95816	4.89472	3.55101
Zea_mays_newGene_13158	1.51454	1.59526	1.9065	0.203015	0.541405	0.405859
gene:Zm00001d037689	24.9906	29.3531	26.2226	11.3905	12.6028	13.2454
gene:Zm00001d037681	0.940324	1.40731	0.979821	4.0997	11.9954	10.1057
gene:Zm00001d016760	3.9191	2.93669	3.40363	5.55527	12.6634	11.1018
gene:Zm00001d040285	1.34041	0.615648	0.124234	3.9358	6.42524	3.9857
gene:Zm00001d019002	18.1842	67.5869	34.6623	0.329495	2.07661	0.873504
gene:Zm00001d051934	0.110659	0.299989	0.197616	1.12321	1.05165	0.915838
gene:Zm00001d017880	0.572504	0.898653	0.433531	4.10181	3.97467	2.86332
gene:Zm00001d021903	0.175605	0.103468	0.10513	1.01932	1.53926	1.51919
gene:Zm00001d052518	8.95892	14.9458	7.77284	26.815	110.58	79.307
gene:Zm00001d003021	0.944609	0.648841	1.23608	1.63511	2.49004	3.6868
gene:Zm00001d051093	0	0	0	39.4852	53.5268	45.1298
Zea_mays_newGene_13744	1.15797	0.805362	1.03052	0.289533	0.130033	0.356145
gene:Zm00001d020692	0.557595	0.556978	0.322082	1.44649	1.69875	2.08363
gene:Zm00001d020524	0.813803	0.528738	0.736812	0.06904	0.351944	0.193035
gene:Zm00001d034434	1.00099	0.44103	0.718683	0.162356	0.100801	0
gene:Zm00001d023781	7.01311	5.68404	6.87821	3.7626	2.64902	2.81845
gene:Zm00001d043649	3.83142	2.53123	3.26644	0	0.009044	0
gene:Zm00001d053569	5.29783	9.10313	6.13069	19.7233	18.4625	20.4114
gene:Zm00001d037609	0.544312	0.393677	0.582879	5.32258	5.40592	4.83692
Zea_mays_newGene_6369	4.20445	5.299	5.06302	2.15184	2.15987	1.20073
Zea_mays_newGene_14007	0.359742	0.277239	0.415756	2.86203	1.49611	4.51737
Zea_mays_newGene_10787	0.071636	0.095129	0.073529	1.80633	1.31784	3.62354
Zea_mays_newGene_10789	0.018148	0	0	0.621371	0.780659	1.92447
Zea_mays_newGene_16312	0.085653	0	0	0.709053	0.888781	0.78687
gene:Zm00001d012510	2.91507	7.9477	5.66188	0.396317	0.620972	0.295413
Zea_mays_newGene_10811	0	0	0	58.9807	36.8782	42.577
Zea_mays_newGene_14908	6.02775	2.79459	4.18915	2.18697	1.68378	1.76189
Zea_mays_newGene_14901	11.1627	10.1249	13.5699	3.53122	3.72899	3.8284
gene:Zm00001d028793	23.3831	14.6213	13.0415	42.3596	51.5845	41.2606
gene:Zm00001d052937	1.2086	0.766963	0.612704	2.00677	4.12546	2.74252
Zea_mays_newGene_6669	4.41641	2.86681	2.77994	0.943835	0.558548	1.4515
gene:Zm00001d016361	9.75798	8.97256	8.3269	3.3727	4.20434	3.07733
gene:Zm00001d009826	11.9603	7.57507	5.01833	0.104428	0	0.060163
gene:Zm00001d021897	9.64825	8.64481	9.11892	1.69377	1.78603	2.26107
gene:Zm00001d012304	0.368704	0.398567	0.393033	0.678328	2.08165	1.55646
Zea_mays_newGene_8933	0	0	0	4.63724	3.18804	3.2181
gene:Zm00001d023258	15.1247	15.3071	14.5804	8.45924	6.961	5.908
Zea_mays_newGene_11675	7.55139	4.58951	6.80056	35.2923	26.0663	32.7139
gene:Zm00001d020937	1.17595	0.854704	1.42153	0.30241	0.377846	0.082131
gene:Zm00001d020935	1.19067	1.16213	1.29928	0	0	0
gene:Zm00001d013193	38.4119	30.4671	53.345	13.8391	17.4556	17.7835
gene:Zm00001d018847	0	0	0	15.1583	14.8482	11.9023
Zea_mays_newGene_8961	0	0.035977	0.027993	1.98083	0.932018	1.75234
gene:Zm00001d007835	4.82889	8.30008	5.86717	1.82713	1.20229	1.56028
gene:Zm00001d007836	10.2662	6.89047	15.924	31.0399	31.1236	31.3474
Zea_mays_newGene_7118	0.422099	0.749552	0.75562	2.87877	3.10268	4.68286
gene:Zm00001d031529	32.2707	24.2246	31.2778	9.04318	13.0222	13.87
Zea_mays_newGene_13183	0.550153	0.170174	0.232164	1.03745	2.79463	1.63378
gene:Zm00001d007427	2.88934	2.01081	2.8539	1.23751	0.818228	0.502937
Zea_mays_newGene_3705	6.17486	5.8196	5.68286	2.06745	2.06406	2.07429
gene:Zm00001d007319	1.98834	1.71096	2.73825	30.7535	20.4725	15.5382
Zea_mays_newGene_15747	0	0	0	2.60153	1.80461	1.83816
gene:Zm00001d048487	0.484567	0.444234	0.558505	0.061115	0.07199	0.097974
Zea_mays_newGene_1137	1.84237	1.67619	1.87235	5.32307	4.208	6.70379
Zea_mays_newGene_14822	0	0	0	1.63902	1.62448	0.807138
Zea_mays_newGene_10897	0	0	0	0.99267	1.19722	1.73572
Zea_mays_newGene_15466	6.65604	3.13141	7.54908	0	0	0
Zea_mays_newGene_15465	0	0	0	2.86627	2.10349	2.30583
gene:Zm00001d025875	1.9738	4.07314	3.18086	0.04286	0.185659	0.201579
gene:Zm00001d022421	172.712	486.178	477.549	131.855	100.516	124.467
gene:Zm00001d046207	3.39934	3.68395	3.32958	1.63295	1.05235	0.788734
gene:Zm00001d046200	2.23461	2.62009	3.26763	0.050636	0.101487	0.03934
gene:Zm00001d032893	0.130692	0.93712	0.584212	1.53705	4.5644	2.37567
Zea_mays_newGene_4504	0	0	0.023341	3.57883	2.26072	2.90728
gene:Zm00001d037507	0.789954	0.950787	0.933579	9.23704	7.80468	8.03125
gene:Zm00001d037501	10.2222	9.05024	8.59995	0	0	0
gene:Zm00001d012266	0.634525	0.644224	0.676738	5.29567	3.97055	5.30402
Zea_mays_newGene_6675	0.05713	0	0	8.05691	11.2406	6.81827
gene:Zm00001d048309	1.90154	3.85184	4.88392	0.212132	0.179036	0.141432
gene:Zm00001d047967	0.3594	0.920788	0.381211	3.60265	2.88056	4.21665
gene:Zm00001d005941	4.24421	2.60408	4.53874	0	0	0
Zea_mays_newGene_9376	0	0	0.042224	2.52216	1.67699	2.03458
Zea_mays_newGene_14453	0.001383	0	0	3.26257	2.0509	4.36139
Zea_mays_newGene_14454	0	0	0	6.41949	6.16861	15.1806
gene:Zm00001d005536	2.32911	2.21118	1.88909	0.583748	0	0.266883
Zea_mays_newGene_11089	2.5594	2.35063	1.76828	0.895232	0.488038	0.808153
Zea_mays_newGene_1083	0.433504	0.233369	0.108159	2.13199	2.38749	3.48788
gene:Zm00001d047234	0.020904	0	0	2.19892	1.35402	1.39371
gene:Zm00001d052585	0	0	0	1.71868	1.21713	2.23843
gene:Zm00001d031435	1.60568	0.789764	2.61149	0.11273	0.312548	0.148676
gene:Zm00001d021901	82.47	65.6945	80.5914	196.473	193.178	205.618
gene:Zm00001d022130	5.18252	5.22412	8.76118	15.3984	31.5514	18.8499
Zea_mays_newGene_6153	0	0	0	4.77634	1.46806	4.28637
gene:Zm00001d049957	1.98357	0.953785	1.60868	10.2407	9.14784	6.04887
gene:Zm00001d024208	2.66675	1.33034	0.962664	12.6094	9.02065	5.31915
gene:Zm00001d012754	0.950541	1.26814	1.63809	3.9114	4.21335	3.18575
gene:Zm00001d041618	1.81777	1.05885	1.14575	0	0	0
gene:Zm00001d032812	0	0	0	1.65479	2.43593	1.10715
gene:Zm00001d032811	1.30405	1.09637	1.47133	1.64822	1.94533	1.46986
gene:Zm00001d042572	21.6151	15.6096	9.55828	0.163722	0.251812	0.45608
Zea_mays_newGene_13568	0.811478	0.978307	1.0729	0	0	0.015646
gene:Zm00001d045606	0.514638	1.24035	1.20071	0	0.064149	0.047868
gene:Zm00001d015634	0	0	0	0.642178	0.861293	0.666241
gene:Zm00001d018611	9.60731	35.063	11.5922	1.74642	4.17241	2.42401
gene:Zm00001d011097	0.217475	0.24515	0.432299	1.80764	1.45769	0.975762
Zea_mays_newGene_10306	0	0	0	5.44384	4.75774	8.60202
Zea_mays_newGene_15844	0	0	0	2.15005	1.40592	1.34251
gene:Zm00001d046334	5.84084	7.89623	6.50274	2.10625	2.12036	2.9897
gene:Zm00001d020903	4.82756	5.84649	3.72814	1.06955	0.929564	0.428271
gene:Zm00001d041922	1.16778	0.727959	2.01704	4.11284	4.68177	6.68674
Zea_mays_newGene_699	1.93017	1.45795	2.57293	0.576375	0.379944	0.677633
Zea_mays_newGene_695	2.01412	0.989037	1.27428	0	0	0
gene:Zm00001d003356	20.531	14.2023	12.1872	29.1178	79.3526	60.2845
gene:Zm00001d037783	1.10974	0.887862	1.27847	1.75338	3.84894	4.60509
gene:Zm00001d016436	3.8055	1.57292	1.7098	0	0	0
gene:Zm00001d016435	9.28863	11.9209	6.94086	0.110123	0.301831	0.17396
gene:Zm00001d046746	18.676	11.923	15.8827	28.0476	43.0429	50.7775
gene:Zm00001d006172	1.06158	1.05689	0.765465	0	0	0
gene:Zm00001d044290	1.50717	0.769826	2.77398	4.57061	2.21531	4.68929
Zea_mays_newGene_12266	0	0.108551	0.200264	5.26796	3.26779	7.92295
gene:Zm00001d029099	9.04947	5.58162	6.15348	29.6863	22.0344	20.6638
Zea_mays_newGene_14378	7.29931	4.39726	4.55612	0.880995	1.10119	1.11691
gene:Zm00001d007349	2.14533	1.8766	2.2538	7.20317	6.79212	8.63542
gene:Zm00001d007345	3.7627	4.47491	5.70759	27.6122	22.0552	24.3718
gene:Zm00001d049179	39.4689	57.5156	44.6632	17.7863	24.4242	21.8076
gene:Zm00001d002186	1.07436	0.921215	0.878249	6.53581	4.53454	2.65347
gene:Zm00001d048702	36.7224	50.4224	28.309	9.81962	21.3481	15.5134
Zea_mays_newGene_12763	0	0	0	0.597998	0.452676	1.25733
gene:Zm00001d027877	1.32839	1.18804	1.96558	5.08336	3.72174	3.9795
gene:Zm00001d046474	0	0	0	15.4022	25.1221	21.5896
gene:Zm00001d020986	0.670588	0.355611	0.319037	1.18456	1.3538	1.67596
gene:Zm00001d045519	1.81947	2.36285	2.63215	6.42282	11.4586	5.96451
gene:Zm00001d000294	0.483597	0.424042	0.356295	1.19859	4.42988	1.44938
gene:Zm00001d039914	46.8799	61.2826	67.0893	21.6096	31.5424	16.0969
gene:Zm00001d027934	6.02542	5.14201	4.92177	1.59854	1.76729	1.08154
Zea_mays_newGene_11760	5.00998	2.83418	5.62176	1.11153	0.560314	1.91624
gene:Zm00001d020826	0.527233	0.470354	0.649571	1.46587	1.72734	1.71847
gene:Zm00001d003983	0.228922	0.088627	0.211432	5.19179	1.93895	3.07825
Zea_mays_newGene_13137	2.36191	3.26118	3.29147	0.313877	0	0.175419
Zea_mays_newGene_13138	2.3545	2.49134	2.60757	0.553268	0.332075	1.1319
Zea_mays_newGene_13689	5.11377	4.03595	5.30399	2.06431	1.93162	1.71765
gene:Zm00001d009398	37.8422	36.0738	55.7781	11.9996	12.2333	18.1414
gene:Zm00001d009396	0.524299	0.256144	0.394814	1.12906	1.13314	1.1713
gene:Zm00001d024851	0.763327	0.442079	0.425397	1.76503	3.52175	2.77502
gene:Zm00001d015243	0.196107	0.020544	0.056866	0.572132	0.60817	0.369734
gene:Zm00001d018791	0	0	0	1.34075	1.56671	0.66162
gene:Zm00001d048783	0.103312	0.04051	0.045345	0.977316	0.824173	1.46149
Zea_mays_newGene_583	1.04387	0.850809	0.682359	2.99753	4.95448	2.62091
gene:Zm00001d003086	33.7423	21.6845	19.9831	8.25006	11.83	13.2188
gene:Zm00001d023724	0	0	0	2.51537	0.740629	1.83987
gene:Zm00001d032825	13.0316	15.315	18.8842	5.48893	8.24161	7.12174
gene:Zm00001d012433	1.45894	1.47239	1.33507	0.294716	0.440543	0.719609
gene:Zm00001d048625	11.2066	11.4419	10.1848	46.5994	51.9115	39.7615
gene:Zm00001d007776	3.20006	0.903895	3.61174	0.139964	0.251804	0.243282
gene:Zm00001d007775	4.57874	1.44682	4.71055	0	0.029713	0
gene:Zm00001d008749	1.45257	0.707952	3.00678	6.81746	5.83765	6.07203
gene:Zm00001d031954	0.545663	0.428236	0.468456	2.74144	4.02989	3.65639
Zea_mays_newGene_13518	10.6683	20.8896	16.4507	0	0.10524	0
gene:Zm00001d012900	12.4818	13.1343	12.7489	16.8945	56.7246	32.9386
gene:Zm00001d053868	27.0189	23.8902	29.872	14.5577	13.0596	12.59
gene:Zm00001d012575	15.2965	7.17929	7.86456	2.1042	2.29989	1.96857
Zea_mays_newGene_12560	8.36211	6.0281	5.89538	0	0	0
gene:Zm00001d008570	1.32818	0.702026	0.910083	0	0	0
gene:Zm00001d000011	1.3847	0.857759	1.24507	0	0.030585	0
gene:Zm00001d003006	6.35255	8.27135	6.08003	2.12852	1.75034	1.29417
Zea_mays_newGene_7569	2.2652	1.64915	1.04757	0.062796	0.07849	0.13764
gene:Zm00001d003209	9.27917	8.52258	7.03362	16.4295	28.8629	26.2088
gene:Zm00001d013014	1.67169	0.96192	2.00164	4.02162	2.90156	5.19815
gene:Zm00001d008856	0	0	0	5.96657	1.94531	7.11132
gene:Zm00001d001779	13.295	8.23315	8.17382	24.4272	17.7807	34.6096
gene:Zm00001d001771	1.30508	1.82038	1.80578	6.81022	5.78671	5.29267
gene:Zm00001d003962	44.1412	45.783	60.3375	152.917	113.74	147.241
gene:Zm00001d048784	1.7306	0.826405	1.48372	6.59055	4.14165	8.30724
gene:Zm00001d050815	1.2203	1.48601	1.6588	2.1467	5.80487	6.68438
gene:Zm00001d043663	0.824161	0.081129	0.088813	2.07005	5.39071	2.52157
gene:Zm00001d036541	9.25299	8.92995	9.30178	22.5693	29.6498	22.8967
gene:Zm00001d045092	1.42351	1.75452	1.26191	0.375363	0.554863	0.133467
Zea_mays_newGene_13591	0.18755	0.179362	0.102824	1.50792	1.99692	1.76161
gene:Zm00001d027353	5.4853	7.63495	7.70221	0.807555	3.02083	2.03763
Zea_mays_newGene_3193	0	0	0	13.0801	5.12307	7.33165
Zea_mays_newGene_1751	2.26458	1.37595	2.00059	0	0	0
Zea_mays_newGene_7759	0	0.178984	0.051038	1.46788	4.28942	1.4349
Zea_mays_newGene_7753	2.18648	0.244751	2.15754	2.45888	2.2363	2.73454
gene:Zm00001d012981	8.51078	7.55725	9.90836	19.5622	17.5541	28.6855
gene:Zm00001d014134	5.17611	2.99656	4.61465	9.63473	11.4688	9.7964
gene:Zm00001d002344	9.31718	10.4347	10.9042	2.90785	5.21315	4.28104
gene:Zm00001d052209	1.6989	1.50132	1.28615	2.63704	8.49217	8.53439
gene:Zm00001d006143	0.344844	0.292785	0.426045	0.105022	0.095253	0.138253
gene:Zm00001d048090	4.57129	3.92295	2.94736	1.51544	1.88542	1.85675
Zea_mays_newGene_14927	0	0	0	3.29875	1.45805	1.93843
gene:Zm00001d028004	0.804081	0.541898	0.735285	2.56127	2.95222	3.14958
gene:Zm00001d007372	0	0.019002	0.020104	0.971383	1.45262	1.46749
gene:Zm00001d046343	14.442	12.6941	13.5025	4.44937	1.45014	7.08852
gene:Zm00001d008585	1.22278	2.02033	2.63443	5.29454	6.08806	5.45096
Zea_mays_newGene_14770	0	0	0	0.747931	1.44147	0.886518
gene:Zm00001d033948	8.07076	6.02414	5.22267	0.526794	0.064804	0.548592
Zea_mays_newGene_7854	0	0	0	3.61498	1.75111	2.02092
gene:Zm00001d050897	0	0	0	0.625596	1.27087	2.6702
Zea_mays_newGene_8492	0	0.039245	0	2.42553	2.30326	3.53895
gene:Zm00001d004452	310.639	283.578	280.079	129.188	50.9938	99.1554
gene:Zm00001d017427	0.997692	1.16096	0.499788	0.160185	0.334345	0.208073
gene:Zm00001d016484	6.01256	3.15953	2.68296	0	0	0
Zea_mays_newGene_12966	0.477374	0.655585	0.774175	0	0	0
gene:Zm00001d020852	61.1031	48.2999	48.2162	262.582	306.659	315.21
Zea_mays_newGene_16072	3.88598	2.29801	2.69076	1.12268	0.898736	1.00659
gene:Zm00001d039887	45.7877	27.3731	26.2803	9.51767	13.4226	14.4712
gene:Zm00001d009071	0.302622	0.351543	0.685434	5.58033	9.86685	4.78318
gene:Zm00001d015927	2.43458	1.44748	2.11965	0.197522	0.38664	0.382855
gene:Zm00001d017387	0.049862	0.038575	0.027909	4.37327	1.6157	1.60484
Zea_mays_newGene_3500	1.71287	0.781411	3.28444	0	0	0
Zea_mays_newGene_12400	0.451868	0.163238	0.328431	1.35111	1.39576	3.58155
Zea_mays_newGene_11567	2.98831	2.5434	3.61744	0	0	0
gene:Zm00001d053952	1.39566	1.76984	1.82351	4.86877	5.34197	4.85859
Zea_mays_newGene_8769	0	0	0	0.81631	1.30834	1.17405
gene:Zm00001d039735	0.712104	0.781296	1.13004	2.29985	5.12178	4.92563
gene:Zm00001d003728	0	0	0	0.204397	0.143151	0.154577
gene:Zm00001d038284	10.4882	11.7878	12.6555	0.968495	0.660659	0.600326
gene:Zm00001d033869	1.44556	1.87125	1.54575	0.266483	0.248282	0.458739
gene:Zm00001d017918	1.19822	0.928987	1.40986	2.17117	4.32679	4.06801
Zea_mays_newGene_1145	0.079037	0.06857	0.147118	4.30232	8.17171	7.00003
gene:Zm00001d052480	9.51647	6.67109	9.81909	27.3259	24.9332	34.6173
gene:Zm00001d043158	1.08438	1.71671	1.13167	4.53912	8.88075	5.52084
gene:Zm00001d006775	6.01382	3.38462	2.47278	1.1117	1.2522	0.415446
gene:Zm00001d028284	0.524751	1.22819	0.963235	0	0	0
Zea_mays_newGene_11845	0	0	0	0.651122	1.21441	0.864869
gene:Zm00001d011075	0.78551	0.237293	0.489181	0.015263	0	0
Zea_mays_newGene_15284	0.369557	0.265483	0.630328	2.15393	2.60519	4.18276
gene:Zm00001d010671	0.514387	0.847065	0.487576	1.06995	4.73073	2.08585
Zea_mays_newGene_15829	3.45309	2.45045	3.30232	0.768685	0.694001	0.887136
Zea_mays_newGene_10471	26.7931	21.0058	20.4211	8.51575	8.62465	9.81131
Zea_mays_newGene_15092	2.56558	2.93382	2.12058	0	0	0
gene:Zm00001d018399	9.62033	8.8566	9.26637	3.22857	3.70965	3.40202
gene:Zm00001d012485	5.38858	9.0763	8.43779	0.970187	1.96145	2.19517
gene:Zm00001d042519	5.18094	4.55856	8.27703	1.55995	0.960698	1.44398
gene:Zm00001d034978	9.03258	9.95145	12.7534	36.3841	48.1051	16.8829
gene:Zm00001d028469	3.41605	3.5064	3.3281	6.11295	12.5314	10.3334
Zea_mays_newGene_11798	0	0	0	1.10121	0.767394	0.755307
gene:Zm00001d052773	0	0	0	0.251259	0.361729	0.69363
gene:Zm00001d020781	0.356412	0.603515	0.8348	3.92332	5.10894	2.63831
gene:Zm00001d008649	0.291362	0.292992	0.218979	0	0	0
gene:Zm00001d028780	3.88195	3.18679	2.17583	10.8136	10.7868	11.7505
Zea_mays_newGene_16403	0	0	0	1.40878	1.16779	2.17209
gene:Zm00001d040667	5.86732	5.30159	5.82008	18.2503	13.8097	22.6687
gene:Zm00001d047124	0.381487	0.348487	0.417085	0.648291	2.91168	1.58719
gene:Zm00001d021991	0	0	0	2.93846	8.65165	5.78702
Zea_mays_newGene_8168	4.35427	3.07921	3.12776	28.8275	9.20997	23.6948
gene:Zm00001d028815	28.6712	21.2546	16.3839	5.3592	4.84573	2.3532
gene:Zm00001d028814	22.7145	13.7994	12.6134	6.05316	7.7729	4.8889
gene:Zm00001d012313	2.74534	3.65109	3.60196	14.3381	12.2057	13.8399
gene:Zm00001d020921	0.766991	0.597955	0.809067	0.089977	0.086369	0
gene:Zm00001d053513	26.8168	28.3851	29.2461	2.82579	4.18039	3.00662
Zea_mays_newGene_14094	1.39614	1.5678	2.38309	34.065	31.1518	32.2344
Zea_mays_newGene_14095	0.313427	0.415522	0.626196	5.45827	4.66251	4.5784
gene:Zm00001d043049	7.54743	7.37725	3.28088	0.509616	1.52496	0.317176
gene:Zm00001d009022	6.43908	3.88939	5.02766	32.08	74.0655	33.6252
gene:Zm00001d009765	3.40014	1.53856	1.41156	0.273991	0.257958	0.378371
gene:Zm00001d014945	1.85319	1.11386	0.734496	2.7164	5.43555	4.01521
gene:Zm00001d027999	54.8906	47.1362	47.4445	28.7931	21.6324	24.5192
gene:Zm00001d024852	5.63744	4.18121	3.05875	8.51194	18.649	12.2883
gene:Zm00001d017418	0	0	0	0.80842	1.37108	0.634414
gene:Zm00001d033044	0.165129	0.317128	0.318275	5.14417	5.15238	4.60389
gene:Zm00001d006193	1369.54	1381.83	1114.74	719.048	432.56	524.886
gene:Zm00001d044812	0.098243	0.073591	0.093012	0.429758	0.648534	0.474547
gene:Zm00001d037487	194.445	223.38	254.474	59.4602	95.1782	105.335
gene:Zm00001d021047	2.04648	4.11054	1.91084	12.2368	13.5932	10.3814
gene:Zm00001d011607	1.22826	1.61232	1.84286	2.41987	10.1668	12.2428
gene:Zm00001d002216	0.955461	0.919263	1.00903	0.046197	0.057385	0
gene:Zm00001d052992	0.899788	0.78144	1.08116	1.5274	3.09304	3.05356
gene:Zm00001d035178	4.88854	3.83229	3.621	29.9293	65.7499	38.1215
Zea_mays_newGene_9013	0	0	0	5.49959	3.95373	3.83286
Zea_mays_newGene_12787	3.85034	4.85017	5.50762	0.248431	0.114292	0.283766
gene:Zm00001d037729	0.181908	0.397281	0.246371	2.10657	2.89812	1.69145
gene:Zm00001d033919	6.58557	6.10887	6.02105	0	0	0
Zea_mays_newGene_3509	1.53394	0.979258	1.29607	0.192252	0.510486	0.421928
Zea_mays_newGene_15496	0	0	0	2.74529	1.86711	4.57414
gene:Zm00001d021699	1.64845	1.06808	1.53973	2.9695	4.63193	4.35888
gene:Zm00001d021692	2.15109	1.97671	1.62986	3.21687	6.21375	5.76755
gene:Zm00001d045570	5.40442	6.94921	5.32015	13.7623	20.2177	12.6411
gene:Zm00001d045579	0	0.063623	0.020463	0.719032	2.87486	1.54794
gene:Zm00001d010627	26.5998	29.8627	28.274	0.60142	1.1627	1.03831
gene:Zm00001d022437	0.860325	0.739217	0.503779	2.93762	3.06197	4.6728
gene:Zm00001d046210	8.9174	14.8491	13.8395	3.37216	4.788	5.95697
Zea_mays_newGene_6370	4.88265	3.948	3.98502	0.802028	0.885501	0.215721
Zea_mays_newGene_7579	0.933593	0.845016	1.27497	0	0	0
gene:Zm00001d002001	73.3564	92.7645	100.032	37.2654	29.0581	29.3498
gene:Zm00001d031822	6.83365	3.36125	2.62882	0.699786	0.342046	1.78066
Zea_mays_newGene_10958	0.524865	0.486973	0.462072	1.1921	1.05757	1.63687
gene:Zm00001d028335	0	0	0	0.754753	0.227701	0.97509
gene:Zm00001d026354	1.92731	2.28079	1.78271	0.498576	0.342287	0.383315
Zea_mays_newGene_2330	18.1213	14.7186	21.3059	54.96	32.9139	47.3506
gene:Zm00001d047975	0	0	0	0.540917	0.398547	0.698577
gene:Zm00001d036136	17.8819	18.1204	22.4012	47.1956	54.1864	42.2814
gene:Zm00001d035444	0.561068	0.48132	0.665379	0	0	0.090045
gene:Zm00001d048775	1.47911	1.8724	1.83373	0.41098	0.781568	0.779701
gene:Zm00001d045729	6.709	9.23038	8.50195	1.2999	1.25406	1.12868
gene:Zm00001d048417	3.45835	2.10865	2.31716	8.38253	11.1595	7.46003
gene:Zm00001d048416	0.536825	0.370118	0.812925	2.15866	2.11695	1.32709
gene:Zm00001d019497	0.108879	0.085291	0.174685	0.335508	1.56914	0.995125
gene:Zm00001d041363	0.624981	0.504732	0.636527	1.19337	2.07881	1.77217
gene:Zm00001d022126	2.53195	3.14917	3.45359	8.14171	9.06174	8.14308
gene:Zm00001d024211	4.35866	1.4135	0.669358	19.0424	12.7878	10.544
gene:Zm00001d024210	1.8318	0.699228	0.875519	8.24137	5.86269	4.39819
gene:Zm00001d006351	0.640053	0.441738	0.546283	0.829228	2.09472	2.35114
gene:Zm00001d045030	10.2109	7.53347	8.63733	1.71789	1.65961	0.566812
Zea_mays_newGene_3282	0	0	0	2.15798	1.67658	3.48911
Zea_mays_newGene_3566	0	0	0	4.70679	4.26939	8.4474
Zea_mays_newGene_13570	0.87171	1.11424	1.73398	0.087632	0.067961	0.117961
gene:Zm00001d020882	2.08145	2.09992	2.3867	0.797882	0.580262	0.543716
gene:Zm00001d007257	5.15488	4.20351	2.82424	1.65208	0.955798	0.979995
Zea_mays_newGene_5140	0.235054	0.071654	0	1.17508	3.54904	4.49085
Zea_mays_newGene_4818	0.138589	0.067584	0.179677	0.598439	0.719363	1.33327
gene:Zm00001d048370	2.00279	5.93135	4.81367	0.129966	0.154416	0.336865
gene:Zm00001d018604	3.32978	4.04369	4.79639	0	0	0
gene:Zm00001d002323	12.2923	10.5978	14.7848	4.00263	3.66288	3.95658
gene:Zm00001d039624	26.2122	23.0899	38.89	73.5123	72.4089	61.1195
gene:Zm00001d037359	2.5166	1.16114	1.82664	0.23198	0.226873	0.327139
Zea_mays_newGene_4992	11.354	6.13491	10.546	3.55527	2.29396	4.46563
gene:Zm00001d017019	5.44246	3.41509	5.12573	7.74486	17.3819	16.5317
gene:Zm00001d034551	0	0	0	1.66954	1.13381	1.53948
gene:Zm00001d036715	1.92316	1.19323	1.15588	2.47638	5.29282	4.48455
gene:Zm00001d032468	10.2546	11.2336	9.45408	3.28003	6.10212	4.08867
gene:Zm00001d032467	6.41859	4.79316	6.27114	1.76497	3.16886	1.67116
Zea_mays_newGene_4467	0.185236	0.330722	0.906761	21.2376	11.2409	23.5282
gene:Zm00001d028024	11.9006	12.8559	13.8111	4.81904	6.70757	6.55805
gene:Zm00001d025428	0	0	0	3.60752	3.65267	3.25836
Zea_mays_newGene_13268	1.28768	0.662299	1.20803	0.208634	0.227702	0.321848
gene:Zm00001d039474	2.42926	1.81093	2.43795	5.08652	2.66186	6.00062
gene:Zm00001d013239	1.78943	1.34605	1.03489	0.406364	0.596405	0.57017
gene:Zm00001d033139	3.7997	3.11176	3.61119	8.95057	14.3457	15.83
gene:Zm00001d043088	1.71617	1.6064	1.70975	4.15562	4.23634	5.63612
Zea_mays_newGene_12530	1.2873	1.00761	0.305914	3.17806	3.65302	3.6506
gene:Zm00001d027370	0.147329	0.588286	0.604377	1.19791	2.40165	1.89664
Zea_mays_newGene_8437	0.188274	0.12182	0.149579	1.04008	0.440417	0.818788
gene:Zm00001d038177	0.409185	0.562314	0.35525	2.0417	2.35402	2.61783
gene:Zm00001d017806	0.981484	0.84996	0.605848	1.8085	2.87933	1.69378
gene:Zm00001d010482	3.63594	3.47105	1.70675	0	0	0
gene:Zm00001d028750	31.9242	24.0039	25.0433	3.39047	9.78253	8.68232
Zea_mays_newGene_823	0	0	0	2.35393	2.79445	2.92285
gene:Zm00001d011003	8.95687	6.09636	7.51946	1.90983	0.796348	2.6062
gene:Zm00001d016322	14.0424	8.09413	8.29005	0.623527	0.529513	0.345986
gene:Zm00001d011673	7.93279	7.14326	6.08175	3.21313	3.7301	2.84851
gene:Zm00001d009248	1.09314	0.218848	0.484731	0.019566	0.009089	0
gene:Zm00001d031157	2.58771	0.449309	0.950816	23.1438	10.4299	10.2773
gene:Zm00001d031152	7.68197	8.48334	6.09657	17.8405	18.5564	29.5896
gene:Zm00001d025352	4.39619	5.67763	5.77238	0.128576	0.191277	0.6488
gene:Zm00001d037936	0	0	0	9.80166	10.5282	9.81722
gene:Zm00001d027863	6.90763	6.36248	7.50511	15.3809	18.3579	15.0715
gene:Zm00001d016122	8.59258	4.20336	4.33923	2.27055	1.07696	3.53481
Zea_mays_newGene_13408	0	0	0	4.79379	9.15781	7.09944
gene:Zm00001d046121	1.3583	1.12446	1.24544	0	0	0
gene:Zm00001d052618	0	0.066035	0	1.19477	0.807724	0.936109
gene:Zm00001d044655	2.24505	1.80362	1.64562	0.157257	0.060019	0.036735
gene:Zm00001d044654	1.29447	1.18867	1.16665	0.060452	0.068526	0.023355
gene:Zm00001d021822	9.17613	9.70095	7.16061	0.053465	0	0.031296
gene:Zm00001d007123	46.49	45.1386	49.3214	16.2676	19.5453	13.534
gene:Zm00001d038266	3.922	3.91755	3.14193	0.349651	0.556765	0.520109
gene:Zm00001d038262	1.18453	0.733253	1.08686	2.29368	2.87334	2.71067
gene:Zm00001d044350	1.89037	2.03784	2.15291	0	0	0.077883
gene:Zm00001d004471	0	0	0	3.63109	8.83127	6.73191
Zea_mays_newGene_4548	1.95929	1.67837	1.47379	0.552879	0.730871	0.545595
gene:Zm00001d046318	1.42586	1.25568	0.901067	1.79826	7.06325	4.17269
gene:Zm00001d038066	9.0878	11.4019	13.1017	20.747	31.7369	32.1171
Zea_mays_newGene_761	0.059858	0	0.042448	5.32209	1.10255	3.78365
gene:Zm00001d017122	0	0	0	2.30964	1.38141	3.04751
gene:Zm00001d018962	5.24924	12.697	8.72594	2.43973	4.56071	2.05668
Zea_mays_newGene_13146	8.23997	7.04214	3.21652	0.038741	0.086444	0.028158
gene:Zm00001d037386	0.487917	0.629572	0.548129	1.32316	1.97567	1.47758
gene:Zm00001d009010	1.51709	2.0965	1.90358	7.64128	9.75835	5.28196
gene:Zm00001d028816	14.7536	9.72289	10.7384	4.77477	4.60472	4.05041
Zea_mays_newGene_15199	5.08533	4.72924	3.0301	0	0	0
Zea_mays_newGene_15965	0	0	0.095096	4.68295	3.93971	7.14481
gene:Zm00001d013257	8.0142	7.82991	5.73519	0.334527	0.856332	0.574757
gene:Zm00001d012899	4.66819	4.04516	5.97143	7.90796	17.709	12.2555
gene:Zm00001d032858	1.65133	0.535968	1.00309	5.06651	3.27619	1.73809
gene:Zm00001d017123	0	0	0	3.62779	1.52808	4.53747
Zea_mays_newGene_2503	6.56936	9.27943	1.6741	0	0	0
gene:Zm00001d019078	3.74419	2.87608	2.79916	5.39625	10.4906	7.78554
Zea_mays_newGene_9337	3.88047	4.68033	4.86974	14.9761	11.6361	21.3858
gene:Zm00001d034745	11.3207	8.53877	7.41636	17.0609	32.1472	32.6026
Zea_mays_newGene_11824	0	0	0	1.86026	3.92056	1.18613
gene:Zm00001d051088	1.69469	0.602786	1.05306	5.1072	6.78954	8.73567
gene:Zm00001d051083	0	0	0	1.10858	1.16533	1.44392
gene:Zm00001d020275	0.911389	0.745992	0.90153	1.50269	3.50325	3.09898
gene:Zm00001d014748	17.9759	13.5833	9.50667	4.23795	7.37376	3.37914
gene:Zm00001d009118	25.2245	24.2429	29.1341	62.4924	75.7738	58.2918
gene:Zm00001d021480	2.00551	0.857613	1.85297	5.28484	4.02941	5.59076
Zea_mays_newGene_13898	1.66974	1.93823	1.66674	0	0	0
gene:Zm00001d023769	2.02617	1.43959	2.16587	3.46885	5.78787	6.51153
gene:Zm00001d023225	0.45198	0.077533	0.353164	2.54781	3.04585	6.95623
Zea_mays_newGene_1239	23.5249	24.6262	26.645	14.1958	7.70581	5.70235
Zea_mays_newGene_1237	3.35108	3.03078	3.59094	1.62658	0.518022	0.98454
gene:Zm00001d043654	3.37165	4.34137	4.07748	0.718787	1.12712	0.744071
gene:Zm00001d043655	1.08386	0.937706	0.471867	0.101027	0.170513	0.140553
gene:Zm00001d043650	101.99	98.3916	122.961	29.7808	56.0377	63.0795
gene:Zm00001d043653	6.45449	4.65587	4.37132	2.37547	1.88567	2.74426
gene:Zm00001d042684	9.30883	9.28354	4.31994	0.956458	0.782011	1.26048
gene:Zm00001d039997	8.02963	9.88906	7.79025	21.584	18.6653	25.3947
gene:Zm00001d035391	2.04432	1.60328	1.72606	3.57513	4.77395	4.64563
gene:Zm00001d042533	71.4024	62.4495	60.0494	27.9044	24.4667	27.2157
Zea_mays_newGene_12308	0.281684	0.328736	0.202203	1.97597	1.45937	1.9277
Zea_mays_newGene_91	0.731831	1.66753	1.83868	4.42529	7.97858	5.54867
gene:Zm00001d007367	0	0	0	4.96984	2.29423	4.98446
gene:Zm00001d012509	0.230672	0.257189	0.088285	1.4876	0.780155	1.97189
gene:Zm00001d042476	2.2415	1.2251	2.37575	4.17526	6.86036	5.98418
gene:Zm00001d029688	2.13612	2.58803	2.30018	0.645715	0.817479	1.18918
Zea_mays_newGene_6678	0	0	0	1.05215	1.35694	2.90043
gene:Zm00001d016318	0	0	0	1.40918	0.971146	1.68093
gene:Zm00001d054093	29.8176	44.5539	26.7212	12.9534	10.7111	14.3443
gene:Zm00001d027834	1.51574	0.480518	1.53308	3.58401	2.57167	4.83012
Zea_mays_newGene_6734	0	0	0	13.1979	10.388	10.7955
Zea_mays_newGene_15963	0	0	0	3.42249	2.56415	5.28954
gene:Zm00001d017079	0.873776	0.495836	1.31714	3.90543	3.20305	3.19317
Zea_mays_newGene_2341	2.14424	1.61299	1.19015	5.51763	3.61813	5.85367
Zea_mays_newGene_7562	2.95343	2.28165	1.66602	0	0	0
gene:Zm00001d030548	10.6905	6.32266	7.74598	16.7814	16.4929	28.3404
Zea_mays_newGene_9425	5.02256	2.76518	3.3771	0	0	0
gene:Zm00001d007801	0.886388	0.421669	0.96205	0.160448	0.073034	0.121658
gene:Zm00001d007802	3.13801	4.01689	3.21771	0.549601	0.503165	0.417943
gene:Zm00001d020413	0.32263	0.734398	0.181212	1.31256	2.37158	2.14385
gene:Zm00001d020867	2.99943	3.91998	6.19419	12.636	14.6154	14.7129
gene:Zm00001d040489	1.42689	2.29779	2.17625	0.452243	0.532212	0.345598
gene:Zm00001d040228	10.4384	11.3784	15.6344	4.82513	4.2115	5.63022
gene:Zm00001d035748	4.16466	2.01694	5.04292	0	0	0
gene:Zm00001d007301	1.54567	0.738597	1.05054	13.4325	12.7221	9.36679
gene:Zm00001d050495	0	0	0.165303	1.15362	2.02591	1.26129
gene:Zm00001d031275	2.85176	3.25323	2.27935	1.0689	1.29323	1.13008
Zea_mays_newGene_15271	2.75357	1.31302	1.6796	0	0	0
gene:Zm00001d002239	2.99337	3.18262	3.11443	1.46251	1.0216	0.92686
gene:Zm00001d028616	57.9875	55.3393	49.6401	22.4795	25.3861	22.3632
gene:Zm00001d034823	0.840814	0.815603	0.869857	3.44281	4.07332	4.39042
Zea_mays_newGene_15473	0	0	0	3.44937	2.76251	1.68182
gene:Zm00001d008273	0.687118	0.605358	0.873019	1.31251	3.04897	3.0254
Zea_mays_newGene_11683	6.10642	4.32276	4.93666	1.57876	1.11658	3.09497
Zea_mays_newGene_13866	0	0	0	12.5897	21.5274	13.9006
gene:Zm00001d022457	9.53937	2.42646	3.71346	1.94398	1.7935	1.18514
Zea_mays_newGene_8770	0	0	0.097907	1.74978	1.63038	3.17141
Zea_mays_newGene_4198	0	0	0	2.1199	2.35025	3.70273
gene:Zm00001d035589	0.283514	0.244861	0.341202	1.14588	1.33828	1.00053
Zea_mays_newGene_3552	5.89979	5.05465	4.75666	0	0	0
gene:Zm00001d021698	5.21035	3.65707	4.51308	7.97431	12.3234	13.468
gene:Zm00001d021695	31.8859	28.8325	27.4164	88.8791	98.7732	105.807
Zea_mays_newGene_14607	0	0.130144	0.165917	0.94127	1.37395	3.2009
gene:Zm00001d038035	1.43361	1.07209	1.2409	3.89342	3.85621	5.78703
gene:Zm00001d038030	10.8983	11.5321	12.2141	5.01867	5.70415	6.00925
Zea_mays_newGene_3790	0.094071	0	0.030157	0.504871	0.542773	1.16205
Zea_mays_newGene_2772	0	0	0	2.70162	9.90912	6.12448
gene:Zm00001d020732	38.6683	36.0517	39.5862	89.7909	103.293	73.5166
gene:Zm00001d011006	1.83324	1.6195	1.43884	0.72179	0.808908	0.461422
gene:Zm00001d050609	0	0.069352	0	1.77511	2.93565	3.38947
gene:Zm00001d038178	1.40895	0.842449	0.601982	3.01462	3.6068	3.66294
gene:Zm00001d029847	2.63989	2.09656	2.28531	4.119	6.89607	6.94355
gene:Zm00001d023994	1.00936	0.270201	0.300892	1.83639	6.88104	2.2946
Zea_mays_newGene_12114	0.863363	1.25457	2.00018	4.93238	3.16163	6.21825
gene:Zm00001d000223	1.1291	1.79471	1.13921	0.487555	0.592006	0.459154
gene:Zm00001d043621	66.2829	54.6643	70.9128	28.9185	24.9714	20.8397
gene:Zm00001d043628	0.098902	0.11112	0	1.93602	1.77128	1.68523
gene:Zm00001d034017	26.3764	23.3162	24.6546	83.0847	89.9174	94.6687
Zea_mays_newGene_5121	5.72678	2.54732	4.82029	1.26849	1.32799	1.20962
gene:Zm00001d047705	20.6115	15.9302	15.9545	39.293	55.4821	37.6649
gene:Zm00001d025924	61.5059	46.595	62.6211	138.936	147.448	148.858
gene:Zm00001d003945	6.13066	4.68294	7.92131	2.44536	3.5032	1.91539
gene:Zm00001d002483	0	0	0	0.262623	0.28521	0.466829
gene:Zm00001d008628	14.2307	29.3874	29.1966	6.7221	12.266	8.72458
gene:Zm00001d008620	127.451	228.545	215.211	3.39435	3.10124	3.7841
Zea_mays_newGene_438	12.0637	16.0247	12.8319	9.62381	4.16931	2.85267
gene:Zm00001d017866	0.665882	1.23209	1.21053	2.43587	3.46368	1.89677
gene:Zm00001d048214	1.61484	0.982244	1.36799	2.13607	7.3268	6.81925
gene:Zm00001d032443	7.52153	6.23174	3.75785	0.761042	0.998949	1.7695
gene:Zm00001d017033	19.1757	21.9769	22.2763	5.50822	5.53455	3.1818
Zea_mays_newGene_13249	3.92499	6.24814	5.31507	0	0	0
gene:Zm00001d048050	5.22662	4.47855	5.01524	1.62343	2.22614	1.24378
gene:Zm00001d023278	5.1236	4.12489	4.92845	2.33858	2.18443	2.02277
gene:Zm00001d025892	17.8187	19.4787	14.6748	9.39739	8.78561	9.86698
gene:Zm00001d020910	10.6367	11.2433	12.3162	3.6598	1.62973	1.95581
Zea_mays_newGene_118	0.575292	0.395452	0.990844	1.64346	2.12194	2.36029
Zea_mays_newGene_119	1.25585	0.1531	0.183295	2.36161	1.51781	2.09788
gene:Zm00001d038720	0	0	0	0.40172	0.33099	0.677238
gene:Zm00001d034097	3.68108	4.07415	5.37368	9.20504	13.9739	10.7534
gene:Zm00001d036932	0.054669	0.032179	0.058273	6.25598	1.89131	6.65111
Zea_mays_newGene_8456	5.28242	1.91446	6.23916	0.256414	0.262216	0.14337
gene:Zm00001d021881	68.3588	64.2487	62.4942	20.8415	22.2257	22.7443
gene:Zm00001d017798	0.1193	0.019275	0.09138	1.2496	1.32932	0.913268
gene:Zm00001d015497	0.106471	0.082677	0.120309	0.494343	0.316687	0.678338
gene:Zm00001d036261	4.99168	5.07735	4.92307	11.703	10.6883	13.4056
gene:Zm00001d036262	2.707	2.21945	2.30817	4.98436	6.48604	6.84807
gene:Zm00001d034112	0.397355	0.624056	0.384923	1.26839	3.32423	1.2472
Zea_mays_newGene_13619	0.222973	0.143921	0.102961	1.65509	2.59936	2.85712
Zea_mays_newGene_15767	0.297574	0.19907	0.156554	3.02368	2.33745	2.37482
Zea_mays_newGene_4977	5.05284	3.55556	4.60093	1.62991	1.38121	1.34509
Zea_mays_newGene_11441	0.938443	1.86621	2.00259	3.66842	5.7593	6.23823
gene:Zm00001d032233	5.83308	6.58584	3.58457	2.08934	2.21609	0.398834
gene:Zm00001d011615	0	0	0	0.335438	0.336417	0.486303
gene:Zm00001d020925	6.12869	7.5683	7.50505	0.225149	1.22222	0.352076
gene:Zm00001d002199	14.1151	11.8508	11.0378	0.31407	0.292178	0.255158
gene:Zm00001d053036	0	0	0	1.40113	1.59874	1.68305
gene:Zm00001d035163	2.37388	2.47429	2.76074	5.80629	7.37744	10.5702
gene:Zm00001d020673	12.1594	15.1164	14.3016	18.5685	48.7596	37.4895
gene:Zm00001d053916	2.44475	1.31869	1.42375	0.509237	0.418998	0.071648
gene:Zm00001d012448	1.78283	2.30425	2.47827	0.661059	0.740196	0.401455
Zea_mays_newGene_10948	0.722694	0.20651	0.207037	2.17898	1.82402	2.60635
gene:Zm00001d007853	0.708472	0.59938	1.28302	2.74589	3.9234	3.52805
gene:Zm00001d027922	7.81331	8.03387	7.31813	1.91717	4.68711	2.70782
gene:Zm00001d027925	3.00825	3.5174	3.66503	17.8851	19.4805	15.8706
gene:Zm00001d043252	0.922526	0.531029	0.748315	2.61336	2.12208	2.11495
gene:Zm00001d043253	3.72492	4.00364	4.45929	11.6959	12.33	17.702
gene:Zm00001d041786	0.019801	0.138135	0	0.971205	0.85762	1.90049
gene:Zm00001d054044	895.804	1720.34	2030.03	380.946	440.543	524.486
Zea_mays_newGene_13696	14.3745	16.4893	13.9761	5.18593	2.51036	9.70619
gene:Zm00001d020748	0.600597	0.798981	0.649689	1.73493	2.68026	1.87456
gene:Zm00001d018252	0.137552	0.073341	0	1.11574	1.37643	1.36261
gene:Zm00001d045210	1.28899	0.196508	1.02644	3.48143	3.26392	5.80512
Zea_mays_newGene_9526	0	0	0	1.16253	0.948172	1.22772
gene:Zm00001d045574	12.5706	20.5576	19.3748	38.5954	90.7942	58.1778
Zea_mays_newGene_7456	0.145594	0.132989	0.15985	1.36117	0.772405	1.15913
gene:Zm00001d027992	3.35108	3.87082	5.90975	10.8641	14.2721	9.43671
gene:Zm00001d039777	3.14851	2.53038	1.96876	0	0	0
gene:Zm00001d034937	1.1082	0.080507	0.212345	40.9089	45.507	24.8661
gene:Zm00001d037659	1.36312	0.671434	0.592922	2.56437	2.53077	2.99089
gene:Zm00001d028428	10.1369	9.29905	9.4466	3.82616	3.98036	4.84895
gene:Zm00001d012972	5.85344	5.54862	6.70332	39.0459	41.5687	39.4532
gene:Zm00001d048947	32.0546	23.9892	28.5983	45.0747	87.3735	73.5932
Zea_mays_newGene_4932	37.5091	37.0654	50.5076	18.122	11.8403	14.8791
gene:Zm00001d037448	0.143556	0.226766	0.179209	5.93784	2.87127	4.62779
gene:Zm00001d038250	10.0888	9.49069	9.48747	35.3059	34.5128	40.818
Zea_mays_newGene_6612	6.0945	4.09898	5.98479	2.29048	1.76573	2.96628
Zea_mays_newGene_1064	1.81777	1.41647	2.07156	1.1698	0.259391	0.253591
gene:Zm00001d013367	10.1435	9.28353	7.29958	23.1822	22.3354	20.692
Zea_mays_newGene_7570	1.4388	0.897516	1.464	0.362838	0.185263	0.46181
gene:Zm00001d020961	0.198264	0.283873	0.364643	2.17174	2.26228	3.75693
gene:Zm00001d018839	42.901	42.807	38.0932	164.356	319.373	183.174
Zea_mays_newGene_13587	1.92908	1.55253	1.45785	0	0	0
gene:Zm00001d005456	10.0232	9.49733	11.453	4.08362	2.98284	2.50275
gene:Zm00001d022053	12.0195	7.75106	6.28852	1.43509	1.45193	1.75745
gene:Zm00001d014121	0.569182	0.278694	0.214306	1.84898	2.35073	2.18281
Zea_mays_newGene_15550	5.17537	9.97947	8.40988	0	0	0
gene:Zm00001d025407	1.12773	1.68973	1.71156	0	0	0
gene:Zm00001d041773	2.17405	2.14147	2.09517	3.52503	5.61107	6.20182
gene:Zm00001d033080	0	0	0	1.01894	0.60565	1.20841
Zea_mays_newGene_1401	1.74554	0.863409	1.43337	0.187554	0.468039	0.426903
gene:Zm00001d008651	0.500484	0.64819	0.494689	6.36317	5.19513	6.50232
Zea_mays_newGene_3774	3.03425	1.66004	2.09978	3.65134	3.30449	4.33747
gene:Zm00001d011642	30.8018	31.6561	23.73	13.4209	13.9818	13.9149
gene:Zm00001d010687	0	0.05334	0.061249	0.483074	0.774241	0.534364
gene:Zm00001d010684	0.408374	0.195701	0.188594	0.742177	0.669148	2.0019
gene:Zm00001d013945	5.2081	3.57355	2.99045	1.04609	1.01243	1.50387
gene:Zm00001d039575	10.2571	10.0945	10.7853	32.9239	42.1537	43.007
gene:Zm00001d039579	0.04526	0.026299	0	1.60335	1.1696	1.25046
gene:Zm00001d012351	0.107042	0.248098	0.236899	3.48167	2.09924	1.35615
gene:Zm00001d033951	4.20293	3.96697	2.46301	1.64149	0.931928	0.839994
Zea_mays_newGene_7848	0	0	0	5.07427	2.17903	2.00242
gene:Zm00001d043544	0.432842	0.374366	0.200309	1.76332	5.7517	3.51989
Zea_mays_newGene_9442	0	0	0	1.79066	1.06569	2.41336
gene:Zm00001d007790	1.8856	0.954707	1.84297	0.348254	0.618983	0.343561
gene:Zm00001d007792	0.882076	1.22242	1.09994	0	0	0
gene:Zm00001d007869	3.53597	3.80225	5.25936	1.09716	1.31631	1.6335
Zea_mays_newGene_2380	0.307287	0.201593	0	3.17637	1.47307	4.78607
gene:Zm00001d006182	3.86589	3.56923	2.40727	0.811315	0.811447	0.247523
gene:Zm00001d039993	5.75465	4.30166	4.36328	5.16992	27.175	20.2999
Zea_mays_newGene_2024	14.3297	13.8586	10.7038	2.56227	2.95648	6.70898
Zea_mays_newGene_5035	4.87678	6.70685	8.14787	2.33462	2.19021	2.14361
gene:Zm00001d028140	0.318906	0.378981	0.270114	6.5697	3.30239	4.54255
Zea_mays_newGene_4761	0.059643	0	0.07755	0.703062	0.61029	1.29036
gene:Zm00001d014601	1.34667	1.38608	1.21071	0.432197	0.197211	0.41481
Zea_mays_newGene_15911	0	0	0	1.23174	1.11704	1.27097
gene:Zm00001d032272	0	0.032209	0.035259	26.5344	21.4273	17.2276
gene:Zm00001d037769	47.5558	60.3625	58.02	164.907	225.856	186.92
gene:Zm00001d050323	8.60857	11.9378	11.2967	3.13707	5.98076	2.97287
gene:Zm00001d012885	30.1789	39.753	29.1269	7.566	19.9823	11.8951

## Sheet: Supplementary Figure.5b
Supplementary Fig. 5b KEGG pathway enrichment analysis of differentially expressed genes in KN5585 vs Zmbon1-1. The top 20 most significant pathways are shown.
ID	Description	GeneRatio	BgRatio	enrich_factor	pvalue	qvalue	geneID
ko00260	Glycine, serine and threonine metabolism	0.0506	0.015	3.38	0.0302412	0.0779904	gene:Zm00001d003983;gene:Zm00001d037501;gene:Zm00001d039777;gene:Zm00001d050495
ko00410	beta-Alanine metabolism	0.038	0.0082	4.61	0.0269833	0.0732511	gene:Zm00001d003983;gene:Zm00001d017418;gene:Zm00001d050495
ko00966	Glucosinolate biosynthesis	0.0127	0.0003	46.11	0.0215693	0.0645838	gene:Zm00001d046334
ko00941	Flavonoid biosynthesis	0.038	0.0074	5.12	0.0204795	0.0645838	gene:Zm00001d012510;gene:Zm00001d012972;gene:Zm00001d045092
ko01040	Biosynthesis of unsaturated fatty acids	0.038	0.0077	4.94	0.0225384	0.0645838	gene:Zm00001d018847;gene:Zm00001d023769;gene:Zm00001d045606
ko00053	Ascorbate and aldarate metabolism	0.038	0.0077	4.94	0.0225384	0.0645838	gene:Zm00001d003983;gene:Zm00001d017418;gene:Zm00001d050495
ko00310	Lysine degradation	0.038	0.0067	5.65	0.015808	0.0582401	gene:Zm00001d003983;gene:Zm00001d017418;gene:Zm00001d050495
ko00500	Starch and sucrose metabolism	0.1013	0.0386	2.63	0.0107777	0.0460899	gene:Zm00001d012433;gene:Zm00001d021903;gene:Zm00001d023994;gene:Zm00001d034017;gene:Zm00001d034551;gene:Zm00001d037689;gene:Zm00001d040667;gene:Zm00001d046210
ko00620	Pyruvate metabolism	0.0633	0.0173	3.66	0.0116165	0.0460899	gene:Zm00001d000011;gene:Zm00001d003983;gene:Zm00001d014945;gene:Zm00001d017418;gene:Zm00001d050495
ko00909	Sesquiterpenoid and triterpenoid biosynthesis	0.0253	0.0018	14.19	0.00838002	0.0392939	gene:Zm00001d024208;gene:Zm00001d024210
ko00902	Monoterpenoid biosynthesis	0.0253	0.0016	15.37	0.00714071	0.0370382	gene:Zm00001d025924;gene:Zm00001d053916
ko00561	Glycerolipid metabolism	0.0633	0.0144	4.39	0.00547403	0.0370382	Zea_mays_newGene_3500;gene:Zm00001d003983;gene:Zm00001d013014;gene:Zm00001d017418;gene:Zm00001d050495
ko00071	Fatty acid degradation	0.0506	0.0092	5.51	0.00585205	0.0370382	gene:Zm00001d003983;gene:Zm00001d017418;gene:Zm00001d045606;gene:Zm00001d050495
ko00402	Benzoxazinoid biosynthesis	0.0253	0.0014	18.45	0.00493755	0.0370382	gene:Zm00001d048702;gene:Zm00001d049179
ko00330	Arginine and proline metabolism	0.0506	0.0097	5.2	0.00718088	0.0370382	gene:Zm00001d003983;gene:Zm00001d017418;gene:Zm00001d047124;gene:Zm00001d050495
ko00380	Tryptophan metabolism	0.0506	0.0078	6.47	0.00327203	0.0337536	gene:Zm00001d003983;gene:Zm00001d017418;gene:Zm00001d050495;gene:Zm00001d054044
ko00340	Histidine metabolism	0.038	0.0034	11.07	0.00237638	0.0306428	gene:Zm00001d003983;gene:Zm00001d017418;gene:Zm00001d050495
ko00010	Glycolysis / Gluconeogenesis	0.1013	0.0273	3.71	0.00133253	0.0229102	gene:Zm00001d003983;gene:Zm00001d008651;gene:Zm00001d014945;gene:Zm00001d017418;gene:Zm00001d037501;gene:Zm00001d037689;gene:Zm00001d039777;gene:Zm00001d050495
ko00940	Phenylpropanoid biosynthesis	0.1266	0.0362	3.49	0.000521347	0.0134453	gene:Zm00001d012510;gene:Zm00001d014601;gene:Zm00001d022457;gene:Zm00001d023994;gene:Zm00001d032467;gene:Zm00001d032468;gene:Zm00001d034017;gene:Zm00001d037359;gene:Zm00001d045092;gene:Zm00001d046210
ko00460	Cyanoamino acid metabolism	0.0633	0.0084	7.56	0.000488216	0.0134453	gene:Zm00001d008628;gene:Zm00001d023994;gene:Zm00001d034017;gene:Zm00001d046210;gene:Zm00001d046334
