# Supplementary material for: Copine proteins are required for brassinosteroid signaling in maize and Arabidopsis
Source: Nat Commun. 2024 Mar 8;15:2028. doi: 10.1038/s41467-024-46289-6 (PMC10923931; doi:10.1038/s41467-024-46289-6)
Supplement: Supplementary file 10 — Source Data [file 41467_2024_46289_MOESM10_ESM.zip › 416220_2_data_set_8665490_s8fnjd/Source Data/Source Data Supplementary Fig.6.xlsx]

## Sheet: Supplementary Fig.6b
	KN5585			Zmbon1-1
ZmPR1	1.0024	1.04847	0.69057	1.18054	0.652516	0.971923
ZmPR5	1.00028	1.21453	0.940034	1.01155	1.26274	0.812756

## Sheet: Supplementary Fig.6d
	KN5585			Zmbon1-1
ZmPR1	1.00008	1.07896	1.35764	1.30152	0.824033	1.13949
ZmPR5	1.00302	0.618743	0.863384	0.806978	1.11212	0.959797
