# Supplementary material for: Copine proteins are required for brassinosteroid signaling in maize and Arabidopsis
Source: Nat Commun. 2024 Mar 8;15:2028. doi: 10.1038/s41467-024-46289-6 (PMC10923931; doi:10.1038/s41467-024-46289-6)
Supplement: Supplementary file 10 — Source Data [file 41467_2024_46289_MOESM10_ESM.zip › 416220_2_data_set_8665490_s8fnjd/Source Data/Source Data Supplementary Fig.8.xlsx]

## Sheet: Supplementary Fig.8b
Supplementary Figure. 8b Primary root length of B73 and Zmbon1-7 mutant seedlings under a 100 nM eBL treatment.
	B73_mock	B73_eBL	Zmbon1-7_mock	Zmbon1-7_eBL
	25.9	20.4	20.2	20.7
	26.1	20.1	19.8	19.9
	26.7	18.8	20.3	21.2
	25.1	21.4	20.9	20.7
	24.7	20.9	18.9	20.9
	23.1	17.9	19.5	18.4
	27.9	20.4	19.7	18.9
	28.3	22.1	18.9	17.9
	25.2	21.1	18.8	18.6
	24.8	17.9	21.3	20.1
	24.9	18.3	21.9	21.9
	25.7	18.9	21.3	21.8
	25.1	20.7	19.9	20.3
	26.1	19.3	20.4	20.5
	26.9	19.7	20.9	20.7
	27	19.4	18.9	19.3
	27.3	19.9	18.3	18.4
	25.5	20.4	21.2	19.7
	25.8	20.4	20.6	18.9
	25.6	18.9	20.3	21.8
	27.4	21.3	19.2	20.7
	24.5	21.4	18.5	20.3
	24.8	20.3	19.2	19.8
	24.9	19.8	20.8	20.8
	25.8	18.8	21.3	18.4
	25.7	20	20.4	18.8
		21.1	20.1	22.3
		17.9	18.9	20.6
			21.5	20.4
			20.5	19.9
			18.4
