# Supplementary material for: Copine proteins are required for brassinosteroid signaling in maize and Arabidopsis
Source: Nat Commun. 2024 Mar 8;15:2028. doi: 10.1038/s41467-024-46289-6 (PMC10923931; doi:10.1038/s41467-024-46289-6)
Supplement: Supplementary file 10 — Source Data [file 41467_2024_46289_MOESM10_ESM.zip › 416220_2_data_set_8665490_s8fnjd/Source Data/Source Data Supplementary Fig.9.xlsx]

## Sheet: Supplementary Figure.9c
Supplementary Figure. 9c Primary root length of BON family mutants and wild types under treatment with 2, 5 or 10 nM eBL
	Col-0																																		bon1-1
0 nM	3.2	3.7	3.8	4.3	3	4.2	3	3.6	3.9	3.6	3.1	3.6	3.1	3.1	3.2	3.2	3.7	4.2	3.3	3.8	3.6	3.5	3.7	3.1	3.2	3.1	3.6	3.3	3.3	3.2	3	3.6	4.4	3.2	2.8	3.1	3.1	3.2	3.1	3.5	3.3	3	3.8	3	3.8	3.1	3.7	3.2	3
2 nM	0.8	0.9	0.9	1.3	1.2	1.6	1.3	1.2	1.2	1.4	1.4	0.9	0.8	0.9	1.2	1.1	1.1	0.9	1.3	1.5	1.2	1.3	1.4	1.2	1	1.2	0.9	0.8	1.6	1.2	1.3	1.7	1.1		1.1	0.9	1.3	0.8	0.9	1.2	1.3	1.1	1.3	1.5	1.2	1.3	1.3	1.1	0.9
5 nM	1	1.1	1.1	1.6	1	1.4	1.2	1.1	0.7	1.3	1.2	1.1	1.1	0.9	1.1	1.2	0.9	1.1	1.2	1.1	1.1	0.9	1.2	1	1.1	1.1									0.9	0.8	1.2	1.7	1.1	0.9	1.3	1.2	1.6	1.3	1.2	1.2	1.4	1.4	0.9
10 nM	0.8	0.7	0.8	0.7	0.8	0.9	1	0.8	0.9	0.7	0.7	0.8	0.7	0.8	1	0.8	0.9	0.7	0.7	0.8	0.7	0.8	1	0.7	0.7	0.8	1	0.9	1	0.8					0.7	0.8	0.9	1	0.7	0.8	0.7	0.8	1	0.9	1	0.7	0.8	0.7	0.8
[truncated: 275 more columns]
